# Supplementary material for: Reactivity-dependent profiling of RNA 5-methylcytidine dioxygenases
Source: Nat Commun. 2022 Jul 19;13:4176. doi: 10.1038/s41467-022-31876-2 (PMC9296451; doi:10.1038/s41467-022-31876-2)
Supplement: Supplementary file 3 — Supplementary Data 1 [file 41467_2022_31876_MOESM3_ESM.xlsx]

## Sheet: Sheet1
Protein IDs	Fasta headers			exp1_5EC	exp2_5EC	exp3_5EC	exp1_ctrl	exp2_ctrl	exp3_ctrl		ratio MS/MS count	p value
sp|P29692|EF1D_HUMAN;tr|E9PK01|E9PK01_HUMAN;tr|E9PRY8|E9PRY8_HUMAN;tr|E9PL12|E9PL12_HUMAN;tr|A0A087X1X7|A0A087X1X7_HUMAN;tr|E9PI39|E9PI39_HUMAN;tr|E9PQ49|E9PQ49_HUMAN;tr|E9PPR1|E9PPR1_HUMAN;tr|E9PMW7|E9PMW7_HUMAN;tr|E9PL71|E9PL71_HUMAN;tr|E9PIZ1|E9PIZ1_HUMAN;tr|E9PN91|E9PN91_HUMAN;tr|H0YCK7|H0YCK7_HUMAN;tr|E9PQZ1|E9PQZ1_HUMAN;tr|E9PK06|E9PK06_HUMAN;tr|E9PK72|E9PK72_HUMAN;tr|E9PKK3|E9PKK3_HUMAN;tr…	sp|P29692|EF1D_HUMAN Elongation factor 1-delta OS=Homo sapiens OX=9606 GN=EEF1D PE=1 SV=5;tr|E9PK01|E9PK01_HUMAN Elongation factor 1-delta (Fragment) OS=Homo sapiens OX=9606 GN=EEF1D PE=1 SV=1;tr|E9PRY8|E9PRY8_HUMAN Elongation factor 1-delta OS=Homo sapien			4	5	5	0.5	2	1		4	0.00318481
sp|Q96P11|NSUN5_HUMAN;sp|Q63ZY6|NSN5C_HUMAN;sp|Q3KNT7|NSN5B_HUMAN	sp|Q96P11|NSUN5_HUMAN Probable 28S rRNA (cytosine-C(5))-methyltransferase OS=Homo sapiens OX=9606 GN=NSUN5 PE=1 SV=2			23	15	31	5	3	2		6.9	0.0138914
sp|Q13686|ALKB1_HUMAN;tr|G3V4M4|G3V4M4_HUMAN	sp|Q13686|ALKB1_HUMAN Nucleic acid dioxygenase ALKBH1 OS=Homo sapiens OX=9606 GN=ALKBH1 PE=1 SV=2			14	14	27	1	1	1		18.3333	0.0161301
sp|Q08J23|NSUN2_HUMAN;tr|A0A140T9Y7|A0A140T9Y7_HUMAN;tr|A0A140T9Z1|A0A140T9Z1_HUMAN	sp|Q08J23|NSUN2_HUMAN tRNA (cytosine(34)-C(5))-methyltransferase OS=Homo sapiens OX=9606 GN=NSUN2 PE=1 SV=2			50	36	72	18	6	9		4.78788	0.0197688
tr|B5MCF9|B5MCF9_HUMAN;sp|O00541|PESC_HUMAN;tr|B3KXD6|B3KXD6_HUMAN;tr|H7C267|H7C267_HUMAN;tr|H7BYY8|H7BYY8_HUMAN	tr|B5MCF9|B5MCF9_HUMAN Pescadillo homolog OS=Homo sapiens OX=9606 GN=PES1 PE=1 SV=1;sp|O00541|PESC_HUMAN Pescadillo homolog OS=Homo sapiens OX=9606 GN=PES1 PE=1 SV=1;tr|B3KXD6|B3KXD6_HUMAN Pescadillo homolog OS=Homo sapiens OX=9606 GN=PES1 PE=1 SV=1			2	2	8	12	12	9		0.363636	0.0351685
sp|P23284|PPIB_HUMAN	sp|P23284|PPIB_HUMAN Peptidyl-prolyl cis-trans isomerase B OS=Homo sapiens OX=9606 GN=PPIB PE=1 SV=2			8	6	6	2	3	5		2	0.0393519
sp|Q6P1R4|DUS1L_HUMAN;tr|H0YGW8|H0YGW8_HUMAN;tr|J3QLE4|J3QLE4_HUMAN;tr|J3QKP9|J3QKP9_HUMAN;tr|J3QQZ0|J3QQZ0_HUMAN;tr|J3KT57|J3KT57_HUMAN;tr|J3QQL9|J3QQL9_HUMAN;tr|F5H0Q0|F5H0Q0_HUMAN	sp|Q6P1R4|DUS1L_HUMAN tRNA-dihydrouridine(16/17) synthase [NAD(P)(+)]-like OS=Homo sapiens OX=9606 GN=DUS1L PE=1 SV=1;tr|H0YGW8|H0YGW8_HUMAN tRNA-dihydrouridine(16/17) synthase [NAD(P)(+)]-like (Fragment) OS=Homo sapiens OX=9606 GN=DUS1L PE=1 SV=2;tr|J3QLE			4	2	2	1	0.5	0.5		4	0.0436595
tr|A0A286YF22|A0A286YF22_HUMAN;sp|O43175|SERA_HUMAN;tr|A0A2C9F2M7|A0A2C9F2M7_HUMAN;tr|A0A286YFA2|A0A286YFA2_HUMAN;tr|A0A286YFL2|A0A286YFL2_HUMAN;tr|A0A286YFM8|A0A286YFM8_HUMAN;tr|A0A286YER3|A0A286YER3_HUMAN;tr|A0A286YFC8|A0A286YFC8_HUMAN;tr|A0A286YFB2|A0A286YFB2_HUMAN;tr|A0A286YF78|A0A286YF78_HUMAN;tr|A0A286YF34|A0A286YF34_HUMAN;tr|A0A286YFF3|A0A286YFF3_HUMAN;tr|A0A286YFK5|A0A286YFK5_HUMAN;tr|A0A…	tr|A0A286YF22|A0A286YF22_HUMAN D-3-phosphoglycerate dehydrogenase OS=Homo sapiens OX=9606 GN=PHGDH PE=1 SV=1;sp|O43175|SERA_HUMAN D-3-phosphoglycerate dehydrogenase OS=Homo sapiens OX=9606 GN=PHGDH PE=1 SV=4;tr|A0A2C9F2M7|A0A2C9F2M7_HUMAN D-3-phosphoglycer			8	9	11	0.5	7	2		2.94737	0.0457839
sp|P52292|IMA1_HUMAN;tr|J3QLL0|J3QLL0_HUMAN;tr|J3KS65|J3KS65_HUMAN	sp|P52292|IMA1_HUMAN Importin subunit alpha-1 OS=Homo sapiens OX=9606 GN=KPNA2 PE=1 SV=1;tr|J3QLL0|J3QLL0_HUMAN Importin subunit alpha-1 (Fragment) OS=Homo sapiens OX=9606 GN=KPNA2 PE=1 SV=1;tr|J3KS65|J3KS65_HUMAN Importin subunit alpha-1 (Fragment) OS=Hom			9	7	14	0.5	6	1		4	0.0511661
sp|O75937|DNJC8_HUMAN;tr|S4R3J5|S4R3J5_HUMAN	sp|O75937|DNJC8_HUMAN DnaJ homolog subfamily C member 8 OS=Homo sapiens OX=9606 GN=DNAJC8 PE=1 SV=2			5	3	6	0.5	3	0.5		3.5	0.0515219
sp|Q6ZVX7|FBX50_HUMAN	sp|Q6ZVX7|FBX50_HUMAN F-box only protein 50 OS=Homo sapiens OX=9606 GN=NCCRP1 PE=1 SV=1			3	3	2	0.5	2	1		2.28571	0.0533383
sp|Q16610|ECM1_HUMAN	sp|Q16610|ECM1_HUMAN Extracellular matrix protein 1 OS=Homo sapiens OX=9606 GN=ECM1 PE=1 SV=2			1	2	2	0.5	1	0.5		2.5	0.0550406
tr|A0A087WWU8|A0A087WWU8_HUMAN;tr|Q5HYB6|Q5HYB6_HUMAN;tr|J3KN67|J3KN67_HUMAN;tr|D6R904|D6R904_HUMAN;tr|A0A2R2Y2Q3|A0A2R2Y2Q3_HUMAN;tr|A0A494C0P6|A0A494C0P6_HUMAN;sp|P06753|TPM3_HUMAN;tr|A0A494C0G0|A0A494C0G0_HUMAN;tr|K7EP68|K7EP68_HUMAN;tr|K7ERG3|K7ERG3_HUMAN;tr|A0A2R8Y5V9|A0A2R8Y5V9_HUMAN;tr|A0A2R8YEU4|A0A2R8YEU4_HUMAN;tr|K7ENT6|K7ENT6_HUMAN;tr|A0A2R8YH90|A0A2R8YH90_HUMAN;sp|P67936|TPM4_HUMAN;tr…	tr|A0A087WWU8|A0A087WWU8_HUMAN Tropomyosin alpha-3 chain OS=Homo sapiens OX=9606 GN=TPM3 PE=1 SV=1;tr|Q5HYB6|Q5HYB6_HUMAN Epididymis luminal protein 189 OS=Homo sapiens OX=9606 GN=TPM3 PE=1 SV=1;tr|J3KN67|J3KN67_HUMAN Tropomyosin alpha-3 chain OS=Homo sapi			7	6	14	0.5	4	0.5		5.4	0.0573578
tr|Q32Q12|Q32Q12_HUMAN;sp|P22392|NDKB_HUMAN;tr|J3KPD9|J3KPD9_HUMAN;sp|O60361|NDK8_HUMAN;tr|F6XY72|F6XY72_HUMAN	tr|Q32Q12|Q32Q12_HUMAN Nucleoside diphosphate kinase OS=Homo sapiens OX=9606 GN=NME1-NME2 PE=1 SV=1;sp|P22392|NDKB_HUMAN Nucleoside diphosphate kinase B OS=Homo sapiens OX=9606 GN=NME2 PE=1 SV=1;tr|J3KPD9|J3KPD9_HUMAN NME1-NME2 readthrough OS=Homo sapiens			8	6	10	1	6	1		3	0.0581628
sp|P06730|IF4E_HUMAN;tr|D6RFJ3|D6RFJ3_HUMAN;tr|D6RBW1|D6RBW1_HUMAN	sp|P06730|IF4E_HUMAN Eukaryotic translation initiation factor 4E OS=Homo sapiens OX=9606 GN=EIF4E PE=1 SV=2;tr|D6RFJ3|D6RFJ3_HUMAN Eukaryotic translation initiation factor 4E OS=Homo sapiens OX=9606 GN=EIF4E PE=1 SV=1;tr|D6RBW1|D6RBW1_HUMAN Eukaryotic tran			3	2	4	0.5	2	0.5		3	0.0588849
tr|H0YMZ1|H0YMZ1_HUMAN;tr|H0YL69|H0YL69_HUMAN;sp|P25789|PSA4_HUMAN;tr|H0YN18|H0YN18_HUMAN;tr|H0YMA1|H0YMA1_HUMAN;tr|H0YLS6|H0YLS6_HUMAN;tr|H0YLC2|H0YLC2_HUMAN;tr|H0YKT8|H0YKT8_HUMAN;tr|H0YMI6|H0YMI6_HUMAN;tr|H0YKS0|H0YKS0_HUMAN	tr|H0YMZ1|H0YMZ1_HUMAN Proteasome subunit alpha type (Fragment) OS=Homo sapiens OX=9606 GN=PSMA4 PE=1 SV=8;tr|H0YL69|H0YL69_HUMAN Proteasome subunit alpha type (Fragment) OS=Homo sapiens OX=9606 GN=PSMA4 PE=1 SV=1;sp|P25789|PSA4_HUMAN Proteasome subunit al			3	2	4	0.5	2	0.5		3	0.0588849
sp|P31689|DNJA1_HUMAN	sp|P31689|DNJA1_HUMAN DnaJ homolog subfamily A member 1 OS=Homo sapiens OX=9606 GN=DNAJA1 PE=1 SV=2			5	5	7	0.5	3	4		2.26667	0.0625083
sp|Q8WUA2|PPIL4_HUMAN	sp|Q8WUA2|PPIL4_HUMAN Peptidyl-prolyl cis-trans isomerase-like 4 OS=Homo sapiens OX=9606 GN=PPIL4 PE=1 SV=1			0.5	0.5	0.5	2	1	1		0.375	0.0667665
sp|P14868|SYDC_HUMAN;tr|H7BZ35|H7BZ35_HUMAN;tr|C9J7S3|C9J7S3_HUMAN;tr|C9JLC1|C9JLC1_HUMAN;tr|H7C278|H7C278_HUMAN;tr|C9JQM9|C9JQM9_HUMAN	sp|P14868|SYDC_HUMAN Aspartate--tRNA ligase, cytoplasmic OS=Homo sapiens OX=9606 GN=DARS PE=1 SV=2;tr|H7BZ35|H7BZ35_HUMAN Aspartate--tRNA ligase, cytoplasmic (Fragment) OS=Homo sapiens OX=9606 GN=DARS PE=1 SV=1			6	3	7	0.5	2	3		2.90909	0.0673228
tr|C9JW96|C9JW96_HUMAN;sp|P35232|PHB_HUMAN;tr|C9JZ20|C9JZ20_HUMAN;tr|E7ESE2|E7ESE2_HUMAN;tr|E9PCW0|E9PCW0_HUMAN;tr|D6RBK0|D6RBK0_HUMAN	tr|C9JW96|C9JW96_HUMAN Prohibitin (Fragment) OS=Homo sapiens OX=9606 GN=PHB PE=1 SV=2;sp|P35232|PHB_HUMAN Prohibitin OS=Homo sapiens OX=9606 GN=PHB PE=1 SV=1;tr|C9JZ20|C9JZ20_HUMAN Prohibitin (Fragment) OS=Homo sapiens OX=9606 GN=PHB PE=1 SV=1;tr|E7ESE2|E7			6	2	5	0.5	2	1		3.71429	0.0686817
sp|P62937|PPIA_HUMAN;tr|F8WE65|F8WE65_HUMAN;tr|C9J5S7|C9J5S7_HUMAN;tr|A0A0H2UH34|A0A0H2UH34_HUMAN;sp|Q9Y536|PAL4A_HUMAN;sp|P0DN26|PAL4F_HUMAN;sp|F5H284|PAL4D_HUMAN;sp|A0A0B4J2A2|PAL4C_HUMAN;sp|A0A075B767|PAL4H_HUMAN;sp|A0A075B759|PAL4E_HUMAN	sp|P62937|PPIA_HUMAN Peptidyl-prolyl cis-trans isomerase A OS=Homo sapiens OX=9606 GN=PPIA PE=1 SV=2;tr|F8WE65|F8WE65_HUMAN Peptidyl-prolyl cis-trans isomerase OS=Homo sapiens OX=9606 GN=PPIA PE=1 SV=1;tr|C9J5S7|C9J5S7_HUMAN Peptidyl-prolyl cis-trans isome			9	9	12	4	7	8		1.57895	0.0789276
sp|P04264|K2C1_HUMAN	sp|P04264|K2C1_HUMAN Keratin, type II cytoskeletal 1 OS=Homo sapiens OX=9606 GN=KRT1 PE=1 SV=6			161	197	162	93	134	151		1.37566	0.0861358
sp|Q8IYB8|SUV3_HUMAN	sp|Q8IYB8|SUV3_HUMAN ATP-dependent RNA helicase SUPV3L1, mitochondrial OS=Homo sapiens OX=9606 GN=SUPV3L1 PE=1 SV=1			1	0.5	1	2	1	2		0.5	0.0890093
sp|P43487|RANG_HUMAN;tr|F6WQW2|F6WQW2_HUMAN;tr|C9JXG8|C9JXG8_HUMAN;tr|C9JJ34|C9JJ34_HUMAN;tr|C9JGV6|C9JGV6_HUMAN;tr|C9JDM3|C9JDM3_HUMAN;tr|C9JIC6|C9JIC6_HUMAN	sp|P43487|RANG_HUMAN Ran-specific GTPase-activating protein OS=Homo sapiens OX=9606 GN=RANBP1 PE=1 SV=1;tr|F6WQW2|F6WQW2_HUMAN Ran-specific GTPase-activating protein OS=Homo sapiens OX=9606 GN=RANBP1 PE=1 SV=1;tr|C9JXG8|C9JXG8_HUMAN Ran-specific GTPase-act			5	1	5	0.5	1	0.5		5.5	0.0893501
tr|A0A087WUL2|A0A087WUL2_HUMAN;sp|P49720|PSB3_HUMAN;tr|A0A087WXQ8|A0A087WXQ8_HUMAN;tr|A0A087WY10|A0A087WY10_HUMAN	tr|A0A087WUL2|A0A087WUL2_HUMAN Proteasome subunit beta type-3 (Fragment) OS=Homo sapiens OX=9606 GN=PSMB3 PE=1 SV=1;sp|P49720|PSB3_HUMAN Proteasome subunit beta type-3 OS=Homo sapiens OX=9606 GN=PSMB3 PE=1 SV=2;tr|A0A087WXQ8|A0A087WXQ8_HUMAN Proteasome sub			2	1	3	0.5	1	0.5		3	0.0907332
tr|A0A0C4DFV9|A0A0C4DFV9_HUMAN;sp|Q01105|SET_HUMAN;tr|A0A087X027|A0A087X027_HUMAN;sp|P0DME0|SETLP_HUMAN	tr|A0A0C4DFV9|A0A0C4DFV9_HUMAN Protein SET OS=Homo sapiens OX=9606 GN=SET PE=1 SV=1;sp|Q01105|SET_HUMAN Protein SET OS=Homo sapiens OX=9606 GN=SET PE=1 SV=3;tr|A0A087X027|A0A087X027_HUMAN Protein SETSIP OS=Homo sapiens OX=9606 GN=SETSIP PE=1 SV=1;sp|P0DME0			3	3	4	1	3	0.5		2.22222	0.0926527
sp|Q9Y3I0|RTCB_HUMAN	sp|Q9Y3I0|RTCB_HUMAN tRNA-splicing ligase RtcB homolog OS=Homo sapiens OX=9606 GN=RTCB PE=1 SV=1			5	2	6	2	2	0.5		2.88889	0.0951025
sp|P23526|SAHH_HUMAN	sp|P23526|SAHH_HUMAN Adenosylhomocysteinase OS=Homo sapiens OX=9606 GN=AHCY PE=1 SV=4			6	3	7	0.5	3	3		2.46154	0.0963209
sp|P18669|PGAM1_HUMAN;sp|Q8N0Y7|PGAM4_HUMAN	sp|P18669|PGAM1_HUMAN Phosphoglycerate mutase 1 OS=Homo sapiens OX=9606 GN=PGAM1 PE=1 SV=2			12	6	22	1	4	4		4.44444	0.0963335
sp|P23528|COF1_HUMAN;tr|G3V1A4|G3V1A4_HUMAN;tr|E9PP50|E9PP50_HUMAN;tr|E9PK25|E9PK25_HUMAN;tr|E9PLJ3|E9PLJ3_HUMAN;tr|E9PS23|E9PS23_HUMAN;tr|E9PQB7|E9PQB7_HUMAN	sp|P23528|COF1_HUMAN Cofilin-1 OS=Homo sapiens OX=9606 GN=CFL1 PE=1 SV=3;tr|G3V1A4|G3V1A4_HUMAN Cofilin 1 (Non-muscle), isoform CRA_a OS=Homo sapiens OX=9606 GN=CFL1 PE=1 SV=1;tr|E9PP50|E9PP50_HUMAN Cofilin-1 (Fragment) OS=Homo sapiens OX=9606 GN=CFL1 PE=1			5	3	3	0.5	3	1		2.44444	0.0994015
sp|P81605|DCD_HUMAN	sp|P81605|DCD_HUMAN Dermcidin OS=Homo sapiens OX=9606 GN=DCD PE=1 SV=2			2	1	2	2	3	3		0.625	0.101192
sp|P25788|PSA3_HUMAN;tr|G3V3W4|G3V3W4_HUMAN;tr|G3V5N4|G3V5N4_HUMAN;tr|G3V4X5|G3V4X5_HUMAN	sp|P25788|PSA3_HUMAN Proteasome subunit alpha type-3 OS=Homo sapiens OX=9606 GN=PSMA3 PE=1 SV=2			2	2	3	0.5	2	1		2	0.102424
sp|P61981|1433G_HUMAN;tr|F8WEB6|F8WEB6_HUMAN;tr|A2IDB1|A2IDB1_HUMAN	sp|P61981|1433G_HUMAN 14-3-3 protein gamma OS=Homo sapiens OX=9606 GN=YWHAG PE=1 SV=2			6	2	7	0.5	3	0.5		3.75	0.102813
sp|P00505|AATM_HUMAN	sp|P00505|AATM_HUMAN Aspartate aminotransferase, mitochondrial OS=Homo sapiens OX=9606 GN=GOT2 PE=1 SV=3			6	4	11	0.5	4	2		3.23077	0.105131
sp|P62258|1433E_HUMAN;tr|B4DJF2|B4DJF2_HUMAN;tr|I3L3T1|I3L3T1_HUMAN;tr|K7EIT4|K7EIT4_HUMAN;tr|K7EM20|K7EM20_HUMAN;tr|I3L0W5|I3L0W5_HUMAN	sp|P62258|1433E_HUMAN 14-3-3 protein epsilon OS=Homo sapiens OX=9606 GN=YWHAE PE=1 SV=1;tr|B4DJF2|B4DJF2_HUMAN 14-3-3 protein epsilon OS=Homo sapiens OX=9606 GN=YWHAE PE=1 SV=1;tr|I3L3T1|I3L3T1_HUMAN 14-3-3 protein epsilon OS=Homo sapiens OX=9606 GN=YWHAE			14	22	24	2	18	2		2.72727	0.108349
tr|B1ALA9|B1ALA9_HUMAN;sp|P60891|PRPS1_HUMAN;tr|B7ZB02|B7ZB02_HUMAN;tr|A0A2R8Y7H4|A0A2R8Y7H4_HUMAN;tr|A0A0B4J207|A0A0B4J207_HUMAN;sp|P21108|PRPS3_HUMAN;tr|Q15244|Q15244_HUMAN;tr|B1ALA7|B1ALA7_HUMAN;tr|H7C540|H7C540_HUMAN	tr|B1ALA9|B1ALA9_HUMAN Ribose-phosphate pyrophosphokinase 1 OS=Homo sapiens OX=9606 GN=PRPS1 PE=1 SV=2;sp|P60891|PRPS1_HUMAN Ribose-phosphate pyrophosphokinase 1 OS=Homo sapiens OX=9606 GN=PRPS1 PE=1 SV=2;tr|B7ZB02|B7ZB02_HUMAN Ribose-phosphate pyrophospho			5	1	4	0.5	1	1		4	0.108402
sp|P49915|GUAA_HUMAN	sp|P49915|GUAA_HUMAN GMP synthase [glutamine-hydrolyzing] OS=Homo sapiens OX=9606 GN=GMPS PE=1 SV=1			4	1	5	0.5	1	1		4	0.108402
sp|P25786|PSA1_HUMAN;tr|F5GX11|F5GX11_HUMAN;tr|B4DEV8|B4DEV8_HUMAN	sp|P25786|PSA1_HUMAN Proteasome subunit alpha type-1 OS=Homo sapiens OX=9606 GN=PSMA1 PE=1 SV=1;tr|F5GX11|F5GX11_HUMAN Proteasome endopeptidase complex OS=Homo sapiens OX=9606 GN=PSMA1 PE=1 SV=1;tr|B4DEV8|B4DEV8_HUMAN Proteasome subunit alpha type OS=Homo			3	2	6	0.5	2	0.5		3.66667	0.109866
sp|P78371|TCPB_HUMAN;tr|F5GWF6|F5GWF6_HUMAN;tr|F8VQ14|F8VQ14_HUMAN	sp|P78371|TCPB_HUMAN T-complex protein 1 subunit beta OS=Homo sapiens OX=9606 GN=CCT2 PE=1 SV=4;tr|F5GWF6|F5GWF6_HUMAN T-complex protein 1 subunit beta OS=Homo sapiens OX=9606 GN=CCT2 PE=1 SV=2;tr|F8VQ14|F8VQ14_HUMAN T-complex protein 1 subunit beta OS=Hom			14	3	17	0.5	5	1		5.23077	0.11061
tr|E9PN17|E9PN17_HUMAN;tr|A0A3B3ITX4|A0A3B3ITX4_HUMAN;sp|O75964|ATP5L_HUMAN;tr|A0A3B3IRW3|A0A3B3IRW3_HUMAN	tr|E9PN17|E9PN17_HUMAN ATP synthase subunit g, mitochondrial OS=Homo sapiens OX=9606 GN=ATP5MG PE=1 SV=1;tr|A0A3B3ITX4|A0A3B3ITX4_HUMAN Uncharacterized protein OS=Homo sapiens OX=9606 PE=4 SV=1;sp|O75964|ATP5L_HUMAN ATP synthase subunit g, mitochondrial OS			1	3	4	0.5	1	1		3.2	0.11061
sp|Q15691|MARE1_HUMAN	sp|Q15691|MARE1_HUMAN Microtubule-associated protein RP/EB family member 1 OS=Homo sapiens OX=9606 GN=MAPRE1 PE=1 SV=3			7	2	10	0.5	3	0.5		4.75	0.113754
tr|K7EK07|K7EK07_HUMAN;sp|P84243|H33_HUMAN;tr|K7EMV3|K7EMV3_HUMAN;tr|B4DEB1|B4DEB1_HUMAN;tr|K7ES00|K7ES00_HUMAN;tr|K7EP01|K7EP01_HUMAN	tr|K7EK07|K7EK07_HUMAN Histone H3 (Fragment) OS=Homo sapiens OX=9606 GN=H3F3B PE=1 SV=1;sp|P84243|H33_HUMAN Histone H3.3 OS=Homo sapiens OX=9606 GN=H3F3A PE=1 SV=2;tr|K7EMV3|K7EMV3_HUMAN Histone H3 OS=Homo sapiens OX=9606 GN=H3F3B PE=1 SV=1;tr|B4DEB1|B4DEB			1	0.5	1	0.5	0.5	0.5		1.66667	0.116117
sp|P30046|DOPD_HUMAN;sp|A6NHG4|DDTL_HUMAN;tr|B5MC82|B5MC82_HUMAN;tr|J3KQ18|J3KQ18_HUMAN	sp|P30046|DOPD_HUMAN D-dopachrome decarboxylase OS=Homo sapiens OX=9606 GN=DDT PE=1 SV=3;sp|A6NHG4|DDTL_HUMAN D-dopachrome decarboxylase-like protein OS=Homo sapiens OX=9606 GN=DDTL PE=2 SV=1;tr|B5MC82|B5MC82_HUMAN D-dopachrome decarboxylase OS=Homo sapien			1	0.5	1	0.5	0.5	0.5		1.66667	0.116117
tr|A0A1B0GVS3|A0A1B0GVS3_HUMAN;tr|R4GMT0|R4GMT0_HUMAN;sp|P61163|ACTZ_HUMAN;sp|P42025|ACTY_HUMAN	tr|A0A1B0GVS3|A0A1B0GVS3_HUMAN Alpha-centractin OS=Homo sapiens OX=9606 GN=ACTR1A PE=1 SV=1;tr|R4GMT0|R4GMT0_HUMAN Alpha-centractin OS=Homo sapiens OX=9606 GN=ACTR1A PE=1 SV=1;sp|P61163|ACTZ_HUMAN Alpha-centractin OS=Homo sapiens OX=9606 GN=ACTR1A PE=1 SV=			1	0.5	1	0.5	0.5	0.5		1.66667	0.116117
tr|A0A087X1D8|A0A087X1D8_HUMAN;tr|A0A087WVN4|A0A087WVN4_HUMAN;sp|P14324|FPPS_HUMAN;tr|A0A087WTP2|A0A087WTP2_HUMAN	tr|A0A087X1D8|A0A087X1D8_HUMAN Farnesyl pyrophosphate synthase (Fragment) OS=Homo sapiens OX=9606 GN=FDPS PE=1 SV=1;tr|A0A087WVN4|A0A087WVN4_HUMAN Farnesyl pyrophosphate synthase (Fragment) OS=Homo sapiens OX=9606 GN=FDPS PE=1 SV=1;sp|P14324|FPPS_HUMAN Far			1	0.5	1	0.5	0.5	0.5		1.66667	0.116117
sp|Q9H444|CHM4B_HUMAN	sp|Q9H444|CHM4B_HUMAN Charged multivesicular body protein 4b OS=Homo sapiens OX=9606 GN=CHMP4B PE=1 SV=1			1	0.5	1	0.5	0.5	0.5		1.66667	0.116117
tr|K7ENK9|K7ENK9_HUMAN;tr|K7EKX0|K7EKX0_HUMAN;sp|Q15836|VAMP3_HUMAN;tr|J3QRU4|J3QRU4_HUMAN;sp|P63027|VAMP2_HUMAN;tr|F8WCA0|F8WCA0_HUMAN;tr|L7N2F9|L7N2F9_HUMAN	tr|K7ENK9|K7ENK9_HUMAN Vesicle-associated membrane protein 2 OS=Homo sapiens OX=9606 GN=VAMP2 PE=4 SV=1;tr|K7EKX0|K7EKX0_HUMAN Vesicle-associated membrane protein 3 OS=Homo sapiens OX=9606 GN=VAMP3 PE=4 SV=1;sp|Q15836|VAMP3_HUMAN Vesicle-associated membran			1	0.5	1	0.5	0.5	0.5		1.66667	0.116117
tr|A0A087WTZ5|A0A087WTZ5_HUMAN;tr|E9PJ81|E9PJ81_HUMAN;tr|E9PRQ7|E9PRQ7_HUMAN;sp|Q04323|UBXN1_HUMAN;tr|E9PS08|E9PS08_HUMAN	tr|A0A087WTZ5|A0A087WTZ5_HUMAN UBX domain-containing protein 1 OS=Homo sapiens OX=9606 GN=UBXN1 PE=1 SV=1;tr|E9PJ81|E9PJ81_HUMAN UBX domain-containing protein 1 (Fragment) OS=Homo sapiens OX=9606 GN=UBXN1 PE=1 SV=1;tr|E9PRQ7|E9PRQ7_HUMAN UBX domain-contain			1	0.5	1	0.5	0.5	0.5		1.66667	0.116117
sp|Q9P2X0|DPM3_HUMAN	sp|Q9P2X0|DPM3_HUMAN Dolichol-phosphate mannosyltransferase subunit 3 OS=Homo sapiens OX=9606 GN=DPM3 PE=1 SV=2			1	0.5	1	0.5	0.5	0.5		1.66667	0.116117
sp|Q9Y6A4|CFA20_HUMAN	sp|Q9Y6A4|CFA20_HUMAN Cilia- and flagella-associated protein 20 OS=Homo sapiens OX=9606 GN=CFAP20 PE=1 SV=1			1	0.5	1	0.5	0.5	0.5		1.66667	0.116117
tr|J3QKT4|J3QKT4_HUMAN;sp|P32322|P5CR1_HUMAN;tr|J3QL24|J3QL24_HUMAN;tr|J3KQ22|J3KQ22_HUMAN;tr|E2QRB3|E2QRB3_HUMAN	tr|J3QKT4|J3QKT4_HUMAN Pyrroline-5-carboxylate reductase (Fragment) OS=Homo sapiens OX=9606 GN=PYCR1 PE=1 SV=1;sp|P32322|P5CR1_HUMAN Pyrroline-5-carboxylate reductase 1, mitochondrial OS=Homo sapiens OX=9606 GN=PYCR1 PE=1 SV=2;tr|J3QL24|J3QL24_HUMAN Pyrrol			1	0.5	1	0.5	0.5	0.5		1.66667	0.116117
tr|F2Z2Q9|F2Z2Q9_HUMAN;tr|G5E9R5|G5E9R5_HUMAN;tr|D3YTI2|D3YTI2_HUMAN;sp|P24666|PPAC_HUMAN	tr|F2Z2Q9|F2Z2Q9_HUMAN Low molecular weight phosphotyrosine protein phosphatase OS=Homo sapiens OX=9606 GN=ACP1 PE=1 SV=1;tr|G5E9R5|G5E9R5_HUMAN Acid phosphatase 1, soluble, isoform CRA_d OS=Homo sapiens OX=9606 GN=ACP1 PE=1 SV=1;tr|D3YTI2|D3YTI2_HUMAN Low			1	0.5	1	0.5	0.5	0.5		1.66667	0.116117
sp|Q9ULT8|HECD1_HUMAN;tr|A0A087X2H1|A0A087X2H1_HUMAN;tr|G3V4V5|G3V4V5_HUMAN;tr|H0YJ72|H0YJ72_HUMAN;tr|A0A087WVU6|A0A087WVU6_HUMAN;tr|H0YJP0|H0YJP0_HUMAN	sp|Q9ULT8|HECD1_HUMAN E3 ubiquitin-protein ligase HECTD1 OS=Homo sapiens OX=9606 GN=HECTD1 PE=1 SV=3;tr|A0A087X2H1|A0A087X2H1_HUMAN E3 ubiquitin-protein ligase HECTD1 OS=Homo sapiens OX=9606 GN=HECTD1 PE=1 SV=1;tr|G3V4V5|G3V4V5_HUMAN E3 ubiquitin-protein l			1	0.5	1	0.5	0.5	0.5		1.66667	0.116117
sp|Q92922|SMRC1_HUMAN;tr|F8WE13|F8WE13_HUMAN	sp|Q92922|SMRC1_HUMAN SWI/SNF complex subunit SMARCC1 OS=Homo sapiens OX=9606 GN=SMARCC1 PE=1 SV=3;tr|F8WE13|F8WE13_HUMAN SWI/SNF complex subunit SMARCC1 OS=Homo sapiens OX=9606 GN=SMARCC1 PE=1 SV=1			1	0.5	1	0.5	0.5	0.5		1.66667	0.116117
sp|P36551|HEM6_HUMAN;tr|D6RER6|D6RER6_HUMAN	sp|P36551|HEM6_HUMAN Oxygen-dependent coproporphyrinogen-III oxidase, mitochondrial OS=Homo sapiens OX=9606 GN=CPOX PE=1 SV=3;tr|D6RER6|D6RER6_HUMAN Oxygen-dependent coproporphyrinogen-III oxidase, mitochondrial OS=Homo sapiens OX=9606 GN=CPOX PE=1 SV=1			1	0.5	1	0.5	0.5	0.5		1.66667	0.116117
sp|P49916|DNLI3_HUMAN	sp|P49916|DNLI3_HUMAN DNA ligase 3 OS=Homo sapiens OX=9606 GN=LIG3 PE=1 SV=2			1	0.5	1	0.5	0.5	0.5		1.66667	0.116117
tr|B1AN99|B1AN99_HUMAN;sp|P35030|TRY3_HUMAN	tr|B1AN99|B1AN99_HUMAN Trypsin-3 (Fragment) OS=Homo sapiens OX=9606 GN=PRSS3 PE=1 SV=8;sp|P35030|TRY3_HUMAN Trypsin-3 OS=Homo sapiens OX=9606 GN=PRSS3 PE=1 SV=2			1	1	0.5	0.5	0.5	0.5		1.66667	0.116117
tr|H0Y875|H0Y875_HUMAN;sp|O43852|CALU_HUMAN	tr|H0Y875|H0Y875_HUMAN Calumenin (Fragment) OS=Homo sapiens OX=9606 GN=CALU PE=1 SV=1;sp|O43852|CALU_HUMAN Calumenin OS=Homo sapiens OX=9606 GN=CALU PE=1 SV=2			1	0.5	1	0.5	0.5	0.5		1.66667	0.116117
sp|P38606|VATA_HUMAN	sp|P38606|VATA_HUMAN V-type proton ATPase catalytic subunit A OS=Homo sapiens OX=9606 GN=ATP6V1A PE=1 SV=2			1	0.5	1	0.5	0.5	0.5		1.66667	0.116117
sp|Q12948|FOXC1_HUMAN;sp|O43638|FOXS1_HUMAN;sp|Q99958|FOXC2_HUMAN	sp|Q12948|FOXC1_HUMAN Forkhead box protein C1 OS=Homo sapiens OX=9606 GN=FOXC1 PE=1 SV=3			0.5	1	1	0.5	0.5	0.5		1.66667	0.116117
sp|Q9BRZ2|TRI56_HUMAN;tr|C9JI91|C9JI91_HUMAN	sp|Q9BRZ2|TRI56_HUMAN E3 ubiquitin-protein ligase TRIM56 OS=Homo sapiens OX=9606 GN=TRIM56 PE=1 SV=3;tr|C9JI91|C9JI91_HUMAN E3 ubiquitin-protein ligase TRIM56 (Fragment) OS=Homo sapiens OX=9606 GN=TRIM56 PE=1 SV=1			1	0.5	1	0.5	0.5	0.5		1.66667	0.116117
sp|Q9H3N1|TMX1_HUMAN;tr|G3V448|G3V448_HUMAN	sp|Q9H3N1|TMX1_HUMAN Thioredoxin-related transmembrane protein 1 OS=Homo sapiens OX=9606 GN=TMX1 PE=1 SV=1;tr|G3V448|G3V448_HUMAN Thioredoxin-related transmembrane protein 1 OS=Homo sapiens OX=9606 GN=TMX1 PE=1 SV=1			1	0.5	1	0.5	0.5	0.5		1.66667	0.116117
sp|Q9Y2R0|COA3_HUMAN;tr|K7EPV0|K7EPV0_HUMAN	sp|Q9Y2R0|COA3_HUMAN Cytochrome c oxidase assembly factor 3 homolog, mitochondrial OS=Homo sapiens OX=9606 GN=COA3 PE=1 SV=1;tr|K7EPV0|K7EPV0_HUMAN Cytochrome c oxidase assembly factor 3 homolog, mitochondrial OS=Homo sapiens OX=9606 GN=COA3 PE=1 SV=1			1	0.5	1	0.5	0.5	0.5		1.66667	0.116117
sp|P49406|RM19_HUMAN;tr|S4R455|S4R455_HUMAN;tr|S4R3W9|S4R3W9_HUMAN;tr|A0A0A0MRF4|A0A0A0MRF4_HUMAN	sp|P49406|RM19_HUMAN 39S ribosomal protein L19, mitochondrial OS=Homo sapiens OX=9606 GN=MRPL19 PE=1 SV=2;tr|S4R455|S4R455_HUMAN 39S ribosomal protein L19, mitochondrial (Fragment) OS=Homo sapiens OX=9606 GN=MRPL19 PE=1 SV=1;tr|S4R3W9|S4R3W9_HUMAN 39S ribo			1	1	1	0.5	0.5	1		1.5	0.116117
sp|Q9BTV4|TMM43_HUMAN	sp|Q9BTV4|TMM43_HUMAN Transmembrane protein 43 OS=Homo sapiens OX=9606 GN=TMEM43 PE=1 SV=1			1	1	1	0.5	1	0.5		1.5	0.116117
sp|Q9UBG3|CRNN_HUMAN	sp|Q9UBG3|CRNN_HUMAN Cornulin OS=Homo sapiens OX=9606 GN=CRNN PE=1 SV=1			0.5	0.5	0.5	1	1	0.5		0.6	0.116117
tr|L7N2F3|L7N2F3_HUMAN;sp|Q32NC0|CR021_HUMAN	tr|L7N2F3|L7N2F3_HUMAN UPF0711 protein C18orf21 (Fragment) OS=Homo sapiens OX=9606 GN=C18orf21 PE=1 SV=8;sp|Q32NC0|CR021_HUMAN UPF0711 protein C18orf21 OS=Homo sapiens OX=9606 GN=C18orf21 PE=1 SV=1			0.5	0.5	0.5	1	0.5	1		0.6	0.116117
sp|O15297|PPM1D_HUMAN	sp|O15297|PPM1D_HUMAN Protein phosphatase 1D OS=Homo sapiens OX=9606 GN=PPM1D PE=1 SV=1			0.5	0.5	0.5	1	0.5	1		0.6	0.116117
sp|P55081|MFAP1_HUMAN	sp|P55081|MFAP1_HUMAN Microfibrillar-associated protein 1 OS=Homo sapiens OX=9606 GN=MFAP1 PE=1 SV=2			0.5	0.5	0.5	0.5	1	1		0.6	0.116117
tr|A0A3B3ITE9|A0A3B3ITE9_HUMAN;sp|Q8N5M9|JAGN1_HUMAN	tr|A0A3B3ITE9|A0A3B3ITE9_HUMAN Protein jagunal homolog 1 OS=Homo sapiens OX=9606 GN=JAGN1 PE=1 SV=1;sp|Q8N5M9|JAGN1_HUMAN Protein jagunal homolog 1 OS=Homo sapiens OX=9606 GN=JAGN1 PE=1 SV=1			0.5	0.5	0.5	0.5	1	1		0.6	0.116117
tr|E9PB90|E9PB90_HUMAN;sp|P52789|HXK2_HUMAN	tr|E9PB90|E9PB90_HUMAN Hexokinase-2 OS=Homo sapiens OX=9606 GN=HK2 PE=1 SV=1;sp|P52789|HXK2_HUMAN Hexokinase-2 OS=Homo sapiens OX=9606 GN=HK2 PE=1 SV=2			0.5	0.5	0.5	0.5	1	1		0.6	0.116117
sp|A8MTZ7|CL071_HUMAN	sp|A8MTZ7|CL071_HUMAN Uncharacterized protein C12orf71 OS=Homo sapiens OX=9606 GN=C12orf71 PE=4 SV=3			0.5	0.5	0.5	0.5	1	1		0.6	0.116117
tr|F8WCT9|F8WCT9_HUMAN;sp|Q5FWF4|ZRAB3_HUMAN	tr|F8WCT9|F8WCT9_HUMAN DNA annealing helicase and endonuclease ZRANB3 OS=Homo sapiens OX=9606 GN=ZRANB3 PE=1 SV=1;sp|Q5FWF4|ZRAB3_HUMAN DNA annealing helicase and endonuclease ZRANB3 OS=Homo sapiens OX=9606 GN=ZRANB3 PE=1 SV=2			0.5	0.5	0.5	1	0.5	1		0.6	0.116117
sp|P29508|SPB3_HUMAN;tr|C9JZ65|C9JZ65_HUMAN;tr|H0Y5H9|H0Y5H9_HUMAN;sp|P48594|SPB4_HUMAN	sp|P29508|SPB3_HUMAN Serpin B3 OS=Homo sapiens OX=9606 GN=SERPINB3 PE=1 SV=2;tr|C9JZ65|C9JZ65_HUMAN Serpin B4 (Fragment) OS=Homo sapiens OX=9606 GN=SERPINB4 PE=1 SV=1;tr|H0Y5H9|H0Y5H9_HUMAN Serpin B4 (Fragment) OS=Homo sapiens OX=9606 GN=SERPINB4 PE=1 SV=1			0.5	0.5	0.5	0.5	1	1		0.6	0.116117
sp|Q99661|KIF2C_HUMAN;tr|Q5JR91|Q5JR91_HUMAN;tr|Q5JR89|Q5JR89_HUMAN	sp|Q99661|KIF2C_HUMAN Kinesin-like protein KIF2C OS=Homo sapiens OX=9606 GN=KIF2C PE=1 SV=2			0.5	0.5	0.5	1	1	0.5		0.6	0.116117
tr|Q5RI18|Q5RI18_HUMAN	tr|Q5RI18|Q5RI18_HUMAN Heterogeneous nuclear ribonucleoprotein U OS=Homo sapiens OX=9606 GN=HNRNPU PE=1 SV=9			0.5	0.5	0.5	1	0.5	1		0.6	0.116117
tr|F8VYE8|F8VYE8_HUMAN;sp|P36873|PP1G_HUMAN;tr|F8W0W8|F8W0W8_HUMAN;tr|A0A087WYY5|A0A087WYY5_HUMAN;tr|F8VR82|F8VR82_HUMAN	tr|F8VYE8|F8VYE8_HUMAN Serine/threonine-protein phosphatase OS=Homo sapiens OX=9606 GN=PPP1CC PE=1 SV=1;sp|P36873|PP1G_HUMAN Serine/threonine-protein phosphatase PP1-gamma catalytic subunit OS=Homo sapiens OX=9606 GN=PPP1CC PE=1 SV=1;tr|F8W0W8|F8W0W8_HUMAN			2	2	2	0.5	2	0.5		2	0.116117
sp|Q03252|LMNB2_HUMAN	sp|Q03252|LMNB2_HUMAN Lamin-B2 OS=Homo sapiens OX=9606 GN=LMNB2 PE=1 SV=4			2	0.5	2	0.5	0.5	0.5		3	0.116117
sp|O43765|SGTA_HUMAN;tr|K7EMD6|K7EMD6_HUMAN	sp|O43765|SGTA_HUMAN Small glutamine-rich tetratricopeptide repeat-containing protein alpha OS=Homo sapiens OX=9606 GN=SGTA PE=1 SV=1;tr|K7EMD6|K7EMD6_HUMAN Small glutamine-rich tetratricopeptide repeat-containing protein alpha (Fragment) OS=Homo sapiens O			2	0.5	2	0.5	0.5	0.5		3	0.116117
tr|D6REP8|D6REP8_HUMAN;tr|D6RE99|D6RE99_HUMAN;tr|D6RD60|D6RD60_HUMAN;sp|P49773|HINT1_HUMAN	tr|D6REP8|D6REP8_HUMAN Histidine triad nucleotide-binding protein 1 OS=Homo sapiens OX=9606 GN=HINT1 PE=1 SV=1;tr|D6RE99|D6RE99_HUMAN Histidine triad nucleotide-binding protein 1 OS=Homo sapiens OX=9606 GN=HINT1 PE=1 SV=1;tr|D6RD60|D6RD60_HUMAN Histidine t			2	0.5	2	0.5	0.5	0.5		3	0.116117
tr|A0A087WWJ2|A0A087WWJ2_HUMAN;tr|C9J5D1|C9J5D1_HUMAN;tr|E7EQ69|E7EQ69_HUMAN;sp|Q9GZZ1|NAA50_HUMAN;tr|C9J5J3|C9J5J3_HUMAN;tr|A0A0D9SF32|A0A0D9SF32_HUMAN;tr|B0AZT5|B0AZT5_HUMAN;tr|F8WCK0|F8WCK0_HUMAN;tr|C9JZU6|C9JZU6_HUMAN	tr|A0A087WWJ2|A0A087WWJ2_HUMAN N-alpha-acetyltransferase 50 OS=Homo sapiens OX=9606 GN=NAA50 PE=1 SV=1;tr|C9J5D1|C9J5D1_HUMAN N-alpha-acetyltransferase 50 OS=Homo sapiens OX=9606 GN=NAA50 PE=1 SV=1;tr|E7EQ69|E7EQ69_HUMAN N-alpha-acetyltransferase 50 OS=Hom			2	0.5	2	0.5	0.5	0.5		3	0.116117
sp|Q9UBT2|SAE2_HUMAN;tr|K7EPL2|K7EPL2_HUMAN;tr|U3KQ55|U3KQ55_HUMAN;tr|K7ES38|K7ES38_HUMAN;tr|K7ESK7|K7ESK7_HUMAN	sp|Q9UBT2|SAE2_HUMAN SUMO-activating enzyme subunit 2 OS=Homo sapiens OX=9606 GN=UBA2 PE=1 SV=2;tr|K7EPL2|K7EPL2_HUMAN SUMO-activating enzyme subunit 2 (Fragment) OS=Homo sapiens OX=9606 GN=UBA2 PE=1 SV=2			2	0.5	2	0.5	0.5	0.5		3	0.116117
sp|P31151|S10A7_HUMAN;sp|Q86SG5|S1A7A_HUMAN	sp|P31151|S10A7_HUMAN Protein S100-A7 OS=Homo sapiens OX=9606 GN=S100A7 PE=1 SV=4;sp|Q86SG5|S1A7A_HUMAN Protein S100-A7A OS=Homo sapiens OX=9606 GN=S100A7A PE=1 SV=3			4	3	5	2	3	3		1.5	0.116117
sp|Q6IQ21|ZN770_HUMAN;tr|H0YM59|H0YM59_HUMAN	sp|Q6IQ21|ZN770_HUMAN Zinc finger protein 770 OS=Homo sapiens OX=9606 GN=ZNF770 PE=1 SV=1			0.5	0.5	0.5	2	0.5	2		0.333333	0.116117
sp|Q03468|ERCC6_HUMAN;tr|D6R9X7|D6R9X7_HUMAN;sp|P0DP91|ERPG3_HUMAN	sp|Q03468|ERCC6_HUMAN DNA excision repair protein ERCC-6 OS=Homo sapiens OX=9606 GN=ERCC6 PE=1 SV=1			0.5	0.5	0.5	2	0.5	2		0.333333	0.116117
sp|P49321|NASP_HUMAN;tr|Q5T624|Q5T624_HUMAN;tr|H0YDS9|H0YDS9_HUMAN;tr|E9PPR5|E9PPR5_HUMAN;tr|E9PRH9|E9PRH9_HUMAN;tr|H0YF33|H0YF33_HUMAN;tr|E9PI86|E9PI86_HUMAN;tr|E9PPQ8|E9PPQ8_HUMAN	sp|P49321|NASP_HUMAN Nuclear autoantigenic sperm protein OS=Homo sapiens OX=9606 GN=NASP PE=1 SV=2;tr|Q5T624|Q5T624_HUMAN Nuclear autoantigenic sperm protein OS=Homo sapiens OX=9606 GN=NASP PE=1 SV=1			13	7	14	0.5	10	0.5		3.09091	0.117118
sp|P28066|PSA5_HUMAN	sp|P28066|PSA5_HUMAN Proteasome subunit alpha type-5 OS=Homo sapiens OX=9606 GN=PSMA5 PE=1 SV=3			4	4	4	0.5	4	1		2.18182	0.118465
sp|Q8IZT6|ASPM_HUMAN;tr|Q5VYL4|Q5VYL4_HUMAN	sp|Q8IZT6|ASPM_HUMAN Abnormal spindle-like microcephaly-associated protein OS=Homo sapiens OX=9606 GN=ASPM PE=1 SV=2			4	0.5	10	19	7	29		0.263636	0.123559
sp|O94906|PRP6_HUMAN	sp|O94906|PRP6_HUMAN Pre-mRNA-processing factor 6 OS=Homo sapiens OX=9606 GN=PRPF6 PE=1 SV=1			2	1	3	1	1	0.5		2.4	0.12417
sp|P50990|TCPQ_HUMAN;tr|H7C4C8|H7C4C8_HUMAN;tr|H7C2U0|H7C2U0_HUMAN	sp|P50990|TCPQ_HUMAN T-complex protein 1 subunit theta OS=Homo sapiens OX=9606 GN=CCT8 PE=1 SV=4			16	10	24	1	7	12		2.5	0.1243
sp|Q99549|MPP8_HUMAN;tr|A0A0A0MT47|A0A0A0MT47_HUMAN;tr|H0Y6J1|H0Y6J1_HUMAN	sp|Q99549|MPP8_HUMAN M-phase phosphoprotein 8 OS=Homo sapiens OX=9606 GN=MPHOSPH8 PE=1 SV=2			4	8	21	0.5	0.5	2		11	0.124445
sp|P31948|STIP1_HUMAN;tr|F5H783|F5H783_HUMAN;tr|F5GXD8|F5GXD8_HUMAN;tr|H0YGI8|H0YGI8_HUMAN	sp|P31948|STIP1_HUMAN Stress-induced-phosphoprotein 1 OS=Homo sapiens OX=9606 GN=STIP1 PE=1 SV=1			10	2	12	0.5	4	0.5		4.8	0.124856
sp|Q16527|CSRP2_HUMAN;tr|F8VQR7|F8VQR7_HUMAN;tr|F8VW96|F8VW96_HUMAN	sp|Q16527|CSRP2_HUMAN Cysteine and glycine-rich protein 2 OS=Homo sapiens OX=9606 GN=CSRP2 PE=1 SV=3;tr|F8VQR7|F8VQR7_HUMAN Cysteine and glycine-rich protein 2 OS=Homo sapiens OX=9606 GN=CSRP2 PE=1 SV=1;tr|F8VW96|F8VW96_HUMAN Cysteine and glycine-rich prot			0.5	0.5	0.5	3	0.5	4		0.2	0.127046
sp|P30414|NKTR_HUMAN;tr|A0A087WYW3|A0A087WYW3_HUMAN;tr|C9JMM5|C9JMM5_HUMAN;tr|A8K7K2|A8K7K2_HUMAN	sp|P30414|NKTR_HUMAN NK-tumor recognition protein OS=Homo sapiens OX=9606 GN=NKTR PE=1 SV=2;tr|A0A087WYW3|A0A087WYW3_HUMAN NK-tumor recognition protein OS=Homo sapiens OX=9606 GN=NKTR PE=1 SV=1			0.5	0.5	0.5	10	0.5	7		0.0857143	0.129908
tr|I3L2Z5|I3L2Z5_HUMAN;tr|A0A087WWR2|A0A087WWR2_HUMAN;sp|P56270|MAZ_HUMAN;tr|I3L411|I3L411_HUMAN;tr|I3L4Y2|I3L4Y2_HUMAN;tr|H3BPU3|H3BPU3_HUMAN;tr|H3BQS2|H3BQS2_HUMAN;tr|H3BQI4|H3BQI4_HUMAN	tr|I3L2Z5|I3L2Z5_HUMAN Myc-associated zinc finger protein (Fragment) OS=Homo sapiens OX=9606 GN=MAZ PE=1 SV=1;tr|A0A087WWR2|A0A087WWR2_HUMAN Myc-associated zinc finger protein OS=Homo sapiens OX=9606 GN=MAZ PE=1 SV=1;sp|P56270|MAZ_HUMAN Myc-associated zinc			2	0.5	1	2	2	2		0.583333	0.131778
sp|Q99497|PARK7_HUMAN;tr|K7ELW0|K7ELW0_HUMAN;tr|K7EN27|K7EN27_HUMAN	sp|Q99497|PARK7_HUMAN Protein/nucleic acid deglycase DJ-1 OS=Homo sapiens OX=9606 GN=PARK7 PE=1 SV=2;tr|K7ELW0|K7ELW0_HUMAN Protein/nucleic acid deglycase DJ-1 OS=Homo sapiens OX=9606 GN=PARK7 PE=1 SV=1;tr|K7EN27|K7EN27_HUMAN Protein/nucleic acid deglycase			2	2	4	2	1	0.5		2.28571	0.133801
sp|O75390|CISY_HUMAN;tr|B4DJV2|B4DJV2_HUMAN;tr|A0A0C4DGI3|A0A0C4DGI3_HUMAN;tr|H0YIC4|H0YIC4_HUMAN;tr|H0YH82|H0YH82_HUMAN;tr|F8W4S1|F8W4S1_HUMAN;tr|F8VTT8|F8VTT8_HUMAN;tr|F8VPA1|F8VPA1_HUMAN;tr|F8W1S4|F8W1S4_HUMAN;tr|F8W642|F8W642_HUMAN;tr|F8VZK9|F8VZK9_HUMAN;tr|F8VPF9|F8VPF9_HUMAN;tr|F8VX68|F8VX68_HUMAN;tr|F8VRP1|F8VRP1_HUMAN;tr|F8VX07|F8VX07_HUMAN;tr|F8VRI6|F8VRI6_HUMAN;tr|F8VWQ5|F8VWQ5_HUMAN;tr…	sp|O75390|CISY_HUMAN Citrate synthase, mitochondrial OS=Homo sapiens OX=9606 GN=CS PE=1 SV=2;tr|B4DJV2|B4DJV2_HUMAN Citrate synthase OS=Homo sapiens OX=9606 GN=CS PE=1 SV=1;tr|A0A0C4DGI3|A0A0C4DGI3_HUMAN Citrate synthase OS=Homo sapiens OX=9606 GN=CS PE=1			5	3	12	0.5	2	2		4.44444	0.135989
sp|P61586|RHOA_HUMAN;tr|Q5JR08|Q5JR08_HUMAN;sp|P08134|RHOC_HUMAN;tr|Q5JR07|Q5JR07_HUMAN;tr|C9JNR4|C9JNR4_HUMAN;tr|E9PQH6|E9PQH6_HUMAN;tr|C9JX21|C9JX21_HUMAN;tr|Q5JR05|Q5JR05_HUMAN;tr|E9PLA2|E9PLA2_HUMAN;tr|C9JRM1|C9JRM1_HUMAN;tr|Q5JR06|Q5JR06_HUMAN;tr|E9PN11|E9PN11_HUMAN;tr|U3KQA9|U3KQA9_HUMAN;tr|U3KQV3|U3KQV3_HUMAN	sp|P61586|RHOA_HUMAN Transforming protein RhoA OS=Homo sapiens OX=9606 GN=RHOA PE=1 SV=1;tr|Q5JR08|Q5JR08_HUMAN Rho-related GTP-binding protein RhoC (Fragment) OS=Homo sapiens OX=9606 GN=RHOC PE=1 SV=8;sp|P08134|RHOC_HUMAN Rho-related GTP-binding protein R			7	2	4	0.5	2	2		2.88889	0.138967
sp|Q03701|CEBPZ_HUMAN;tr|C9J9W7|C9J9W7_HUMAN	sp|Q03701|CEBPZ_HUMAN CCAAT/enhancer-binding protein zeta OS=Homo sapiens OX=9606 GN=CEBPZ PE=1 SV=3			1	1	2	8	1	9		0.222222	0.139876
sp|Q9Y230|RUVB2_HUMAN;tr|M0R0Y3|M0R0Y3_HUMAN;tr|X6R2L4|X6R2L4_HUMAN	sp|Q9Y230|RUVB2_HUMAN RuvB-like 2 OS=Homo sapiens OX=9606 GN=RUVBL2 PE=1 SV=3;tr|M0R0Y3|M0R0Y3_HUMAN RuvB-like helicase OS=Homo sapiens OX=9606 GN=RUVBL2 PE=1 SV=1			2	0.5	3	0.5	0.5	0.5		3.66667	0.140357
sp|P28070|PSB4_HUMAN	sp|P28070|PSB4_HUMAN Proteasome subunit beta type-4 OS=Homo sapiens OX=9606 GN=PSMB4 PE=1 SV=4			3	0.5	2	0.5	0.5	0.5		3.66667	0.140357
sp|P10599|THIO_HUMAN	sp|P10599|THIO_HUMAN Thioredoxin OS=Homo sapiens OX=9606 GN=TXN PE=1 SV=3			6	4	8	5	3	0.5		2.11765	0.142899
sp|Q02543|RL18A_HUMAN;tr|M0R1A7|M0R1A7_HUMAN;tr|M0R117|M0R117_HUMAN;tr|M0R3D6|M0R3D6_HUMAN;tr|M0R0P7|M0R0P7_HUMAN	sp|Q02543|RL18A_HUMAN 60S ribosomal protein L18a OS=Homo sapiens OX=9606 GN=RPL18A PE=1 SV=2;tr|M0R1A7|M0R1A7_HUMAN 60S ribosomal protein L18a OS=Homo sapiens OX=9606 GN=RPL18A PE=1 SV=1;tr|M0R117|M0R117_HUMAN 60S ribosomal protein L18a OS=Homo sapiens OX=			6	5	5	14	5	18		0.432432	0.143856
tr|I3L397|I3L397_HUMAN;sp|P63241|IF5A1_HUMAN;tr|I3L504|I3L504_HUMAN;sp|Q6IS14|IF5AL_HUMAN;tr|F8WCJ1|F8WCJ1_HUMAN;tr|C9J7B5|C9J7B5_HUMAN;tr|C9J4W5|C9J4W5_HUMAN;sp|Q9GZV4|IF5A2_HUMAN	tr|I3L397|I3L397_HUMAN Eukaryotic translation initiation factor 5A (Fragment) OS=Homo sapiens OX=9606 GN=EIF5A PE=1 SV=8;sp|P63241|IF5A1_HUMAN Eukaryotic translation initiation factor 5A-1 OS=Homo sapiens OX=9606 GN=EIF5A PE=1 SV=2;tr|I3L504|I3L504_HUMAN E			9	5	15	4	6	2		2.41667	0.144177
sp|Q08554|DSC1_HUMAN	sp|Q08554|DSC1_HUMAN Desmocollin-1 OS=Homo sapiens OX=9606 GN=DSC1 PE=1 SV=2			11	14	5	2	8	2		2.5	0.144704
sp|Q8IXZ2|ZC3H3_HUMAN;tr|A0A0J9YYE2|A0A0J9YYE2_HUMAN;tr|H0YEY2|H0YEY2_HUMAN	sp|Q8IXZ2|ZC3H3_HUMAN Zinc finger CCCH domain-containing protein 3 OS=Homo sapiens OX=9606 GN=ZC3H3 PE=1 SV=3;tr|A0A0J9YYE2|A0A0J9YYE2_HUMAN Zinc finger CCCH domain-containing protein 3 (Fragment) OS=Homo sapiens OX=9606 GN=ZC3H3 PE=1 SV=1			0.5	0.5	0.5	21	0.5	12		0.0447761	0.146578
sp|Q02790|FKBP4_HUMAN;tr|H0YFG2|H0YFG2_HUMAN;tr|F5H120|F5H120_HUMAN;tr|F5H1U3|F5H1U3_HUMAN	sp|Q02790|FKBP4_HUMAN Peptidyl-prolyl cis-trans isomerase FKBP4 OS=Homo sapiens OX=9606 GN=FKBP4 PE=1 SV=3			10	2	13	0.5	4	2		3.84615	0.147132
sp|P51148|RAB5C_HUMAN;tr|K7ERI8|K7ERI8_HUMAN;tr|K7ERQ8|K7ERQ8_HUMAN;tr|F8VVK3|F8VVK3_HUMAN;tr|K7ENY4|K7ENY4_HUMAN;tr|F8VVZ0|F8VVZ0_HUMAN;tr|F8VUA5|F8VUA5_HUMAN;sp|P61020|RAB5B_HUMAN;sp|P20339|RAB5A_HUMAN;tr|K7EIP6|K7EIP6_HUMAN;tr|F8WCY6|F8WCY6_HUMAN;tr|F8WD79|F8WD79_HUMAN;tr|F8VPW9|F8VPW9_HUMAN;tr|F8VSF8|F8VSF8_HUMAN;tr|F8VWZ7|F8VWZ7_HUMAN;tr|F8VWU4|F8VWU4_HUMAN	sp|P51148|RAB5C_HUMAN Ras-related protein Rab-5C OS=Homo sapiens OX=9606 GN=RAB5C PE=1 SV=2;tr|K7ERI8|K7ERI8_HUMAN Uncharacterized protein OS=Homo sapiens OX=9606 PE=4 SV=1;tr|K7ERQ8|K7ERQ8_HUMAN PCAF_N domain-containing protein (Fragment) OS=Homo sapiens			4	1	5	0.5	2	0.5		3.33333	0.147518
sp|P23588|IF4B_HUMAN;tr|E7EX17|E7EX17_HUMAN;tr|F8VX11|F8VX11_HUMAN;tr|F8W0K0|F8W0K0_HUMAN;tr|F8VSC7|F8VSC7_HUMAN;tr|F8VP89|F8VP89_HUMAN;tr|F8VRU1|F8VRU1_HUMAN;tr|F8VYE9|F8VYE9_HUMAN	sp|P23588|IF4B_HUMAN Eukaryotic translation initiation factor 4B OS=Homo sapiens OX=9606 GN=EIF4B PE=1 SV=2;tr|E7EX17|E7EX17_HUMAN Eukaryotic translation initiation factor 4B OS=Homo sapiens OX=9606 GN=EIF4B PE=1 SV=1;tr|F8VX11|F8VX11_HUMAN Eukaryotic tran			10	3	10	5	3	1		2.55556	0.147518
tr|X6RFL8|X6RFL8_HUMAN;sp|P61106|RAB14_HUMAN	tr|X6RFL8|X6RFL8_HUMAN Ras-related protein Rab-14 (Fragment) OS=Homo sapiens OX=9606 GN=RAB14 PE=1 SV=1;sp|P61106|RAB14_HUMAN Ras-related protein Rab-14 OS=Homo sapiens OX=9606 GN=RAB14 PE=1 SV=4			1	2	1	0.5	0.5	1		2	0.148148
sp|P15531|NDKA_HUMAN;tr|E7ERL0|E7ERL0_HUMAN;tr|E5RHP0|E5RHP0_HUMAN;tr|C9K028|C9K028_HUMAN	sp|P15531|NDKA_HUMAN Nucleoside diphosphate kinase A OS=Homo sapiens OX=9606 GN=NME1 PE=1 SV=1;tr|E7ERL0|E7ERL0_HUMAN Nucleoside diphosphate kinase A OS=Homo sapiens OX=9606 GN=NME1 PE=1 SV=1;tr|E5RHP0|E5RHP0_HUMAN Nucleoside diphosphate kinase A OS=Homo s			2	1	1	0.5	1	0.5		2	0.148148
sp|Q9BVC6|TM109_HUMAN	sp|Q9BVC6|TM109_HUMAN Transmembrane protein 109 OS=Homo sapiens OX=9606 GN=TMEM109 PE=1 SV=1			1	1	2	0.5	1	0.5		2	0.148148
sp|P00403|COX2_HUMAN	sp|P00403|COX2_HUMAN Cytochrome c oxidase subunit 2 OS=Homo sapiens OX=9606 GN=MT-CO2 PE=1 SV=1			1	1	2	0.5	1	0.5		2	0.148148
sp|P08559|ODPA_HUMAN;tr|Q5JPU0|Q5JPU0_HUMAN;tr|Q5JPU1|Q5JPU1_HUMAN;tr|Q5JPT9|Q5JPT9_HUMAN;sp|P29803|ODPAT_HUMAN;tr|Q5JPU3|Q5JPU3_HUMAN;tr|Q5JPU2|Q5JPU2_HUMAN	sp|P08559|ODPA_HUMAN Pyruvate dehydrogenase E1 component subunit alpha, somatic form, mitochondrial OS=Homo sapiens OX=9606 GN=PDHA1 PE=1 SV=3;tr|Q5JPU0|Q5JPU0_HUMAN Pyruvate dehydrogenase E1 component subunit alpha, somatic form, mitochondrial OS=Homo sap			1	1	2	0.5	1	0.5		2	0.148148
tr|A0A087WUV8|A0A087WUV8_HUMAN;sp|P35613|BASI_HUMAN;tr|A0A087X2B5|A0A087X2B5_HUMAN;tr|R4GN83|R4GN83_HUMAN;tr|R4GMX5|R4GMX5_HUMAN;tr|I3L192|I3L192_HUMAN	tr|A0A087WUV8|A0A087WUV8_HUMAN Basigin OS=Homo sapiens OX=9606 GN=BSG PE=1 SV=1;sp|P35613|BASI_HUMAN Basigin OS=Homo sapiens OX=9606 GN=BSG PE=1 SV=2;tr|A0A087X2B5|A0A087X2B5_HUMAN Basigin (Fragment) OS=Homo sapiens OX=9606 GN=BSG PE=1 SV=1			1	1	2	0.5	1	0.5		2	0.148148
tr|F2Z2Y8|F2Z2Y8_HUMAN;sp|Q9H0E2|TOLIP_HUMAN;tr|E9PNS3|E9PNS3_HUMAN;tr|E9PP67|E9PP67_HUMAN;tr|E9PQ25|E9PQ25_HUMAN;tr|E7EN89|E7EN89_HUMAN	tr|F2Z2Y8|F2Z2Y8_HUMAN Toll-interacting protein OS=Homo sapiens OX=9606 GN=TOLLIP PE=1 SV=1;sp|Q9H0E2|TOLIP_HUMAN Toll-interacting protein OS=Homo sapiens OX=9606 GN=TOLLIP PE=1 SV=1;tr|E9PNS3|E9PNS3_HUMAN Toll-interacting protein OS=Homo sapiens OX=9606 G			2	1	1	0.5	1	0.5		2	0.148148
tr|Q5QNZ2|Q5QNZ2_HUMAN;sp|P24539|AT5F1_HUMAN	tr|Q5QNZ2|Q5QNZ2_HUMAN ATP synthase F(0) complex subunit B1, mitochondrial OS=Homo sapiens OX=9606 GN=ATP5PB PE=1 SV=1;sp|P24539|AT5F1_HUMAN ATP synthase F(0) complex subunit B1, mitochondrial OS=Homo sapiens OX=9606 GN=ATP5PB PE=1 SV=2			1	1	2	0.5	0.5	1		2	0.148148
tr|A0A494C0Y9|A0A494C0Y9_HUMAN	tr|A0A494C0Y9|A0A494C0Y9_HUMAN Constitutive coactivator of PPAR-gamma-like protein 1 (Fragment) OS=Homo sapiens OX=9606 GN=FAM120A PE=1 SV=1			0.5	0.5	1	1	1	2		0.5	0.148148
tr|A0A499FJY3|A0A499FJY3_HUMAN;tr|A0A087WWP4|A0A087WWP4_HUMAN;tr|A0A494C001|A0A494C001_HUMAN;sp|Q96T37|RBM15_HUMAN	tr|A0A499FJY3|A0A499FJY3_HUMAN RNA-binding protein 15 OS=Homo sapiens OX=9606 GN=RBM15 PE=1 SV=1;tr|A0A087WWP4|A0A087WWP4_HUMAN RNA-binding protein 15 OS=Homo sapiens OX=9606 GN=RBM15 PE=1 SV=1;tr|A0A494C001|A0A494C001_HUMAN RNA-binding protein 15 (Fragmen			0.5	0.5	0.5	7	0.5	4		0.130435	0.15061
sp|P60174|TPIS_HUMAN;tr|U3KPZ0|U3KPZ0_HUMAN;tr|U3KQF3|U3KQF3_HUMAN;tr|U3KPS5|U3KPS5_HUMAN	sp|P60174|TPIS_HUMAN Triosephosphate isomerase OS=Homo sapiens OX=9606 GN=TPI1 PE=1 SV=3			12	12	24	5	12	7		2	0.150712
sp|P07355|ANXA2_HUMAN;tr|H0YN42|H0YN42_HUMAN;tr|H0YMU9|H0YMU9_HUMAN;tr|H0YMD0|H0YMD0_HUMAN;tr|H0YKS4|H0YKS4_HUMAN;sp|A6NMY6|AXA2L_HUMAN;tr|H0YMM1|H0YMM1_HUMAN;tr|H0YM50|H0YM50_HUMAN;tr|H0YMW4|H0YMW4_HUMAN;tr|H0YKZ7|H0YKZ7_HUMAN;tr|H0YLV6|H0YLV6_HUMAN;tr|H0YMT9|H0YMT9_HUMAN;tr|H0YKX9|H0YKX9_HUMAN;tr|H0YNP5|H0YNP5_HUMAN;tr|H0YN28|H0YN28_HUMAN;tr|H0YL33|H0YL33_HUMAN;tr|H0YKL9|H0YKL9_HUMAN;tr|H0YKV8|…	sp|P07355|ANXA2_HUMAN Annexin A2 OS=Homo sapiens OX=9606 GN=ANXA2 PE=1 SV=2;tr|H0YN42|H0YN42_HUMAN Annexin (Fragment) OS=Homo sapiens OX=9606 GN=ANXA2 PE=1 SV=1;tr|H0YMU9|H0YMU9_HUMAN Annexin OS=Homo sapiens OX=9606 GN=ANXA2 PE=1 SV=1;tr|H0YMD0|H0YMD0_HUMA			6	7	8	0.5	5	6		1.82609	0.151129
sp|P08670|VIME_HUMAN;tr|B0YJC4|B0YJC4_HUMAN;tr|B0YJC5|B0YJC5_HUMAN;tr|A0A1B0GTT5|A0A1B0GTT5_HUMAN;sp|P17661|DESM_HUMAN;tr|A0A1B0GVG8|A0A1B0GVG8_HUMAN;tr|H7C5W5|H7C5W5_HUMAN;sp|P41219|PERI_HUMAN;sp|Q16352|AINX_HUMAN;tr|E7EMV2|E7EMV2_HUMAN;tr|E7ESP9|E7ESP9_HUMAN;sp|P07197|NFM_HUMAN;tr|A0A1W2PRT3|A0A1W2PRT3_HUMAN;tr|K7EMP8|K7EMP8_HUMAN;sp|P14136|GFAP_HUMAN;tr|F8W835|F8W835_HUMAN;tr|A0A1X7SBR3|A0A1X7…	sp|P08670|VIME_HUMAN Vimentin OS=Homo sapiens OX=9606 GN=VIM PE=1 SV=4;tr|B0YJC4|B0YJC4_HUMAN Vimentin OS=Homo sapiens OX=9606 GN=VIM PE=1 SV=1;tr|B0YJC5|B0YJC5_HUMAN Vimentin OS=Homo sapiens OX=9606 GN=VIM PE=1 SV=1			24	11	29	0.5	18	6		2.61224	0.151825
tr|A0A087WYT3|A0A087WYT3_HUMAN;sp|Q15185|TEBP_HUMAN;tr|B4DDC6|B4DDC6_HUMAN	tr|A0A087WYT3|A0A087WYT3_HUMAN Prostaglandin E synthase 3 OS=Homo sapiens OX=9606 GN=PTGES3 PE=1 SV=1;sp|Q15185|TEBP_HUMAN Prostaglandin E synthase 3 OS=Homo sapiens OX=9606 GN=PTGES3 PE=1 SV=1			2	2	6	1	1	1		3.33333	0.155016
sp|P09012|SNRPA_HUMAN;tr|M0QZG7|M0QZG7_HUMAN;tr|M0R221|M0R221_HUMAN;tr|M0R2B8|M0R2B8_HUMAN;tr|M0R268|M0R268_HUMAN;tr|M0QXK2|M0QXK2_HUMAN;tr|M0R0G9|M0R0G9_HUMAN	sp|P09012|SNRPA_HUMAN U1 small nuclear ribonucleoprotein A OS=Homo sapiens OX=9606 GN=SNRPA PE=1 SV=3;tr|M0QZG7|M0QZG7_HUMAN U1 small nuclear ribonucleoprotein A (Fragment) OS=Homo sapiens OX=9606 GN=SNRPA PE=1 SV=1;tr|M0R221|M0R221_HUMAN U1 small nuclear			6	3	7	2	4	3		1.77778	0.155016
sp|P13797|PLST_HUMAN;tr|A0A0A0MSQ0|A0A0A0MSQ0_HUMAN;tr|U3KQI3|U3KQI3_HUMAN;tr|H7C4N2|H7C4N2_HUMAN;sp|P13796|PLSL_HUMAN;tr|Q5TBN3|Q5TBN3_HUMAN;sp|Q14651|PLSI_HUMAN;tr|C9JAM8|C9JAM8_HUMAN	sp|P13797|PLST_HUMAN Plastin-3 OS=Homo sapiens OX=9606 GN=PLS3 PE=1 SV=4;tr|A0A0A0MSQ0|A0A0A0MSQ0_HUMAN Plastin-3 OS=Homo sapiens OX=9606 GN=PLS3 PE=1 SV=1			13	2	20	0.5	5	1		5.38462	0.155031
sp|O75533|SF3B1_HUMAN;tr|H7C341|H7C341_HUMAN;tr|B4DGZ4|B4DGZ4_HUMAN;tr|A0A494C1M2|A0A494C1M2_HUMAN;tr|F8WC19|F8WC19_HUMAN	sp|O75533|SF3B1_HUMAN Splicing factor 3B subunit 1 OS=Homo sapiens OX=9606 GN=SF3B1 PE=1 SV=3			19	6	28	8	7	4		2.78947	0.156077
tr|E5RIW3|E5RIW3_HUMAN;sp|O75347|TBCA_HUMAN;tr|E5RJD8|E5RJD8_HUMAN;tr|E5RHG6|E5RHG6_HUMAN	tr|E5RIW3|E5RIW3_HUMAN Tubulin-specific chaperone A OS=Homo sapiens OX=9606 GN=TBCA PE=1 SV=1;sp|O75347|TBCA_HUMAN Tubulin-specific chaperone A OS=Homo sapiens OX=9606 GN=TBCA PE=1 SV=3;tr|E5RJD8|E5RJD8_HUMAN Tubulin-specific chaperone A OS=Homo sapiens OX			3	0.5	4	0.5	1	0.5		3.75	0.156975
sp|Q92598|HS105_HUMAN;tr|A0A0A0MSM0|A0A0A0MSM0_HUMAN;tr|R4GN69|R4GN69_HUMAN;tr|Q5TBM3|Q5TBM3_HUMAN	sp|Q92598|HS105_HUMAN Heat shock protein 105 kDa OS=Homo sapiens OX=9606 GN=HSPH1 PE=1 SV=1;tr|A0A0A0MSM0|A0A0A0MSM0_HUMAN Heat shock protein 105 kDa OS=Homo sapiens OX=9606 GN=HSPH1 PE=1 SV=1			3	0.5	4	0.5	1	0.5		3.75	0.156975
sp|Q99832|TCPH_HUMAN;tr|F8WAM2|F8WAM2_HUMAN;tr|F8WBP8|F8WBP8_HUMAN	sp|Q99832|TCPH_HUMAN T-complex protein 1 subunit eta OS=Homo sapiens OX=9606 GN=CCT7 PE=1 SV=2			9	5	15	0.5	6	5		2.52174	0.157779
sp|Q9UQ35|SRRM2_HUMAN;tr|I3L4D8|I3L4D8_HUMAN;tr|I3L182|I3L182_HUMAN;tr|I3L1I8|I3L1I8_HUMAN;tr|I3L1C0|I3L1C0_HUMAN;tr|A0A087X1W1|A0A087X1W1_HUMAN;tr|I3L3Q8|I3L3Q8_HUMAN;tr|I3L0N7|I3L0N7_HUMAN	sp|Q9UQ35|SRRM2_HUMAN Serine/arginine repetitive matrix protein 2 OS=Homo sapiens OX=9606 GN=SRRM2 PE=1 SV=2			11	4	8	27	7	40		0.310811	0.158117
sp|O14617|AP3D1_HUMAN;tr|A0A2R8Y611|A0A2R8Y611_HUMAN;tr|A0A2R8Y4J3|A0A2R8Y4J3_HUMAN;tr|K7ELX8|K7ELX8_HUMAN;tr|A0A087WYN6|A0A087WYN6_HUMAN	sp|O14617|AP3D1_HUMAN AP-3 complex subunit delta-1 OS=Homo sapiens OX=9606 GN=AP3D1 PE=1 SV=1;tr|A0A2R8Y611|A0A2R8Y611_HUMAN AP-3 complex subunit delta-1 (Fragment) OS=Homo sapiens OX=9606 GN=AP3D1 PE=1 SV=1			4	1	1	3	5	10		0.333333	0.158302
sp|P04181|OAT_HUMAN	sp|P04181|OAT_HUMAN Ornithine aminotransferase, mitochondrial OS=Homo sapiens OX=9606 GN=OAT PE=1 SV=1			4	1	9	0.5	1	0.5		7	0.162454
sp|Q00688|FKBP3_HUMAN;tr|G3V5F2|G3V5F2_HUMAN	sp|Q00688|FKBP3_HUMAN Peptidyl-prolyl cis-trans isomerase FKBP3 OS=Homo sapiens OX=9606 GN=FKBP3 PE=1 SV=1			5	6	13	1	6	2		2.66667	0.16466
tr|E7EQS8|E7EQS8_HUMAN;sp|Q6N021|TET2_HUMAN;tr|E7EPB1|E7EPB1_HUMAN	tr|E7EQS8|E7EQS8_HUMAN Methylcytosine dioxygenase TET2 OS=Homo sapiens OX=9606 GN=TET2 PE=1 SV=1;sp|Q6N021|TET2_HUMAN Methylcytosine dioxygenase TET2 OS=Homo sapiens OX=9606 GN=TET2 PE=1 SV=3;tr|E7EPB1|E7EPB1_HUMAN Methylcytosine dioxygenase TET2 OS=Homo s			6	0.5	3	0.5	0.5	0.5		6.33333	0.168798
sp|Q14444|CAPR1_HUMAN;tr|G3V153|G3V153_HUMAN;tr|E9PLA9|E9PLA9_HUMAN	sp|Q14444|CAPR1_HUMAN Caprin-1 OS=Homo sapiens OX=9606 GN=CAPRIN1 PE=1 SV=2;tr|G3V153|G3V153_HUMAN Caprin-1 OS=Homo sapiens OX=9606 GN=CAPRIN1 PE=1 SV=1;tr|E9PLA9|E9PLA9_HUMAN Caprin-1 (Fragment) OS=Homo sapiens OX=9606 GN=CAPRIN1 PE=1 SV=1			7	1	8	1	3	0.5		3.55556	0.17315
sp|Q15181|IPYR_HUMAN;tr|Q5SQT6|Q5SQT6_HUMAN	sp|Q15181|IPYR_HUMAN Inorganic pyrophosphatase OS=Homo sapiens OX=9606 GN=PPA1 PE=1 SV=2;tr|Q5SQT6|Q5SQT6_HUMAN Inorganic pyrophosphatase OS=Homo sapiens OX=9606 GN=PPA1 PE=1 SV=1			5	2	3	0.5	3	0.5		2.5	0.174631
sp|Q9NRZ9|HELLS_HUMAN;tr|A0A0B4J1V9|A0A0B4J1V9_HUMAN;tr|A0A087WSW7|A0A087WSW7_HUMAN;tr|F6XU50|F6XU50_HUMAN;tr|Q9NW36|Q9NW36_HUMAN;tr|B1ALG6|B1ALG6_HUMAN	sp|Q9NRZ9|HELLS_HUMAN Lymphoid-specific helicase OS=Homo sapiens OX=9606 GN=HELLS PE=1 SV=1;tr|A0A0B4J1V9|A0A0B4J1V9_HUMAN Helicase, lymphoid-specific, isoform CRA_b OS=Homo sapiens OX=9606 GN=HELLS PE=1 SV=1;tr|A0A087WSW7|A0A087WSW7_HUMAN Helicase, lympho			4	1	6	0.5	2	1		3.14286	0.175014
sp|P13073|COX41_HUMAN;tr|H3BN72|H3BN72_HUMAN;tr|H3BNV9|H3BNV9_HUMAN;tr|Q86WV2|Q86WV2_HUMAN;tr|H3BNI5|H3BNI5_HUMAN;tr|H3BPG0|H3BPG0_HUMAN	sp|P13073|COX41_HUMAN Cytochrome c oxidase subunit 4 isoform 1, mitochondrial OS=Homo sapiens OX=9606 GN=COX4I1 PE=1 SV=1;tr|H3BN72|H3BN72_HUMAN Cytochrome c oxidase subunit 4 isoform 1, mitochondrial OS=Homo sapiens OX=9606 GN=COX4I1 PE=1 SV=1;tr|H3BNV9|H			2	0.5	4	0.5	0.5	0.5		4.33333	0.175523
sp|Q96T88|UHRF1_HUMAN;tr|A0A087WVR3|A0A087WVR3_HUMAN;tr|A0A087WTW0|A0A087WTW0_HUMAN;tr|A0A087WWG9|A0A087WWG9_HUMAN	sp|Q96T88|UHRF1_HUMAN E3 ubiquitin-protein ligase UHRF1 OS=Homo sapiens OX=9606 GN=UHRF1 PE=1 SV=1;tr|A0A087WVR3|A0A087WVR3_HUMAN E3 ubiquitin-protein ligase UHRF1 OS=Homo sapiens OX=9606 GN=UHRF1 PE=1 SV=1;tr|A0A087WTW0|A0A087WTW0_HUMAN E3 ubiquitin-prote			0.5	0.5	0.5	0.5	4	2		0.230769	0.175523
sp|Q8NAF0|ZN579_HUMAN	sp|Q8NAF0|ZN579_HUMAN Zinc finger protein 579 OS=Homo sapiens OX=9606 GN=ZNF579 PE=1 SV=2			0.5	0.5	0.5	4	0.5	2		0.230769	0.175523
sp|Q92576|PHF3_HUMAN;tr|E7EVH3|E7EVH3_HUMAN;tr|E7ER40|E7ER40_HUMAN;tr|D6R9X2|D6R9X2_HUMAN;tr|E9PE34|E9PE34_HUMAN;tr|A0A1B0GX99|A0A1B0GX99_HUMAN;tr|D6RBF0|D6RBF0_HUMAN	sp|Q92576|PHF3_HUMAN PHD finger protein 3 OS=Homo sapiens OX=9606 GN=PHF3 PE=1 SV=3;tr|E7EVH3|E7EVH3_HUMAN PHD finger protein 3 (Fragment) OS=Homo sapiens OX=9606 GN=PHF3 PE=1 SV=1			0.5	0.5	0.5	4	0.5	2		0.230769	0.175523
tr|F8W1A4|F8W1A4_HUMAN;sp|P54819|KAD2_HUMAN;tr|G3V213|G3V213_HUMAN;tr|F8VZG5|F8VZG5_HUMAN;tr|F8VY04|F8VY04_HUMAN;tr|F8VPP1|F8VPP1_HUMAN	tr|F8W1A4|F8W1A4_HUMAN Adenylate kinase 2, mitochondrial OS=Homo sapiens OX=9606 GN=AK2 PE=1 SV=1;sp|P54819|KAD2_HUMAN Adenylate kinase 2, mitochondrial OS=Homo sapiens OX=9606 GN=AK2 PE=1 SV=2;tr|G3V213|G3V213_HUMAN Adenylate kinase 2, isoform CRA_a OS=Ho			3	1	8	0.5	1	0.5		6	0.185684
tr|A0A3B3IUD7|A0A3B3IUD7_HUMAN;sp|Q14690|RRP5_HUMAN;tr|S4R3Q4|S4R3Q4_HUMAN	tr|A0A3B3IUD7|A0A3B3IUD7_HUMAN Programmed cell death 11, isoform CRA_a OS=Homo sapiens OX=9606 GN=PDCD11 PE=1 SV=1;sp|Q14690|RRP5_HUMAN Protein RRP5 homolog OS=Homo sapiens OX=9606 GN=PDCD11 PE=1 SV=3			171	121	197	203	194	337		0.666213	0.186862
sp|Q92688|AN32B_HUMAN	sp|Q92688|AN32B_HUMAN Acidic leucine-rich nuclear phosphoprotein 32 family member B OS=Homo sapiens OX=9606 GN=ANP32B PE=1 SV=1			1	3	5	0.5	2	0.5		3	0.187164
tr|E5RJR5|E5RJR5_HUMAN;sp|P63208|SKP1_HUMAN;tr|E5RI56|E5RI56_HUMAN;tr|E5RGM3|E5RGM3_HUMAN;tr|E7ERH2|E7ERH2_HUMAN;tr|F8W8N3|F8W8N3_HUMAN	tr|E5RJR5|E5RJR5_HUMAN S-phase kinase-associated protein 1 OS=Homo sapiens OX=9606 GN=SKP1 PE=1 SV=1;sp|P63208|SKP1_HUMAN S-phase kinase-associated protein 1 OS=Homo sapiens OX=9606 GN=SKP1 PE=1 SV=2;tr|E5RI56|E5RI56_HUMAN Skp1_POZ domain-containing protei			2	0.5	2	0.5	1	0.5		2.25	0.189004
sp|P40222|TXLNA_HUMAN	sp|P40222|TXLNA_HUMAN Alpha-taxilin OS=Homo sapiens OX=9606 GN=TXLNA PE=1 SV=3			2	0.5	2	0.5	1	0.5		2.25	0.189004
tr|E9PJ21|E9PJ21_HUMAN;tr|A0A087WWI4|A0A087WWI4_HUMAN;tr|K7EQK2|K7EQK2_HUMAN;tr|A0A087X054|A0A087X054_HUMAN;sp|Q9Y4L1|HYOU1_HUMAN;tr|A0A494C039|A0A494C039_HUMAN;tr|J3KTF1|J3KTF1_HUMAN;tr|A0A087X214|A0A087X214_HUMAN;tr|A0A087WW13|A0A087WW13_HUMAN;tr|Q9BST8|Q9BST8_HUMAN;tr|J3QQH7|J3QQH7_HUMAN;tr|J3QLE9|J3QLE9_HUMAN;tr|J3QL06|J3QL06_HUMAN	tr|E9PJ21|E9PJ21_HUMAN Hypoxia up-regulated protein 1 (Fragment) OS=Homo sapiens OX=9606 GN=HYOU1 PE=1 SV=1;tr|A0A087WWI4|A0A087WWI4_HUMAN Hypoxia up-regulated protein 1 OS=Homo sapiens OX=9606 GN=HYOU1 PE=1 SV=1;tr|K7EQK2|K7EQK2_HUMAN Hypoxia up-regulated			2	0.5	2	0.5	0.5	1		2.25	0.189004
sp|Q5TA81|LCE2C_HUMAN;sp|O14633|LCE2B_HUMAN	sp|Q5TA81|LCE2C_HUMAN Late cornified envelope protein 2C OS=Homo sapiens OX=9606 GN=LCE2C PE=1 SV=1;sp|O14633|LCE2B_HUMAN Late cornified envelope protein 2B OS=Homo sapiens OX=9606 GN=LCE2B PE=1 SV=1			2	2	0.5	0.5	1	0.5		2.25	0.189004
sp|P63173|RL38_HUMAN;tr|J3KT73|J3KT73_HUMAN;tr|J3QL01|J3QL01_HUMAN;tr|J3KSP2|J3KSP2_HUMAN	sp|P63173|RL38_HUMAN 60S ribosomal protein L38 OS=Homo sapiens OX=9606 GN=RPL38 PE=1 SV=2;tr|J3KT73|J3KT73_HUMAN 60S ribosomal protein L38 OS=Homo sapiens OX=9606 GN=RPL38 PE=1 SV=1;tr|J3QL01|J3QL01_HUMAN 60S ribosomal protein L38 OS=Homo sapiens OX=9606 G			3	6	6	3	4	3		1.5	0.189004
sp|Q8IX12|CCAR1_HUMAN;tr|A0A0C4DGG8|A0A0C4DGG8_HUMAN;tr|F5H2E6|F5H2E6_HUMAN;tr|F5H1H2|F5H1H2_HUMAN;tr|F5H3E1|F5H3E1_HUMAN;tr|H0YFJ7|H0YFJ7_HUMAN	sp|Q8IX12|CCAR1_HUMAN Cell division cycle and apoptosis regulator protein 1 OS=Homo sapiens OX=9606 GN=CCAR1 PE=1 SV=2;tr|A0A0C4DGG8|A0A0C4DGG8_HUMAN Cell division cycle and apoptosis regulator protein 1 (Fragment) OS=Homo sapiens OX=9606 GN=CCAR1 PE=1 SV=			0.5	0.5	1	2	0.5	2		0.444444	0.189004
sp|P38919|IF4A3_HUMAN;tr|I3L3H2|I3L3H2_HUMAN	sp|P38919|IF4A3_HUMAN Eukaryotic initiation factor 4A-III OS=Homo sapiens OX=9606 GN=EIF4A3 PE=1 SV=4;tr|I3L3H2|I3L3H2_HUMAN Eukaryotic initiation factor 4A-III OS=Homo sapiens OX=9606 GN=EIF4A3 PE=1 SV=2			5	5	11	1	5	4		2.1	0.19118
sp|P60228|EIF3E_HUMAN;tr|E5RHS5|E5RHS5_HUMAN;tr|E5RGA2|E5RGA2_HUMAN;tr|H0YAW4|H0YAW4_HUMAN;tr|E5RIP5|E5RIP5_HUMAN;tr|E5RJ25|E5RJ25_HUMAN;tr|E5RIT4|E5RIT4_HUMAN;tr|E5RII3|E5RII3_HUMAN;tr|H0YBR5|H0YBR5_HUMAN	sp|P60228|EIF3E_HUMAN Eukaryotic translation initiation factor 3 subunit E OS=Homo sapiens OX=9606 GN=EIF3E PE=1 SV=1;tr|E5RHS5|E5RHS5_HUMAN Eukaryotic translation initiation factor 3 subunit E (Fragment) OS=Homo sapiens OX=9606 GN=EIF3E PE=1 SV=1;tr|E5RGA			3	0.5	3	0.5	1	1		2.6	0.191744
sp|O43583|DENR_HUMAN;tr|F8VVL1|F8VVL1_HUMAN	sp|O43583|DENR_HUMAN Density-regulated protein OS=Homo sapiens OX=9606 GN=DENR PE=1 SV=2;tr|F8VVL1|F8VVL1_HUMAN Density-regulated protein OS=Homo sapiens OX=9606 GN=DENR PE=1 SV=1			3	0.5	2	0.5	1	0.5		2.75	0.192579
tr|Q3KNR6|Q3KNR6_HUMAN;sp|P50502|F10A1_HUMAN;tr|F6VDH7|F6VDH7_HUMAN;sp|Q8IZP2|ST134_HUMAN;sp|Q8NFI4|F10A5_HUMAN;tr|H7C3I1|H7C3I1_HUMAN;tr|F8WAQ7|F8WAQ7_HUMAN	tr|Q3KNR6|Q3KNR6_HUMAN Hsc70-interacting protein OS=Homo sapiens OX=9606 GN=ST13 PE=1 SV=1;sp|P50502|F10A1_HUMAN Hsc70-interacting protein OS=Homo sapiens OX=9606 GN=ST13 PE=1 SV=2;tr|F6VDH7|F6VDH7_HUMAN Hsc70-interacting protein (Fragment) OS=Homo sapiens			3	0.5	2	0.5	1	0.5		2.75	0.192579
tr|D6RDG3|D6RDG3_HUMAN	tr|D6RDG3|D6RDG3_HUMAN Transcription factor BTF3 (Fragment) OS=Homo sapiens OX=9606 GN=BTF3 PE=1 SV=3			2	0.5	3	0.5	0.5	1		2.75	0.192579
sp|O95104|SCAF4_HUMAN	sp|O95104|SCAF4_HUMAN SR-related and CTD-associated factor 4 OS=Homo sapiens OX=9606 GN=SCAF4 PE=1 SV=3			2	0.5	3	0.5	0.5	1		2.75	0.192579
sp|P54105|ICLN_HUMAN;tr|E9PMI6|E9PMI6_HUMAN;tr|J3KN38|J3KN38_HUMAN;tr|E9PJF4|E9PJF4_HUMAN;tr|E9PQ83|E9PQ83_HUMAN	sp|P54105|ICLN_HUMAN Methylosome subunit pICln OS=Homo sapiens OX=9606 GN=CLNS1A PE=1 SV=1;tr|E9PMI6|E9PMI6_HUMAN Methylosome subunit pICln OS=Homo sapiens OX=9606 GN=CLNS1A PE=1 SV=1;tr|J3KN38|J3KN38_HUMAN Methylosome subunit pICln OS=Homo sapiens OX=9606			3	5	9	0.5	4	3		2.26667	0.196956
sp|Q8N1G4|LRC47_HUMAN	sp|Q8N1G4|LRC47_HUMAN Leucine-rich repeat-containing protein 47 OS=Homo sapiens OX=9606 GN=LRRC47 PE=1 SV=1			2	2	6	0.5	2	1		2.85714	0.197744
sp|Q99575|POP1_HUMAN;tr|E5RK39|E5RK39_HUMAN	sp|Q99575|POP1_HUMAN Ribonucleases P/MRP protein subunit POP1 OS=Homo sapiens OX=9606 GN=POP1 PE=1 SV=2			5	7	14	42	3	64		0.238532	0.199964
sp|Q14669|TRIPC_HUMAN;tr|G5E9G6|G5E9G6_HUMAN;tr|F8W9P3|F8W9P3_HUMAN;tr|C9JLJ5|C9JLJ5_HUMAN;tr|C9JSX9|C9JSX9_HUMAN;tr|H7C2Y1|H7C2Y1_HUMAN;tr|C9JLD7|C9JLD7_HUMAN;tr|H7C1L9|H7C1L9_HUMAN	sp|Q14669|TRIPC_HUMAN E3 ubiquitin-protein ligase TRIP12 OS=Homo sapiens OX=9606 GN=TRIP12 PE=1 SV=1			8	0.5	3	7	6	10		0.5	0.201575
sp|P42285|MTREX_HUMAN;tr|H0Y8U3|H0Y8U3_HUMAN	sp|P42285|MTREX_HUMAN Exosome RNA helicase MTR4 OS=Homo sapiens OX=9606 GN=MTREX PE=1 SV=3			2	1	6	0.5	1	0.5		4.5	0.2035
sp|Q9P0L0|VAPA_HUMAN;tr|J3QKM9|J3QKM9_HUMAN	sp|Q9P0L0|VAPA_HUMAN Vesicle-associated membrane protein-associated protein A OS=Homo sapiens OX=9606 GN=VAPA PE=1 SV=3			1	0.5	2	0.5	0.5	0.5		2.33333	0.205106
sp|P56537|IF6_HUMAN;tr|B7ZBH1|B7ZBH1_HUMAN;tr|A0A0U1RQV5|A0A0U1RQV5_HUMAN	sp|P56537|IF6_HUMAN Eukaryotic translation initiation factor 6 OS=Homo sapiens OX=9606 GN=EIF6 PE=1 SV=1;tr|B7ZBH1|B7ZBH1_HUMAN Eukaryotic translation initiation factor 6 (Fragment) OS=Homo sapiens OX=9606 GN=EIF6 PE=1 SV=1;tr|A0A0U1RQV5|A0A0U1RQV5_HUMAN U			2	0.5	1	0.5	0.5	0.5		2.33333	0.205106
sp|O43768|ENSA_HUMAN;tr|A6NMQ3|A6NMQ3_HUMAN;tr|Q5T5H1|Q5T5H1_HUMAN;tr|A0A1W2PRU0|A0A1W2PRU0_HUMAN;tr|H3BQ52|H3BQ52_HUMAN;tr|H3BTD3|H3BTD3_HUMAN;sp|P56211|ARP19_HUMAN;tr|H3BMD8|H3BMD8_HUMAN	sp|O43768|ENSA_HUMAN Alpha-endosulfine OS=Homo sapiens OX=9606 GN=ENSA PE=1 SV=1;tr|A6NMQ3|A6NMQ3_HUMAN Alpha-endosulfine OS=Homo sapiens OX=9606 GN=ENSA PE=1 SV=2;tr|Q5T5H1|Q5T5H1_HUMAN Alpha-endosulfine OS=Homo sapiens OX=9606 GN=ENSA PE=1 SV=1;tr|A0A1W2			1	0.5	2	0.5	0.5	0.5		2.33333	0.205106
sp|Q04917|1433F_HUMAN;tr|A2IDB2|A2IDB2_HUMAN	sp|Q04917|1433F_HUMAN 14-3-3 protein eta OS=Homo sapiens OX=9606 GN=YWHAH PE=1 SV=4;tr|A2IDB2|A2IDB2_HUMAN 14-3-3 protein eta (Fragment) OS=Homo sapiens OX=9606 GN=YWHAH PE=1 SV=1			1	2	0.5	0.5	0.5	0.5		2.33333	0.205106
tr|Q5TG40|Q5TG40_HUMAN;sp|Q9NPF5|DMAP1_HUMAN;tr|Q5TG36|Q5TG36_HUMAN;tr|Q5TG38|Q5TG38_HUMAN;tr|Q5TG39|Q5TG39_HUMAN	tr|Q5TG40|Q5TG40_HUMAN DNA methyltransferase 1-associated protein 1 (Fragment) OS=Homo sapiens OX=9606 GN=DMAP1 PE=1 SV=1;sp|Q9NPF5|DMAP1_HUMAN DNA methyltransferase 1-associated protein 1 OS=Homo sapiens OX=9606 GN=DMAP1 PE=1 SV=1;tr|Q5TG36|Q5TG36_HUMAN D			1	0.5	2	0.5	0.5	0.5		2.33333	0.205106
sp|O75874|IDHC_HUMAN;tr|C9J4N6|C9J4N6_HUMAN	sp|O75874|IDHC_HUMAN Isocitrate dehydrogenase [NADP] cytoplasmic OS=Homo sapiens OX=9606 GN=IDH1 PE=1 SV=2;tr|C9J4N6|C9J4N6_HUMAN Isocitrate dehydrogenase [NADP] cytoplasmic (Fragment) OS=Homo sapiens OX=9606 GN=IDH1 PE=1 SV=1			1	0.5	2	0.5	0.5	0.5		2.33333	0.205106
sp|Q9H9J2|RM44_HUMAN	sp|Q9H9J2|RM44_HUMAN 39S ribosomal protein L44, mitochondrial OS=Homo sapiens OX=9606 GN=MRPL44 PE=1 SV=1			1	0.5	2	0.5	0.5	0.5		2.33333	0.205106
sp|P07919|QCR6_HUMAN;sp|A0A096LP55|QCR6L_HUMAN	sp|P07919|QCR6_HUMAN Cytochrome b-c1 complex subunit 6, mitochondrial OS=Homo sapiens OX=9606 GN=UQCRH PE=1 SV=2;sp|A0A096LP55|QCR6L_HUMAN Cytochrome b-c1 complex subunit 6-like, mitochondrial OS=Homo sapiens OX=9606 GN=UQCRHL PE=3 SV=1			1	0.5	2	0.5	0.5	0.5		2.33333	0.205106
tr|F6RFD5|F6RFD5_HUMAN;sp|P60981|DEST_HUMAN	tr|F6RFD5|F6RFD5_HUMAN Destrin OS=Homo sapiens OX=9606 GN=DSTN PE=1 SV=1;sp|P60981|DEST_HUMAN Destrin OS=Homo sapiens OX=9606 GN=DSTN PE=1 SV=3			1	0.5	2	0.5	0.5	0.5		2.33333	0.205106
sp|Q9UJA5|TRM6_HUMAN	sp|Q9UJA5|TRM6_HUMAN tRNA (adenine(58)-N(1))-methyltransferase non-catalytic subunit TRM6 OS=Homo sapiens OX=9606 GN=TRMT6 PE=1 SV=1			2	0.5	1	0.5	0.5	0.5		2.33333	0.205106
sp|Q96DV4|RM38_HUMAN	sp|Q96DV4|RM38_HUMAN 39S ribosomal protein L38, mitochondrial OS=Homo sapiens OX=9606 GN=MRPL38 PE=1 SV=2			1	0.5	2	0.5	0.5	0.5		2.33333	0.205106
tr|G5EA36|G5EA36_HUMAN;sp|P30260|CDC27_HUMAN;tr|I3L2Z8|I3L2Z8_HUMAN;tr|I3L328|I3L328_HUMAN;tr|I3L3H6|I3L3H6_HUMAN;tr|F6QPS0|F6QPS0_HUMAN	tr|G5EA36|G5EA36_HUMAN Cell division cycle 27, isoform CRA_c OS=Homo sapiens OX=9606 GN=CDC27 PE=1 SV=1;sp|P30260|CDC27_HUMAN Cell division cycle protein 27 homolog OS=Homo sapiens OX=9606 GN=CDC27 PE=1 SV=2;tr|I3L2Z8|I3L2Z8_HUMAN Cell division cycle prote			2	0.5	1	0.5	0.5	0.5		2.33333	0.205106
sp|Q8TCS8|PNPT1_HUMAN;tr|F8WBI3|F8WBI3_HUMAN;tr|H7BXF6|H7BXF6_HUMAN	sp|Q8TCS8|PNPT1_HUMAN Polyribonucleotide nucleotidyltransferase 1, mitochondrial OS=Homo sapiens OX=9606 GN=PNPT1 PE=1 SV=2			2	0.5	1	0.5	0.5	0.5		2.33333	0.205106
tr|D6RA32|D6RA32_HUMAN;sp|P46821|MAP1B_HUMAN;tr|D6RCL2|D6RCL2_HUMAN;tr|D6RGJ3|D6RGJ3_HUMAN	tr|D6RA32|D6RA32_HUMAN Microtubule-associated protein 1B (Fragment) OS=Homo sapiens OX=9606 GN=MAP1B PE=1 SV=2;sp|P46821|MAP1B_HUMAN Microtubule-associated protein 1B OS=Homo sapiens OX=9606 GN=MAP1B PE=1 SV=2;tr|D6RCL2|D6RCL2_HUMAN Microtubule-associated			0.5	0.5	0.5	0.5	1	2		0.428571	0.205106
sp|P78362|SRPK2_HUMAN;tr|H7C5L6|H7C5L6_HUMAN	sp|P78362|SRPK2_HUMAN SRSF protein kinase 2 OS=Homo sapiens OX=9606 GN=SRPK2 PE=1 SV=3;tr|H7C5L6|H7C5L6_HUMAN SRSF protein kinase 2 (Fragment) OS=Homo sapiens OX=9606 GN=SRPK2 PE=1 SV=1			0.5	0.5	0.5	0.5	1	2		0.428571	0.205106
tr|E7ERS3|E7ERS3_HUMAN;sp|Q86VM9|ZCH18_HUMAN;tr|H3BRH3|H3BRH3_HUMAN	tr|E7ERS3|E7ERS3_HUMAN Zinc finger CCCH domain-containing protein 18 OS=Homo sapiens OX=9606 GN=ZC3H18 PE=1 SV=1;sp|Q86VM9|ZCH18_HUMAN Zinc finger CCCH domain-containing protein 18 OS=Homo sapiens OX=9606 GN=ZC3H18 PE=1 SV=2			0.5	0.5	0.5	2	1	0.5		0.428571	0.205106
sp|P51959|CCNG1_HUMAN;tr|D6RGX3|D6RGX3_HUMAN;tr|D6RCC5|D6RCC5_HUMAN;tr|E7ERZ1|E7ERZ1_HUMAN;tr|D6RD30|D6RD30_HUMAN	sp|P51959|CCNG1_HUMAN Cyclin-G1 OS=Homo sapiens OX=9606 GN=CCNG1 PE=1 SV=2;tr|D6RGX3|D6RGX3_HUMAN Cyclin-G1 (Fragment) OS=Homo sapiens OX=9606 GN=CCNG1 PE=1 SV=8;tr|D6RCC5|D6RCC5_HUMAN Cyclin-G1 (Fragment) OS=Homo sapiens OX=9606 GN=CCNG1 PE=1 SV=1			0.5	0.5	0.5	2	1	0.5		0.428571	0.205106
sp|Q9ULW3|ABT1_HUMAN	sp|Q9ULW3|ABT1_HUMAN Activator of basal transcription 1 OS=Homo sapiens OX=9606 GN=ABT1 PE=1 SV=1			0.5	0.5	0.5	5	2	0.5		0.2	0.205106
tr|H0Y3N9|H0Y3N9_HUMAN;sp|Q9UPP1|PHF8_HUMAN;tr|H0Y589|H0Y589_HUMAN;tr|H0Y7M8|H0Y7M8_HUMAN;tr|H7BZB7|H7BZB7_HUMAN	tr|H0Y3N9|H0Y3N9_HUMAN Histone lysine demethylase PHF8 (Fragment) OS=Homo sapiens OX=9606 GN=PHF8 PE=1 SV=1;sp|Q9UPP1|PHF8_HUMAN Histone lysine demethylase PHF8 OS=Homo sapiens OX=9606 GN=PHF8 PE=1 SV=3			1	0.5	1	2	1	5		0.3125	0.205323
sp|Q9H9L3|I20L2_HUMAN	sp|Q9H9L3|I20L2_HUMAN Interferon-stimulated 20 kDa exonuclease-like 2 OS=Homo sapiens OX=9606 GN=ISG20L2 PE=1 SV=1			0.5	3	2	9	0.5	10		0.282051	0.206704
sp|P00558|PGK1_HUMAN;sp|P07205|PGK2_HUMAN	sp|P00558|PGK1_HUMAN Phosphoglycerate kinase 1 OS=Homo sapiens OX=9606 GN=PGK1 PE=1 SV=3			10	5	30	1	3	6		4.5	0.207849
sp|Q15008|PSMD6_HUMAN;tr|C9J7B7|C9J7B7_HUMAN;tr|H7C531|H7C531_HUMAN	sp|Q15008|PSMD6_HUMAN 26S proteasome non-ATPase regulatory subunit 6 OS=Homo sapiens OX=9606 GN=PSMD6 PE=1 SV=1;tr|C9J7B7|C9J7B7_HUMAN 26S proteasome non-ATPase regulatory subunit 6 (Fragment) OS=Homo sapiens OX=9606 GN=PSMD6 PE=1 SV=1			1	1	4	0.5	0.5	0.5		4	0.208
sp|O75691|UTP20_HUMAN	sp|O75691|UTP20_HUMAN Small subunit processome component 20 homolog OS=Homo sapiens OX=9606 GN=UTP20 PE=1 SV=3			1	1	1	34	2	10		0.0652174	0.210284
sp|P28074|PSB5_HUMAN;tr|H0YJM8|H0YJM8_HUMAN	sp|P28074|PSB5_HUMAN Proteasome subunit beta type-5 OS=Homo sapiens OX=9606 GN=PSMB5 PE=1 SV=3			3	2	3	0.5	3	0.5		2	0.211579
sp|Q8ND56|LS14A_HUMAN;tr|A0A140TA76|A0A140TA76_HUMAN;tr|K7EMZ9|K7EMZ9_HUMAN;tr|A0A140TA66|A0A140TA66_HUMAN;tr|I3L4Q1|I3L4Q1_HUMAN;tr|A0A0G2JQ95|A0A0G2JQ95_HUMAN;tr|A0A096LP11|A0A096LP11_HUMAN	sp|Q8ND56|LS14A_HUMAN Protein LSM14 homolog A OS=Homo sapiens OX=9606 GN=LSM14A PE=1 SV=3;tr|A0A140TA76|A0A140TA76_HUMAN Protein LSM14 homolog A (Fragment) OS=Homo sapiens OX=9606 GN=LSM14A PE=1 SV=1;tr|K7EMZ9|K7EMZ9_HUMAN Protein LSM14 homolog A (Fragment			7	1	5	2	1	2		2.6	0.211579
sp|P15924|DESP_HUMAN	sp|P15924|DESP_HUMAN Desmoplakin OS=Homo sapiens OX=9606 GN=DSP PE=1 SV=3			49	39	29	25	30	34		1.31461	0.21457
sp|Q5JTH9|RRP12_HUMAN;tr|A0A087X1U8|A0A087X1U8_HUMAN;tr|H7C1M8|H7C1M8_HUMAN;tr|A0A087X0G0|A0A087X0G0_HUMAN;tr|A0A087WYW2|A0A087WYW2_HUMAN	sp|Q5JTH9|RRP12_HUMAN RRP12-like protein OS=Homo sapiens OX=9606 GN=RRP12 PE=1 SV=2			1	4	8	35	4	15		0.240741	0.215527
sp|Q8NC51|PAIRB_HUMAN	sp|Q8NC51|PAIRB_HUMAN Plasminogen activator inhibitor 1 RNA-binding protein OS=Homo sapiens OX=9606 GN=SERBP1 PE=1 SV=2			49	22	40	21	23	30		1.5	0.215645
sp|O95373|IPO7_HUMAN	sp|O95373|IPO7_HUMAN Importin-7 OS=Homo sapiens OX=9606 GN=IPO7 PE=1 SV=1			2	0.5	4	0.5	1	0.5		3.25	0.218071
sp|O00264|PGRC1_HUMAN;tr|U3KQM0|U3KQM0_HUMAN	sp|O00264|PGRC1_HUMAN Membrane-associated progesterone receptor component 1 OS=Homo sapiens OX=9606 GN=PGRMC1 PE=1 SV=3			2	0.5	4	0.5	0.5	1		3.25	0.218071
sp|Q96EY4|TMA16_HUMAN;tr|H0Y9X1|H0Y9X1_HUMAN;tr|D6RA57|D6RA57_HUMAN;tr|D6RE67|D6RE67_HUMAN;tr|D6RC31|D6RC31_HUMAN	sp|Q96EY4|TMA16_HUMAN Translation machinery-associated protein 16 OS=Homo sapiens OX=9606 GN=TMA16 PE=1 SV=2;tr|H0Y9X1|H0Y9X1_HUMAN Translation machinery-associated protein 16 (Fragment) OS=Homo sapiens OX=9606 GN=TMA16 PE=1 SV=1;tr|D6RA57|D6RA57_HUMAN Tra			0.5	1	0.5	4	2	0.5		0.307692	0.218071
sp|Q9GZR2|REXO4_HUMAN;tr|A0A0C4DG31|A0A0C4DG31_HUMAN;tr|A0A0C4DG22|A0A0C4DG22_HUMAN	sp|Q9GZR2|REXO4_HUMAN RNA exonuclease 4 OS=Homo sapiens OX=9606 GN=REXO4 PE=1 SV=2			0.5	0.5	1	2	0.5	4		0.307692	0.218071
sp|Q15361|TTF1_HUMAN	sp|Q15361|TTF1_HUMAN Transcription termination factor 1 OS=Homo sapiens OX=9606 GN=TTF1 PE=1 SV=3			1	0.5	0.5	4	0.5	2		0.307692	0.218071
sp|P30101|PDIA3_HUMAN	sp|P30101|PDIA3_HUMAN Protein disulfide-isomerase A3 OS=Homo sapiens OX=9606 GN=PDIA3 PE=1 SV=4			7	2	21	1	3	1		6	0.219218
sp|Q9NSD9|SYFB_HUMAN	sp|Q9NSD9|SYFB_HUMAN Phenylalanine--tRNA ligase beta subunit OS=Homo sapiens OX=9606 GN=FARSB PE=1 SV=3			1	1	3	0.5	1	0.5		2.5	0.219307
sp|Q8WWK9|CKAP2_HUMAN;tr|C9J7Y4|C9J7Y4_HUMAN	sp|Q8WWK9|CKAP2_HUMAN Cytoskeleton-associated protein 2 OS=Homo sapiens OX=9606 GN=CKAP2 PE=1 SV=1			1	1	3	0.5	0.5	1		2.5	0.219307
sp|P82912|RT11_HUMAN;tr|H0YL99|H0YL99_HUMAN	sp|P82912|RT11_HUMAN 28S ribosomal protein S11, mitochondrial OS=Homo sapiens OX=9606 GN=MRPS11 PE=1 SV=2;tr|H0YL99|H0YL99_HUMAN 28S ribosomal protein S11, mitochondrial OS=Homo sapiens OX=9606 GN=MRPS11 PE=1 SV=1			0.5	0.5	2	8	2	2		0.25	0.219307
sp|Q9H7N4|SFR19_HUMAN	sp|Q9H7N4|SFR19_HUMAN Splicing factor, arginine/serine-rich 19 OS=Homo sapiens OX=9606 GN=SCAF1 PE=1 SV=3			1	1	2	7	0.5	5		0.32	0.220036
sp|P08758|ANXA5_HUMAN;tr|D6RBL5|D6RBL5_HUMAN;tr|D6RBE9|D6RBE9_HUMAN;tr|E9PHT9|E9PHT9_HUMAN;tr|D6RCN3|D6RCN3_HUMAN	sp|P08758|ANXA5_HUMAN Annexin A5 OS=Homo sapiens OX=9606 GN=ANXA5 PE=1 SV=2;tr|D6RBL5|D6RBL5_HUMAN Annexin OS=Homo sapiens OX=9606 GN=ANXA5 PE=1 SV=1;tr|D6RBE9|D6RBE9_HUMAN Annexin OS=Homo sapiens OX=9606 GN=ANXA5 PE=1 SV=1;tr|E9PHT9|E9PHT9_HUMAN Annexin O			5	4	13	0.5	6	1		2.93333	0.222078
tr|A0A0A0MT49|A0A0A0MT49_HUMAN;tr|A0A2R8Y4P4|A0A2R8Y4P4_HUMAN;tr|A0A2R8Y7S2|A0A2R8Y7S2_HUMAN;sp|P51532|SMCA4_HUMAN;tr|Q9HBD4|Q9HBD4_HUMAN;tr|A0A2R8YF80|A0A2R8YF80_HUMAN;tr|A0A2R8Y440|A0A2R8Y440_HUMAN;tr|A0A2R8YF58|A0A2R8YF58_HUMAN;tr|A0A2R8YG32|A0A2R8YG32_HUMAN;tr|A0A2R8Y6N0|A0A2R8Y6N0_HUMAN;tr|A0A2R8Y7F3|A0A2R8Y7F3_HUMAN;tr|A0A2R8Y4C5|A0A2R8Y4C5_HUMAN;tr|A0A2R8Y526|A0A2R8Y526_HUMAN;tr|A0A2R8YGG3…	tr|A0A0A0MT49|A0A0A0MT49_HUMAN Transcription activator BRG1 OS=Homo sapiens OX=9606 GN=SMARCA4 PE=1 SV=1;tr|A0A2R8Y4P4|A0A2R8Y4P4_HUMAN Transcription activator BRG1 OS=Homo sapiens OX=9606 GN=SMARCA4 PE=1 SV=1;tr|A0A2R8Y7S2|A0A2R8Y7S2_HUMAN Transcription a			0.5	1	3	1	5	9		0.3	0.223579
sp|Q13427|PPIG_HUMAN;tr|E9PG73|E9PG73_HUMAN;tr|C9JN15|C9JN15_HUMAN;tr|C9JM79|C9JM79_HUMAN;tr|C9JT64|C9JT64_HUMAN;tr|C9J679|C9J679_HUMAN	sp|Q13427|PPIG_HUMAN Peptidyl-prolyl cis-trans isomerase G OS=Homo sapiens OX=9606 GN=PPIG PE=1 SV=2;tr|E9PG73|E9PG73_HUMAN Peptidyl-prolyl cis-trans isomerase G OS=Homo sapiens OX=9606 GN=PPIG PE=1 SV=1;tr|C9JN15|C9JN15_HUMAN Peptidyl-prolyl cis-trans iso			0.5	0.5	1	8	0.5	3		0.173913	0.225362
sp|P62266|RS23_HUMAN;tr|D6RD47|D6RD47_HUMAN;tr|D6RDJ2|D6RDJ2_HUMAN;tr|D6RIX0|D6RIX0_HUMAN;tr|D6R9I7|D6R9I7_HUMAN	sp|P62266|RS23_HUMAN 40S ribosomal protein S23 OS=Homo sapiens OX=9606 GN=RPS23 PE=1 SV=3;tr|D6RD47|D6RD47_HUMAN 40S ribosomal protein S23 OS=Homo sapiens OX=9606 GN=RPS23 PE=1 SV=1			3	3	3	4	4	11		0.473684	0.226325
sp|Q09028|RBBP4_HUMAN;tr|H0YEU5|H0YEU5_HUMAN;tr|H0YCT5|H0YCT5_HUMAN;tr|H0YF10|H0YF10_HUMAN;tr|H0YDK2|H0YDK2_HUMAN;tr|E9PNS2|E9PNS2_HUMAN;tr|E9PIC4|E9PIC4_HUMAN;tr|E9PNS6|E9PNS6_HUMAN;tr|Q5JP02|Q5JP02_HUMAN	sp|Q09028|RBBP4_HUMAN Histone-binding protein RBBP4 OS=Homo sapiens OX=9606 GN=RBBP4 PE=1 SV=3			5	3	5	0.5	0.5	5		2.16667	0.228229
sp|P62854|RS26_HUMAN;sp|Q5JNZ5|RS26L_HUMAN	sp|P62854|RS26_HUMAN 40S ribosomal protein S26 OS=Homo sapiens OX=9606 GN=RPS26 PE=1 SV=3;sp|Q5JNZ5|RS26L_HUMAN Putative 40S ribosomal protein S26-like 1 OS=Homo sapiens OX=9606 GN=RPS26P11 PE=5 SV=1			1	1	2	1	3	4		0.5	0.2302
tr|A0A024QZP7|A0A024QZP7_HUMAN;sp|P06493|CDK1_HUMAN;tr|A0A087WZZ9|A0A087WZZ9_HUMAN;tr|E5RIU6|E5RIU6_HUMAN;sp|P24941|CDK2_HUMAN;tr|G3V5T9|G3V5T9_HUMAN;tr|K7ELV5|K7ELV5_HUMAN;tr|E7ESI2|E7ESI2_HUMAN;sp|Q00526|CDK3_HUMAN;sp|Q00536|CDK16_HUMAN;sp|Q07002|CDK18_HUMAN;tr|F5H6Z0|F5H6Z0_HUMAN;sp|O94921|CDK14_HUMAN;tr|A0A087WZU2|A0A087WZU2_HUMAN;sp|Q96Q40|CDK15_HUMAN;tr|E5RGN0|E5RGN0_HUMAN;tr|G3V317|G3V317_…	tr|A0A024QZP7|A0A024QZP7_HUMAN Cell division cycle 2, G1 to S and G2 to M, isoform CRA_a OS=Homo sapiens OX=9606 GN=CDK1 PE=1 SV=1;sp|P06493|CDK1_HUMAN Cyclin-dependent kinase 1 OS=Homo sapiens OX=9606 GN=CDK1 PE=1 SV=3;tr|A0A087WZZ9|A0A087WZZ9_HUMAN Cycli			2	1	6	0.5	1	1		3.6	0.231336
tr|E9PD53|E9PD53_HUMAN;sp|Q9NTJ3|SMC4_HUMAN;tr|C9JR83|C9JR83_HUMAN;tr|C9JVD8|C9JVD8_HUMAN;tr|C9J578|C9J578_HUMAN;tr|C9J9E4|C9J9E4_HUMAN	tr|E9PD53|E9PD53_HUMAN Structural maintenance of chromosomes protein OS=Homo sapiens OX=9606 GN=SMC4 PE=1 SV=1;sp|Q9NTJ3|SMC4_HUMAN Structural maintenance of chromosomes protein 4 OS=Homo sapiens OX=9606 GN=SMC4 PE=1 SV=2			4	0.5	5	0.5	1	2		2.71429	0.235496
sp|Q5T3I0|GPTC4_HUMAN;tr|A0A0A0MRK1|A0A0A0MRK1_HUMAN;tr|E9PAV9|E9PAV9_HUMAN;tr|F8W895|F8W895_HUMAN;tr|E9PPY4|E9PPY4_HUMAN;tr|F2Z3C6|F2Z3C6_HUMAN	sp|Q5T3I0|GPTC4_HUMAN G patch domain-containing protein 4 OS=Homo sapiens OX=9606 GN=GPATCH4 PE=1 SV=2;tr|A0A0A0MRK1|A0A0A0MRK1_HUMAN G patch domain-containing protein 4 OS=Homo sapiens OX=9606 GN=GPATCH4 PE=1 SV=1;tr|E9PAV9|E9PAV9_HUMAN G patch domain-con			6	3	9	21	4	15		0.45	0.236492
sp|P46087|NOP2_HUMAN;tr|F5H5X6|F5H5X6_HUMAN;tr|F5GWB7|F5GWB7_HUMAN;tr|F5H709|F5H709_HUMAN;tr|F5GYR3|F5GYR3_HUMAN;tr|F5H359|F5H359_HUMAN;tr|F5H8G6|F5H8G6_HUMAN	sp|P46087|NOP2_HUMAN Probable 28S rRNA (cytosine(4447)-C(5))-methyltransferase OS=Homo sapiens OX=9606 GN=NOP2 PE=1 SV=2			23	35	54	15	12	36		1.77778	0.237402
sp|Q13442|HAP28_HUMAN;tr|F8WBW6|F8WBW6_HUMAN	sp|Q13442|HAP28_HUMAN 28 kDa heat- and acid-stable phosphoprotein OS=Homo sapiens OX=9606 GN=PDAP1 PE=1 SV=1			2	3	2	0.5	2	2		1.55556	0.237796
tr|A0A087WYR0|A0A087WYR0_HUMAN;sp|P09132|SRP19_HUMAN;tr|A0A087WWU9|A0A087WWU9_HUMAN;tr|A0A2U3TZN1|A0A2U3TZN1_HUMAN;tr|D6RBG4|D6RBG4_HUMAN;tr|A0A2R8Y4M3|A0A2R8Y4M3_HUMAN	tr|A0A087WYR0|A0A087WYR0_HUMAN Signal recognition particle 19 kDa protein OS=Homo sapiens OX=9606 GN=SRP19 PE=1 SV=1;sp|P09132|SRP19_HUMAN Signal recognition particle 19 kDa protein OS=Homo sapiens OX=9606 GN=SRP19 PE=1 SV=3;tr|A0A087WWU9|A0A087WWU9_HUMAN			2	2	8	0.5	2	1		3.42857	0.238728
sp|P10809|CH60_HUMAN;tr|E7ESH4|E7ESH4_HUMAN;tr|E7EXB4|E7EXB4_HUMAN;tr|C9JL25|C9JL25_HUMAN;tr|C9JL19|C9JL19_HUMAN;tr|C9JCQ4|C9JCQ4_HUMAN	sp|P10809|CH60_HUMAN 60 kDa heat shock protein, mitochondrial OS=Homo sapiens OX=9606 GN=HSPD1 PE=1 SV=2			16	11	47	1	13	11		2.96	0.240357
sp|O00303|EIF3F_HUMAN;tr|H0YDT6|H0YDT6_HUMAN;tr|E9PQV8|E9PQV8_HUMAN;tr|A0A1W2PP79|A0A1W2PP79_HUMAN	sp|O00303|EIF3F_HUMAN Eukaryotic translation initiation factor 3 subunit F OS=Homo sapiens OX=9606 GN=EIF3F PE=1 SV=1			5	0.5	2	0.5	0.5	1		3.75	0.241122
tr|A0A1B0GUN3|A0A1B0GUN3_HUMAN	tr|A0A1B0GUN3|A0A1B0GUN3_HUMAN Fibrosin-1-like protein OS=Homo sapiens OX=9606 GN=FBRSL1 PE=1 SV=1			10	8	4	24	10	9		0.511628	0.245905
sp|Q99543|DNJC2_HUMAN;tr|H7C3L7|H7C3L7_HUMAN;tr|F2Z3N9|F2Z3N9_HUMAN;tr|C9IZ83|C9IZ83_HUMAN;tr|F2Z3H0|F2Z3H0_HUMAN	sp|Q99543|DNJC2_HUMAN DnaJ homolog subfamily C member 2 OS=Homo sapiens OX=9606 GN=DNAJC2 PE=1 SV=4			7	0.5	13	0.5	2	3		3.72727	0.246004
tr|C9J406|C9J406_HUMAN;tr|B9A067|B9A067_HUMAN;sp|Q16891|MIC60_HUMAN;tr|H7C463|H7C463_HUMAN;tr|A0A087WYS0|A0A087WYS0_HUMAN	tr|C9J406|C9J406_HUMAN MICOS complex subunit MIC60 OS=Homo sapiens OX=9606 GN=IMMT PE=1 SV=1;tr|B9A067|B9A067_HUMAN MICOS complex subunit MIC60 OS=Homo sapiens OX=9606 GN=IMMT PE=1 SV=2;sp|Q16891|MIC60_HUMAN MICOS complex subunit MIC60 OS=Homo sapiens OX=9			4	1	8	0.5	2	2		2.88889	0.246379
sp|P20618|PSB1_HUMAN	sp|P20618|PSB1_HUMAN Proteasome subunit beta type-1 OS=Homo sapiens OX=9606 GN=PSMB1 PE=1 SV=2			4	1	8	0.5	2	2		2.88889	0.246379
sp|Q8TDD1|DDX54_HUMAN;tr|H0YHH7|H0YHH7_HUMAN;tr|H0YHZ9|H0YHZ9_HUMAN	sp|Q8TDD1|DDX54_HUMAN ATP-dependent RNA helicase DDX54 OS=Homo sapiens OX=9606 GN=DDX54 PE=1 SV=2			1	4	9	18	2	41		0.229508	0.246701
sp|Q7L2J0|MEPCE_HUMAN	sp|Q7L2J0|MEPCE_HUMAN 7SK snRNA methylphosphate capping enzyme OS=Homo sapiens OX=9606 GN=MEPCE PE=1 SV=1			0.5	0.5	3	7	0.5	20		0.145455	0.247685
sp|P59666|DEF3_HUMAN;sp|P59665|DEF1_HUMAN	sp|P59666|DEF3_HUMAN Neutrophil defensin 3 OS=Homo sapiens OX=9606 GN=DEFA3 PE=1 SV=1;sp|P59665|DEF1_HUMAN Neutrophil defensin 1 OS=Homo sapiens OX=9606 GN=DEFA1 PE=1 SV=1			0.5	3	2	1	0.5	1		2.2	0.250815
sp|Q92973|TNPO1_HUMAN;tr|E7EW37|E7EW37_HUMAN;tr|S4R398|S4R398_HUMAN	sp|Q92973|TNPO1_HUMAN Transportin-1 OS=Homo sapiens OX=9606 GN=TNPO1 PE=1 SV=2			3	0.5	2	0.5	1	1		2.2	0.250815
sp|Q9UHD8|SEPT9_HUMAN;tr|K7EJV0|K7EJV0_HUMAN;tr|K7EJ51|K7EJ51_HUMAN;tr|K7EPY1|K7EPY1_HUMAN;tr|K7ENL0|K7ENL0_HUMAN;tr|K7ERG1|K7ERG1_HUMAN;tr|K7ER14|K7ER14_HUMAN;tr|K7EJL9|K7EJL9_HUMAN;tr|K7EK18|K7EK18_HUMAN;tr|K7EL40|K7EL40_HUMAN	sp|Q9UHD8|SEPT9_HUMAN Septin-9 OS=Homo sapiens OX=9606 GN=SEPTIN9 PE=1 SV=2			2	0.5	3	1	1	0.5		2.2	0.250815
sp|Q86UP2|KTN1_HUMAN;tr|G3V4Y7|G3V4Y7_HUMAN;tr|B7Z6P3|B7Z6P3_HUMAN;tr|H0YJP2|H0YJP2_HUMAN;tr|H0YJZ8|H0YJZ8_HUMAN;tr|G3V5P0|G3V5P0_HUMAN;tr|G3V5G2|G3V5G2_HUMAN	sp|Q86UP2|KTN1_HUMAN Kinectin OS=Homo sapiens OX=9606 GN=KTN1 PE=1 SV=1;tr|G3V4Y7|G3V4Y7_HUMAN Kinectin OS=Homo sapiens OX=9606 GN=KTN1 PE=1 SV=1			2	0.5	3	0.5	1	1		2.2	0.250815
tr|A0A1W2PPS1|A0A1W2PPS1_HUMAN;tr|A0A1X7SBS1|A0A1X7SBS1_HUMAN;tr|A0A1W2PP35|A0A1W2PP35_HUMAN;tr|A0A1W2PQL0|A0A1W2PQL0_HUMAN;tr|A0A1W2PP34|A0A1W2PP34_HUMAN;tr|A0A1W2PPL4|A0A1W2PPL4_HUMAN;tr|A0A1W2PPH7|A0A1W2PPH7_HUMAN;tr|A0A1W2PQ74|A0A1W2PQ74_HUMAN;tr|A0A1W2PRZ7|A0A1W2PRZ7_HUMAN;tr|A0A1W2PQD4|A0A1W2PQD4_HUMAN;tr|A0A1W2PRI6|A0A1W2PRI6_HUMAN;tr|A0A1W2PPE9|A0A1W2PPE9_HUMAN;tr|A0A1W2PP22|A0A1W2PP22_HU…	tr|A0A1W2PPS1|A0A1W2PPS1_HUMAN Heterogeneous nuclear ribonucleoprotein U OS=Homo sapiens OX=9606 GN=HNRNPU PE=1 SV=1;tr|A0A1X7SBS1|A0A1X7SBS1_HUMAN Heterogeneous nuclear ribonucleoprotein U OS=Homo sapiens OX=9606 GN=HNRNPU PE=1 SV=1;tr|A0A1W2PP35|A0A1W2PP			2	1	1	1	0.5	1		1.6	0.250815
sp|Q14574|DSC3_HUMAN	sp|Q14574|DSC3_HUMAN Desmocollin-3 OS=Homo sapiens OX=9606 GN=DSC3 PE=1 SV=3			4	4	0.5	1	2	0.5		2.42857	0.252401
sp|Q9P275|UBP36_HUMAN;tr|A0A075B784|A0A075B784_HUMAN;tr|E9PEW0|E9PEW0_HUMAN;tr|K7EIH0|K7EIH0_HUMAN;tr|K7EKN3|K7EKN3_HUMAN;tr|K7EKL7|K7EKL7_HUMAN;tr|K7ELR5|K7ELR5_HUMAN;tr|Q8IXW9|Q8IXW9_HUMAN;tr|K7ERC1|K7ERC1_HUMAN;tr|K7ELT3|K7ELT3_HUMAN;tr|K7EQS0|K7EQS0_HUMAN;tr|K7EPT1|K7EPT1_HUMAN;tr|K7EIT7|K7EIT7_HUMAN;tr|K7EJI3|K7EJI3_HUMAN;tr|K7ERP8|K7ERP8_HUMAN;tr|U3KQ92|U3KQ92_HUMAN	sp|Q9P275|UBP36_HUMAN Ubiquitin carboxyl-terminal hydrolase 36 OS=Homo sapiens OX=9606 GN=USP36 PE=1 SV=4;tr|A0A075B784|A0A075B784_HUMAN Ubiquitin carboxyl-terminal hydrolase OS=Homo sapiens OX=9606 GN=USP36 PE=1 SV=1			5	1	7	20	2	60		0.158537	0.252836
sp|Q13283|G3BP1_HUMAN;tr|E5RIZ6|E5RIZ6_HUMAN;tr|E5RH42|E5RH42_HUMAN;tr|E5RJU8|E5RJU8_HUMAN;tr|E5RI46|E5RI46_HUMAN;tr|E5RIF8|E5RIF8_HUMAN;tr|E5RH00|E5RH00_HUMAN	sp|Q13283|G3BP1_HUMAN Ras GTPase-activating protein-binding protein 1 OS=Homo sapiens OX=9606 GN=G3BP1 PE=1 SV=1;tr|E5RIZ6|E5RIZ6_HUMAN Ras GTPase-activating protein-binding protein 1 (Fragment) OS=Homo sapiens OX=9606 GN=G3BP1 PE=1 SV=1			12	7	22	6	9	8		1.78261	0.253015
sp|Q7L2E3|DHX30_HUMAN;tr|H7BXY3|H7BXY3_HUMAN;tr|F6R0H4|F6R0H4_HUMAN	sp|Q7L2E3|DHX30_HUMAN ATP-dependent RNA helicase DHX30 OS=Homo sapiens OX=9606 GN=DHX30 PE=1 SV=1;tr|H7BXY3|H7BXY3_HUMAN ATP-dependent RNA helicase DHX30 OS=Homo sapiens OX=9606 GN=DHX30 PE=1 SV=1			58	38	79	84	59	97		0.729167	0.253576
sp|P62191|PRS4_HUMAN	sp|P62191|PRS4_HUMAN 26S proteasome regulatory subunit 4 OS=Homo sapiens OX=9606 GN=PSMC1 PE=1 SV=1			1	2	4	0.5	2	0.5		2.33333	0.258771
sp|P68104|EF1A1_HUMAN;sp|Q5VTE0|EF1A3_HUMAN;tr|A0A087WVQ9|A0A087WVQ9_HUMAN;tr|A0A087WV01|A0A087WV01_HUMAN;tr|A6PW80|A6PW80_HUMAN;tr|Q5JR01|Q5JR01_HUMAN	sp|P68104|EF1A1_HUMAN Elongation factor 1-alpha 1 OS=Homo sapiens OX=9606 GN=EEF1A1 PE=1 SV=1;sp|Q5VTE0|EF1A3_HUMAN Putative elongation factor 1-alpha-like 3 OS=Homo sapiens OX=9606 GN=EEF1A1P5 PE=5 SV=1;tr|A0A087WVQ9|A0A087WVQ9_HUMAN Elongation factor 1-a			22	22	59	12	15	25		1.98077	0.259345
sp|P49368|TCPG_HUMAN;tr|B4DUR8|B4DUR8_HUMAN;tr|Q5SZX6|Q5SZX6_HUMAN;tr|E9PRC8|E9PRC8_HUMAN;tr|Q5SZW8|Q5SZW8_HUMAN;tr|E9PM09|E9PM09_HUMAN;tr|Q5SZX9|Q5SZX9_HUMAN;tr|E9PQ35|E9PQ35_HUMAN	sp|P49368|TCPG_HUMAN T-complex protein 1 subunit gamma OS=Homo sapiens OX=9606 GN=CCT3 PE=1 SV=4;tr|B4DUR8|B4DUR8_HUMAN T-complex protein 1 subunit gamma OS=Homo sapiens OX=9606 GN=CCT3 PE=1 SV=1			9	3	19	0.5	6	5		2.69565	0.260518
tr|F8W1R7|F8W1R7_HUMAN;sp|P60660|MYL6_HUMAN;tr|J3KND3|J3KND3_HUMAN;tr|G8JLA2|G8JLA2_HUMAN;tr|G3V1V0|G3V1V0_HUMAN;tr|B7Z6Z4|B7Z6Z4_HUMAN;tr|F8VPF3|F8VPF3_HUMAN;tr|G3V1Y7|G3V1Y7_HUMAN;tr|F8W1I5|F8W1I5_HUMAN;sp|P14649|MYL6B_HUMAN;tr|F8VXL3|F8VXL3_HUMAN;tr|H0YI43|H0YI43_HUMAN;tr|F8VZU9|F8VZU9_HUMAN;tr|F8W180|F8W180_HUMAN	tr|F8W1R7|F8W1R7_HUMAN Myosin light polypeptide 6 OS=Homo sapiens OX=9606 GN=MYL6 PE=1 SV=1;sp|P60660|MYL6_HUMAN Myosin light polypeptide 6 OS=Homo sapiens OX=9606 GN=MYL6 PE=1 SV=2;tr|J3KND3|J3KND3_HUMAN Myosin light polypeptide 6 OS=Homo sapiens OX=9606			2	1	3	0.5	2	0.5		2	0.260575
tr|Q5TGM0|Q5TGM0_HUMAN;tr|A0A087WY55|A0A087WY55_HUMAN;sp|Q9NP79|VTA1_HUMAN	tr|Q5TGM0|Q5TGM0_HUMAN Vacuolar protein sorting-associated protein VTA1 homolog OS=Homo sapiens OX=9606 GN=VTA1 PE=1 SV=1;tr|A0A087WY55|A0A087WY55_HUMAN Chromosome 6 open reading frame 55, isoform CRA_b OS=Homo sapiens OX=9606 GN=VTA1 PE=1 SV=1;sp|Q9NP79|V			1	0.5	3	0.5	0.5	0.5		3	0.260575
tr|E7ETE2|E7ETE2_HUMAN;tr|B4E1C5|B4E1C5_HUMAN;tr|B4DDD8|B4DDD8_HUMAN;sp|P12081|SYHC_HUMAN;tr|B3KWE1|B3KWE1_HUMAN;tr|A0A2R8YFR1|A0A2R8YFR1_HUMAN;tr|D6RF05|D6RF05_HUMAN;tr|A0A2R8YCI2|A0A2R8YCI2_HUMAN	tr|E7ETE2|E7ETE2_HUMAN Histidine--tRNA ligase, cytoplasmic (Fragment) OS=Homo sapiens OX=9606 GN=HARS PE=1 SV=1;tr|B4E1C5|B4E1C5_HUMAN Histidine--tRNA ligase, cytoplasmic OS=Homo sapiens OX=9606 GN=HARS PE=1 SV=1;tr|B4DDD8|B4DDD8_HUMAN Histidine--tRNA liga			1	0.5	3	0.5	0.5	0.5		3	0.260575
sp|Q96QK1|VPS35_HUMAN;tr|I3L4S0|I3L4S0_HUMAN;tr|A0A1W2PP10|A0A1W2PP10_HUMAN;tr|A0A3B3ITD4|A0A3B3ITD4_HUMAN	sp|Q96QK1|VPS35_HUMAN Vacuolar protein sorting-associated protein 35 OS=Homo sapiens OX=9606 GN=VPS35 PE=1 SV=2;tr|I3L4S0|I3L4S0_HUMAN Vacuolar protein sorting-associated protein 35 OS=Homo sapiens OX=9606 GN=VPS35 PE=1 SV=1;tr|A0A1W2PP10|A0A1W2PP10_HUMAN			3	0.5	1	0.5	0.5	0.5		3	0.260575
tr|K7EP07|K7EP07_HUMAN;tr|K7EK42|K7EK42_HUMAN;sp|Q99426|TBCB_HUMAN;tr|A0A494C0X0|A0A494C0X0_HUMAN;tr|K7EL99|K7EL99_HUMAN	tr|K7EP07|K7EP07_HUMAN Tubulin-folding cofactor B (Fragment) OS=Homo sapiens OX=9606 GN=TBCB PE=1 SV=8;tr|K7EK42|K7EK42_HUMAN Tubulin-folding cofactor B OS=Homo sapiens OX=9606 GN=TBCB PE=1 SV=1;sp|Q99426|TBCB_HUMAN Tubulin-folding cofactor B OS=Homo sapie			1	0.5	3	0.5	0.5	0.5		3	0.260575
tr|A0A2R8Y653|A0A2R8Y653_HUMAN;sp|Q9BZX2|UCK2_HUMAN;sp|Q9HA47|UCK1_HUMAN	tr|A0A2R8Y653|A0A2R8Y653_HUMAN Uridine-cytidine kinase 2 OS=Homo sapiens OX=9606 GN=UCK2 PE=1 SV=1;sp|Q9BZX2|UCK2_HUMAN Uridine-cytidine kinase 2 OS=Homo sapiens OX=9606 GN=UCK2 PE=1 SV=1			1	0.5	3	0.5	0.5	0.5		3	0.260575
sp|Q08AD1|CAMP2_HUMAN	sp|Q08AD1|CAMP2_HUMAN Calmodulin-regulated spectrin-associated protein 2 OS=Homo sapiens OX=9606 GN=CAMSAP2 PE=1 SV=3			1	0.5	3	0.5	0.5	0.5		3	0.260575
tr|A0A2U3TZL8|A0A2U3TZL8_HUMAN;tr|H7BYN4|H7BYN4_HUMAN;sp|Q02241|KIF23_HUMAN;tr|A0A2R8Y531|A0A2R8Y531_HUMAN;tr|H0YME6|H0YME6_HUMAN	tr|A0A2U3TZL8|A0A2U3TZL8_HUMAN Kinesin-like protein OS=Homo sapiens OX=9606 GN=KIF23 PE=1 SV=1;tr|H7BYN4|H7BYN4_HUMAN Kinesin-like protein OS=Homo sapiens OX=9606 GN=KIF23 PE=1 SV=1;sp|Q02241|KIF23_HUMAN Kinesin-like protein KIF23 OS=Homo sapiens OX=9606 G			3	0.5	1	0.5	0.5	0.5		3	0.260575
tr|B9ZVN9|B9ZVN9_HUMAN;sp|O95602|RPA1_HUMAN	tr|B9ZVN9|B9ZVN9_HUMAN DNA-directed RNA polymerase subunit OS=Homo sapiens OX=9606 GN=POLR1A PE=1 SV=1;sp|O95602|RPA1_HUMAN DNA-directed RNA polymerase I subunit RPA1 OS=Homo sapiens OX=9606 GN=POLR1A PE=1 SV=2			0.5	0.5	0.5	0.5	3	1		0.333333	0.260575
sp|P82673|RT35_HUMAN;tr|H0YG82|H0YG82_HUMAN	sp|P82673|RT35_HUMAN 28S ribosomal protein S35, mitochondrial OS=Homo sapiens OX=9606 GN=MRPS35 PE=1 SV=1;tr|H0YG82|H0YG82_HUMAN 28S ribosomal protein S35, mitochondrial (Fragment) OS=Homo sapiens OX=9606 GN=MRPS35 PE=1 SV=1			0.5	0.5	0.5	3	1	0.5		0.333333	0.260575
tr|J3KRE2|J3KRE2_HUMAN;tr|J3KTF8|J3KTF8_HUMAN;sp|P52565|GDIR1_HUMAN;tr|J3QQX2|J3QQX2_HUMAN;tr|J3KS60|J3KS60_HUMAN;tr|J3KRY1|J3KRY1_HUMAN	tr|J3KRE2|J3KRE2_HUMAN Rho GDP-dissociation inhibitor 1 OS=Homo sapiens OX=9606 GN=ARHGDIA PE=1 SV=1;tr|J3KTF8|J3KTF8_HUMAN Rho GDP-dissociation inhibitor 1 (Fragment) OS=Homo sapiens OX=9606 GN=ARHGDIA PE=1 SV=8;sp|P52565|GDIR1_HUMAN Rho GDP-dissociation			4	5	2	0.5	4	1		2	0.26176
sp|P00492|HPRT_HUMAN	sp|P00492|HPRT_HUMAN Hypoxanthine-guanine phosphoribosyltransferase OS=Homo sapiens OX=9606 GN=HPRT1 PE=1 SV=2			3	2	6	0.5	3	2		2	0.26176
sp|O43809|CPSF5_HUMAN;tr|H3BND3|H3BND3_HUMAN;tr|H3BV41|H3BV41_HUMAN	sp|O43809|CPSF5_HUMAN Cleavage and polyadenylation specificity factor subunit 5 OS=Homo sapiens OX=9606 GN=NUDT21 PE=1 SV=1			3	2	6	0.5	3	2		2	0.26176
sp|P39656|OST48_HUMAN;tr|A0A0C4DGS1|A0A0C4DGS1_HUMAN;tr|U3KQ84|U3KQ84_HUMAN	sp|P39656|OST48_HUMAN Dolichyl-diphosphooligosaccharide--protein glycosyltransferase 48 kDa subunit OS=Homo sapiens OX=9606 GN=DDOST PE=1 SV=4;tr|A0A0C4DGS1|A0A0C4DGS1_HUMAN Dolichyl-diphosphooligosaccharide--protein glycosyltransferase 48 kDa subunit OS=H			3	0.5	4	0.5	2	0.5		2.5	0.263751
tr|K7EKI4|K7EKI4_HUMAN;tr|K7ELF1|K7ELF1_HUMAN;tr|K7ELQ0|K7ELQ0_HUMAN;tr|K7ES61|K7ES61_HUMAN;sp|Q9BYD3|RM04_HUMAN;tr|X6RAY8|X6RAY8_HUMAN	tr|K7EKI4|K7EKI4_HUMAN 39S ribosomal protein L4, mitochondrial OS=Homo sapiens OX=9606 GN=MRPL4 PE=1 SV=1;tr|K7ELF1|K7ELF1_HUMAN 39S ribosomal protein L4, mitochondrial (Fragment) OS=Homo sapiens OX=9606 GN=MRPL4 PE=1 SV=1;tr|K7ELQ0|K7ELQ0_HUMAN 39S riboso			2	0.5	4	0.5	1	1		2.6	0.264145
sp|Q6P1J9|CDC73_HUMAN;tr|A0A2R8YHB3|A0A2R8YHB3_HUMAN;tr|A0A3B3IRP5|A0A3B3IRP5_HUMAN;tr|A0A1B0GUB2|A0A1B0GUB2_HUMAN;tr|A0A2R8Y640|A0A2R8Y640_HUMAN;tr|A0A3B3ISN2|A0A3B3ISN2_HUMAN	sp|Q6P1J9|CDC73_HUMAN Parafibromin OS=Homo sapiens OX=9606 GN=CDC73 PE=1 SV=1;tr|A0A2R8YHB3|A0A2R8YHB3_HUMAN Parafibromin OS=Homo sapiens OX=9606 GN=CDC73 PE=1 SV=1;tr|A0A3B3IRP5|A0A3B3IRP5_HUMAN Parafibromin OS=Homo sapiens OX=9606 GN=CDC73 PE=1 SV=1;tr|A			2	0.5	4	0.5	1	1		2.6	0.264145
sp|Q5T280|CI114_HUMAN;tr|R4GNG4|R4GNG4_HUMAN	sp|Q5T280|CI114_HUMAN Putative methyltransferase C9orf114 OS=Homo sapiens OX=9606 GN=SPOUT1 PE=1 SV=3			0.5	1	1	4	0.5	2		0.384615	0.264145
sp|Q9Y265|RUVB1_HUMAN;tr|E7ETR0|E7ETR0_HUMAN;tr|H7C4G5|H7C4G5_HUMAN;tr|J3QLR1|J3QLR1_HUMAN;tr|H7C4I3|H7C4I3_HUMAN	sp|Q9Y265|RUVB1_HUMAN RuvB-like 1 OS=Homo sapiens OX=9606 GN=RUVBL1 PE=1 SV=1;tr|E7ETR0|E7ETR0_HUMAN RuvB-like helicase OS=Homo sapiens OX=9606 GN=RUVBL1 PE=1 SV=1			2	1	8	0.5	1	1		4.4	0.265797
sp|Q12931|TRAP1_HUMAN;tr|I3L0K7|I3L0K7_HUMAN	sp|Q12931|TRAP1_HUMAN Heat shock protein 75 kDa, mitochondrial OS=Homo sapiens OX=9606 GN=TRAP1 PE=1 SV=3			4	1	5	0.5	1	3		2.22222	0.267379
tr|H7BZ94|H7BZ94_HUMAN;sp|P07237|PDIA1_HUMAN;tr|H0Y3Z3|H0Y3Z3_HUMAN;tr|I3L398|I3L398_HUMAN;tr|I3L312|I3L312_HUMAN;tr|I3NI03|I3NI03_HUMAN;tr|I3L4M2|I3L4M2_HUMAN;tr|I3L0S0|I3L0S0_HUMAN;tr|I3L3U6|I3L3U6_HUMAN;tr|I3L514|I3L514_HUMAN;tr|I3L1Y5|I3L1Y5_HUMAN;tr|I3L3P5|I3L3P5_HUMAN	tr|H7BZ94|H7BZ94_HUMAN Protein disulfide-isomerase OS=Homo sapiens OX=9606 GN=P4HB PE=1 SV=2;sp|P07237|PDIA1_HUMAN Protein disulfide-isomerase OS=Homo sapiens OX=9606 GN=P4HB PE=1 SV=3;tr|H0Y3Z3|H0Y3Z3_HUMAN Protein disulfide-isomerase (Fragment) OS=Homo s			8	2	27	0.5	5	2		4.93333	0.268044
sp|P63104|1433Z_HUMAN;tr|E7EX29|E7EX29_HUMAN;tr|E7ESK7|E7ESK7_HUMAN;tr|E5RIR4|E5RIR4_HUMAN;tr|E9PD24|E9PD24_HUMAN;tr|E7EVZ2|E7EVZ2_HUMAN;tr|E5RGE1|E5RGE1_HUMAN;tr|B0AZS6|B0AZS6_HUMAN;tr|B7Z2E6|B7Z2E6_HUMAN;tr|H0YB80|H0YB80_HUMAN	sp|P63104|1433Z_HUMAN 14-3-3 protein zeta/delta OS=Homo sapiens OX=9606 GN=YWHAZ PE=1 SV=1;tr|E7EX29|E7EX29_HUMAN 14-3-3 protein zeta/delta (Fragment) OS=Homo sapiens OX=9606 GN=YWHAZ PE=1 SV=1;tr|E7ESK7|E7ESK7_HUMAN 14-3-3 protein zeta/delta (Fragment) OS			3	9	12	0.5	7	4		2.08696	0.268418
sp|P05387|RLA2_HUMAN	sp|P05387|RLA2_HUMAN 60S acidic ribosomal protein P2 OS=Homo sapiens OX=9606 GN=RPLP2 PE=1 SV=1			4	1	4	0.5	3	0.5		2.25	0.269621
tr|B3KYB7|B3KYB7_HUMAN;tr|A0A0A0MSW4|A0A0A0MSW4_HUMAN;sp|P48739|PIPNB_HUMAN;tr|B3KYB6|B3KYB6_HUMAN	tr|B3KYB7|B3KYB7_HUMAN Phosphatidylinositol transfer protein beta isoform (Fragment) OS=Homo sapiens OX=9606 GN=PITPNB PE=1 SV=8;tr|A0A0A0MSW4|A0A0A0MSW4_HUMAN Phosphatidylinositol transfer protein beta isoform OS=Homo sapiens OX=9606 GN=PITPNB PE=1 SV=1;s			2	1	5	0.5	2	0.5		2.66667	0.269621
sp|P27348|1433T_HUMAN;tr|E9PG15|E9PG15_HUMAN	sp|P27348|1433T_HUMAN 14-3-3 protein theta OS=Homo sapiens OX=9606 GN=YWHAQ PE=1 SV=1;tr|E9PG15|E9PG15_HUMAN 14-3-3 protein theta (Fragment) OS=Homo sapiens OX=9606 GN=YWHAQ PE=1 SV=1			2	5	7	0.5	5	0.5		2.33333	0.270713
sp|Q15020|SART3_HUMAN;tr|A0A499FI31|A0A499FI31_HUMAN;tr|F8VV04|F8VV04_HUMAN;tr|A0A494C0L2|A0A494C0L2_HUMAN;tr|F8W667|F8W667_HUMAN;tr|F8VVK9|F8VVK9_HUMAN;tr|F8VZM2|F8VZM2_HUMAN	sp|Q15020|SART3_HUMAN Squamous cell carcinoma antigen recognized by T-cells 3 OS=Homo sapiens OX=9606 GN=SART3 PE=1 SV=1;tr|A0A499FI31|A0A499FI31_HUMAN Squamous cell carcinoma antigen recognized by T-cells 3 OS=Homo sapiens OX=9606 GN=SART3 PE=1 SV=1;tr|F8			4	1	11	0.5	2	2		3.55556	0.271073
sp|P04040|CATA_HUMAN	sp|P04040|CATA_HUMAN Catalase OS=Homo sapiens OX=9606 GN=CAT PE=1 SV=3			6	2	2	0.5	3	0.5		2.5	0.272294
sp|Q7Z6E9|RBBP6_HUMAN;tr|A0A2R8Y880|A0A2R8Y880_HUMAN;tr|H3BSK8|H3BSK8_HUMAN;tr|H3BUN0|H3BUN0_HUMAN;tr|I3L3Y2|I3L3Y2_HUMAN;tr|A0A087WY32|A0A087WY32_HUMAN	sp|Q7Z6E9|RBBP6_HUMAN E3 ubiquitin-protein ligase RBBP6 OS=Homo sapiens OX=9606 GN=RBBP6 PE=1 SV=1;tr|A0A2R8Y880|A0A2R8Y880_HUMAN E3 ubiquitin-protein ligase RBBP6 (Fragment) OS=Homo sapiens OX=9606 GN=RBBP6 PE=1 SV=1;tr|H3BSK8|H3BSK8_HUMAN E3 ubiquitin-pr			0.5	1	13	23	1	72		0.151042	0.27269
sp|P27797|CALR_HUMAN;tr|K7EJB9|K7EJB9_HUMAN;tr|K7EL50|K7EL50_HUMAN	sp|P27797|CALR_HUMAN Calreticulin OS=Homo sapiens OX=9606 GN=CALR PE=1 SV=1			9	9	16	0.5	9	10		1.74359	0.273553
sp|P30086|PEBP1_HUMAN	sp|P30086|PEBP1_HUMAN Phosphatidylethanolamine-binding protein 1 OS=Homo sapiens OX=9606 GN=PEBP1 PE=1 SV=3			4	3	3	1	4	1		1.66667	0.274577
sp|P20340|RAB6A_HUMAN;tr|C9JB90|C9JB90_HUMAN;tr|F5H3K7|F5H3K7_HUMAN;tr|C9JU14|C9JU14_HUMAN;tr|J3KR73|J3KR73_HUMAN;sp|Q9NRW1|RAB6B_HUMAN;sp|Q14964|RB39A_HUMAN	sp|P20340|RAB6A_HUMAN Ras-related protein Rab-6A OS=Homo sapiens OX=9606 GN=RAB6A PE=1 SV=3;tr|C9JB90|C9JB90_HUMAN Ras-related protein Rab-6B (Fragment) OS=Homo sapiens OX=9606 GN=RAB6B PE=4 SV=1;tr|F5H3K7|F5H3K7_HUMAN Ras-related protein Rab-6A (Fragment)			0.5	2	2	1	1	0.5		1.8	0.274577
sp|P49591|SYSC_HUMAN;tr|Q5T5C7|Q5T5C7_HUMAN	sp|P49591|SYSC_HUMAN Serine--tRNA ligase, cytoplasmic OS=Homo sapiens OX=9606 GN=SARS PE=1 SV=3;tr|Q5T5C7|Q5T5C7_HUMAN Serine--tRNA ligase, cytoplasmic OS=Homo sapiens OX=9606 GN=SARS PE=1 SV=1			2	0.5	2	0.5	1	1		1.8	0.274577
sp|Q9UNQ2|DIM1_HUMAN;tr|A0A494C0G7|A0A494C0G7_HUMAN;tr|A0A0C4DGB1|A0A0C4DGB1_HUMAN;tr|D6RCL3|D6RCL3_HUMAN	sp|Q9UNQ2|DIM1_HUMAN Probable dimethyladenosine transferase OS=Homo sapiens OX=9606 GN=DIMT1 PE=1 SV=1;tr|A0A494C0G7|A0A494C0G7_HUMAN rRNA adenine N(6)-methyltransferase OS=Homo sapiens OX=9606 GN=DIMT1 PE=1 SV=1;tr|A0A0C4DGB1|A0A0C4DGB1_HUMAN rRNA adenine			2	0.5	2	1	0.5	1		1.8	0.274577
tr|B8ZZQ6|B8ZZQ6_HUMAN;sp|P06454|PTMA_HUMAN;tr|B8ZZA1|B8ZZA1_HUMAN;tr|B8ZZW7|B8ZZW7_HUMAN;tr|H7C2N1|H7C2N1_HUMAN	tr|B8ZZQ6|B8ZZQ6_HUMAN Prothymosin alpha OS=Homo sapiens OX=9606 GN=PTMA PE=1 SV=1;sp|P06454|PTMA_HUMAN Prothymosin alpha OS=Homo sapiens OX=9606 GN=PTMA PE=1 SV=2;tr|B8ZZA1|B8ZZA1_HUMAN Prothymosin alpha OS=Homo sapiens OX=9606 GN=PTMA PE=1 SV=1;tr|B8ZZW7			7	9	11	5	10	3		1.5	0.276087
sp|O00410|IPO5_HUMAN;tr|H0Y8C6|H0Y8C6_HUMAN;tr|E7ETV3|E7ETV3_HUMAN;tr|E7EV12|E7EV12_HUMAN;tr|E7EQT5|E7EQT5_HUMAN;tr|H0Y3V4|H0Y3V4_HUMAN;tr|E7EWK4|E7EWK4_HUMAN;tr|E7EX05|E7EX05_HUMAN;tr|C9JQT6|C9JQT6_HUMAN;tr|C9JZD8|C9JZD8_HUMAN;tr|E7ETV8|E7ETV8_HUMAN;tr|E7ESZ1|E7ESZ1_HUMAN;tr|C9J875|C9J875_HUMAN;sp|O60518|RNBP6_HUMAN	sp|O00410|IPO5_HUMAN Importin-5 OS=Homo sapiens OX=9606 GN=IPO5 PE=1 SV=4;tr|H0Y8C6|H0Y8C6_HUMAN Importin-5 (Fragment) OS=Homo sapiens OX=9606 GN=IPO5 PE=1 SV=1			5	0.5	15	0.5	3	0.5		5.125	0.276187
sp|P55036|PSMD4_HUMAN;tr|Q5VWC4|Q5VWC4_HUMAN;tr|A6PVX3|A6PVX3_HUMAN;tr|H0Y3Y9|H0Y3Y9_HUMAN	sp|P55036|PSMD4_HUMAN 26S proteasome non-ATPase regulatory subunit 4 OS=Homo sapiens OX=9606 GN=PSMD4 PE=1 SV=1;tr|Q5VWC4|Q5VWC4_HUMAN 26S proteasome non-ATPase regulatory subunit 4 OS=Homo sapiens OX=9606 GN=PSMD4 PE=1 SV=1;tr|A6PVX3|A6PVX3_HUMAN 26S prot			2	3	4	0.5	3	2		1.63636	0.277069
sp|P17987|TCPA_HUMAN;tr|E7ERF2|E7ERF2_HUMAN;tr|E7EQR6|E7EQR6_HUMAN;tr|F5H282|F5H282_HUMAN;tr|F5GZ03|F5GZ03_HUMAN;tr|F5H136|F5H136_HUMAN;tr|F5GZI8|F5GZI8_HUMAN;tr|F5H7Y1|F5H7Y1_HUMAN;tr|F5GYL4|F5GYL4_HUMAN;tr|F5H676|F5H676_HUMAN;tr|F5H726|F5H726_HUMAN	sp|P17987|TCPA_HUMAN T-complex protein 1 subunit alpha OS=Homo sapiens OX=9606 GN=TCP1 PE=1 SV=1;tr|E7ERF2|E7ERF2_HUMAN T-complex protein 1 subunit alpha OS=Homo sapiens OX=9606 GN=TCP1 PE=1 SV=1;tr|E7EQR6|E7EQR6_HUMAN T-complex protein 1 subunit alpha OS=			13	5	23	0.5	7	11		2.21622	0.282122
sp|P51858|HDGF_HUMAN	sp|P51858|HDGF_HUMAN Hepatoma-derived growth factor OS=Homo sapiens OX=9606 GN=HDGF PE=1 SV=1			10	0.5	5	1	3	1		3.1	0.282883
tr|B4DY09|B4DY09_HUMAN;sp|Q12905|ILF2_HUMAN;tr|X6R6Z1|X6R6Z1_HUMAN;tr|A0A0A0MRL0|A0A0A0MRL0_HUMAN	tr|B4DY09|B4DY09_HUMAN Interleukin enhancer-binding factor 2 OS=Homo sapiens OX=9606 GN=ILF2 PE=1 SV=1;sp|Q12905|ILF2_HUMAN Interleukin enhancer-binding factor 2 OS=Homo sapiens OX=9606 GN=ILF2 PE=1 SV=2			5	3	9	4	4	2		1.7	0.283601
sp|P61956|SUMO2_HUMAN	sp|P61956|SUMO2_HUMAN Small ubiquitin-related modifier 2 OS=Homo sapiens OX=9606 GN=SUMO2 PE=1 SV=3			1	3	3	8	2	4		0.5	0.283601
sp|Q12789|TF3C1_HUMAN;tr|H3BRD0|H3BRD0_HUMAN;tr|H3BU37|H3BU37_HUMAN;tr|I3L1Z3|I3L1Z3_HUMAN;tr|H3BU55|H3BU55_HUMAN	sp|Q12789|TF3C1_HUMAN General transcription factor 3C polypeptide 1 OS=Homo sapiens OX=9606 GN=GTF3C1 PE=1 SV=4			3	0.5	8	14	0.5	37		0.223301	0.287637
sp|P10155|RO60_HUMAN;tr|H0Y9N5|H0Y9N5_HUMAN;tr|D6RDN1|D6RDN1_HUMAN;tr|D6RE09|D6RE09_HUMAN;tr|G5E9R9|G5E9R9_HUMAN	sp|P10155|RO60_HUMAN 60 kDa SS-A/Ro ribonucleoprotein OS=Homo sapiens OX=9606 GN=RO60 PE=1 SV=2			1	6	19	1	1	4		4.33333	0.288898
sp|Q04760|LGUL_HUMAN	sp|Q04760|LGUL_HUMAN Lactoylglutathione lyase OS=Homo sapiens OX=9606 GN=GLO1 PE=1 SV=4			1	0.5	4	0.5	0.5	0.5		3.66667	0.289477
sp|P17174|AATC_HUMAN	sp|P17174|AATC_HUMAN Aspartate aminotransferase, cytoplasmic OS=Homo sapiens OX=9606 GN=GOT1 PE=1 SV=3			1	0.5	4	0.5	0.5	0.5		3.66667	0.289477
tr|A0A0C4DGQ6|A0A0C4DGQ6_HUMAN;sp|Q96P16|RPR1A_HUMAN;tr|K7EP82|K7EP82_HUMAN;tr|E9PIQ9|E9PIQ9_HUMAN;sp|Q9NQG5|RPR1B_HUMAN	tr|A0A0C4DGQ6|A0A0C4DGQ6_HUMAN Regulation of nuclear pre-mRNA domain-containing protein 1A OS=Homo sapiens OX=9606 GN=RPRD1A PE=1 SV=1;sp|Q96P16|RPR1A_HUMAN Regulation of nuclear pre-mRNA domain-containing protein 1A OS=Homo sapiens OX=9606 GN=RPRD1A PE=1			0.5	1	4	0.5	0.5	0.5		3.66667	0.289477
tr|F5GXX5|F5GXX5_HUMAN;sp|P61803|DAD1_HUMAN;tr|F5H895|F5H895_HUMAN;tr|A0A0B4J239|A0A0B4J239_HUMAN	tr|F5GXX5|F5GXX5_HUMAN Dolichyl-diphosphooligosaccharide--protein glycosyltransferase subunit DAD1 OS=Homo sapiens OX=9606 GN=DAD1 PE=1 SV=1;sp|P61803|DAD1_HUMAN Dolichyl-diphosphooligosaccharide--protein glycosyltransferase subunit DAD1 OS=Homo sapiens OX			0.5	0.5	0.5	0.5	1	4		0.272727	0.289477
sp|Q9NP64|NO40_HUMAN;tr|A0A0D9SEW3|A0A0D9SEW3_HUMAN;tr|A0A087WXF8|A0A087WXF8_HUMAN;tr|A0A087WXU5|A0A087WXU5_HUMAN;tr|A0A087WYV3|A0A087WYV3_HUMAN;tr|A0A087WYF0|A0A087WYF0_HUMAN	sp|Q9NP64|NO40_HUMAN Nucleolar protein of 40 kDa OS=Homo sapiens OX=9606 GN=ZCCHC17 PE=1 SV=1;tr|A0A0D9SEW3|A0A0D9SEW3_HUMAN Nucleolar protein of 40 kDa OS=Homo sapiens OX=9606 GN=ZCCHC17 PE=1 SV=1;tr|A0A087WXF8|A0A087WXF8_HUMAN Nucleolar protein of 40 kDa			0.5	0.5	0.5	1	0.5	4		0.272727	0.289477
sp|Q96EY7|PTCD3_HUMAN;tr|B8ZZQ4|B8ZZQ4_HUMAN	sp|Q96EY7|PTCD3_HUMAN Pentatricopeptide repeat domain-containing protein 3, mitochondrial OS=Homo sapiens OX=9606 GN=PTCD3 PE=1 SV=3			0.5	0.5	0.5	4	1	0.5		0.272727	0.289477
sp|Q9UMS4|PRP19_HUMAN;tr|F5GY56|F5GY56_HUMAN;tr|H0YGF3|H0YGF3_HUMAN;tr|F5H2I0|F5H2I0_HUMAN;tr|H0YGZ5|H0YGZ5_HUMAN	sp|Q9UMS4|PRP19_HUMAN Pre-mRNA-processing factor 19 OS=Homo sapiens OX=9606 GN=PRPF19 PE=1 SV=1;tr|F5GY56|F5GY56_HUMAN Pre-mRNA-processing factor 19 (Fragment) OS=Homo sapiens OX=9606 GN=PRPF19 PE=1 SV=1			7	2	13	0.5	0.5	7		2.75	0.291927
sp|Q9UDW1|QCR9_HUMAN	sp|Q9UDW1|QCR9_HUMAN Cytochrome b-c1 complex subunit 9 OS=Homo sapiens OX=9606 GN=UQCR10 PE=1 SV=3			3	1	1	0.5	1	1		2	0.291974
sp|P02545|LMNA_HUMAN;tr|Q5TCI8|Q5TCI8_HUMAN;tr|Q3BDU5|Q3BDU5_HUMAN;tr|A0A0C4DGC5|A0A0C4DGC5_HUMAN;tr|H0YAB0|H0YAB0_HUMAN	sp|P02545|LMNA_HUMAN Prelamin-A/C OS=Homo sapiens OX=9606 GN=LMNA PE=1 SV=1;tr|Q5TCI8|Q5TCI8_HUMAN Prelamin-A/C OS=Homo sapiens OX=9606 GN=LMNA PE=1 SV=1;tr|Q3BDU5|Q3BDU5_HUMAN Prelamin-A/C OS=Homo sapiens OX=9606 GN=LMNA PE=1 SV=1			1	1	3	0.5	1	1		2	0.291974
sp|Q9Y277|VDAC3_HUMAN;tr|E5RK27|E5RK27_HUMAN;tr|E5RFP6|E5RFP6_HUMAN;tr|E5RJN6|E5RJN6_HUMAN;tr|E5RHZ6|E5RHZ6_HUMAN;tr|E5RHE1|E5RHE1_HUMAN	sp|Q9Y277|VDAC3_HUMAN Voltage-dependent anion-selective channel protein 3 OS=Homo sapiens OX=9606 GN=VDAC3 PE=1 SV=1			6	0.5	3	0.5	2	1		2.71429	0.292144
sp|Q14807|KIF22_HUMAN;tr|H3BRB3|H3BRB3_HUMAN;tr|H3BQB9|H3BQB9_HUMAN;tr|H3BTH5|H3BTH5_HUMAN	sp|Q14807|KIF22_HUMAN Kinesin-like protein KIF22 OS=Homo sapiens OX=9606 GN=KIF22 PE=1 SV=5;tr|H3BRB3|H3BRB3_HUMAN Kinesin-like protein OS=Homo sapiens OX=9606 GN=KIF22 PE=1 SV=1			1	0.5	1	11	2	1		0.178571	0.295007
sp|Q9BYJ9|YTHD1_HUMAN	sp|Q9BYJ9|YTHD1_HUMAN YTH domain-containing family protein 1 OS=Homo sapiens OX=9606 GN=YTHDF1 PE=1 SV=1			0.5	0.5	3	6	0.5	4		0.380952	0.297485
sp|P29966|MARCS_HUMAN	sp|P29966|MARCS_HUMAN Myristoylated alanine-rich C-kinase substrate OS=Homo sapiens OX=9606 GN=MARCKS PE=1 SV=4			6	1	1	0.5	1	0.5		4	0.298429
sp|P84090|ERH_HUMAN;tr|G3V279|G3V279_HUMAN	sp|P84090|ERH_HUMAN Enhancer of rudimentary homolog OS=Homo sapiens OX=9606 GN=ERH PE=1 SV=1;tr|G3V279|G3V279_HUMAN Enhancer of rudimentary homolog OS=Homo sapiens OX=9606 GN=ERH PE=1 SV=1			3	0.5	8	0.5	2	1		3.28571	0.301257
sp|Q2NL82|TSR1_HUMAN;tr|I3L1Q5|I3L1Q5_HUMAN;tr|I3L4E8|I3L4E8_HUMAN	sp|Q2NL82|TSR1_HUMAN Pre-rRNA-processing protein TSR1 homolog OS=Homo sapiens OX=9606 GN=TSR1 PE=1 SV=1			2	0.5	1	0.5	3	8		0.304348	0.301257
sp|Q5T200|ZC3HD_HUMAN;tr|Q5T9K0|Q5T9K0_HUMAN;tr|A0A087WX14|A0A087WX14_HUMAN	sp|Q5T200|ZC3HD_HUMAN Zinc finger CCCH domain-containing protein 13 OS=Homo sapiens OX=9606 GN=ZC3H13 PE=1 SV=1			0.5	0.5	1	10	0.5	2		0.16	0.301575
tr|C9JLU1|C9JLU1_HUMAN;sp|P52434|RPAB3_HUMAN	tr|C9JLU1|C9JLU1_HUMAN DNA-directed RNA polymerases I, II, and III subunit RPABC3 (Fragment) OS=Homo sapiens OX=9606 GN=POLR2H PE=1 SV=8;sp|P52434|RPAB3_HUMAN DNA-directed RNA polymerases I, II, and III subunit RPABC3 OS=Homo sapiens OX=9606 GN=POLR2H PE=1			4	2	1	0.5	2	1		2	0.302242
sp|O43670|ZN207_HUMAN;tr|J3QRS9|J3QRS9_HUMAN;tr|X6R4W8|X6R4W8_HUMAN;tr|J3KS31|J3KS31_HUMAN;tr|J3QS27|J3QS27_HUMAN;tr|J3KTL1|J3KTL1_HUMAN;tr|J3KRB6|J3KRB6_HUMAN;tr|J3KRW6|J3KRW6_HUMAN;tr|H0Y3M2|H0Y3M2_HUMAN	sp|O43670|ZN207_HUMAN BUB3-interacting and GLEBS motif-containing protein ZNF207 OS=Homo sapiens OX=9606 GN=ZNF207 PE=1 SV=1;tr|J3QRS9|J3QRS9_HUMAN BUB3-interacting and GLEBS motif-containing protein ZNF207 OS=Homo sapiens OX=9606 GN=ZNF207 PE=1 SV=1;tr|X6			1	2	0.5	4	2	1		0.5	0.302242
sp|P11142|HSP7C_HUMAN;tr|E9PKE3|E9PKE3_HUMAN;tr|E9PNE6|E9PNE6_HUMAN;tr|E9PN89|E9PN89_HUMAN;tr|A8K7Q2|A8K7Q2_HUMAN;tr|E9PLF4|E9PLF4_HUMAN;tr|E9PQQ4|E9PQQ4_HUMAN;tr|E9PQK7|E9PQK7_HUMAN;tr|E9PPY6|E9PPY6_HUMAN;tr|E9PN25|E9PN25_HUMAN;sp|P54652|HSP72_HUMAN;tr|E9PI65|E9PI65_HUMAN;tr|E9PS65|E9PS65_HUMAN;tr|E9PM13|E9PM13_HUMAN	sp|P11142|HSP7C_HUMAN Heat shock cognate 71 kDa protein OS=Homo sapiens OX=9606 GN=HSPA8 PE=1 SV=1;tr|E9PKE3|E9PKE3_HUMAN Heat shock cognate 71 kDa protein OS=Homo sapiens OX=9606 GN=HSPA8 PE=1 SV=1;tr|E9PNE6|E9PNE6_HUMAN Heat shock cognate 71 kDa protein			36	23	42	14	26	33		1.38356	0.302242
sp|P31153|METK2_HUMAN;sp|Q00266|METK1_HUMAN	sp|P31153|METK2_HUMAN S-adenosylmethionine synthase isoform type-2 OS=Homo sapiens OX=9606 GN=MAT2A PE=1 SV=1			7	5	8	0.5	5	7		1.6	0.302614
sp|P26583|HMGB2_HUMAN;tr|D6R9A6|D6R9A6_HUMAN	sp|P26583|HMGB2_HUMAN High mobility group protein B2 OS=Homo sapiens OX=9606 GN=HMGB2 PE=1 SV=2;tr|D6R9A6|D6R9A6_HUMAN High mobility group protein B2 (Fragment) OS=Homo sapiens OX=9606 GN=HMGB2 PE=1 SV=1			12	10	23	5	9	14		1.60714	0.303831
sp|Q13263|TIF1B_HUMAN;tr|M0R0K9|M0R0K9_HUMAN;tr|M0R2I3|M0R2I3_HUMAN;tr|M0R3C0|M0R3C0_HUMAN	sp|Q13263|TIF1B_HUMAN Transcription intermediary factor 1-beta OS=Homo sapiens OX=9606 GN=TRIM28 PE=1 SV=5			18	3	11	0.5	9	5		2.2069	0.306515
tr|B7Z6D5|B7Z6D5_HUMAN;sp|Q96GQ7|DDX27_HUMAN;tr|A0A087X059|A0A087X059_HUMAN;tr|A0A087WYH5|A0A087WYH5_HUMAN	tr|B7Z6D5|B7Z6D5_HUMAN Probable ATP-dependent RNA helicase DDX27 OS=Homo sapiens OX=9606 GN=DDX27 PE=1 SV=1;sp|Q96GQ7|DDX27_HUMAN Probable ATP-dependent RNA helicase DDX27 OS=Homo sapiens OX=9606 GN=DDX27 PE=1 SV=2			2	2	4	5	2	15		0.363636	0.306691
sp|O95202|LETM1_HUMAN	sp|O95202|LETM1_HUMAN Mitochondrial proton/calcium exchanger protein OS=Homo sapiens OX=9606 GN=LETM1 PE=1 SV=1			1	0.5	5	0.5	0.5	0.5		4.33333	0.306809
sp|Q8NEJ9|NGDN_HUMAN;tr|H0YJ17|H0YJ17_HUMAN	sp|Q8NEJ9|NGDN_HUMAN Neuroguidin OS=Homo sapiens OX=9606 GN=NGDN PE=1 SV=1;tr|H0YJ17|H0YJ17_HUMAN Neuroguidin (Fragment) OS=Homo sapiens OX=9606 GN=NGDN PE=1 SV=1			0.5	0.5	0.5	5	0.5	1		0.230769	0.306809
sp|P26640|SYVC_HUMAN;tr|A0A140T936|A0A140T936_HUMAN;tr|A0A140T954|A0A140T954_HUMAN;tr|A2ABF4|A2ABF4_HUMAN;tr|A0A0G2JJT9|A0A0G2JJT9_HUMAN;tr|A0A140T904|A0A140T904_HUMAN;tr|H0Y426|H0Y426_HUMAN	sp|P26640|SYVC_HUMAN Valine--tRNA ligase OS=Homo sapiens OX=9606 GN=VARS PE=1 SV=4;tr|A0A140T936|A0A140T936_HUMAN Valine--tRNA ligase (Fragment) OS=Homo sapiens OX=9606 GN=VARS PE=1 SV=1;tr|A0A140T954|A0A140T954_HUMAN Valine--tRNA ligase (Fragment) OS=Homo			3	1	8	0.5	2	2		2.66667	0.307766
sp|Q13823|NOG2_HUMAN;tr|H0YG10|H0YG10_HUMAN	sp|Q13823|NOG2_HUMAN Nucleolar GTP-binding protein 2 OS=Homo sapiens OX=9606 GN=GNL2 PE=1 SV=1			0.5	0.5	0.5	0.5	2	15		0.0857143	0.311123
sp|P11021|BIP_HUMAN	sp|P11021|BIP_HUMAN Endoplasmic reticulum chaperone BiP OS=Homo sapiens OX=9606 GN=HSPA5 PE=1 SV=2			15	10	22	4	16	10		1.56667	0.312743
sp|Q8IZ69|TRM2A_HUMAN;tr|F2Z2W7|F2Z2W7_HUMAN;tr|H7C100|H7C100_HUMAN;tr|C9K041|C9K041_HUMAN	sp|Q8IZ69|TRM2A_HUMAN tRNA (uracil-5-)-methyltransferase homolog A OS=Homo sapiens OX=9606 GN=TRMT2A PE=1 SV=2;tr|F2Z2W7|F2Z2W7_HUMAN tRNA (uracil-5-)-methyltransferase homolog A OS=Homo sapiens OX=9606 GN=TRMT2A PE=1 SV=1			9	7	8	11	7	11		0.827586	0.315296
tr|A0A0B4J1Z1|A0A0B4J1Z1_HUMAN;tr|C9JAB2|C9JAB2_HUMAN;sp|Q16629|SRSF7_HUMAN;tr|F8WEA1|F8WEA1_HUMAN	tr|A0A0B4J1Z1|A0A0B4J1Z1_HUMAN Serine/arginine-rich-splicing factor 7 OS=Homo sapiens OX=9606 GN=SRSF7 PE=1 SV=1;tr|C9JAB2|C9JAB2_HUMAN Serine/arginine-rich-splicing factor 7 OS=Homo sapiens OX=9606 GN=SRSF7 PE=1 SV=1;sp|Q16629|SRSF7_HUMAN Serine/arginine-			5	4	13	6	1	4		2	0.315388
sp|O15042|SR140_HUMAN;tr|E7ET15|E7ET15_HUMAN;tr|H0Y8D9|H0Y8D9_HUMAN;tr|E7EW00|E7EW00_HUMAN;tr|C9JDJ7|C9JDJ7_HUMAN;tr|C9J5L1|C9J5L1_HUMAN;tr|U3KPT1|U3KPT1_HUMAN;tr|H7C4V2|H7C4V2_HUMAN	sp|O15042|SR140_HUMAN U2 snRNP-associated SURP motif-containing protein OS=Homo sapiens OX=9606 GN=U2SURP PE=1 SV=2;tr|E7ET15|E7ET15_HUMAN U2 snRNP-associated SURP motif-containing protein OS=Homo sapiens OX=9606 GN=U2SURP PE=1 SV=1;tr|H0Y8D9|H0Y8D9_HUMAN			0.5	0.5	1	2	0.5	13		0.129032	0.317558
sp|P16152|CBR1_HUMAN;tr|E9PQ63|E9PQ63_HUMAN;tr|A8MTM1|A8MTM1_HUMAN;sp|O75828|CBR3_HUMAN	sp|P16152|CBR1_HUMAN Carbonyl reductase [NADPH] 1 OS=Homo sapiens OX=9606 GN=CBR1 PE=1 SV=3;tr|E9PQ63|E9PQ63_HUMAN Carbonyl reductase [NADPH] 1 OS=Homo sapiens OX=9606 GN=CBR1 PE=1 SV=1;tr|A8MTM1|A8MTM1_HUMAN Carbonyl reductase [NADPH] 1 OS=Homo sapiens OX			1	1	8	0.5	0.5	1		5	0.317931
sp|P38117|ETFB_HUMAN;tr|M0QY67|M0QY67_HUMAN	sp|P38117|ETFB_HUMAN Electron transfer flavoprotein subunit beta OS=Homo sapiens OX=9606 GN=ETFB PE=1 SV=3;tr|M0QY67|M0QY67_HUMAN Electron transfer flavoprotein subunit beta (Fragment) OS=Homo sapiens OX=9606 GN=ETFB PE=1 SV=1			1	0.5	6	0.5	0.5	0.5		5	0.318289
sp|O15347|HMGB3_HUMAN;tr|E7ES08|E7ES08_HUMAN;tr|E7EQU1|E7EQU1_HUMAN;tr|E9PES6|E9PES6_HUMAN	sp|O15347|HMGB3_HUMAN High mobility group protein B3 OS=Homo sapiens OX=9606 GN=HMGB3 PE=1 SV=4;tr|E7ES08|E7ES08_HUMAN High mobility group protein B3 (Fragment) OS=Homo sapiens OX=9606 GN=HMGB3 PE=1 SV=1;tr|E7EQU1|E7EQU1_HUMAN High mobility group protein B			6	9	15	4	5	10		1.57895	0.319938
sp|Q8IWZ3|ANKH1_HUMAN;tr|E9PDP5|E9PDP5_HUMAN;tr|H0Y785|H0Y785_HUMAN;tr|H0Y472|H0Y472_HUMAN;tr|H0Y4P6|H0Y4P6_HUMAN;tr|D6RHC4|D6RHC4_HUMAN;tr|H7C0V5|H7C0V5_HUMAN	sp|Q8IWZ3|ANKH1_HUMAN Ankyrin repeat and KH domain-containing protein 1 OS=Homo sapiens OX=9606 GN=ANKHD1 PE=1 SV=1;tr|E9PDP5|E9PDP5_HUMAN Ankyrin repeat and KH domain-containing protein 1 (Fragment) OS=Homo sapiens OX=9606 GN=ANKHD1 PE=1 SV=1			2	0.5	5	1	1	1		2.5	0.320188
sp|Q7L0Y3|TM10C_HUMAN;tr|C9JVB6|C9JVB6_HUMAN	sp|Q7L0Y3|TM10C_HUMAN tRNA methyltransferase 10 homolog C OS=Homo sapiens OX=9606 GN=TRMT10C PE=1 SV=2;tr|C9JVB6|C9JVB6_HUMAN tRNA methyltransferase 10 homolog C (Fragment) OS=Homo sapiens OX=9606 GN=TRMT10C PE=1 SV=1			7	3	17	7	0.5	4		2.34783	0.321194
sp|P05388|RLA0_HUMAN;tr|F8VU65|F8VU65_HUMAN;tr|F8VWS0|F8VWS0_HUMAN;tr|F8VPE8|F8VPE8_HUMAN;tr|G3V210|G3V210_HUMAN;tr|F8VW21|F8VW21_HUMAN;sp|Q8NHW5|RLA0L_HUMAN;tr|F8VQY6|F8VQY6_HUMAN;tr|F8VRK7|F8VRK7_HUMAN;tr|F8VZS0|F8VZS0_HUMAN;tr|F8VWV4|F8VWV4_HUMAN;tr|F8VS58|F8VS58_HUMAN;tr|F8W1K8|F8W1K8_HUMAN	sp|P05388|RLA0_HUMAN 60S acidic ribosomal protein P0 OS=Homo sapiens OX=9606 GN=RPLP0 PE=1 SV=1;tr|F8VU65|F8VU65_HUMAN 60S acidic ribosomal protein P0 (Fragment) OS=Homo sapiens OX=9606 GN=RPLP0 PE=1 SV=1;tr|F8VWS0|F8VWS0_HUMAN 60S acidic ribosomal protein			6	4	11	0.5	4	7		1.82609	0.321859
sp|P55060|XPO2_HUMAN	sp|P55060|XPO2_HUMAN Exportin-2 OS=Homo sapiens OX=9606 GN=CSE1L PE=1 SV=3			5	0.5	12	1	2	3		2.91667	0.322012
sp|P55265|DSRAD_HUMAN;tr|A0A3B3ISX1|A0A3B3ISX1_HUMAN;tr|A0A3B3ITG9|A0A3B3ITG9_HUMAN;tr|A0A3B3ISU1|A0A3B3ISU1_HUMAN	sp|P55265|DSRAD_HUMAN Double-stranded RNA-specific adenosine deaminase OS=Homo sapiens OX=9606 GN=ADAR PE=1 SV=4;tr|A0A3B3ISX1|A0A3B3ISX1_HUMAN Double-stranded RNA-specific adenosine deaminase (Fragment) OS=Homo sapiens OX=9606 GN=ADAR PE=1 SV=1			12	3	21	51	8	23		0.439024	0.323539
sp|P26639|SYTC_HUMAN	sp|P26639|SYTC_HUMAN Threonine--tRNA ligase, cytoplasmic OS=Homo sapiens OX=9606 GN=TARS PE=1 SV=3			3	1	9	0.5	1	3		2.88889	0.324134
sp|P26641|EF1G_HUMAN	sp|P26641|EF1G_HUMAN Elongation factor 1-gamma OS=Homo sapiens OX=9606 GN=EEF1G PE=1 SV=3			14	6	18	4	6	13		1.65217	0.324981
sp|Q9H2Y7|ZN106_HUMAN;tr|H3BSS6|H3BSS6_HUMAN;tr|H3BNX5|H3BNX5_HUMAN;tr|A0A0C4DGM5|A0A0C4DGM5_HUMAN;tr|H3BS99|H3BS99_HUMAN;tr|U3KQH7|U3KQH7_HUMAN;tr|H3BNJ4|H3BNJ4_HUMAN	sp|Q9H2Y7|ZN106_HUMAN Zinc finger protein 106 OS=Homo sapiens OX=9606 GN=ZNF106 PE=1 SV=1;tr|H3BSS6|H3BSS6_HUMAN Zinc finger protein 106 OS=Homo sapiens OX=9606 GN=ZNF106 PE=1 SV=2;tr|H3BNX5|H3BNX5_HUMAN Zinc finger protein 106 (Fragment) OS=Homo sapiens O			1	0.5	2	8	1	2		0.318182	0.324981
sp|Q96L73|NSD1_HUMAN;tr|D6RBP3|D6RBP3_HUMAN;tr|D6RBV9|D6RBV9_HUMAN;tr|D6RA58|D6RA58_HUMAN	sp|Q96L73|NSD1_HUMAN Histone-lysine N-methyltransferase, H3 lysine-36 and H4 lysine-20 specific OS=Homo sapiens OX=9606 GN=NSD1 PE=1 SV=1			2	0.5	1	8	2	1		0.318182	0.324981
sp|P39687|AN32A_HUMAN;tr|H0YN26|H0YN26_HUMAN;tr|H7BZ09|H7BZ09_HUMAN;sp|O95626|AN32D_HUMAN;sp|O43423|AN32C_HUMAN	sp|P39687|AN32A_HUMAN Acidic leucine-rich nuclear phosphoprotein 32 family member A OS=Homo sapiens OX=9606 GN=ANP32A PE=1 SV=1;tr|H0YN26|H0YN26_HUMAN Acidic leucine-rich nuclear phosphoprotein 32 family member A OS=Homo sapiens OX=9606 GN=ANP32A PE=1 SV=1			4	3	8	0.5	6	0.5		2.14286	0.326372
sp|Q99986|VRK1_HUMAN;tr|H0YJ50|H0YJ50_HUMAN;tr|H0YJJ9|H0YJJ9_HUMAN;tr|H0YJF7|H0YJF7_HUMAN	sp|Q99986|VRK1_HUMAN Serine/threonine-protein kinase VRK1 OS=Homo sapiens OX=9606 GN=VRK1 PE=1 SV=1;tr|H0YJ50|H0YJ50_HUMAN Serine/threonine-protein kinase VRK1 (Fragment) OS=Homo sapiens OX=9606 GN=VRK1 PE=1 SV=1			6	1	3	0.5	1	3		2.22222	0.326603
sp|Q7L014|DDX46_HUMAN;tr|A0A0C4DG89|A0A0C4DG89_HUMAN;tr|D6RJA6|D6RJA6_HUMAN;tr|H0Y9U3|H0Y9U3_HUMAN	sp|Q7L014|DDX46_HUMAN Probable ATP-dependent RNA helicase DDX46 OS=Homo sapiens OX=9606 GN=DDX46 PE=1 SV=2;tr|A0A0C4DG89|A0A0C4DG89_HUMAN Probable ATP-dependent RNA helicase DDX46 OS=Homo sapiens OX=9606 GN=DDX46 PE=1 SV=1			0.5	0.5	0.5	1	1	14		0.09375	0.327172
sp|Q15056|IF4H_HUMAN	sp|Q15056|IF4H_HUMAN Eukaryotic translation initiation factor 4H OS=Homo sapiens OX=9606 GN=EIF4H PE=1 SV=5			5	0.5	7	0.5	4	0.5		2.5	0.328513
tr|E7ES33|E7ES33_HUMAN;tr|E7EPK1|E7EPK1_HUMAN;sp|Q16181|SEPT7_HUMAN;tr|G3V1Q4|G3V1Q4_HUMAN;tr|Q5JXL7|Q5JXL7_HUMAN;tr|A0A0U1RRM2|A0A0U1RRM2_HUMAN;tr|A0A0U1RRD1|A0A0U1RRD1_HUMAN;tr|A0A0U1RRH9|A0A0U1RRH9_HUMAN;tr|A0A0U1RRE1|A0A0U1RRE1_HUMAN	tr|E7ES33|E7ES33_HUMAN Septin-7 OS=Homo sapiens OX=9606 GN=SEPTIN7 PE=1 SV=3;tr|E7EPK1|E7EPK1_HUMAN Septin-7 OS=Homo sapiens OX=9606 GN=SEPTIN7 PE=1 SV=2;sp|Q16181|SEPT7_HUMAN Septin-7 OS=Homo sapiens OX=9606 GN=SEPTIN7 PE=1 SV=2;tr|G3V1Q4|G3V1Q4_HUMAN Sep			1	2	2	0.5	0.5	2		1.66667	0.32946
sp|P31942|HNRH3_HUMAN	sp|P31942|HNRH3_HUMAN Heterogeneous nuclear ribonucleoprotein H3 OS=Homo sapiens OX=9606 GN=HNRNPH3 PE=1 SV=2			5	3	7	4	4	3		1.36364	0.32946
sp|P38646|GRP75_HUMAN;tr|A0A3B3ITI4|A0A3B3ITI4_HUMAN;tr|D6RJI2|D6RJI2_HUMAN;tr|H0YBG6|H0YBG6_HUMAN;tr|D6RA73|D6RA73_HUMAN;tr|H0Y8S0|H0Y8S0_HUMAN	sp|P38646|GRP75_HUMAN Stress-70 protein, mitochondrial OS=Homo sapiens OX=9606 GN=HSPA9 PE=1 SV=2			15	3	22	0.5	6	12		2.16216	0.329841
sp|P41091|IF2G_HUMAN;sp|Q2VIR3|IF2GL_HUMAN;tr|H7BZU1|H7BZU1_HUMAN	sp|P41091|IF2G_HUMAN Eukaryotic translation initiation factor 2 subunit 3 OS=Homo sapiens OX=9606 GN=EIF2S3 PE=1 SV=3;sp|Q2VIR3|IF2GL_HUMAN Eukaryotic translation initiation factor 2 subunit 3B OS=Homo sapiens OX=9606 GN=EIF2S3B PE=2 SV=2			3	2	8	1	1	4		2.16667	0.33046
sp|Q14974|IMB1_HUMAN;tr|J3KTM9|J3KTM9_HUMAN;tr|J3QR48|J3QR48_HUMAN;tr|J3QKQ5|J3QKQ5_HUMAN;tr|J3QRG4|J3QRG4_HUMAN	sp|Q14974|IMB1_HUMAN Importin subunit beta-1 OS=Homo sapiens OX=9606 GN=KPNB1 PE=1 SV=2;tr|J3KTM9|J3KTM9_HUMAN Importin subunit beta-1 (Fragment) OS=Homo sapiens OX=9606 GN=KPNB1 PE=1 SV=1			11	1	6	0.5	5	2		2.4	0.332227
sp|Q99615|DNJC7_HUMAN;tr|K7ESP1|K7ESP1_HUMAN;tr|K7ELJ8|K7ELJ8_HUMAN;tr|K7EPP7|K7EPP7_HUMAN;tr|K7EIH8|K7EIH8_HUMAN;tr|K7EJE9|K7EJE9_HUMAN;tr|K7EK03|K7EK03_HUMAN;tr|K7EJ24|K7EJ24_HUMAN;tr|K7EJL5|K7EJL5_HUMAN;tr|K7EN19|K7EN19_HUMAN;tr|K7EJV7|K7EJV7_HUMAN;tr|K7ER44|K7ER44_HUMAN	sp|Q99615|DNJC7_HUMAN DnaJ homolog subfamily C member 7 OS=Homo sapiens OX=9606 GN=DNAJC7 PE=1 SV=2;tr|K7ESP1|K7ESP1_HUMAN DnaJ homolog subfamily C member 7 (Fragment) OS=Homo sapiens OX=9606 GN=DNAJC7 PE=1 SV=1			1	0.5	8	0.5	0.5	0.5		6.33333	0.332509
sp|O14980|XPO1_HUMAN;tr|C9JKM9|C9JKM9_HUMAN;tr|C9J673|C9J673_HUMAN;tr|C9JF49|C9JF49_HUMAN;tr|C9IYM2|C9IYM2_HUMAN;tr|H7BZC5|H7BZC5_HUMAN;tr|F8WF71|F8WF71_HUMAN;tr|C9IZS4|C9IZS4_HUMAN;tr|C9JQ02|C9JQ02_HUMAN;tr|C9JV99|C9JV99_HUMAN	sp|O14980|XPO1_HUMAN Exportin-1 OS=Homo sapiens OX=9606 GN=XPO1 PE=1 SV=1			3	1	4	0.5	3	0.5		2	0.333516
sp|P34897|GLYM_HUMAN;tr|H0YIZ0|H0YIZ0_HUMAN;tr|G3V5L0|G3V5L0_HUMAN;tr|G3V2Y4|G3V2Y4_HUMAN;tr|G3V540|G3V540_HUMAN;tr|G3V4W5|G3V4W5_HUMAN;tr|G3V241|G3V241_HUMAN;tr|G3V3Y8|G3V3Y8_HUMAN;tr|G3V4T0|G3V4T0_HUMAN;tr|G3V4X0|G3V4X0_HUMAN;tr|G3V2W0|G3V2W0_HUMAN;tr|G3V2E4|G3V2E4_HUMAN;tr|G3V2D2|G3V2D2_HUMAN;tr|G3V2Y1|G3V2Y1_HUMAN;tr|G3V3C6|G3V3C6_HUMAN;sp|P34896|GLYC_HUMAN	sp|P34897|GLYM_HUMAN Serine hydroxymethyltransferase, mitochondrial OS=Homo sapiens OX=9606 GN=SHMT2 PE=1 SV=3;tr|H0YIZ0|H0YIZ0_HUMAN Serine hydroxymethyltransferase, mitochondrial (Fragment) OS=Homo sapiens OX=9606 GN=SHMT2 PE=1 SV=1;tr|G3V5L0|G3V5L0_HUMA			2	1	10	0.5	2	1		3.71429	0.333549
sp|Q8IY81|SPB1_HUMAN;tr|J3KS36|J3KS36_HUMAN	sp|Q8IY81|SPB1_HUMAN pre-rRNA 2-O-ribose RNA methyltransferase FTSJ3 OS=Homo sapiens OX=9606 GN=FTSJ3 PE=1 SV=2			12	11	12	17	9	46		0.486111	0.334322
sp|Q9BRT6|LLPH_HUMAN	sp|Q9BRT6|LLPH_HUMAN Protein LLP homolog OS=Homo sapiens OX=9606 GN=LLPH PE=1 SV=1			1	0.5	1	6	1	1		0.3125	0.335204
sp|P78344|IF4G2_HUMAN;tr|D3DQV9|D3DQV9_HUMAN;tr|H0Y3P2|H0Y3P2_HUMAN;tr|H0YCH5|H0YCH5_HUMAN;tr|H0YD77|H0YD77_HUMAN;tr|E9PKF8|E9PKF8_HUMAN;tr|H0YEC5|H0YEC5_HUMAN;tr|H0YD99|H0YD99_HUMAN;tr|H0YEN8|H0YEN8_HUMAN;tr|H0YDC0|H0YDC0_HUMAN;tr|H0YCF8|H0YCF8_HUMAN;tr|H0YE22|H0YE22_HUMAN	sp|P78344|IF4G2_HUMAN Eukaryotic translation initiation factor 4 gamma 2 OS=Homo sapiens OX=9606 GN=EIF4G2 PE=1 SV=1;tr|D3DQV9|D3DQV9_HUMAN Eukaryotic translation initiation factor 4 gamma 2 (Fragment) OS=Homo sapiens OX=9606 GN=EIF4G2 PE=1 SV=1;tr|H0Y3P2|			11	4	10	7	7	2		1.5625	0.336426
tr|Q5QPL9|Q5QPL9_HUMAN;sp|Q9UKM9|RALY_HUMAN;tr|Q5QPM0|Q5QPM0_HUMAN;tr|Q5QPM1|Q5QPM1_HUMAN;tr|Q5QPM2|Q5QPM2_HUMAN	tr|Q5QPL9|Q5QPL9_HUMAN RNA-binding protein Raly (Fragment) OS=Homo sapiens OX=9606 GN=RALY PE=1 SV=1;sp|Q9UKM9|RALY_HUMAN RNA-binding protein Raly OS=Homo sapiens OX=9606 GN=RALY PE=1 SV=1;tr|Q5QPM0|Q5QPM0_HUMAN RNA-binding protein Raly (Fragment) OS=Homo			2	0.5	8	1	1	1		3.5	0.336552
tr|C9J9K3|C9J9K3_HUMAN;sp|P08865|RSSA_HUMAN;tr|A0A0C4DG17|A0A0C4DG17_HUMAN;tr|F8WD59|F8WD59_HUMAN	tr|C9J9K3|C9J9K3_HUMAN 40S ribosomal protein SA (Fragment) OS=Homo sapiens OX=9606 GN=RPSA PE=1 SV=8;sp|P08865|RSSA_HUMAN 40S ribosomal protein SA OS=Homo sapiens OX=9606 GN=RPSA PE=1 SV=4;tr|A0A0C4DG17|A0A0C4DG17_HUMAN 40S ribosomal protein SA OS=Homo sap			4	3	12	1	3	5		2.11111	0.339077
sp|Q1ED39|KNOP1_HUMAN;tr|H3BPL4|H3BPL4_HUMAN;tr|H3BNU8|H3BNU8_HUMAN;tr|H3BMC9|H3BMC9_HUMAN	sp|Q1ED39|KNOP1_HUMAN Lysine-rich nucleolar protein 1 OS=Homo sapiens OX=9606 GN=KNOP1 PE=1 SV=1			0.5	1	5	4	2	30		0.180556	0.342098
sp|Q14692|BMS1_HUMAN	sp|Q14692|BMS1_HUMAN Ribosome biogenesis protein BMS1 homolog OS=Homo sapiens OX=9606 GN=BMS1 PE=1 SV=1			4	2	14	16	2	69		0.229885	0.342153
sp|Q13428|TCOF_HUMAN;tr|H0Y8Y7|H0Y8Y7_HUMAN;tr|A0A2R8Y857|A0A2R8Y857_HUMAN;tr|H0YA99|H0YA99_HUMAN;tr|A0A2R8Y4M7|A0A2R8Y4M7_HUMAN;tr|H0YAB7|H0YAB7_HUMAN	sp|Q13428|TCOF_HUMAN Treacle protein OS=Homo sapiens OX=9606 GN=TCOF1 PE=1 SV=3;tr|H0Y8Y7|H0Y8Y7_HUMAN Treacle protein OS=Homo sapiens OX=9606 GN=TCOF1 PE=1 SV=2			10	2	14	15	6	59		0.325	0.343039
sp|P27824|CALX_HUMAN;tr|H0Y9Q7|H0Y9Q7_HUMAN;tr|D6RAQ8|D6RAQ8_HUMAN;tr|D6RAU8|D6RAU8_HUMAN;tr|D6RB85|D6RB85_HUMAN;tr|D6RDP7|D6RDP7_HUMAN;tr|D6RFL1|D6RFL1_HUMAN;tr|H0Y9H1|H0Y9H1_HUMAN;tr|D6RGY2|D6RGY2_HUMAN;tr|D6RHJ3|D6RHJ3_HUMAN;tr|D6RD16|D6RD16_HUMAN	sp|P27824|CALX_HUMAN Calnexin OS=Homo sapiens OX=9606 GN=CANX PE=1 SV=2;tr|H0Y9Q7|H0Y9Q7_HUMAN Calnexin (Fragment) OS=Homo sapiens OX=9606 GN=CANX PE=1 SV=1			5	2	11	0.5	3	5		2.11765	0.343316
tr|H7BY36|H7BY36_HUMAN	tr|H7BY36|H7BY36_HUMAN RNA-binding protein EWS (Fragment) OS=Homo sapiens OX=9606 GN=EWSR1 PE=1 SV=1			5	2	7	11	4	7		0.636364	0.345271
sp|P46013|KI67_HUMAN	sp|P46013|KI67_HUMAN Proliferation marker protein Ki-67 OS=Homo sapiens OX=9606 GN=MKI67 PE=1 SV=2			58	50	187	196	47	570		0.362854	0.34596
sp|P24534|EF1B_HUMAN;tr|F8WF65|F8WF65_HUMAN;tr|F2Z2G2|F2Z2G2_HUMAN;tr|C9JZW3|C9JZW3_HUMAN	sp|P24534|EF1B_HUMAN Elongation factor 1-beta OS=Homo sapiens OX=9606 GN=EEF1B2 PE=1 SV=3			1	0.5	3	0.5	1	0.5		2.25	0.34649
sp|Q9NTK5|OLA1_HUMAN;tr|J3KQ32|J3KQ32_HUMAN;tr|C9JCJ9|C9JCJ9_HUMAN;tr|C9JTK6|C9JTK6_HUMAN	sp|Q9NTK5|OLA1_HUMAN Obg-like ATPase 1 OS=Homo sapiens OX=9606 GN=OLA1 PE=1 SV=2;tr|J3KQ32|J3KQ32_HUMAN Obg-like ATPase 1 OS=Homo sapiens OX=9606 GN=OLA1 PE=1 SV=1			1	0.5	3	0.5	1	0.5		2.25	0.34649
sp|Q13155|AIMP2_HUMAN;tr|A8MU58|A8MU58_HUMAN	sp|Q13155|AIMP2_HUMAN Aminoacyl tRNA synthase complex-interacting multifunctional protein 2 OS=Homo sapiens OX=9606 GN=AIMP2 PE=1 SV=2;tr|A8MU58|A8MU58_HUMAN Aminoacyl tRNA synthase complex-interacting multifunctional protein 2 OS=Homo sapiens OX=9606 GN=A			1	0.5	3	0.5	1	0.5		2.25	0.34649
sp|P58546|MTPN_HUMAN;tr|C9JL85|C9JL85_HUMAN	sp|P58546|MTPN_HUMAN Myotrophin OS=Homo sapiens OX=9606 GN=MTPN PE=1 SV=2			1	0.5	3	0.5	1	0.5		2.25	0.34649
sp|P01036|CYTS_HUMAN;sp|P01037|CYTN_HUMAN;sp|P09228|CYTT_HUMAN	sp|P01036|CYTS_HUMAN Cystatin-S OS=Homo sapiens OX=9606 GN=CST4 PE=1 SV=3;sp|P01037|CYTN_HUMAN Cystatin-SN OS=Homo sapiens OX=9606 GN=CST1 PE=1 SV=3			1	3	0.5	0.5	1	0.5		2.25	0.34649
sp|P61160|ARP2_HUMAN;tr|A0A1B0GWD0|A0A1B0GWD0_HUMAN;tr|A0A1B0GWH0|A0A1B0GWH0_HUMAN;tr|F5H6T1|F5H6T1_HUMAN	sp|P61160|ARP2_HUMAN Actin-related protein 2 OS=Homo sapiens OX=9606 GN=ACTR2 PE=1 SV=1			1	0.5	3	0.5	0.5	1		2.25	0.34649
sp|Q9H773|DCTP1_HUMAN;tr|H3BPN2|H3BPN2_HUMAN;tr|H3BSA6|H3BSA6_HUMAN	sp|Q9H773|DCTP1_HUMAN dCTP pyrophosphatase 1 OS=Homo sapiens OX=9606 GN=DCTPP1 PE=1 SV=1			3	0.5	1	1	0.5	0.5		2.25	0.34649
sp|Q15155|NOMO1_HUMAN;sp|P69849|NOMO3_HUMAN;tr|J3KN36|J3KN36_HUMAN;tr|A0A0G2JN29|A0A0G2JN29_HUMAN;tr|A0A087X117|A0A087X117_HUMAN;sp|Q5JPE7|NOMO2_HUMAN;tr|A0A0G2JP90|A0A0G2JP90_HUMAN;tr|A0A087WW46|A0A087WW46_HUMAN	sp|Q15155|NOMO1_HUMAN Nodal modulator 1 OS=Homo sapiens OX=9606 GN=NOMO1 PE=1 SV=5;sp|P69849|NOMO3_HUMAN Nodal modulator 3 OS=Homo sapiens OX=9606 GN=NOMO3 PE=3 SV=2;tr|J3KN36|J3KN36_HUMAN Nodal modulator 3 OS=Homo sapiens OX=9606 GN=NOMO3 PE=1 SV=1;tr|A0A			1	0.5	3	0.5	0.5	1		2.25	0.34649
sp|Q9NVS2|RT18A_HUMAN;tr|Q5QPA5|Q5QPA5_HUMAN	sp|Q9NVS2|RT18A_HUMAN 39S ribosomal protein S18a, mitochondrial OS=Homo sapiens OX=9606 GN=MRPS18A PE=1 SV=1;tr|Q5QPA5|Q5QPA5_HUMAN 39S ribosomal protein S18a, mitochondrial (Fragment) OS=Homo sapiens OX=9606 GN=MRPS18A PE=1 SV=9			0.5	0.5	1	3	1	0.5		0.444444	0.34649
sp|Q96A33|CCD47_HUMAN;tr|A0A087WYW6|A0A087WYW6_HUMAN	sp|Q96A33|CCD47_HUMAN Coiled-coil domain-containing protein 47 OS=Homo sapiens OX=9606 GN=CCDC47 PE=1 SV=1;tr|A0A087WYW6|A0A087WYW6_HUMAN Coiled-coil domain-containing protein 47 OS=Homo sapiens OX=9606 GN=CCDC47 PE=1 SV=1			1	0.5	0.5	0.5	3	1		0.444444	0.34649
sp|Q6P1L8|RM14_HUMAN	sp|Q6P1L8|RM14_HUMAN 39S ribosomal protein L14, mitochondrial OS=Homo sapiens OX=9606 GN=MRPL14 PE=1 SV=1			0.5	0.5	1	3	1	0.5		0.444444	0.34649
tr|Q5T0D2|Q5T0D2_HUMAN;sp|P30085|KCY_HUMAN;tr|A0A494BXC7|A0A494BXC7_HUMAN	tr|Q5T0D2|Q5T0D2_HUMAN UMP-CMP kinase OS=Homo sapiens OX=9606 GN=CMPK1 PE=1 SV=1;sp|P30085|KCY_HUMAN UMP-CMP kinase OS=Homo sapiens OX=9606 GN=CMPK1 PE=1 SV=3			0.5	0.5	1	0.5	3	1		0.444444	0.34649
sp|P49207|RL34_HUMAN	sp|P49207|RL34_HUMAN 60S ribosomal protein L34 OS=Homo sapiens OX=9606 GN=RPL34 PE=1 SV=3			3	3	6	5	4	8		0.705882	0.34649
sp|Q16851|UGPA_HUMAN;tr|C9J6Q0|C9J6Q0_HUMAN;tr|C9JWG0|C9JWG0_HUMAN;tr|C9JVG3|C9JVG3_HUMAN;tr|C9JQU9|C9JQU9_HUMAN;tr|C9JNZ1|C9JNZ1_HUMAN;tr|A0A087WYS1|A0A087WYS1_HUMAN;tr|E7EUC7|E7EUC7_HUMAN	sp|Q16851|UGPA_HUMAN UTP--glucose-1-phosphate uridylyltransferase OS=Homo sapiens OX=9606 GN=UGP2 PE=1 SV=5;tr|C9J6Q0|C9J6Q0_HUMAN UTP--glucose-1-phosphate uridylyltransferase (Fragment) OS=Homo sapiens OX=9606 GN=UGP2 PE=1 SV=1;tr|C9JWG0|C9JWG0_HUMAN UTP-			0.5	0.5	1	0.5	1	3		0.444444	0.34649
tr|E9PFK5|E9PFK5_HUMAN;sp|P78316|NOP14_HUMAN	tr|E9PFK5|E9PFK5_HUMAN Nucleolar protein 14 OS=Homo sapiens OX=9606 GN=NOP14 PE=1 SV=1;sp|P78316|NOP14_HUMAN Nucleolar protein 14 OS=Homo sapiens OX=9606 GN=NOP14 PE=1 SV=3			0.5	0.5	1	0.5	1	3		0.444444	0.34649
sp|Q9BWE0|REPI1_HUMAN;tr|C9JZE3|C9JZE3_HUMAN;tr|C9JYJ8|C9JYJ8_HUMAN;tr|E7EVL6|E7EVL6_HUMAN	sp|Q9BWE0|REPI1_HUMAN Replication initiator 1 OS=Homo sapiens OX=9606 GN=REPIN1 PE=1 SV=1;tr|C9JZE3|C9JZE3_HUMAN Replication initiator 1 (Fragment) OS=Homo sapiens OX=9606 GN=REPIN1 PE=1 SV=1;tr|C9JYJ8|C9JYJ8_HUMAN Replication initiator 1 (Fragment) OS=Hom			0.5	0.5	0.5	1	0.5	12		0.111111	0.346541
tr|F8WAJ0|F8WAJ0_HUMAN	tr|F8WAJ0|F8WAJ0_HUMAN RNA helicase OS=Homo sapiens OX=9606 GN=DDX31 PE=1 SV=2			0.5	1	2	27	0.5	3		0.114754	0.347316
sp|P12004|PCNA_HUMAN	sp|P12004|PCNA_HUMAN Proliferating cell nuclear antigen OS=Homo sapiens OX=9606 GN=PCNA PE=1 SV=1			5	2	18	0.5	6	2		2.94118	0.347977
sp|P04406|G3P_HUMAN	sp|P04406|G3P_HUMAN Glyceraldehyde-3-phosphate dehydrogenase OS=Homo sapiens OX=9606 GN=GAPDH PE=1 SV=3			21	18	51	9	18	26		1.69811	0.348485
sp|Q16763|UBE2S_HUMAN;tr|K7EPJ1|K7EPJ1_HUMAN;tr|K7EM75|K7EM75_HUMAN	sp|Q16763|UBE2S_HUMAN Ubiquitin-conjugating enzyme E2 S OS=Homo sapiens OX=9606 GN=UBE2S PE=1 SV=2;tr|K7EPJ1|K7EPJ1_HUMAN Ubiquitin-conjugating enzyme E2 S (Fragment) OS=Homo sapiens OX=9606 GN=UBE2S PE=1 SV=1			1	0.5	2	0.5	1	0.5		1.75	0.348641
sp|Q99798|ACON_HUMAN;tr|A2A274|A2A274_HUMAN	sp|Q99798|ACON_HUMAN Aconitate hydratase, mitochondrial OS=Homo sapiens OX=9606 GN=ACO2 PE=1 SV=2;tr|A2A274|A2A274_HUMAN Aconitate hydratase, mitochondrial OS=Homo sapiens OX=9606 GN=ACO2 PE=1 SV=1			1	0.5	2	0.5	1	0.5		1.75	0.348641
sp|Q8N8S7|ENAH_HUMAN;tr|A0A0U1RRM6|A0A0U1RRM6_HUMAN;tr|A0A075B6E5|A0A075B6E5_HUMAN;tr|A0A0U1RQP7|A0A0U1RQP7_HUMAN	sp|Q8N8S7|ENAH_HUMAN Protein enabled homolog OS=Homo sapiens OX=9606 GN=ENAH PE=1 SV=2;tr|A0A0U1RRM6|A0A0U1RRM6_HUMAN Protein enabled homolog OS=Homo sapiens OX=9606 GN=ENAH PE=1 SV=1			1	0.5	2	0.5	1	0.5		1.75	0.348641
tr|K4DI93|K4DI93_HUMAN;sp|Q13620|CUL4B_HUMAN	tr|K4DI93|K4DI93_HUMAN Cullin 4B, isoform CRA_e OS=Homo sapiens OX=9606 GN=CUL4B PE=1 SV=1;sp|Q13620|CUL4B_HUMAN Cullin-4B OS=Homo sapiens OX=9606 GN=CUL4B PE=1 SV=4			2	0.5	1	0.5	1	0.5		1.75	0.348641
sp|P01834|IGKC_HUMAN	sp|P01834|IGKC_HUMAN Immunoglobulin kappa constant OS=Homo sapiens OX=9606 GN=IGKC PE=1 SV=2			0.5	2	1	0.5	0.5	1		1.75	0.348641
tr|E9PK52|E9PK52_HUMAN;tr|E9PHY5|E9PHY5_HUMAN;sp|O43491|E41L2_HUMAN;tr|E9PII3|E9PII3_HUMAN;tr|A0A2R8Y5B3|A0A2R8Y5B3_HUMAN;tr|E9PQD2|E9PQD2_HUMAN;tr|E9PJP4|E9PJP4_HUMAN;tr|E9PQN0|E9PQN0_HUMAN;tr|E9PRG1|E9PRG1_HUMAN;tr|E9PIG0|E9PIG0_HUMAN;tr|E9PMG5|E9PMG5_HUMAN;tr|E9PMV8|E9PMV8_HUMAN;tr|H0Y5B0|H0Y5B0_HUMAN;tr|Q6R5J7|Q6R5J7_HUMAN	tr|E9PK52|E9PK52_HUMAN Band 4.1-like protein 2 OS=Homo sapiens OX=9606 GN=EPB41L2 PE=1 SV=1;tr|E9PHY5|E9PHY5_HUMAN Band 4.1-like protein 2 OS=Homo sapiens OX=9606 GN=EPB41L2 PE=1 SV=1;sp|O43491|E41L2_HUMAN Band 4.1-like protein 2 OS=Homo sapiens OX=9606 GN			2	0.5	1	0.5	0.5	1		1.75	0.348641
tr|K7EKP8|K7EKP8_HUMAN;sp|O00154|BACH_HUMAN	tr|K7EKP8|K7EKP8_HUMAN Cytosolic acyl coenzyme A thioester hydrolase (Fragment) OS=Homo sapiens OX=9606 GN=ACOT7 PE=1 SV=8;sp|O00154|BACH_HUMAN Cytosolic acyl coenzyme A thioester hydrolase OS=Homo sapiens OX=9606 GN=ACOT7 PE=1 SV=3			2	0.5	1	0.5	0.5	1		1.75	0.348641
sp|Q9Y3T9|NOC2L_HUMAN	sp|Q9Y3T9|NOC2L_HUMAN Nucleolar complex protein 2 homolog OS=Homo sapiens OX=9606 GN=NOC2L PE=1 SV=4			2	0.5	1	0.5	0.5	1		1.75	0.348641
tr|C9JAW5|C9JAW5_HUMAN;sp|Q9Y241|HIG1A_HUMAN;tr|C9JNU6|C9JNU6_HUMAN	tr|C9JAW5|C9JAW5_HUMAN HIG1 domain-containing protein OS=Homo sapiens OX=9606 PE=4 SV=1;sp|Q9Y241|HIG1A_HUMAN HIG1 domain family member 1A, mitochondrial OS=Homo sapiens OX=9606 GN=HIGD1A PE=1 SV=1;tr|C9JNU6|C9JNU6_HUMAN HIG1 domain family member 1A, mitoc			2	0.5	1	0.5	0.5	1		1.75	0.348641
tr|A0A2R8Y5T7|A0A2R8Y5T7_HUMAN;tr|A0A2R8Y430|A0A2R8Y430_HUMAN;sp|P48637|GSHB_HUMAN;tr|A0A2R8Y7I7|A0A2R8Y7I7_HUMAN;tr|A0A2R8Y6Q7|A0A2R8Y6Q7_HUMAN	tr|A0A2R8Y5T7|A0A2R8Y5T7_HUMAN Glutathione synthetase (Fragment) OS=Homo sapiens OX=9606 GN=GSS PE=1 SV=1;tr|A0A2R8Y430|A0A2R8Y430_HUMAN Glutathione synthetase OS=Homo sapiens OX=9606 GN=GSS PE=1 SV=1;sp|P48637|GSHB_HUMAN Glutathione synthetase OS=Homo sap			1	2	0.5	1	0.5	0.5		1.75	0.348641
sp|Q58FF6|H90B4_HUMAN	sp|Q58FF6|H90B4_HUMAN Putative heat shock protein HSP 90-beta 4 OS=Homo sapiens OX=9606 GN=HSP90AB4P PE=5 SV=1			0.5	1	2	0.5	1	0.5		1.75	0.348641
sp|P16104|H2AX_HUMAN;sp|Q96QV6|H2A1A_HUMAN;tr|A0A3B3IS11|A0A3B3IS11_HUMAN;sp|Q8IUE6|H2A2B_HUMAN;REV__tr|H0Y672|H0Y672_HUMAN;REV__tr|E7EQ67|E7EQ67_HUMAN;REV__tr|H7BY63|H7BY63_HUMAN;REV__tr|H0YBA5|H0YBA5_HUMAN;REV__tr|A0A087X2A7|A0A087X2A7_HUMAN;REV__sp|Q8NB25|F184A_HUMAN	sp|P16104|H2AX_HUMAN Histone H2AX OS=Homo sapiens OX=9606 GN=H2AFX PE=1 SV=2;sp|Q96QV6|H2A1A_HUMAN Histone H2A type 1-A OS=Homo sapiens OX=9606 GN=HIST1H2AA PE=1 SV=3;tr|A0A3B3IS11|A0A3B3IS11_HUMAN Histone H2A OS=Homo sapiens OX=9606 PE=3 SV=1			1	0.5	2	0.5	0.5	1		1.75	0.348641
sp|Q9BX40|LS14B_HUMAN;tr|Q5TBP9|Q5TBP9_HUMAN;tr|Q5TBQ0|Q5TBQ0_HUMAN;tr|A0A0C4DFV2|A0A0C4DFV2_HUMAN;tr|Q5TBQ1|Q5TBQ1_HUMAN	sp|Q9BX40|LS14B_HUMAN Protein LSM14 homolog B OS=Homo sapiens OX=9606 GN=LSM14B PE=1 SV=1;tr|Q5TBP9|Q5TBP9_HUMAN Protein LSM14 homolog B (Fragment) OS=Homo sapiens OX=9606 GN=LSM14B PE=1 SV=1;tr|Q5TBQ0|Q5TBQ0_HUMAN Protein LSM14 homolog B (Fragment) OS=Hom			1	0.5	2	0.5	0.5	1		1.75	0.348641
sp|Q53GQ0|DHB12_HUMAN;tr|E9PI21|E9PI21_HUMAN;tr|A0A1B0GVY6|A0A1B0GVY6_HUMAN;tr|A0A1B0GV93|A0A1B0GV93_HUMAN	sp|Q53GQ0|DHB12_HUMAN Very-long-chain 3-oxoacyl-CoA reductase OS=Homo sapiens OX=9606 GN=HSD17B12 PE=1 SV=2;tr|E9PI21|E9PI21_HUMAN Very-long-chain 3-oxoacyl-CoA reductase (Fragment) OS=Homo sapiens OX=9606 GN=HSD17B12 PE=1 SV=1;tr|A0A1B0GVY6|A0A1B0GVY6_HUM			1	0.5	2	0.5	0.5	1		1.75	0.348641
sp|Q9H0W5|CCDC8_HUMAN	sp|Q9H0W5|CCDC8_HUMAN Coiled-coil domain-containing protein 8 OS=Homo sapiens OX=9606 GN=CCDC8 PE=1 SV=2			1	0.5	2	0.5	0.5	1		1.75	0.348641
sp|P63167|DYL1_HUMAN;tr|F8VXL2|F8VXL2_HUMAN;tr|F8VRV5|F8VRV5_HUMAN;tr|F8VXI7|F8VXI7_HUMAN;sp|Q96FJ2|DYL2_HUMAN	sp|P63167|DYL1_HUMAN Dynein light chain 1, cytoplasmic OS=Homo sapiens OX=9606 GN=DYNLL1 PE=1 SV=1;tr|F8VXL2|F8VXL2_HUMAN Dynein light chain OS=Homo sapiens OX=9606 GN=DYNLL1 PE=1 SV=1;tr|F8VRV5|F8VRV5_HUMAN Dynein light chain OS=Homo sapiens OX=9606 GN=DY			1	0.5	2	0.5	0.5	1		1.75	0.348641
sp|Q9Y3B7|RM11_HUMAN;tr|E9PQB6|E9PQB6_HUMAN;tr|H0YCD5|H0YCD5_HUMAN	sp|Q9Y3B7|RM11_HUMAN 39S ribosomal protein L11, mitochondrial OS=Homo sapiens OX=9606 GN=MRPL11 PE=1 SV=1;tr|E9PQB6|E9PQB6_HUMAN 39S ribosomal protein L11, mitochondrial OS=Homo sapiens OX=9606 GN=MRPL11 PE=1 SV=1			1	0.5	2	0.5	0.5	1		1.75	0.348641
tr|E7ENQ1|E7ENQ1_HUMAN;tr|G3XAA2|G3XAA2_HUMAN;tr|H7C360|H7C360_HUMAN;tr|G5E948|G5E948_HUMAN;sp|O95819|M4K4_HUMAN;tr|E7EN19|E7EN19_HUMAN;tr|A0A0D9SEY1|A0A0D9SEY1_HUMAN;tr|C9J338|C9J338_HUMAN;tr|I3L2I2|I3L2I2_HUMAN;tr|C9J840|C9J840_HUMAN;tr|E7EX83|E7EX83_HUMAN;tr|A0A0D9SG62|A0A0D9SG62_HUMAN;tr|H7C0P6|H7C0P6_HUMAN;sp|Q8N4C8|MINK1_HUMAN;sp|Q9UKE5|TNIK_HUMAN	tr|E7ENQ1|E7ENQ1_HUMAN Mitogen-activated protein kinase kinase kinase kinase 4 OS=Homo sapiens OX=9606 GN=MAP4K4 PE=1 SV=1;tr|G3XAA2|G3XAA2_HUMAN Mitogen-activated protein kinase kinase kinase kinase 4 OS=Homo sapiens OX=9606 GN=MAP4K4 PE=1 SV=2;tr|H7C360|			1	0.5	2	0.5	0.5	1		1.75	0.348641
sp|Q07065|CKAP4_HUMAN	sp|Q07065|CKAP4_HUMAN Cytoskeleton-associated protein 4 OS=Homo sapiens OX=9606 GN=CKAP4 PE=1 SV=2			0.5	0.5	1	1	2	0.5		0.571429	0.348641
tr|H3BV04|H3BV04_HUMAN;tr|H3BN93|H3BN93_HUMAN;tr|H3BUB6|H3BUB6_HUMAN;tr|H3BPL9|H3BPL9_HUMAN;sp|O15127|SCAM2_HUMAN	tr|H3BV04|H3BV04_HUMAN Secretory carrier-associated membrane protein (Fragment) OS=Homo sapiens OX=9606 GN=SCAMP2 PE=1 SV=1;tr|H3BN93|H3BN93_HUMAN Secretory carrier-associated membrane protein OS=Homo sapiens OX=9606 GN=SCAMP2 PE=1 SV=1;tr|H3BUB6|H3BUB6_HU			1	0.5	0.5	0.5	2	1		0.571429	0.348641
sp|Q06203|PUR1_HUMAN;tr|D6RE15|D6RE15_HUMAN;tr|D6RCC8|D6RCC8_HUMAN	sp|Q06203|PUR1_HUMAN Amidophosphoribosyltransferase OS=Homo sapiens OX=9606 GN=PPAT PE=1 SV=1			0.5	0.5	1	0.5	2	1		0.571429	0.348641
sp|Q8NCN4|RN169_HUMAN;tr|H0YEQ1|H0YEQ1_HUMAN	sp|Q8NCN4|RN169_HUMAN E3 ubiquitin-protein ligase RNF169 OS=Homo sapiens OX=9606 GN=RNF169 PE=1 SV=2			0.5	0.5	1	2	0.5	1		0.571429	0.348641
sp|P60602|ROMO1_HUMAN	sp|P60602|ROMO1_HUMAN Reactive oxygen species modulator 1 OS=Homo sapiens OX=9606 GN=ROMO1 PE=1 SV=1			0.5	0.5	1	0.5	2	1		0.571429	0.348641
tr|G3V4Z4|G3V4Z4_HUMAN;sp|Q02252|MMSA_HUMAN	tr|G3V4Z4|G3V4Z4_HUMAN Methylmalonate-semialdehyde dehydrogenase [acylating], mitochondrial OS=Homo sapiens OX=9606 GN=ALDH6A1 PE=1 SV=1;sp|Q02252|MMSA_HUMAN Methylmalonate-semialdehyde dehydrogenase [acylating], mitochondrial OS=Homo sapiens OX=9606 GN=AL			0.5	1	0.5	2	1	0.5		0.571429	0.348641
tr|B1AL79|B1AL79_HUMAN;sp|Q16513|PKN2_HUMAN	tr|B1AL79|B1AL79_HUMAN Protein kinase N2, isoform CRA_b OS=Homo sapiens OX=9606 GN=PKN2 PE=1 SV=1;sp|Q16513|PKN2_HUMAN Serine/threonine-protein kinase N2 OS=Homo sapiens OX=9606 GN=PKN2 PE=1 SV=1			0.5	0.5	1	0.5	1	2		0.571429	0.348641
sp|P00374|DYR_HUMAN	sp|P00374|DYR_HUMAN Dihydrofolate reductase OS=Homo sapiens OX=9606 GN=DHFR PE=1 SV=2			0.5	0.5	1	0.5	1	2		0.571429	0.348641
sp|Q9NV31|IMP3_HUMAN	sp|Q9NV31|IMP3_HUMAN U3 small nucleolar ribonucleoprotein protein IMP3 OS=Homo sapiens OX=9606 GN=IMP3 PE=1 SV=1			0.5	0.5	1	0.5	1	2		0.571429	0.348641
sp|P08574|CY1_HUMAN	sp|P08574|CY1_HUMAN Cytochrome c1, heme protein, mitochondrial OS=Homo sapiens OX=9606 GN=CYC1 PE=1 SV=3			0.5	0.5	1	0.5	1	2		0.571429	0.348641
sp|Q8IWC1|MA7D3_HUMAN;tr|A0A0A0MRP0|A0A0A0MRP0_HUMAN	sp|Q8IWC1|MA7D3_HUMAN MAP7 domain-containing protein 3 OS=Homo sapiens OX=9606 GN=MAP7D3 PE=1 SV=2;tr|A0A0A0MRP0|A0A0A0MRP0_HUMAN MAP7 domain-containing protein 3 (Fragment) OS=Homo sapiens OX=9606 GN=MAP7D3 PE=1 SV=1			0.5	0.5	1	1	0.5	2		0.571429	0.348641
tr|J3KT86|J3KT86_HUMAN;sp|Q96GD4|AURKB_HUMAN;tr|J3KRJ2|J3KRJ2_HUMAN;tr|B4DXA6|B4DXA6_HUMAN;tr|J3QR41|J3QR41_HUMAN;tr|J3KTD6|J3KTD6_HUMAN;tr|J3QLN8|J3QLN8_HUMAN;tr|A0A0A0MSY3|A0A0A0MSY3_HUMAN;tr|Q5Y191|Q5Y191_HUMAN;sp|Q9UQB9|AURKC_HUMAN	tr|J3KT86|J3KT86_HUMAN Aurora kinase B (Fragment) OS=Homo sapiens OX=9606 GN=AURKB PE=1 SV=1;sp|Q96GD4|AURKB_HUMAN Aurora kinase B OS=Homo sapiens OX=9606 GN=AURKB PE=1 SV=3;tr|J3KRJ2|J3KRJ2_HUMAN Aurora kinase B (Fragment) OS=Homo sapiens OX=9606 GN=AURKB			1	0.5	0.5	2	1	0.5		0.571429	0.348641
sp|Q9UBU9|NXF1_HUMAN;tr|E9PIN3|E9PIN3_HUMAN;tr|B4E227|B4E227_HUMAN;tr|E9PQA4|E9PQA4_HUMAN;tr|E9PLA7|E9PLA7_HUMAN;tr|H0YDU0|H0YDU0_HUMAN	sp|Q9UBU9|NXF1_HUMAN Nuclear RNA export factor 1 OS=Homo sapiens OX=9606 GN=NXF1 PE=1 SV=1;tr|E9PIN3|E9PIN3_HUMAN Nuclear RNA export factor 1 (Fragment) OS=Homo sapiens OX=9606 GN=NXF1 PE=1 SV=1;tr|B4E227|B4E227_HUMAN cDNA FLJ61053, highly similar to Nucle			3	0.5	8	0.5	0.5	3		2.875	0.348641
sp|P31946|1433B_HUMAN;tr|Q4VY20|Q4VY20_HUMAN;tr|Q4VY19|Q4VY19_HUMAN;tr|A0A0J9YWE8|A0A0J9YWE8_HUMAN;tr|A0A0J9YWZ2|A0A0J9YWZ2_HUMAN	sp|P31946|1433B_HUMAN 14-3-3 protein beta/alpha OS=Homo sapiens OX=9606 GN=YWHAB PE=1 SV=3;tr|Q4VY20|Q4VY20_HUMAN 14-3-3 protein beta/alpha (Fragment) OS=Homo sapiens OX=9606 GN=YWHAB PE=1 SV=1;tr|Q4VY19|Q4VY19_HUMAN 14-3-3 protein beta/alpha (Fragment) OS			5	2	9	0.5	6	1		2.13333	0.350393
sp|Q9BRU9|UTP23_HUMAN;tr|G3XAM4|G3XAM4_HUMAN;tr|E5RGP0|E5RGP0_HUMAN;tr|E5RH13|E5RH13_HUMAN;tr|E5RIC4|E5RIC4_HUMAN	sp|Q9BRU9|UTP23_HUMAN rRNA-processing protein UTP23 homolog OS=Homo sapiens OX=9606 GN=UTP23 PE=1 SV=2;tr|G3XAM4|G3XAM4_HUMAN Chromosome 8 open reading frame 53, isoform CRA_c OS=Homo sapiens OX=9606 GN=UTP23 PE=1 SV=1;tr|E5RGP0|E5RGP0_HUMAN rRNA-processin			0.5	1	4	1	0.5	0.5		2.75	0.350815
sp|Q96S44|PRPK_HUMAN;tr|Q5JZ02|Q5JZ02_HUMAN	sp|Q96S44|PRPK_HUMAN EKC/KEOPS complex subunit TP53RK OS=Homo sapiens OX=9606 GN=TP53RK PE=1 SV=2;tr|Q5JZ02|Q5JZ02_HUMAN EKC/KEOPS complex subunit TP53RK OS=Homo sapiens OX=9606 GN=TP53RK PE=1 SV=1			4	0.5	1	0.5	1	0.5		2.75	0.350815
sp|Q9HC35|EMAL4_HUMAN;tr|B5MBZ0|B5MBZ0_HUMAN	sp|Q9HC35|EMAL4_HUMAN Echinoderm microtubule-associated protein-like 4 OS=Homo sapiens OX=9606 GN=EML4 PE=1 SV=3;tr|B5MBZ0|B5MBZ0_HUMAN Echinoderm microtubule-associated protein-like 4 OS=Homo sapiens OX=9606 GN=EML4 PE=1 SV=3			4	0.5	1	0.5	1	0.5		2.75	0.350815
tr|D6RIY6|D6RIY6_HUMAN;sp|Q06265|EXOS9_HUMAN;tr|D6R905|D6R905_HUMAN;tr|D6RAP4|D6RAP4_HUMAN;tr|D6RA17|D6RA17_HUMAN;tr|H0Y9L5|H0Y9L5_HUMAN	tr|D6RIY6|D6RIY6_HUMAN Exosome complex component RRP45 OS=Homo sapiens OX=9606 GN=EXOSC9 PE=1 SV=1;sp|Q06265|EXOS9_HUMAN Exosome complex component RRP45 OS=Homo sapiens OX=9606 GN=EXOSC9 PE=1 SV=3;tr|D6R905|D6R905_HUMAN Exosome complex component RRP45 (Fra			1	0.5	4	0.5	0.5	1		2.75	0.350815
sp|P42357|HUTH_HUMAN;tr|F8W0V1|F8W0V1_HUMAN;tr|F8VNX0|F8VNX0_HUMAN	sp|P42357|HUTH_HUMAN Histidine ammonia-lyase OS=Homo sapiens OX=9606 GN=HAL PE=1 SV=1			1	4	0.5	0.5	1	0.5		2.75	0.350815
sp|P00387|NB5R3_HUMAN;tr|B1AHF3|B1AHF3_HUMAN	sp|P00387|NB5R3_HUMAN NADH-cytochrome b5 reductase 3 OS=Homo sapiens OX=9606 GN=CYB5R3 PE=1 SV=3;tr|B1AHF3|B1AHF3_HUMAN NADH-cytochrome b5 reductase 3 (Fragment) OS=Homo sapiens OX=9606 GN=CYB5R3 PE=1 SV=1			1	0.5	4	0.5	0.5	1		2.75	0.350815
sp|Q7Z478|DHX29_HUMAN;tr|A0A087WYN9|A0A087WYN9_HUMAN	sp|Q7Z478|DHX29_HUMAN ATP-dependent RNA helicase DHX29 OS=Homo sapiens OX=9606 GN=DHX29 PE=1 SV=2;tr|A0A087WYN9|A0A087WYN9_HUMAN ATP-dependent RNA helicase DHX29 OS=Homo sapiens OX=9606 GN=DHX29 PE=1 SV=1			1	0.5	4	0.5	0.5	1		2.75	0.350815
sp|P09972|ALDOC_HUMAN;tr|K7EKH5|K7EKH5_HUMAN;tr|C9J8F3|C9J8F3_HUMAN;tr|J3KSV6|J3KSV6_HUMAN;tr|J3QKP5|J3QKP5_HUMAN;tr|A8MVZ9|A8MVZ9_HUMAN	sp|P09972|ALDOC_HUMAN Fructose-bisphosphate aldolase C OS=Homo sapiens OX=9606 GN=ALDOC PE=1 SV=2;tr|K7EKH5|K7EKH5_HUMAN Fructose-bisphosphate aldolase C (Fragment) OS=Homo sapiens OX=9606 GN=ALDOC PE=1 SV=1;tr|C9J8F3|C9J8F3_HUMAN Fructose-bisphosphate ald			5	2	5	0.5	5	1		1.84615	0.351498
sp|Q9Y3U8|RL36_HUMAN;tr|J3QSB5|J3QSB5_HUMAN;tr|J3KTD3|J3KTD3_HUMAN	sp|Q9Y3U8|RL36_HUMAN 60S ribosomal protein L36 OS=Homo sapiens OX=9606 GN=RPL36 PE=1 SV=3;tr|J3QSB5|J3QSB5_HUMAN 60S ribosomal protein L36 OS=Homo sapiens OX=9606 GN=RPL36 PE=1 SV=1			1	3	5	2	5	12		0.473684	0.353668
sp|P61313|RL15_HUMAN;tr|E7EQV9|E7EQV9_HUMAN;tr|A0A2R8YEM3|A0A2R8YEM3_HUMAN;tr|E7ENU7|E7ENU7_HUMAN;tr|E7EX53|E7EX53_HUMAN;tr|A0A2R8Y738|A0A2R8Y738_HUMAN;tr|E7ERA2|E7ERA2_HUMAN	sp|P61313|RL15_HUMAN 60S ribosomal protein L15 OS=Homo sapiens OX=9606 GN=RPL15 PE=1 SV=2;tr|E7EQV9|E7EQV9_HUMAN Ribosomal protein L15 (Fragment) OS=Homo sapiens OX=9606 GN=RPL15 PE=1 SV=1;tr|A0A2R8YEM3|A0A2R8YEM3_HUMAN Ribosomal protein L15 (Fragment) OS=			8	7	14	16	6	29		0.568627	0.354426
tr|A6NKB8|A6NKB8_HUMAN;sp|Q9H4A4|AMPB_HUMAN;tr|A0A087WUS4|A0A087WUS4_HUMAN;tr|A0A087WU27|A0A087WU27_HUMAN	tr|A6NKB8|A6NKB8_HUMAN Aminopeptidase B OS=Homo sapiens OX=9606 GN=RNPEP PE=1 SV=1;sp|Q9H4A4|AMPB_HUMAN Aminopeptidase B OS=Homo sapiens OX=9606 GN=RNPEP PE=1 SV=2;tr|A0A087WUS4|A0A087WUS4_HUMAN Aminopeptidase B (Fragment) OS=Homo sapiens OX=9606 GN=RNPEP			1	0.5	5	0.5	1	0.5		3.25	0.35451
sp|P35998|PRS7_HUMAN;tr|C9JLS9|C9JLS9_HUMAN	sp|P35998|PRS7_HUMAN 26S proteasome regulatory subunit 7 OS=Homo sapiens OX=9606 GN=PSMC2 PE=1 SV=3			1	0.5	5	0.5	1	0.5		3.25	0.35451
sp|P14314|GLU2B_HUMAN;tr|K7ELL7|K7ELL7_HUMAN;tr|K7EKX1|K7EKX1_HUMAN;tr|K7EJ70|K7EJ70_HUMAN;tr|K7EPW7|K7EPW7_HUMAN;tr|A0A0C4DGP4|A0A0C4DGP4_HUMAN	sp|P14314|GLU2B_HUMAN Glucosidase 2 subunit beta OS=Homo sapiens OX=9606 GN=PRKCSH PE=1 SV=2;tr|K7ELL7|K7ELL7_HUMAN Glucosidase 2 subunit beta OS=Homo sapiens OX=9606 GN=PRKCSH PE=1 SV=1			5	0.5	1	0.5	1	0.5		3.25	0.35451
sp|P61224|RAP1B_HUMAN;sp|A6NIZ1|RP1BL_HUMAN;sp|P62834|RAP1A_HUMAN;tr|F5H7Y6|F5H7Y6_HUMAN;tr|E7ESV4|E7ESV4_HUMAN;tr|F5GX62|F5GX62_HUMAN;tr|F5H6R7|F5H6R7_HUMAN;tr|F5GYB5|F5GYB5_HUMAN;tr|A0A075B6Q0|A0A075B6Q0_HUMAN;tr|F5H004|F5H004_HUMAN;tr|F5GZG1|F5GZG1_HUMAN;tr|F5H4H0|F5H4H0_HUMAN;tr|B7ZB78|B7ZB78_HUMAN;tr|F5H823|F5H823_HUMAN;tr|F5H500|F5H500_HUMAN;tr|F5H0B7|F5H0B7_HUMAN;tr|F5H491|F5H491_HUMAN;tr|…	sp|P61224|RAP1B_HUMAN Ras-related protein Rap-1b OS=Homo sapiens OX=9606 GN=RAP1B PE=1 SV=1;sp|A6NIZ1|RP1BL_HUMAN Ras-related protein Rap-1b-like protein OS=Homo sapiens OX=9606 PE=2 SV=1;sp|P62834|RAP1A_HUMAN Ras-related protein Rap-1A OS=Homo sapiens OX=			1	0.5	5	0.5	0.5	1		3.25	0.35451
sp|P33176|KINH_HUMAN;tr|A0A0G2JMZ6|A0A0G2JMZ6_HUMAN;tr|J3KNA1|J3KNA1_HUMAN;sp|O60282|KIF5C_HUMAN;sp|Q12840|KIF5A_HUMAN;tr|C9JWB9|C9JWB9_HUMAN	sp|P33176|KINH_HUMAN Kinesin-1 heavy chain OS=Homo sapiens OX=9606 GN=KIF5B PE=1 SV=1;tr|A0A0G2JMZ6|A0A0G2JMZ6_HUMAN Kinesin-like protein (Fragment) OS=Homo sapiens OX=9606 GN=KIF5C PE=1 SV=1;tr|J3KNA1|J3KNA1_HUMAN Kinesin-like protein OS=Homo sapiens OX=9			1	0.5	5	0.5	0.5	1		3.25	0.35451
sp|P46940|IQGA1_HUMAN;tr|H0YLE8|H0YLE8_HUMAN;tr|A0A0J9YXZ5|A0A0J9YXZ5_HUMAN;tr|A0A087WWP1|A0A087WWP1_HUMAN;tr|F2Z2E2|F2Z2E2_HUMAN;sp|Q86VI3|IQGA3_HUMAN	sp|P46940|IQGA1_HUMAN Ras GTPase-activating-like protein IQGAP1 OS=Homo sapiens OX=9606 GN=IQGAP1 PE=1 SV=1;tr|H0YLE8|H0YLE8_HUMAN Ras GTPase-activating-like protein IQGAP1 OS=Homo sapiens OX=9606 GN=IQGAP1 PE=1 SV=1;tr|A0A0J9YXZ5|A0A0J9YXZ5_HUMAN Ras GTPa			8	3	16	1	9	3		2.07692	0.356817
sp|P62195|PRS8_HUMAN;tr|J3QQM1|J3QQM1_HUMAN;tr|J3QSA9|J3QSA9_HUMAN;tr|J3QSE0|J3QSE0_HUMAN;tr|J3QLH6|J3QLH6_HUMAN;tr|J3KRP2|J3KRP2_HUMAN;tr|J3QRR3|J3QRR3_HUMAN;tr|J3QRW1|J3QRW1_HUMAN	sp|P62195|PRS8_HUMAN 26S proteasome regulatory subunit 8 OS=Homo sapiens OX=9606 GN=PSMC5 PE=1 SV=1;tr|J3QQM1|J3QQM1_HUMAN 26S proteasome regulatory subunit 8 (Fragment) OS=Homo sapiens OX=9606 GN=PSMC5 PE=1 SV=1;tr|J3QSA9|J3QSA9_HUMAN 26S proteasome regul			1	0.5	6	0.5	1	0.5		3.75	0.357316
sp|P55010|IF5_HUMAN;tr|H0YLZ1|H0YLZ1_HUMAN;tr|H0YN40|H0YN40_HUMAN;tr|H0YK29|H0YK29_HUMAN;tr|H0YK11|H0YK11_HUMAN;tr|H0YMJ8|H0YMJ8_HUMAN;tr|H0YM54|H0YM54_HUMAN	sp|P55010|IF5_HUMAN Eukaryotic translation initiation factor 5 OS=Homo sapiens OX=9606 GN=EIF5 PE=1 SV=2;tr|H0YLZ1|H0YLZ1_HUMAN Eukaryotic translation initiation factor 5 (Fragment) OS=Homo sapiens OX=9606 GN=EIF5 PE=1 SV=1;tr|H0YN40|H0YN40_HUMAN Eukaryoti			0.5	1	6	0.5	1	0.5		3.75	0.357316
sp|Q9NZM5|NOP53_HUMAN;tr|M0QZ34|M0QZ34_HUMAN;tr|M0QX73|M0QX73_HUMAN;tr|M0QZU5|M0QZU5_HUMAN;tr|M0QYZ9|M0QYZ9_HUMAN	sp|Q9NZM5|NOP53_HUMAN Ribosome biogenesis protein NOP53 OS=Homo sapiens OX=9606 GN=NOP53 PE=1 SV=2			0.5	0.5	0.5	0.5	1	20		0.0697674	0.357607
sp|Q86Y13|DZIP3_HUMAN;tr|C9J9M8|C9J9M8_HUMAN;tr|C9J702|C9J702_HUMAN;tr|C9JRX4|C9JRX4_HUMAN	sp|Q86Y13|DZIP3_HUMAN E3 ubiquitin-protein ligase DZIP3 OS=Homo sapiens OX=9606 GN=DZIP3 PE=1 SV=2;tr|C9J9M8|C9J9M8_HUMAN E3 ubiquitin-protein ligase DZIP3 (Fragment) OS=Homo sapiens OX=9606 GN=DZIP3 PE=1 SV=1			13	0.5	8	10	7	26		0.5	0.359253
sp|O60264|SMCA5_HUMAN;sp|P28370|SMCA1_HUMAN;tr|A0A0A0MRP6|A0A0A0MRP6_HUMAN;tr|B7ZLQ5|B7ZLQ5_HUMAN	sp|O60264|SMCA5_HUMAN SWI/SNF-related matrix-associated actin-dependent regulator of chromatin subfamily A member 5 OS=Homo sapiens OX=9606 GN=SMARCA5 PE=1 SV=1			21	6	24	0.5	12	16		1.78947	0.359436
sp|P62333|PRS10_HUMAN;tr|A0A087X2I1|A0A087X2I1_HUMAN;tr|H0YJC0|H0YJC0_HUMAN;tr|H0YJS8|H0YJS8_HUMAN;tr|H0YJX2|H0YJX2_HUMAN;tr|H0YJE9|H0YJE9_HUMAN;tr|H0YJT1|H0YJT1_HUMAN	sp|P62333|PRS10_HUMAN 26S proteasome regulatory subunit 10B OS=Homo sapiens OX=9606 GN=PSMC6 PE=1 SV=1;tr|A0A087X2I1|A0A087X2I1_HUMAN 26S proteasome regulatory subunit 10B OS=Homo sapiens OX=9606 GN=PSMC6 PE=1 SV=1;tr|H0YJC0|H0YJC0_HUMAN 26S proteasome reg			1	0.5	7	0.5	1	0.5		4.25	0.359458
sp|Q9H2G2|SLK_HUMAN	sp|Q9H2G2|SLK_HUMAN STE20-like serine/threonine-protein kinase OS=Homo sapiens OX=9606 GN=SLK PE=1 SV=1			1	0.5	7	0.5	0.5	1		4.25	0.359458
sp|Q9Y262|EIF3L_HUMAN;tr|B0QY89|B0QY89_HUMAN;tr|B0QY90|B0QY90_HUMAN;tr|H7C3A0|H7C3A0_HUMAN;tr|C9JHP4|C9JHP4_HUMAN;tr|C9K0Q7|C9K0Q7_HUMAN	sp|Q9Y262|EIF3L_HUMAN Eukaryotic translation initiation factor 3 subunit L OS=Homo sapiens OX=9606 GN=EIF3L PE=1 SV=1;tr|B0QY89|B0QY89_HUMAN Eukaryotic translation initiation factor 3 subunit L OS=Homo sapiens OX=9606 GN=EIF3L PE=1 SV=1;tr|B0QY90|B0QY90_HU			1	0.5	8	0.5	0.5	1		4.75	0.361129
sp|P04075|ALDOA_HUMAN;tr|J3KPS3|J3KPS3_HUMAN;tr|H3BQN4|H3BQN4_HUMAN;tr|H3BUH7|H3BUH7_HUMAN;tr|H3BPS8|H3BPS8_HUMAN;tr|H3BR04|H3BR04_HUMAN;tr|H3BMQ8|H3BMQ8_HUMAN;tr|H3BU78|H3BU78_HUMAN;tr|H3BR68|H3BR68_HUMAN	sp|P04075|ALDOA_HUMAN Fructose-bisphosphate aldolase A OS=Homo sapiens OX=9606 GN=ALDOA PE=1 SV=2;tr|J3KPS3|J3KPS3_HUMAN Fructose-bisphosphate aldolase OS=Homo sapiens OX=9606 GN=ALDOA PE=1 SV=1;tr|H3BQN4|H3BQN4_HUMAN Fructose-bisphosphate aldolase OS=Homo			14	17	40	2	17	21		1.775	0.361726
sp|P31930|QCR1_HUMAN	sp|P31930|QCR1_HUMAN Cytochrome b-c1 complex subunit 1, mitochondrial OS=Homo sapiens OX=9606 GN=UQCRC1 PE=1 SV=3			3	0.5	7	0.5	2	2		2.33333	0.364766
sp|P12268|IMDH2_HUMAN;tr|H0Y4R1|H0Y4R1_HUMAN;tr|E7ETK5|E7ETK5_HUMAN	sp|P12268|IMDH2_HUMAN Inosine-5-monophosphate dehydrogenase 2 OS=Homo sapiens OX=9606 GN=IMPDH2 PE=1 SV=2;tr|H0Y4R1|H0Y4R1_HUMAN Inosine-5-monophosphate dehydrogenase 2 (Fragment) OS=Homo sapiens OX=9606 GN=IMPDH2 PE=1 SV=1			4	1	12	0.5	2	4		2.61538	0.365969
sp|P78332|RBM6_HUMAN;tr|E9PGM9|E9PGM9_HUMAN;tr|F8WCA5|F8WCA5_HUMAN;tr|C9J250|C9J250_HUMAN;tr|C9JSL1|C9JSL1_HUMAN;tr|F8WF63|F8WF63_HUMAN;tr|C9JII0|C9JII0_HUMAN;tr|C9JMC8|C9JMC8_HUMAN	sp|P78332|RBM6_HUMAN RNA-binding protein 6 OS=Homo sapiens OX=9606 GN=RBM6 PE=1 SV=5;tr|E9PGM9|E9PGM9_HUMAN RNA-binding protein 6 OS=Homo sapiens OX=9606 GN=RBM6 PE=1 SV=1;tr|F8WCA5|F8WCA5_HUMAN RNA-binding protein 6 OS=Homo sapiens OX=9606 GN=RBM6 PE=1 SV			1	0.5	0.5	14	0.5	1		0.129032	0.366411
sp|P26038|MOES_HUMAN	sp|P26038|MOES_HUMAN Moesin OS=Homo sapiens OX=9606 GN=MSN PE=1 SV=3			8	3	23	0.5	7	7		2.34483	0.366434
sp|Q02413|DSG1_HUMAN	sp|Q02413|DSG1_HUMAN Desmoglein-1 OS=Homo sapiens OX=9606 GN=DSG1 PE=1 SV=2			19	27	14	8	22	13		1.39535	0.36711
sp|Q01469|FABP5_HUMAN;tr|I6L8B7|I6L8B7_HUMAN;sp|A8MUU1|FB5L3_HUMAN	sp|Q01469|FABP5_HUMAN Fatty acid-binding protein 5 OS=Homo sapiens OX=9606 GN=FABP5 PE=1 SV=3;tr|I6L8B7|I6L8B7_HUMAN Fatty acid-binding protein 5 OS=Homo sapiens OX=9606 GN=FABP5 PE=1 SV=1			7	2	3	8	12	2		0.545455	0.367363
sp|Q6ZNB6|NFXL1_HUMAN	sp|Q6ZNB6|NFXL1_HUMAN NF-X1-type zinc finger protein NFXL1 OS=Homo sapiens OX=9606 GN=NFXL1 PE=1 SV=2			0.5	0.5	0.5	0.5	1	51		0.0285714	0.367557
sp|P40227|TCPZ_HUMAN;sp|Q92526|TCPW_HUMAN	sp|P40227|TCPZ_HUMAN T-complex protein 1 subunit zeta OS=Homo sapiens OX=9606 GN=CCT6A PE=1 SV=3			6	6	10	0.5	4	9		1.62963	0.369398
sp|P22061|PIMT_HUMAN;tr|A0A0A0MRJ6|A0A0A0MRJ6_HUMAN;tr|H7BY58|H7BY58_HUMAN;tr|F6S8N6|F6S8N6_HUMAN;tr|A0A3F2YNX8|A0A3F2YNX8_HUMAN;tr|F8WDT3|F8WDT3_HUMAN;tr|F8WAV5|F8WAV5_HUMAN;tr|F8WAX2|F8WAX2_HUMAN;tr|C9J0F2|C9J0F2_HUMAN	sp|P22061|PIMT_HUMAN Protein-L-isoaspartate(D-aspartate) O-methyltransferase OS=Homo sapiens OX=9606 GN=PCMT1 PE=1 SV=4;tr|A0A0A0MRJ6|A0A0A0MRJ6_HUMAN Protein-L-isoaspartate O-methyltransferase OS=Homo sapiens OX=9606 GN=PCMT1 PE=1 SV=1;tr|H7BY58|H7BY58_HU			0.5	0.5	6	0.5	0.5	0.5		4.66667	0.373901
sp|O75531|BAF_HUMAN	sp|O75531|BAF_HUMAN Barrier-to-autointegration factor OS=Homo sapiens OX=9606 GN=BANF1 PE=1 SV=1			0.5	0.5	6	0.5	0.5	0.5		4.66667	0.373901
sp|P17096|HMGA1_HUMAN	sp|P17096|HMGA1_HUMAN High mobility group protein HMG-I/HMG-Y OS=Homo sapiens OX=9606 GN=HMGA1 PE=1 SV=3			5	3	12	0.5	4	6		1.90476	0.373901
sp|Q9UKY7|CDV3_HUMAN	sp|Q9UKY7|CDV3_HUMAN Protein CDV3 homolog OS=Homo sapiens OX=9606 GN=CDV3 PE=1 SV=1			0.5	0.5	5	0.5	0.5	0.5		4	0.373901
sp|Q9HC52|CBX8_HUMAN;tr|C9JM54|C9JM54_HUMAN;tr|C9J6K3|C9J6K3_HUMAN	sp|Q9HC52|CBX8_HUMAN Chromobox protein homolog 8 OS=Homo sapiens OX=9606 GN=CBX8 PE=1 SV=3			0.5	0.5	5	0.5	0.5	0.5		4	0.373901
tr|C9JDR0|C9JDR0_HUMAN;sp|Q15738|NSDHL_HUMAN	tr|C9JDR0|C9JDR0_HUMAN Sterol-4-alpha-carboxylate 3-dehydrogenase, decarboxylating (Fragment) OS=Homo sapiens OX=9606 GN=NSDHL PE=1 SV=1;sp|Q15738|NSDHL_HUMAN Sterol-4-alpha-carboxylate 3-dehydrogenase, decarboxylating OS=Homo sapiens OX=9606 GN=NSDHL PE=1			0.5	0.5	5	0.5	0.5	0.5		4	0.373901
sp|P10768|ESTD_HUMAN;tr|U3KQT1|U3KQT1_HUMAN;tr|H7BZT7|H7BZT7_HUMAN;tr|X6RA14|X6RA14_HUMAN	sp|P10768|ESTD_HUMAN S-formylglutathione hydrolase OS=Homo sapiens OX=9606 GN=ESD PE=1 SV=2			0.5	0.5	4	0.5	0.5	0.5		3.33333	0.373901
sp|P04637|P53_HUMAN;tr|A0A0U1RQC9|A0A0U1RQC9_HUMAN;tr|J3KP33|J3KP33_HUMAN;tr|A0A087WZU8|A0A087WZU8_HUMAN;tr|A0A087X1Q1|A0A087X1Q1_HUMAN;tr|E7EQX7|E7EQX7_HUMAN;tr|E7EMR6|E7EMR6_HUMAN;tr|A0A087WXZ1|A0A087WXZ1_HUMAN;tr|A0A087WT22|A0A087WT22_HUMAN;tr|E7ESS1|E7ESS1_HUMAN;tr|E9PCY9|E9PCY9_HUMAN;tr|S4R334|S4R334_HUMAN;tr|E9PFT5|E9PFT5_HUMAN	sp|P04637|P53_HUMAN Cellular tumor antigen p53 OS=Homo sapiens OX=9606 GN=TP53 PE=1 SV=4;tr|A0A0U1RQC9|A0A0U1RQC9_HUMAN Cellular tumor antigen p53 OS=Homo sapiens OX=9606 GN=TP53 PE=1 SV=1;tr|J3KP33|J3KP33_HUMAN Cellular tumor antigen p53 OS=Homo sapiens O			0.5	0.5	4	0.5	0.5	0.5		3.33333	0.373901
sp|P05386|RLA1_HUMAN	sp|P05386|RLA1_HUMAN 60S acidic ribosomal protein P1 OS=Homo sapiens OX=9606 GN=RPLP1 PE=1 SV=1			0.5	0.5	4	0.5	0.5	0.5		3.33333	0.373901
sp|O94826|TOM70_HUMAN	sp|O94826|TOM70_HUMAN Mitochondrial import receptor subunit TOM70 OS=Homo sapiens OX=9606 GN=TOMM70 PE=1 SV=1			0.5	0.5	4	0.5	0.5	0.5		3.33333	0.373901
tr|Q5T6H7|Q5T6H7_HUMAN;sp|Q9NQW7|XPP1_HUMAN	tr|Q5T6H7|Q5T6H7_HUMAN Xaa-Pro aminopeptidase 1 OS=Homo sapiens OX=9606 GN=XPNPEP1 PE=1 SV=1;sp|Q9NQW7|XPP1_HUMAN Xaa-Pro aminopeptidase 1 OS=Homo sapiens OX=9606 GN=XPNPEP1 PE=1 SV=3			0.5	0.5	4	0.5	0.5	0.5		3.33333	0.373901
sp|Q9UGM3|DMBT1_HUMAN	sp|Q9UGM3|DMBT1_HUMAN Deleted in malignant brain tumors 1 protein OS=Homo sapiens OX=9606 GN=DMBT1 PE=1 SV=2			0.5	4	0.5	0.5	0.5	0.5		3.33333	0.373901
tr|D6RFH4|D6RFH4_HUMAN;tr|H3BUX2|H3BUX2_HUMAN;tr|A0A499FJ32|A0A499FJ32_HUMAN;sp|O43169|CYB5B_HUMAN	tr|D6RFH4|D6RFH4_HUMAN Cytochrome b5 type B OS=Homo sapiens OX=9606 GN=CYB5B PE=1 SV=1;tr|H3BUX2|H3BUX2_HUMAN Cytochrome b5 type B OS=Homo sapiens OX=9606 GN=CYB5B PE=1 SV=1;tr|A0A499FJ32|A0A499FJ32_HUMAN Cytochrome b5 type B OS=Homo sapiens OX=9606 GN=CYB			0.5	0.5	3	0.5	0.5	0.5		2.66667	0.373901
sp|Q9H814|PHAX_HUMAN	sp|Q9H814|PHAX_HUMAN Phosphorylated adapter RNA export protein OS=Homo sapiens OX=9606 GN=PHAX PE=1 SV=1			0.5	0.5	3	0.5	0.5	0.5		2.66667	0.373901
tr|B1AJY7|B1AJY7_HUMAN;sp|O75832|PSD10_HUMAN;tr|B1AJY5|B1AJY5_HUMAN;tr|B1AJY6|B1AJY6_HUMAN	tr|B1AJY7|B1AJY7_HUMAN 26S proteasome non-ATPase regulatory subunit 10 OS=Homo sapiens OX=9606 GN=PSMD10 PE=1 SV=1;sp|O75832|PSD10_HUMAN 26S proteasome non-ATPase regulatory subunit 10 OS=Homo sapiens OX=9606 GN=PSMD10 PE=1 SV=1;tr|B1AJY5|B1AJY5_HUMAN 26S			0.5	0.5	3	0.5	0.5	0.5		2.66667	0.373901
sp|Q00403|TF2B_HUMAN;tr|B1APE1|B1APE1_HUMAN;tr|B1APE2|B1APE2_HUMAN	sp|Q00403|TF2B_HUMAN Transcription initiation factor IIB OS=Homo sapiens OX=9606 GN=GTF2B PE=1 SV=1;tr|B1APE1|B1APE1_HUMAN Transcription initiation factor IIB (Fragment) OS=Homo sapiens OX=9606 GN=GTF2B PE=1 SV=1;tr|B1APE2|B1APE2_HUMAN Transcription initia			0.5	0.5	3	0.5	0.5	0.5		2.66667	0.373901
sp|Q9HC38|GLOD4_HUMAN;tr|F6TLX2|F6TLX2_HUMAN;tr|I3L1I0|I3L1I0_HUMAN;tr|I3L3Q4|I3L3Q4_HUMAN	sp|Q9HC38|GLOD4_HUMAN Glyoxalase domain-containing protein 4 OS=Homo sapiens OX=9606 GN=GLOD4 PE=1 SV=1;tr|F6TLX2|F6TLX2_HUMAN Glyoxalase domain-containing protein 4 OS=Homo sapiens OX=9606 GN=GLOD4 PE=1 SV=1;tr|I3L1I0|I3L1I0_HUMAN Glyoxalase domain-contai			0.5	0.5	3	0.5	0.5	0.5		2.66667	0.373901
sp|Q5RKV6|EXOS6_HUMAN	sp|Q5RKV6|EXOS6_HUMAN Exosome complex component MTR3 OS=Homo sapiens OX=9606 GN=EXOSC6 PE=1 SV=1			0.5	0.5	3	0.5	0.5	0.5		2.66667	0.373901
tr|A0A0G2JQM1|A0A0G2JQM1_HUMAN;tr|A0A0G2JS82|A0A0G2JS82_HUMAN;sp|O94973|AP2A2_HUMAN;sp|O95782|AP2A1_HUMAN	tr|A0A0G2JQM1|A0A0G2JQM1_HUMAN AP-2 complex subunit alpha-2 (Fragment) OS=Homo sapiens OX=9606 GN=AP2A2 PE=1 SV=1;tr|A0A0G2JS82|A0A0G2JS82_HUMAN AP-2 complex subunit alpha-2 (Fragment) OS=Homo sapiens OX=9606 GN=AP2A2 PE=1 SV=1;sp|O94973|AP2A2_HUMAN AP-2 c			0.5	0.5	3	0.5	0.5	0.5		2.66667	0.373901
tr|D3DQ64|D3DQ64_HUMAN;sp|P27144|KAD4_HUMAN	tr|D3DQ64|D3DQ64_HUMAN Adenylate kinase 4, mitochondrial OS=Homo sapiens OX=9606 GN=AK4 PE=1 SV=1;sp|P27144|KAD4_HUMAN Adenylate kinase 4, mitochondrial OS=Homo sapiens OX=9606 GN=AK4 PE=1 SV=1			0.5	0.5	3	0.5	0.5	0.5		2.66667	0.373901
tr|H0YJF3|H0YJF3_HUMAN	tr|H0YJF3|H0YJF3_HUMAN Nucleic acid dioxygenase ALKBH1 (Fragment) OS=Homo sapiens OX=9606 GN=ALKBH1 PE=1 SV=1			0.5	0.5	3	0.5	0.5	0.5		2.66667	0.373901
sp|Q01518|CAP1_HUMAN;tr|Q5T0R8|Q5T0R8_HUMAN;tr|Q5T0S3|Q5T0S3_HUMAN;tr|Q5T0R7|Q5T0R7_HUMAN;tr|Q5T0R6|Q5T0R6_HUMAN;tr|Q5T0R5|Q5T0R5_HUMAN;tr|Q5T0R4|Q5T0R4_HUMAN;tr|Q5T0R3|Q5T0R3_HUMAN;tr|Q5T0R2|Q5T0R2_HUMAN;tr|Q5T0R1|Q5T0R1_HUMAN;tr|Q5T0R9|Q5T0R9_HUMAN	sp|Q01518|CAP1_HUMAN Adenylyl cyclase-associated protein 1 OS=Homo sapiens OX=9606 GN=CAP1 PE=1 SV=5;tr|Q5T0R8|Q5T0R8_HUMAN Adenylyl cyclase-associated protein 1 (Fragment) OS=Homo sapiens OX=9606 GN=CAP1 PE=1 SV=1;tr|Q5T0S3|Q5T0S3_HUMAN Adenylyl cyclase-a			0.5	0.5	3	0.5	0.5	0.5		2.66667	0.373901
sp|Q9NXF1|TEX10_HUMAN	sp|Q9NXF1|TEX10_HUMAN Testis-expressed protein 10 OS=Homo sapiens OX=9606 GN=TEX10 PE=1 SV=2			0.5	0.5	3	0.5	0.5	0.5		2.66667	0.373901
tr|E9PGT6|E9PGT6_HUMAN;sp|Q99627|CSN8_HUMAN	tr|E9PGT6|E9PGT6_HUMAN COP9 signalosome complex subunit 8 OS=Homo sapiens OX=9606 GN=COPS8 PE=1 SV=1;sp|Q99627|CSN8_HUMAN COP9 signalosome complex subunit 8 OS=Homo sapiens OX=9606 GN=COPS8 PE=1 SV=1			0.5	0.5	3	0.5	0.5	0.5		2.66667	0.373901
sp|Q9Y6C9|MTCH2_HUMAN;tr|E9PIE4|E9PIE4_HUMAN	sp|Q9Y6C9|MTCH2_HUMAN Mitochondrial carrier homolog 2 OS=Homo sapiens OX=9606 GN=MTCH2 PE=1 SV=1;tr|E9PIE4|E9PIE4_HUMAN Mitochondrial carrier homolog 2 (Fragment) OS=Homo sapiens OX=9606 GN=MTCH2 PE=1 SV=8			0.5	0.5	3	0.5	0.5	0.5		2.66667	0.373901
sp|P35244|RFA3_HUMAN;tr|B5MC59|B5MC59_HUMAN	sp|P35244|RFA3_HUMAN Replication protein A 14 kDa subunit OS=Homo sapiens OX=9606 GN=RPA3 PE=1 SV=1;tr|B5MC59|B5MC59_HUMAN Replication protein A 14 kDa subunit OS=Homo sapiens OX=9606 GN=RPA3 PE=1 SV=1			0.5	0.5	3	0.5	0.5	0.5		2.66667	0.373901
sp|Q6P161|RM54_HUMAN	sp|Q6P161|RM54_HUMAN 39S ribosomal protein L54, mitochondrial OS=Homo sapiens OX=9606 GN=MRPL54 PE=1 SV=1			0.5	0.5	3	0.5	0.5	0.5		2.66667	0.373901
sp|P04279|SEMG1_HUMAN;sp|Q02383|SEMG2_HUMAN	sp|P04279|SEMG1_HUMAN Semenogelin-1 OS=Homo sapiens OX=9606 GN=SEMG1 PE=1 SV=2;sp|Q02383|SEMG2_HUMAN Semenogelin-2 OS=Homo sapiens OX=9606 GN=SEMG2 PE=1 SV=1			0.5	0.5	3	0.5	0.5	0.5		2.66667	0.373901
tr|J3KT51|J3KT51_HUMAN;sp|Q9UK76|JUPI1_HUMAN	tr|J3KT51|J3KT51_HUMAN Jupiter microtubule-associated homolog 1 OS=Homo sapiens OX=9606 GN=JPT1 PE=1 SV=1;sp|Q9UK76|JUPI1_HUMAN Jupiter microtubule associated homolog 1 OS=Homo sapiens OX=9606 GN=JPT1 PE=1 SV=3			3	0.5	0.5	0.5	0.5	0.5		2.66667	0.373901
sp|Q9Y5T5|UBP16_HUMAN;tr|H9KVB6|H9KVB6_HUMAN	sp|Q9Y5T5|UBP16_HUMAN Ubiquitin carboxyl-terminal hydrolase 16 OS=Homo sapiens OX=9606 GN=USP16 PE=1 SV=1;tr|H9KVB6|H9KVB6_HUMAN Ubiquitin carboxyl-terminal hydrolase 16 (Fragment) OS=Homo sapiens OX=9606 GN=USP16 PE=1 SV=1			0.5	0.5	3	0.5	0.5	0.5		2.66667	0.373901
sp|P07954|FUMH_HUMAN	sp|P07954|FUMH_HUMAN Fumarate hydratase, mitochondrial OS=Homo sapiens OX=9606 GN=FH PE=1 SV=3			0.5	0.5	3	0.5	0.5	0.5		2.66667	0.373901
sp|Q14980|NUMA1_HUMAN;tr|A0A087WY61|A0A087WY61_HUMAN;tr|H0YFY6|H0YFY6_HUMAN;tr|F5H6Y5|F5H6Y5_HUMAN;tr|F5H4J1|F5H4J1_HUMAN;tr|K4DIE0|K4DIE0_HUMAN	sp|Q14980|NUMA1_HUMAN Nuclear mitotic apparatus protein 1 OS=Homo sapiens OX=9606 GN=NUMA1 PE=1 SV=2;tr|A0A087WY61|A0A087WY61_HUMAN Nuclear mitotic apparatus protein 1 OS=Homo sapiens OX=9606 GN=NUMA1 PE=1 SV=1;tr|H0YFY6|H0YFY6_HUMAN Nuclear mitotic appara			2	0.5	8	1	0.5	2		3	0.373901
tr|H0YLF0|H0YLF0_HUMAN	tr|H0YLF0|H0YLF0_HUMAN Histidine decarboxylase (Fragment) OS=Homo sapiens OX=9606 GN=HDC PE=3 SV=8			0.5	2	0.5	0.5	0.5	0.5		2	0.373901
sp|P23490|LORI_HUMAN	sp|P23490|LORI_HUMAN Loricrin OS=Homo sapiens OX=9606 GN=LOR PE=1 SV=2			0.5	2	0.5	0.5	0.5	0.5		2	0.373901
sp|Q8TDL5|BPIB1_HUMAN	sp|Q8TDL5|BPIB1_HUMAN BPI fold-containing family B member 1 OS=Homo sapiens OX=9606 GN=BPIFB1 PE=1 SV=1			0.5	2	0.5	0.5	0.5	0.5		2	0.373901
sp|O00203|AP3B1_HUMAN;sp|Q13367|AP3B2_HUMAN;tr|A0A2R8Y2A8|A0A2R8Y2A8_HUMAN	sp|O00203|AP3B1_HUMAN AP-3 complex subunit beta-1 OS=Homo sapiens OX=9606 GN=AP3B1 PE=1 SV=3			0.5	0.5	2	0.5	0.5	0.5		2	0.373901
sp|P47985|UCRI_HUMAN;sp|P0C7P4|UCRIL_HUMAN	sp|P47985|UCRI_HUMAN Cytochrome b-c1 complex subunit Rieske, mitochondrial OS=Homo sapiens OX=9606 GN=UQCRFS1 PE=1 SV=2;sp|P0C7P4|UCRIL_HUMAN Putative cytochrome b-c1 complex subunit Rieske-like protein 1 OS=Homo sapiens OX=9606 GN=UQCRFS1P1 PE=5 SV=1			0.5	0.5	2	0.5	0.5	0.5		2	0.373901
tr|E7EX70|E7EX70_HUMAN;sp|Q9GZS1|RPA49_HUMAN	tr|E7EX70|E7EX70_HUMAN DNA-directed RNA polymerase I subunit RPA49 OS=Homo sapiens OX=9606 GN=POLR1E PE=1 SV=2;sp|Q9GZS1|RPA49_HUMAN DNA-directed RNA polymerase I subunit RPA49 OS=Homo sapiens OX=9606 GN=POLR1E PE=1 SV=3			0.5	0.5	2	0.5	0.5	0.5		2	0.373901
tr|B5MBX0|B5MBX0_HUMAN;sp|Q96FF9|CDCA5_HUMAN;tr|H0YCL8|H0YCL8_HUMAN	tr|B5MBX0|B5MBX0_HUMAN Sororin OS=Homo sapiens OX=9606 GN=CDCA5 PE=1 SV=1;sp|Q96FF9|CDCA5_HUMAN Sororin OS=Homo sapiens OX=9606 GN=CDCA5 PE=1 SV=1;tr|H0YCL8|H0YCL8_HUMAN Sororin (Fragment) OS=Homo sapiens OX=9606 GN=CDCA5 PE=1 SV=1			0.5	0.5	2	0.5	0.5	0.5		2	0.373901
sp|Q86X55|CARM1_HUMAN;tr|K7EQB9|K7EQB9_HUMAN;tr|K7EQA8|K7EQA8_HUMAN	sp|Q86X55|CARM1_HUMAN Histone-arginine methyltransferase CARM1 OS=Homo sapiens OX=9606 GN=CARM1 PE=1 SV=3;tr|K7EQB9|K7EQB9_HUMAN Histone-arginine methyltransferase CARM1 (Fragment) OS=Homo sapiens OX=9606 GN=CARM1 PE=1 SV=1;tr|K7EQA8|K7EQA8_HUMAN Histone-a			0.5	0.5	2	0.5	0.5	0.5		2	0.373901
sp|O15144|ARPC2_HUMAN;tr|H7C3F9|H7C3F9_HUMAN	sp|O15144|ARPC2_HUMAN Actin-related protein 2/3 complex subunit 2 OS=Homo sapiens OX=9606 GN=ARPC2 PE=1 SV=1;tr|H7C3F9|H7C3F9_HUMAN Arp2/3 complex 34 kDa subunit (Fragment) OS=Homo sapiens OX=9606 GN=ARPC2 PE=1 SV=1			0.5	0.5	2	0.5	0.5	0.5		2	0.373901
sp|P62140|PP1B_HUMAN;tr|C9JP48|C9JP48_HUMAN;tr|C9J9S3|C9J9S3_HUMAN	sp|P62140|PP1B_HUMAN Serine/threonine-protein phosphatase PP1-beta catalytic subunit OS=Homo sapiens OX=9606 GN=PPP1CB PE=1 SV=3;tr|C9JP48|C9JP48_HUMAN Serine/threonine-protein phosphatase (Fragment) OS=Homo sapiens OX=9606 GN=PPP1CB PE=1 SV=1			0.5	0.5	2	0.5	0.5	0.5		2	0.373901
tr|H3BS70|H3BS70_HUMAN;tr|Q96DC0|Q96DC0_HUMAN;sp|P42126|ECI1_HUMAN	tr|H3BS70|H3BS70_HUMAN Enoyl-CoA delta isomerase 1, mitochondrial (Fragment) OS=Homo sapiens OX=9606 GN=ECI1 PE=1 SV=1;tr|Q96DC0|Q96DC0_HUMAN DCI protein OS=Homo sapiens OX=9606 GN=ECI1 PE=1 SV=1;sp|P42126|ECI1_HUMAN Enoyl-CoA delta isomerase 1, mitochondr			0.5	0.5	2	0.5	0.5	0.5		2	0.373901
sp|Q96I99|SUCB2_HUMAN;tr|H0Y852|H0Y852_HUMAN;tr|E9PDQ8|E9PDQ8_HUMAN	sp|Q96I99|SUCB2_HUMAN Succinate--CoA ligase [GDP-forming] subunit beta, mitochondrial OS=Homo sapiens OX=9606 GN=SUCLG2 PE=1 SV=2;tr|H0Y852|H0Y852_HUMAN Succinate--CoA ligase [GDP-forming] subunit beta, mitochondrial (Fragment) OS=Homo sapiens OX=9606 GN=S			0.5	0.5	2	0.5	0.5	0.5		2	0.373901
sp|P13804|ETFA_HUMAN;tr|J3KN60|J3KN60_HUMAN;tr|H0YK49|H0YK49_HUMAN;tr|H0YL12|H0YL12_HUMAN;tr|H0YNX6|H0YNX6_HUMAN;tr|H0YKF0|H0YKF0_HUMAN;tr|H0YLU7|H0YLU7_HUMAN	sp|P13804|ETFA_HUMAN Electron transfer flavoprotein subunit alpha, mitochondrial OS=Homo sapiens OX=9606 GN=ETFA PE=1 SV=1;tr|J3KN60|J3KN60_HUMAN Electron transfer flavoprotein subunit alpha, mitochondrial OS=Homo sapiens OX=9606 GN=ETFA PE=1 SV=1;tr|H0YK4			0.5	0.5	2	0.5	0.5	0.5		2	0.373901
tr|C9JD53|C9JD53_HUMAN;tr|C9JKM8|C9JKM8_HUMAN;sp|Q13907|IDI1_HUMAN	tr|C9JD53|C9JD53_HUMAN Isopentenyl-diphosphate Delta-isomerase 1 (Fragment) OS=Homo sapiens OX=9606 GN=IDI1 PE=1 SV=1;tr|C9JKM8|C9JKM8_HUMAN Isopentenyl-diphosphate Delta-isomerase 1 (Fragment) OS=Homo sapiens OX=9606 GN=IDI1 PE=1 SV=1;sp|Q13907|IDI1_HUMAN			0.5	0.5	2	0.5	0.5	0.5		2	0.373901
sp|Q8TBC4|UBA3_HUMAN;tr|F8WF86|F8WF86_HUMAN	sp|Q8TBC4|UBA3_HUMAN NEDD8-activating enzyme E1 catalytic subunit OS=Homo sapiens OX=9606 GN=UBA3 PE=1 SV=2;tr|F8WF86|F8WF86_HUMAN NEDD8-activating enzyme E1 catalytic subunit OS=Homo sapiens OX=9606 GN=UBA3 PE=1 SV=1			0.5	0.5	2	0.5	0.5	0.5		2	0.373901
tr|A0A087WT48|A0A087WT48_HUMAN;sp|O60884|DNJA2_HUMAN	tr|A0A087WT48|A0A087WT48_HUMAN DnaJ homolog subfamily A member 2 (Fragment) OS=Homo sapiens OX=9606 GN=DNAJA2 PE=1 SV=1;sp|O60884|DNJA2_HUMAN DnaJ homolog subfamily A member 2 OS=Homo sapiens OX=9606 GN=DNAJA2 PE=1 SV=1			0.5	0.5	2	0.5	0.5	0.5		2	0.373901
tr|Q5QPE7|Q5QPE7_HUMAN;sp|Q9BQP7|MGME1_HUMAN;tr|Q5QPE8|Q5QPE8_HUMAN	tr|Q5QPE7|Q5QPE7_HUMAN Mitochondrial genome maintenance exonuclease 1 OS=Homo sapiens OX=9606 GN=MGME1 PE=1 SV=1;sp|Q9BQP7|MGME1_HUMAN Mitochondrial genome maintenance exonuclease 1 OS=Homo sapiens OX=9606 GN=MGME1 PE=1 SV=1;tr|Q5QPE8|Q5QPE8_HUMAN Mitochon			0.5	0.5	2	0.5	0.5	0.5		2	0.373901
sp|O60749|SNX2_HUMAN	sp|O60749|SNX2_HUMAN Sorting nexin-2 OS=Homo sapiens OX=9606 GN=SNX2 PE=1 SV=2			0.5	0.5	2	0.5	0.5	0.5		2	0.373901
sp|P30040|ERP29_HUMAN;tr|F8VY02|F8VY02_HUMAN;tr|F8W1G0|F8W1G0_HUMAN	sp|P30040|ERP29_HUMAN Endoplasmic reticulum resident protein 29 OS=Homo sapiens OX=9606 GN=ERP29 PE=1 SV=4;tr|F8VY02|F8VY02_HUMAN Endoplasmic reticulum resident protein 29 OS=Homo sapiens OX=9606 GN=ERP29 PE=1 SV=1			0.5	0.5	2	0.5	0.5	0.5		2	0.373901
sp|P36507|MP2K2_HUMAN	sp|P36507|MP2K2_HUMAN Dual specificity mitogen-activated protein kinase kinase 2 OS=Homo sapiens OX=9606 GN=MAP2K2 PE=1 SV=1			0.5	0.5	2	0.5	0.5	0.5		2	0.373901
sp|Q7L1Q6|BZW1_HUMAN;tr|H0Y503|H0Y503_HUMAN;tr|C9IZ80|C9IZ80_HUMAN	sp|Q7L1Q6|BZW1_HUMAN Basic leucine zipper and W2 domain-containing protein 1 OS=Homo sapiens OX=9606 GN=BZW1 PE=1 SV=1			2	0.5	0.5	0.5	0.5	0.5		2	0.373901
sp|Q9Y4W6|AFG32_HUMAN	sp|Q9Y4W6|AFG32_HUMAN AFG3-like protein 2 OS=Homo sapiens OX=9606 GN=AFG3L2 PE=1 SV=2			0.5	0.5	2	0.5	0.5	0.5		2	0.373901
sp|Q10471|GALT2_HUMAN	sp|Q10471|GALT2_HUMAN Polypeptide N-acetylgalactosaminyltransferase 2 OS=Homo sapiens OX=9606 GN=GALNT2 PE=1 SV=1			0.5	0.5	2	0.5	0.5	0.5		2	0.373901
sp|Q9UNH7|SNX6_HUMAN;tr|A0A0A0MRI2|A0A0A0MRI2_HUMAN	sp|Q9UNH7|SNX6_HUMAN Sorting nexin-6 OS=Homo sapiens OX=9606 GN=SNX6 PE=1 SV=1;tr|A0A0A0MRI2|A0A0A0MRI2_HUMAN Sorting nexin OS=Homo sapiens OX=9606 GN=SNX6 PE=1 SV=1			0.5	0.5	2	0.5	0.5	0.5		2	0.373901
sp|Q9BV20|MTNA_HUMAN	sp|Q9BV20|MTNA_HUMAN Methylthioribose-1-phosphate isomerase OS=Homo sapiens OX=9606 GN=MRI1 PE=1 SV=1			0.5	0.5	2	0.5	0.5	0.5		2	0.373901
tr|A0A0C4DFS8|A0A0C4DFS8_HUMAN;sp|P43490|NAMPT_HUMAN	tr|A0A0C4DFS8|A0A0C4DFS8_HUMAN Nicotinamide phosphoribosyltransferase OS=Homo sapiens OX=9606 GN=NAMPT PE=1 SV=1;sp|P43490|NAMPT_HUMAN Nicotinamide phosphoribosyltransferase OS=Homo sapiens OX=9606 GN=NAMPT PE=1 SV=1			2	0.5	0.5	0.5	0.5	0.5		2	0.373901
sp|O95801|TTC4_HUMAN	sp|O95801|TTC4_HUMAN Tetratricopeptide repeat protein 4 OS=Homo sapiens OX=9606 GN=TTC4 PE=1 SV=3			0.5	0.5	2	0.5	0.5	0.5		2	0.373901
sp|P51970|NDUA8_HUMAN	sp|P51970|NDUA8_HUMAN NADH dehydrogenase [ubiquinone] 1 alpha subcomplex subunit 8 OS=Homo sapiens OX=9606 GN=NDUFA8 PE=1 SV=3			0.5	0.5	2	0.5	0.5	0.5		2	0.373901
tr|C9JTS3|C9JTS3_HUMAN;tr|C9JG97|C9JG97_HUMAN;sp|Q13685|AAMP_HUMAN;tr|C9JEH3|C9JEH3_HUMAN	tr|C9JTS3|C9JTS3_HUMAN Angio-associated migratory cell protein (Fragment) OS=Homo sapiens OX=9606 GN=AAMP PE=1 SV=8;tr|C9JG97|C9JG97_HUMAN Angio-associated migratory cell protein OS=Homo sapiens OX=9606 GN=AAMP PE=1 SV=1;sp|Q13685|AAMP_HUMAN Angio-associat			0.5	0.5	2	0.5	0.5	0.5		2	0.373901
tr|E9PLP8|E9PLP8_HUMAN;sp|Q12996|CSTF3_HUMAN;tr|E9PJ06|E9PJ06_HUMAN	tr|E9PLP8|E9PLP8_HUMAN Cleavage stimulation factor subunit 3 OS=Homo sapiens OX=9606 GN=CSTF3 PE=1 SV=2;sp|Q12996|CSTF3_HUMAN Cleavage stimulation factor subunit 3 OS=Homo sapiens OX=9606 GN=CSTF3 PE=1 SV=1;tr|E9PJ06|E9PJ06_HUMAN Cleavage stimulation facto			0.5	0.5	2	0.5	0.5	0.5		2	0.373901
tr|C9JZR2|C9JZR2_HUMAN;sp|O60716|CTND1_HUMAN;tr|H0YC95|H0YC95_HUMAN;tr|E9PRE2|E9PRE2_HUMAN	tr|C9JZR2|C9JZR2_HUMAN Catenin delta-1 OS=Homo sapiens OX=9606 GN=CTNND1 PE=1 SV=2;sp|O60716|CTND1_HUMAN Catenin delta-1 OS=Homo sapiens OX=9606 GN=CTNND1 PE=1 SV=1			0.5	0.5	2	0.5	0.5	0.5		2	0.373901
tr|G3V4F7|G3V4F7_HUMAN;sp|P61011|SRP54_HUMAN	tr|G3V4F7|G3V4F7_HUMAN Signal recognition particle 54 kDa protein OS=Homo sapiens OX=9606 GN=SRP54 PE=1 SV=1;sp|P61011|SRP54_HUMAN Signal recognition particle 54 kDa protein OS=Homo sapiens OX=9606 GN=SRP54 PE=1 SV=1			0.5	0.5	2	0.5	0.5	0.5		2	0.373901
sp|Q13505|MTX1_HUMAN;tr|A0A0C4DFQ1|A0A0C4DFQ1_HUMAN	sp|Q13505|MTX1_HUMAN Metaxin-1 OS=Homo sapiens OX=9606 GN=MTX1 PE=1 SV=3;tr|A0A0C4DFQ1|A0A0C4DFQ1_HUMAN Metaxin-1 OS=Homo sapiens OX=9606 GN=MTX1 PE=1 SV=1			0.5	0.5	2	0.5	0.5	0.5		2	0.373901
tr|A0A494C194|A0A494C194_HUMAN;sp|P12955|PEPD_HUMAN;tr|K7ES25|K7ES25_HUMAN;tr|A0A494C165|A0A494C165_HUMAN;tr|V9GYE4|V9GYE4_HUMAN	tr|A0A494C194|A0A494C194_HUMAN Xaa-Pro dipeptidase (Fragment) OS=Homo sapiens OX=9606 GN=PEPD PE=1 SV=1;sp|P12955|PEPD_HUMAN Xaa-Pro dipeptidase OS=Homo sapiens OX=9606 GN=PEPD PE=1 SV=3;tr|K7ES25|K7ES25_HUMAN Xaa-Pro dipeptidase (Fragment) OS=Homo sapiens			0.5	0.5	2	0.5	0.5	0.5		2	0.373901
tr|A6NP16|A6NP16_HUMAN;tr|E7ERM3|E7ERM3_HUMAN;sp|Q4VCS5|AMOT_HUMAN	tr|A6NP16|A6NP16_HUMAN Angiomotin OS=Homo sapiens OX=9606 GN=AMOT PE=1 SV=1;tr|E7ERM3|E7ERM3_HUMAN Angiomotin OS=Homo sapiens OX=9606 GN=AMOT PE=1 SV=1;sp|Q4VCS5|AMOT_HUMAN Angiomotin OS=Homo sapiens OX=9606 GN=AMOT PE=1 SV=1			0.5	0.5	2	0.5	0.5	0.5		2	0.373901
tr|F5GZZ0|F5GZZ0_HUMAN;tr|S4R3T5|S4R3T5_HUMAN;tr|F5H5X2|F5H5X2_HUMAN;sp|Q6NS38|ALKB2_HUMAN	tr|F5GZZ0|F5GZZ0_HUMAN DNA oxidative demethylase ALKBH2 (Fragment) OS=Homo sapiens OX=9606 GN=ALKBH2 PE=1 SV=1;tr|S4R3T5|S4R3T5_HUMAN DNA oxidative demethylase ALKBH2 (Fragment) OS=Homo sapiens OX=9606 GN=ALKBH2 PE=1 SV=1;tr|F5H5X2|F5H5X2_HUMAN DNA oxidati			0.5	0.5	2	0.5	0.5	0.5		2	0.373901
sp|P53582|MAP11_HUMAN;tr|H0YAI3|H0YAI3_HUMAN;tr|H0Y903|H0Y903_HUMAN;tr|H0Y955|H0Y955_HUMAN	sp|P53582|MAP11_HUMAN Methionine aminopeptidase 1 OS=Homo sapiens OX=9606 GN=METAP1 PE=1 SV=2			0.5	0.5	2	0.5	0.5	0.5		2	0.373901
tr|E9PI78|E9PI78_HUMAN;tr|E9PNF1|E9PNF1_HUMAN;sp|Q13405|RM49_HUMAN;tr|E9PRD2|E9PRD2_HUMAN	tr|E9PI78|E9PI78_HUMAN 39S ribosomal protein L49, mitochondrial OS=Homo sapiens OX=9606 GN=MRPL49 PE=1 SV=1;tr|E9PNF1|E9PNF1_HUMAN 39S ribosomal protein L49, mitochondrial OS=Homo sapiens OX=9606 GN=MRPL49 PE=1 SV=1;sp|Q13405|RM49_HUMAN 39S ribosomal prote			0.5	0.5	2	0.5	0.5	0.5		2	0.373901
sp|O14737|PDCD5_HUMAN;tr|Q3HM38|Q3HM38_HUMAN;tr|X6R2P6|X6R2P6_HUMAN;tr|K7ESJ4|K7ESJ4_HUMAN;tr|K7EQA1|K7EQA1_HUMAN	sp|O14737|PDCD5_HUMAN Programmed cell death protein 5 OS=Homo sapiens OX=9606 GN=PDCD5 PE=1 SV=3;tr|Q3HM38|Q3HM38_HUMAN Programmed cell death 5 short isoform OS=Homo sapiens OX=9606 GN=PDCD5 PE=1 SV=1;tr|X6R2P6|X6R2P6_HUMAN Programmed cell death protein 5			2	0.5	0.5	0.5	0.5	0.5		2	0.373901
sp|O43172|PRP4_HUMAN	sp|O43172|PRP4_HUMAN U4/U6 small nuclear ribonucleoprotein Prp4 OS=Homo sapiens OX=9606 GN=PRPF4 PE=1 SV=2			0.5	0.5	2	0.5	0.5	0.5		2	0.373901
sp|Q16795|NDUA9_HUMAN;tr|A0A3B3ISG8|A0A3B3ISG8_HUMAN	sp|Q16795|NDUA9_HUMAN NADH dehydrogenase [ubiquinone] 1 alpha subcomplex subunit 9, mitochondrial OS=Homo sapiens OX=9606 GN=NDUFA9 PE=1 SV=2;tr|A0A3B3ISG8|A0A3B3ISG8_HUMAN Ricin B-type lectin domain-containing protein OS=Homo sapiens OX=9606 PE=4 SV=1			0.5	0.5	2	0.5	0.5	0.5		2	0.373901
sp|Q9HCE5|MET14_HUMAN;tr|A0A0D9SF88|A0A0D9SF88_HUMAN;tr|A0A0D9SFW0|A0A0D9SFW0_HUMAN	sp|Q9HCE5|MET14_HUMAN N6-adenosine-methyltransferase non-catalytic subunit OS=Homo sapiens OX=9606 GN=METTL14 PE=1 SV=2;tr|A0A0D9SF88|A0A0D9SF88_HUMAN N6-adenosine-methyltransferase non-catalytic subunit OS=Homo sapiens OX=9606 GN=METTL14 PE=1 SV=1;tr|A0A0			0.5	0.5	2	0.5	0.5	0.5		2	0.373901
sp|Q9BVK6|TMED9_HUMAN;tr|F8W7F7|F8W7F7_HUMAN	sp|Q9BVK6|TMED9_HUMAN Transmembrane emp24 domain-containing protein 9 OS=Homo sapiens OX=9606 GN=TMED9 PE=1 SV=2;tr|F8W7F7|F8W7F7_HUMAN Transmembrane emp24 domain-containing protein 4 OS=Homo sapiens OX=9606 GN=TMED4 PE=1 SV=1			0.5	0.5	2	0.5	0.5	0.5		2	0.373901
sp|Q8WVM8|SCFD1_HUMAN	sp|Q8WVM8|SCFD1_HUMAN Sec1 family domain-containing protein 1 OS=Homo sapiens OX=9606 GN=SCFD1 PE=1 SV=4			0.5	0.5	2	0.5	0.5	0.5		2	0.373901
sp|Q9BPX6|MICU1_HUMAN;tr|F6XEV2|F6XEV2_HUMAN;tr|A0A0U1RRK1|A0A0U1RRK1_HUMAN;tr|A0A286YF11|A0A286YF11_HUMAN;tr|S4R3D7|S4R3D7_HUMAN;tr|S4R3V1|S4R3V1_HUMAN	sp|Q9BPX6|MICU1_HUMAN Calcium uptake protein 1, mitochondrial OS=Homo sapiens OX=9606 GN=MICU1 PE=1 SV=1;tr|F6XEV2|F6XEV2_HUMAN Calcium uptake protein 1, mitochondrial OS=Homo sapiens OX=9606 GN=MICU1 PE=1 SV=2;tr|A0A0U1RRK1|A0A0U1RRK1_HUMAN Calcium uptake			0.5	0.5	2	0.5	0.5	0.5		2	0.373901
sp|Q9NWY4|HPF1_HUMAN	sp|Q9NWY4|HPF1_HUMAN Histone PARylation factor 1 OS=Homo sapiens OX=9606 GN=HPF1 PE=1 SV=2			0.5	0.5	2	0.5	0.5	0.5		2	0.373901
sp|P14635|CCNB1_HUMAN;tr|E9PC90|E9PC90_HUMAN;tr|D6RHI0|D6RHI0_HUMAN	sp|P14635|CCNB1_HUMAN G2/mitotic-specific cyclin-B1 OS=Homo sapiens OX=9606 GN=CCNB1 PE=1 SV=1;tr|E9PC90|E9PC90_HUMAN G2/mitotic-specific cyclin-B1 (Fragment) OS=Homo sapiens OX=9606 GN=CCNB1 PE=1 SV=1;tr|D6RHI0|D6RHI0_HUMAN G2/mitotic-specific cyclin-B1 (			0.5	0.5	2	0.5	0.5	0.5		2	0.373901
tr|H0YBL1|H0YBL1_HUMAN;sp|P29218|IMPA1_HUMAN;tr|E5RG13|E5RG13_HUMAN;tr|E5RIP7|E5RIP7_HUMAN	tr|H0YBL1|H0YBL1_HUMAN Inositol-1-monophosphatase (Fragment) OS=Homo sapiens OX=9606 GN=IMPA1 PE=1 SV=1;sp|P29218|IMPA1_HUMAN Inositol monophosphatase 1 OS=Homo sapiens OX=9606 GN=IMPA1 PE=1 SV=1;tr|E5RG13|E5RG13_HUMAN Inositol monophosphatase 1 (Fragment)			0.5	0.5	2	0.5	0.5	0.5		2	0.373901
sp|P49755|TMEDA_HUMAN;tr|G3V2K7|G3V2K7_HUMAN	sp|P49755|TMEDA_HUMAN Transmembrane emp24 domain-containing protein 10 OS=Homo sapiens OX=9606 GN=TMED10 PE=1 SV=2;tr|G3V2K7|G3V2K7_HUMAN Transmembrane emp24 domain-containing protein 10 OS=Homo sapiens OX=9606 GN=TMED10 PE=1 SV=1			0.5	0.5	2	0.5	0.5	0.5		2	0.373901
sp|Q14247|SRC8_HUMAN	sp|Q14247|SRC8_HUMAN Src substrate cortactin OS=Homo sapiens OX=9606 GN=CTTN PE=1 SV=2			2	0.5	0.5	0.5	0.5	0.5		2	0.373901
sp|Q16836|HCDH_HUMAN;tr|A0A0D9SFP2|A0A0D9SFP2_HUMAN;tr|E9PF18|E9PF18_HUMAN;tr|A0A1W2PQC2|A0A1W2PQC2_HUMAN;tr|A0A1W2PRT2|A0A1W2PRT2_HUMAN;tr|A0A1W2PQV5|A0A1W2PQV5_HUMAN;tr|A0A1W2PNM1|A0A1W2PNM1_HUMAN;tr|A0A0A0MSE2|A0A0A0MSE2_HUMAN;tr|A0A1W2PQ55|A0A1W2PQ55_HUMAN;tr|A0A1W2PP40|A0A1W2PP40_HUMAN;tr|A0A1W2PQ78|A0A1W2PQ78_HUMAN	sp|Q16836|HCDH_HUMAN Hydroxyacyl-coenzyme A dehydrogenase, mitochondrial OS=Homo sapiens OX=9606 GN=HADH PE=1 SV=3;tr|A0A0D9SFP2|A0A0D9SFP2_HUMAN Hydroxyacyl-coenzyme A dehydrogenase, mitochondrial OS=Homo sapiens OX=9606 GN=HADH PE=1 SV=1;tr|E9PF18|E9PF18			0.5	0.5	2	0.5	0.5	0.5		2	0.373901
sp|Q8IZ73|RUSD2_HUMAN;tr|A0A087WXE2|A0A087WXE2_HUMAN	sp|Q8IZ73|RUSD2_HUMAN RNA pseudouridylate synthase domain-containing protein 2 OS=Homo sapiens OX=9606 GN=RPUSD2 PE=1 SV=2;tr|A0A087WXE2|A0A087WXE2_HUMAN RNA pseudouridylate synthase domain-containing protein 2 (Fragment) OS=Homo sapiens OX=9606 GN=RPUSD2			0.5	0.5	2	0.5	0.5	0.5		2	0.373901
tr|J3KTJ1|J3KTJ1_HUMAN;sp|P19105|ML12A_HUMAN;sp|P24844|MYL9_HUMAN;sp|O14950|ML12B_HUMAN;tr|J3QRS3|J3QRS3_HUMAN	tr|J3KTJ1|J3KTJ1_HUMAN Myosin regulatory light chain 12A (Fragment) OS=Homo sapiens OX=9606 GN=MYL12A PE=1 SV=1;sp|P19105|ML12A_HUMAN Myosin regulatory light chain 12A OS=Homo sapiens OX=9606 GN=MYL12A PE=1 SV=2;sp|P24844|MYL9_HUMAN Myosin regulatory light			2	0.5	0.5	0.5	0.5	0.5		2	0.373901
sp|Q9NQT5|EXOS3_HUMAN	sp|Q9NQT5|EXOS3_HUMAN Exosome complex component RRP40 OS=Homo sapiens OX=9606 GN=EXOSC3 PE=1 SV=3			2	0.5	0.5	0.5	0.5	0.5		2	0.373901
tr|A0A087WZG0|A0A087WZG0_HUMAN;sp|Q3SY00|T10IP_HUMAN	tr|A0A087WZG0|A0A087WZG0_HUMAN Testis-specific protein 10-interacting protein OS=Homo sapiens OX=9606 GN=TSGA10IP PE=4 SV=1;sp|Q3SY00|T10IP_HUMAN Testis-specific protein 10-interacting protein OS=Homo sapiens OX=9606 GN=TSGA10IP PE=1 SV=2			0.5	1	0.5	0.5	0.5	0.5		1.33333	0.373901
sp|Q9P2Q2|FRM4A_HUMAN	sp|Q9P2Q2|FRM4A_HUMAN FERM domain-containing protein 4A OS=Homo sapiens OX=9606 GN=FRMD4A PE=1 SV=3			0.5	1	0.5	0.5	0.5	0.5		1.33333	0.373901
tr|A0A0G2JMB2|A0A0G2JMB2_HUMAN	tr|A0A0G2JMB2|A0A0G2JMB2_HUMAN Immunoglobulin heavy constant alpha 2 (Fragment) OS=Homo sapiens OX=9606 GN=IGHA2 PE=1 SV=1			0.5	1	0.5	0.5	0.5	0.5		1.33333	0.373901
sp|P03973|SLPI_HUMAN	sp|P03973|SLPI_HUMAN Antileukoproteinase OS=Homo sapiens OX=9606 GN=SLPI PE=1 SV=2			0.5	1	0.5	0.5	0.5	0.5		1.33333	0.373901
tr|A0A494C0D1|A0A494C0D1_HUMAN;sp|P53597|SUCA_HUMAN	tr|A0A494C0D1|A0A494C0D1_HUMAN Succinate--CoA ligase [ADP/GDP-forming] subunit alpha, mitochondrial OS=Homo sapiens OX=9606 GN=SUCLG1 PE=1 SV=1;sp|P53597|SUCA_HUMAN Succinate--CoA ligase [ADP/GDP-forming] subunit alpha, mitochondrial OS=Homo sapiens OX=960			1	0.5	0.5	0.5	0.5	0.5		1.33333	0.373901
tr|D6RD17|D6RD17_HUMAN;sp|P01591|IGJ_HUMAN	tr|D6RD17|D6RD17_HUMAN Immunoglobulin J chain (Fragment) OS=Homo sapiens OX=9606 GN=JCHAIN PE=1 SV=8;sp|P01591|IGJ_HUMAN Immunoglobulin J chain OS=Homo sapiens OX=9606 GN=JCHAIN PE=1 SV=4			0.5	1	0.5	0.5	0.5	0.5		1.33333	0.373901
tr|E9PM57|E9PM57_HUMAN;tr|A8MUE8|A8MUE8_HUMAN;tr|A8MXR8|A8MXR8_HUMAN;tr|A0A0A0MQS0|A0A0A0MQS0_HUMAN;tr|F8W9L8|F8W9L8_HUMAN;sp|A8MW92|P20L1_HUMAN	tr|E9PM57|E9PM57_HUMAN PHD finger protein 20-like protein 1 OS=Homo sapiens OX=9606 GN=PHF20L1 PE=1 SV=1;tr|A8MUE8|A8MUE8_HUMAN PHD finger protein 20-like protein 1 OS=Homo sapiens OX=9606 GN=PHF20L1 PE=1 SV=1;tr|A8MXR8|A8MXR8_HUMAN PHD finger protein 20-l			0.5	1	0.5	0.5	0.5	0.5		1.33333	0.373901
sp|Q92820|GGH_HUMAN	sp|Q92820|GGH_HUMAN Gamma-glutamyl hydrolase OS=Homo sapiens OX=9606 GN=GGH PE=1 SV=2			1	0.5	0.5	0.5	0.5	0.5		1.33333	0.373901
sp|Q8WWY7|WFD12_HUMAN	sp|Q8WWY7|WFD12_HUMAN WAP four-disulfide core domain protein 12 OS=Homo sapiens OX=9606 GN=WFDC12 PE=1 SV=1			1	0.5	0.5	0.5	0.5	0.5		1.33333	0.373901
sp|P17900|SAP3_HUMAN	sp|P17900|SAP3_HUMAN Ganglioside GM2 activator OS=Homo sapiens OX=9606 GN=GM2A PE=1 SV=4			1	0.5	0.5	0.5	0.5	0.5		1.33333	0.373901
sp|O96019|ACL6A_HUMAN	sp|O96019|ACL6A_HUMAN Actin-like protein 6A OS=Homo sapiens OX=9606 GN=ACTL6A PE=1 SV=1			1	0.5	0.5	0.5	0.5	0.5		1.33333	0.373901
sp|Q16643|DREB_HUMAN;tr|D6RFI1|D6RFI1_HUMAN;tr|D6R9W4|D6R9W4_HUMAN	sp|Q16643|DREB_HUMAN Drebrin OS=Homo sapiens OX=9606 GN=DBN1 PE=1 SV=4;tr|D6RFI1|D6RFI1_HUMAN Drebrin (Fragment) OS=Homo sapiens OX=9606 GN=DBN1 PE=1 SV=1;tr|D6R9W4|D6R9W4_HUMAN Drebrin (Fragment) OS=Homo sapiens OX=9606 GN=DBN1 PE=1 SV=1			1	0.5	0.5	0.5	0.5	0.5		1.33333	0.373901
tr|H0YDN1|H0YDN1_HUMAN;sp|Q15149|PLEC_HUMAN;tr|A0A075B730|A0A075B730_HUMAN;sp|P58107|EPIPL_HUMAN	tr|H0YDN1|H0YDN1_HUMAN Plectin OS=Homo sapiens OX=9606 GN=PLEC PE=1 SV=9;sp|Q15149|PLEC_HUMAN Plectin OS=Homo sapiens OX=9606 GN=PLEC PE=1 SV=3;tr|A0A075B730|A0A075B730_HUMAN Epiplakin OS=Homo sapiens OX=9606 GN=EPPK1 PE=1 SV=2;sp|P58107|EPIPL_HUMAN Epipla			0.5	1	0.5	0.5	0.5	0.5		1.33333	0.373901
sp|P30837|AL1B1_HUMAN;tr|A0A0U1RQK9|A0A0U1RQK9_HUMAN;tr|H0Y2X5|H0Y2X5_HUMAN;tr|H0YMG7|H0YMG7_HUMAN;sp|P00352|AL1A1_HUMAN;sp|P47895|AL1A3_HUMAN;sp|O94788|AL1A2_HUMAN	sp|P30837|AL1B1_HUMAN Aldehyde dehydrogenase X, mitochondrial OS=Homo sapiens OX=9606 GN=ALDH1B1 PE=1 SV=3;tr|A0A0U1RQK9|A0A0U1RQK9_HUMAN Aldehyde dehydrogenase X, mitochondrial (Fragment) OS=Homo sapiens OX=9606 GN=ALDH1B1 PE=1 SV=1;tr|H0Y2X5|H0Y2X5_HUMAN			1	0.5	0.5	0.5	0.5	0.5		1.33333	0.373901
sp|Q8NFH4|NUP37_HUMAN	sp|Q8NFH4|NUP37_HUMAN Nucleoporin Nup37 OS=Homo sapiens OX=9606 GN=NUP37 PE=1 SV=1			1	0.5	0.5	0.5	0.5	0.5		1.33333	0.373901
sp|Q9BXR0|TGT_HUMAN	sp|Q9BXR0|TGT_HUMAN Queuine tRNA-ribosyltransferase catalytic subunit 1 OS=Homo sapiens OX=9606 GN=QTRT1 PE=1 SV=3			0.5	1	0.5	0.5	0.5	0.5		1.33333	0.373901
tr|C9JTV4|C9JTV4_HUMAN;tr|Q8WYH2|Q8WYH2_HUMAN;tr|A0A087X1Z2|A0A087X1Z2_HUMAN;tr|H0Y4Y4|H0Y4Y4_HUMAN;sp|Q9BUP0|EFHD1_HUMAN;sp|Q96C19|EFHD2_HUMAN	tr|C9JTV4|C9JTV4_HUMAN EF-hand domain-containing protein D1 (Fragment) OS=Homo sapiens OX=9606 GN=EFHD1 PE=1 SV=1;tr|Q8WYH2|Q8WYH2_HUMAN EF-hand domain-containing protein D1 OS=Homo sapiens OX=9606 GN=EFHD1 PE=1 SV=1;tr|A0A087X1Z2|A0A087X1Z2_HUMAN EF-hand			1	0.5	0.5	0.5	0.5	0.5		1.33333	0.373901
sp|O60885|BRD4_HUMAN;tr|M0QZD9|M0QZD9_HUMAN;sp|Q15059|BRD3_HUMAN	sp|O60885|BRD4_HUMAN Bromodomain-containing protein 4 OS=Homo sapiens OX=9606 GN=BRD4 PE=1 SV=2;tr|M0QZD9|M0QZD9_HUMAN Bromodomain-containing protein 4 (Fragment) OS=Homo sapiens OX=9606 GN=BRD4 PE=1 SV=1			1	0.5	0.5	0.5	0.5	0.5		1.33333	0.373901
tr|J3KND1|J3KND1_HUMAN;sp|Q96ER3|SAAL1_HUMAN;tr|E9PRZ1|E9PRZ1_HUMAN	tr|J3KND1|J3KND1_HUMAN Protein SAAL1 OS=Homo sapiens OX=9606 GN=SAAL1 PE=1 SV=1;sp|Q96ER3|SAAL1_HUMAN Protein SAAL1 OS=Homo sapiens OX=9606 GN=SAAL1 PE=1 SV=2;tr|E9PRZ1|E9PRZ1_HUMAN Protein SAAL1 OS=Homo sapiens OX=9606 GN=SAAL1 PE=1 SV=1			1	0.5	0.5	0.5	0.5	0.5		1.33333	0.373901
tr|H7BZJ3|H7BZJ3_HUMAN	tr|H7BZJ3|H7BZJ3_HUMAN Protein disulfide-isomerase A3 (Fragment) OS=Homo sapiens OX=9606 GN=PDIA3 PE=1 SV=1			1	0.5	0.5	0.5	0.5	0.5		1.33333	0.373901
sp|O60563|CCNT1_HUMAN;tr|A0A1W2PQ16|A0A1W2PQ16_HUMAN	sp|O60563|CCNT1_HUMAN Cyclin-T1 OS=Homo sapiens OX=9606 GN=CCNT1 PE=1 SV=1			1	0.5	0.5	0.5	0.5	0.5		1.33333	0.373901
sp|O75306|NDUS2_HUMAN	sp|O75306|NDUS2_HUMAN NADH dehydrogenase [ubiquinone] iron-sulfur protein 2, mitochondrial OS=Homo sapiens OX=9606 GN=NDUFS2 PE=1 SV=2			1	0.5	0.5	0.5	0.5	0.5		1.33333	0.373901
sp|P04818|TYSY_HUMAN	sp|P04818|TYSY_HUMAN Thymidylate synthase OS=Homo sapiens OX=9606 GN=TYMS PE=1 SV=3			0.5	1	0.5	0.5	0.5	0.5		1.33333	0.373901
sp|P30533|AMRP_HUMAN	sp|P30533|AMRP_HUMAN Alpha-2-macroglobulin receptor-associated protein OS=Homo sapiens OX=9606 GN=LRPAP1 PE=1 SV=1			1	0.5	0.5	0.5	0.5	0.5		1.33333	0.373901
sp|P53701|CCHL_HUMAN	sp|P53701|CCHL_HUMAN Cytochrome c-type heme lyase OS=Homo sapiens OX=9606 GN=HCCS PE=1 SV=1			1	0.5	0.5	0.5	0.5	0.5		1.33333	0.373901
sp|P61758|PFD3_HUMAN	sp|P61758|PFD3_HUMAN Prefoldin subunit 3 OS=Homo sapiens OX=9606 GN=VBP1 PE=1 SV=4			1	0.5	0.5	0.5	0.5	0.5		1.33333	0.373901
tr|H0YCU9|H0YCU9_HUMAN;sp|Q01995|TAGL_HUMAN	tr|H0YCU9|H0YCU9_HUMAN Transgelin (Fragment) OS=Homo sapiens OX=9606 GN=TAGLN PE=1 SV=1;sp|Q01995|TAGL_HUMAN Transgelin OS=Homo sapiens OX=9606 GN=TAGLN PE=1 SV=4			1	0.5	0.5	0.5	0.5	0.5		1.33333	0.373901
tr|F5GX39|F5GX39_HUMAN;sp|Q15363|TMED2_HUMAN;tr|E7EQ72|E7EQ72_HUMAN	tr|F5GX39|F5GX39_HUMAN Transmembrane emp24 domain-containing protein 2 OS=Homo sapiens OX=9606 GN=TMED2 PE=1 SV=1;sp|Q15363|TMED2_HUMAN Transmembrane emp24 domain-containing protein 2 OS=Homo sapiens OX=9606 GN=TMED2 PE=1 SV=1;tr|E7EQ72|E7EQ72_HUMAN Transm			1	0.5	0.5	0.5	0.5	0.5		1.33333	0.373901
tr|B2RDT5|B2RDT5_HUMAN;tr|E9PIH0|E9PIH0_HUMAN;tr|B3KNL7|B3KNL7_HUMAN;sp|Q6UX40|TM107_HUMAN	tr|B2RDT5|B2RDT5_HUMAN Transmembrane protein 107 OS=Homo sapiens OX=9606 GN=TMEM107 PE=2 SV=1;tr|E9PIH0|E9PIH0_HUMAN Transmembrane protein 107 OS=Homo sapiens OX=9606 GN=TMEM107 PE=4 SV=1;tr|B3KNL7|B3KNL7_HUMAN Transmembrane protein 107 OS=Homo sapiens OX=			1	0.5	0.5	0.5	0.5	0.5		1.33333	0.373901
tr|V9GY02|V9GY02_HUMAN;sp|Q99583|MNT_HUMAN	tr|V9GY02|V9GY02_HUMAN Max-binding protein MNT OS=Homo sapiens OX=9606 GN=MNT PE=1 SV=1;sp|Q99583|MNT_HUMAN Max-binding protein MNT OS=Homo sapiens OX=9606 GN=MNT PE=1 SV=1			1	0.5	0.5	0.5	0.5	0.5		1.33333	0.373901
sp|Q9NPD8|UBE2T_HUMAN	sp|Q9NPD8|UBE2T_HUMAN Ubiquitin-conjugating enzyme E2 T OS=Homo sapiens OX=9606 GN=UBE2T PE=1 SV=1			1	0.5	0.5	0.5	0.5	0.5		1.33333	0.373901
tr|A0A3B3IRV3|A0A3B3IRV3_HUMAN;sp|Q9ULC4|MCTS1_HUMAN	tr|A0A3B3IRV3|A0A3B3IRV3_HUMAN Malignant T-cell-amplified sequence OS=Homo sapiens OX=9606 GN=MCTS2P PE=3 SV=1;sp|Q9ULC4|MCTS1_HUMAN Malignant T-cell-amplified sequence 1 OS=Homo sapiens OX=9606 GN=MCTS1 PE=1 SV=1			1	0.5	0.5	0.5	0.5	0.5		1.33333	0.373901
sp|Q9UQR0|SCML2_HUMAN	sp|Q9UQR0|SCML2_HUMAN Sex comb on midleg-like protein 2 OS=Homo sapiens OX=9606 GN=SCML2 PE=1 SV=1			1	0.5	0.5	0.5	0.5	0.5		1.33333	0.373901
tr|B1AHC6|B1AHC6_HUMAN;tr|B1AHC5|B1AHC5_HUMAN	tr|B1AHC6|B1AHC6_HUMAN PHD finger protein 21B (Fragment) OS=Homo sapiens OX=9606 GN=PHF21B PE=1 SV=1;tr|B1AHC5|B1AHC5_HUMAN PHD finger protein 21B OS=Homo sapiens OX=9606 GN=PHF21B PE=1 SV=1			1	0.5	0.5	0.5	0.5	0.5		1.33333	0.373901
tr|J3QRC2|J3QRC2_HUMAN	tr|J3QRC2|J3QRC2_HUMAN Rho GTPase-activating protein 28 (Fragment) OS=Homo sapiens OX=9606 GN=ARHGAP28 PE=1 SV=1			0.5	1	0.5	0.5	0.5	0.5		1.33333	0.373901
tr|H7C1M2|H7C1M2_HUMAN	tr|H7C1M2|H7C1M2_HUMAN Protein SON (Fragment) OS=Homo sapiens OX=9606 GN=SON PE=1 SV=1			1	0.5	0.5	0.5	0.5	0.5		1.33333	0.373901
tr|K7EMS3|K7EMS3_HUMAN	tr|K7EMS3|K7EMS3_HUMAN Keratin, type I cytoskeletal 19 (Fragment) OS=Homo sapiens OX=9606 GN=KRT19 PE=1 SV=1			0.5	1	0.5	0.5	0.5	0.5		1.33333	0.373901
sp|Q562R1|ACTBL_HUMAN	sp|Q562R1|ACTBL_HUMAN Beta-actin-like protein 2 OS=Homo sapiens OX=9606 GN=ACTBL2 PE=1 SV=2			0.5	0.5	1	0.5	0.5	0.5		1.33333	0.373901
tr|E7ENN3|E7ENN3_HUMAN;tr|A0A0C4DG40|A0A0C4DG40_HUMAN;sp|Q8NF91|SYNE1_HUMAN	tr|E7ENN3|E7ENN3_HUMAN Nesprin-1 OS=Homo sapiens OX=9606 GN=SYNE1 PE=1 SV=2;tr|A0A0C4DG40|A0A0C4DG40_HUMAN Nesprin-1 OS=Homo sapiens OX=9606 GN=SYNE1 PE=1 SV=1;sp|Q8NF91|SYNE1_HUMAN Nesprin-1 OS=Homo sapiens OX=9606 GN=SYNE1 PE=1 SV=4			1	1	1	0.5	1	1		1.2	0.373901
tr|M0QZM1|M0QZM1_HUMAN	tr|M0QZM1|M0QZM1_HUMAN Heterogeneous nuclear ribonucleoprotein M (Fragment) OS=Homo sapiens OX=9606 GN=HNRNPM PE=1 SV=1			0.5	0.5	1	0.5	0.5	0.5		1.33333	0.373901
sp|Q6P1N0|C2D1A_HUMAN;tr|K7EJY5|K7EJY5_HUMAN;tr|K7EMP1|K7EMP1_HUMAN	sp|Q6P1N0|C2D1A_HUMAN Coiled-coil and C2 domain-containing protein 1A OS=Homo sapiens OX=9606 GN=CC2D1A PE=1 SV=1;tr|K7EJY5|K7EJY5_HUMAN Coiled-coil and C2 domain-containing protein 1A (Fragment) OS=Homo sapiens OX=9606 GN=CC2D1A PE=1 SV=1;tr|K7EMP1|K7EMP1			0.5	0.5	1	0.5	0.5	0.5		1.33333	0.373901
tr|E9PL10|E9PL10_HUMAN;sp|Q96K17|BT3L4_HUMAN	tr|E9PL10|E9PL10_HUMAN Transcription factor BTF3 OS=Homo sapiens OX=9606 GN=BTF3L4 PE=1 SV=1;sp|Q96K17|BT3L4_HUMAN Transcription factor BTF3 homolog 4 OS=Homo sapiens OX=9606 GN=BTF3L4 PE=1 SV=1			0.5	0.5	1	0.5	0.5	0.5		1.33333	0.373901
sp|P78417|GSTO1_HUMAN;tr|Q5TA01|Q5TA01_HUMAN;tr|Q5TA02|Q5TA02_HUMAN	sp|P78417|GSTO1_HUMAN Glutathione S-transferase omega-1 OS=Homo sapiens OX=9606 GN=GSTO1 PE=1 SV=2;tr|Q5TA01|Q5TA01_HUMAN Glutathione S-transferase omega-1 (Fragment) OS=Homo sapiens OX=9606 GN=GSTO1 PE=1 SV=1;tr|Q5TA02|Q5TA02_HUMAN Glutathione S-transfera			0.5	0.5	1	0.5	0.5	0.5		1.33333	0.373901
sp|O00231|PSD11_HUMAN;tr|J3QRY4|J3QRY4_HUMAN	sp|O00231|PSD11_HUMAN 26S proteasome non-ATPase regulatory subunit 11 OS=Homo sapiens OX=9606 GN=PSMD11 PE=1 SV=3;tr|J3QRY4|J3QRY4_HUMAN 26S proteasome non-ATPase regulatory subunit 11 (Fragment) OS=Homo sapiens OX=9606 GN=PSMD11 PE=1 SV=8			0.5	0.5	1	0.5	0.5	0.5		1.33333	0.373901
sp|Q92734|TFG_HUMAN;tr|C9JUE0|C9JUE0_HUMAN;tr|C9JJP5|C9JJP5_HUMAN	sp|Q92734|TFG_HUMAN Protein TFG OS=Homo sapiens OX=9606 GN=TFG PE=1 SV=2;tr|C9JUE0|C9JUE0_HUMAN Protein TFG (Fragment) OS=Homo sapiens OX=9606 GN=TFG PE=1 SV=1;tr|C9JJP5|C9JJP5_HUMAN Protein TFG (Fragment) OS=Homo sapiens OX=9606 GN=TFG PE=1 SV=1			0.5	0.5	1	0.5	0.5	0.5		1.33333	0.373901
tr|H0Y579|H0Y579_HUMAN;sp|P54727|RD23B_HUMAN	tr|H0Y579|H0Y579_HUMAN UV excision repair protein RAD23 homolog B (Fragment) OS=Homo sapiens OX=9606 GN=RAD23B PE=1 SV=1;sp|P54727|RD23B_HUMAN UV excision repair protein RAD23 homolog B OS=Homo sapiens OX=9606 GN=RAD23B PE=1 SV=1			0.5	0.5	1	0.5	0.5	0.5		1.33333	0.373901
sp|Q9UBQ7|GRHPR_HUMAN;tr|U3KQ56|U3KQ56_HUMAN	sp|Q9UBQ7|GRHPR_HUMAN Glyoxylate reductase/hydroxypyruvate reductase OS=Homo sapiens OX=9606 GN=GRHPR PE=1 SV=1;tr|U3KQ56|U3KQ56_HUMAN Glyoxylate reductase/hydroxypyruvate reductase OS=Homo sapiens OX=9606 GN=GRHPR PE=1 SV=1			0.5	0.5	1	0.5	0.5	0.5		1.33333	0.373901
tr|D6R9Z7|D6R9Z7_HUMAN;sp|P15954|COX7C_HUMAN	tr|D6R9Z7|D6R9Z7_HUMAN Cytochrome c oxidase subunit 7C, mitochondrial OS=Homo sapiens OX=9606 GN=COX7C PE=1 SV=1;sp|P15954|COX7C_HUMAN Cytochrome c oxidase subunit 7C, mitochondrial OS=Homo sapiens OX=9606 GN=COX7C PE=1 SV=1			0.5	0.5	1	0.5	0.5	0.5		1.33333	0.373901
sp|P06280|AGAL_HUMAN;tr|A0A3B3IUC4|A0A3B3IUC4_HUMAN	sp|P06280|AGAL_HUMAN Alpha-galactosidase A OS=Homo sapiens OX=9606 GN=GLA PE=1 SV=1;tr|A0A3B3IUC4|A0A3B3IUC4_HUMAN Alpha-galactosidase OS=Homo sapiens OX=9606 GN=GLA PE=1 SV=1			0.5	0.5	1	0.5	0.5	0.5		1.33333	0.373901
tr|E9PPG9|E9PPG9_HUMAN;sp|P78406|RAE1L_HUMAN;tr|E9PQ57|E9PQ57_HUMAN	tr|E9PPG9|E9PPG9_HUMAN mRNA export factor OS=Homo sapiens OX=9606 GN=RAE1 PE=1 SV=1;sp|P78406|RAE1L_HUMAN mRNA export factor OS=Homo sapiens OX=9606 GN=RAE1 PE=1 SV=1;tr|E9PQ57|E9PQ57_HUMAN mRNA export factor OS=Homo sapiens OX=9606 GN=RAE1 PE=1 SV=1			0.5	0.5	1	0.5	0.5	0.5		1.33333	0.373901
sp|P21912|SDHB_HUMAN	sp|P21912|SDHB_HUMAN Succinate dehydrogenase [ubiquinone] iron-sulfur subunit, mitochondrial OS=Homo sapiens OX=9606 GN=SDHB PE=1 SV=3			0.5	0.5	1	0.5	0.5	0.5		1.33333	0.373901
tr|E9PRR7|E9PRR7_HUMAN;sp|Q14331|FRG1_HUMAN	tr|E9PRR7|E9PRR7_HUMAN Protein FRG1 (Fragment) OS=Homo sapiens OX=9606 GN=FRG1 PE=1 SV=1;sp|Q14331|FRG1_HUMAN Protein FRG1 OS=Homo sapiens OX=9606 GN=FRG1 PE=1 SV=1			0.5	0.5	1	0.5	0.5	0.5		1.33333	0.373901
tr|A0A1W2PQG6|A0A1W2PQG6_HUMAN;sp|P04080|CYTB_HUMAN	tr|A0A1W2PQG6|A0A1W2PQG6_HUMAN Cystatin-B (Fragment) OS=Homo sapiens OX=9606 GN=CSTB PE=1 SV=1;sp|P04080|CYTB_HUMAN Cystatin-B OS=Homo sapiens OX=9606 GN=CSTB PE=1 SV=2			0.5	0.5	1	0.5	0.5	0.5		1.33333	0.373901
sp|P42166|LAP2A_HUMAN	sp|P42166|LAP2A_HUMAN Lamina-associated polypeptide 2, isoform alpha OS=Homo sapiens OX=9606 GN=TMPO PE=1 SV=2			0.5	0.5	1	0.5	0.5	0.5		1.33333	0.373901
sp|Q13085|ACACA_HUMAN	sp|Q13085|ACACA_HUMAN Acetyl-CoA carboxylase 1 OS=Homo sapiens OX=9606 GN=ACACA PE=1 SV=2			0.5	0.5	1	0.5	0.5	0.5		1.33333	0.373901
tr|E9PJK1|E9PJK1_HUMAN;tr|E9PRJ8|E9PRJ8_HUMAN;tr|H0YDL9|H0YDL9_HUMAN;tr|H0YDJ9|H0YDJ9_HUMAN;sp|P60033|CD81_HUMAN;tr|E9PIF1|E9PIF1_HUMAN;tr|A6NMH8|A6NMH8_HUMAN;tr|E9PM31|E9PM31_HUMAN;tr|H0YEE2|H0YEE2_HUMAN	tr|E9PJK1|E9PJK1_HUMAN Tetraspanin OS=Homo sapiens OX=9606 GN=CD81 PE=1 SV=1;tr|E9PRJ8|E9PRJ8_HUMAN Tetraspanin (Fragment) OS=Homo sapiens OX=9606 GN=CD81 PE=1 SV=1;tr|H0YDL9|H0YDL9_HUMAN Tetraspanin (Fragment) OS=Homo sapiens OX=9606 GN=CD81 PE=1 SV=1;tr|			0.5	0.5	1	0.5	0.5	0.5		1.33333	0.373901
tr|H0Y580|H0Y580_HUMAN;sp|Q9NR50|EI2BG_HUMAN	tr|H0Y580|H0Y580_HUMAN Translation initiation factor eIF-2B subunit gamma (Fragment) OS=Homo sapiens OX=9606 GN=EIF2B3 PE=1 SV=1;sp|Q9NR50|EI2BG_HUMAN Translation initiation factor eIF-2B subunit gamma OS=Homo sapiens OX=9606 GN=EIF2B3 PE=1 SV=1			0.5	0.5	1	0.5	0.5	0.5		1.33333	0.373901
sp|Q6YN16|HSDL2_HUMAN	sp|Q6YN16|HSDL2_HUMAN Hydroxysteroid dehydrogenase-like protein 2 OS=Homo sapiens OX=9606 GN=HSDL2 PE=1 SV=1			0.5	0.5	1	0.5	0.5	0.5		1.33333	0.373901
tr|D6R9C3|D6R9C3_HUMAN;sp|P14406|CX7A2_HUMAN;tr|D6RIE3|D6RIE3_HUMAN;tr|D6RGV5|D6RGV5_HUMAN;tr|H0UI06|H0UI06_HUMAN	tr|D6R9C3|D6R9C3_HUMAN Cytochrome c oxidase subunit 7A2, mitochondrial OS=Homo sapiens OX=9606 GN=COX7A2 PE=1 SV=1;sp|P14406|CX7A2_HUMAN Cytochrome c oxidase subunit 7A2, mitochondrial OS=Homo sapiens OX=9606 GN=COX7A2 PE=1 SV=1;tr|D6RIE3|D6RIE3_HUMAN Cyto			0.5	0.5	1	0.5	0.5	0.5		1.33333	0.373901
tr|F5GWY6|F5GWY6_HUMAN;tr|K7ER35|K7ER35_HUMAN;tr|F5GYE9|F5GYE9_HUMAN;sp|Q6IA86|ELP2_HUMAN	tr|F5GWY6|F5GWY6_HUMAN Elongator complex protein 2 OS=Homo sapiens OX=9606 GN=ELP2 PE=1 SV=1;tr|K7ER35|K7ER35_HUMAN Elongator complex protein 2 OS=Homo sapiens OX=9606 GN=ELP2 PE=1 SV=1;tr|F5GYE9|F5GYE9_HUMAN Elongator complex protein 2 OS=Homo sapiens OX=			0.5	0.5	1	0.5	0.5	0.5		1.33333	0.373901
tr|Q5TBR0|Q5TBR0_HUMAN;tr|Q5TBR1|Q5TBR1_HUMAN;sp|Q9NR45|SIAS_HUMAN	tr|Q5TBR0|Q5TBR0_HUMAN Sialic acid synthase (Fragment) OS=Homo sapiens OX=9606 GN=NANS PE=1 SV=1;tr|Q5TBR1|Q5TBR1_HUMAN Sialic acid synthase (Fragment) OS=Homo sapiens OX=9606 GN=NANS PE=1 SV=1;sp|Q9NR45|SIAS_HUMAN Sialic acid synthase OS=Homo sapiens OX=9			0.5	0.5	1	0.5	0.5	0.5		1.33333	0.373901
sp|Q92620|PRP16_HUMAN;tr|H3BV01|H3BV01_HUMAN;tr|H3BQT9|H3BQT9_HUMAN;tr|J3KRT1|J3KRT1_HUMAN	sp|Q92620|PRP16_HUMAN Pre-mRNA-splicing factor ATP-dependent RNA helicase PRP16 OS=Homo sapiens OX=9606 GN=DHX38 PE=1 SV=2;tr|H3BV01|H3BV01_HUMAN Pre-mRNA-splicing factor ATP-dependent RNA helicase PRP16 (Fragment) OS=Homo sapiens OX=9606 GN=DHX38 PE=1 SV=			0.5	0.5	1	0.5	0.5	0.5		1.33333	0.373901
sp|Q9UGP8|SEC63_HUMAN	sp|Q9UGP8|SEC63_HUMAN Translocation protein SEC63 homolog OS=Homo sapiens OX=9606 GN=SEC63 PE=1 SV=2			0.5	0.5	1	0.5	0.5	0.5		1.33333	0.373901
tr|F8W914|F8W914_HUMAN;sp|Q9NQC3|RTN4_HUMAN	tr|F8W914|F8W914_HUMAN Reticulon OS=Homo sapiens OX=9606 GN=RTN4 PE=1 SV=1;sp|Q9NQC3|RTN4_HUMAN Reticulon-4 OS=Homo sapiens OX=9606 GN=RTN4 PE=1 SV=2			0.5	0.5	1	0.5	0.5	0.5		1.33333	0.373901
tr|E5RHX3|E5RHX3_HUMAN;tr|E5RIQ4|E5RIQ4_HUMAN;tr|E5RIK1|E5RIK1_HUMAN;tr|A0A0D9SF44|A0A0D9SF44_HUMAN;tr|A0A0R4J2E2|A0A0R4J2E2_HUMAN;sp|Q9Y3T6|R3HC1_HUMAN	tr|E5RHX3|E5RHX3_HUMAN R3H and coiled-coil domain-containing protein 1 (Fragment) OS=Homo sapiens OX=9606 GN=R3HCC1 PE=1 SV=2;tr|E5RIQ4|E5RIQ4_HUMAN R3H and coiled-coil domain-containing protein 1 (Fragment) OS=Homo sapiens OX=9606 GN=R3HCC1 PE=1 SV=2;tr|E			0.5	0.5	1	0.5	0.5	0.5		1.33333	0.373901
sp|Q07812|BAX_HUMAN	sp|Q07812|BAX_HUMAN Apoptosis regulator BAX OS=Homo sapiens OX=9606 GN=BAX PE=1 SV=1			0.5	0.5	1	0.5	0.5	0.5		1.33333	0.373901
tr|A0A087WX59|A0A087WX59_HUMAN;sp|Q16186|ADRM1_HUMAN	tr|A0A087WX59|A0A087WX59_HUMAN Proteasomal ubiquitin receptor ADRM1 OS=Homo sapiens OX=9606 GN=ADRM1 PE=1 SV=1;sp|Q16186|ADRM1_HUMAN Proteasomal ubiquitin receptor ADRM1 OS=Homo sapiens OX=9606 GN=ADRM1 PE=1 SV=2			0.5	0.5	1	0.5	0.5	0.5		1.33333	0.373901
sp|P55210|CASP7_HUMAN;tr|A0A0A0MRL7|A0A0A0MRL7_HUMAN	sp|P55210|CASP7_HUMAN Caspase-7 OS=Homo sapiens OX=9606 GN=CASP7 PE=1 SV=1;tr|A0A0A0MRL7|A0A0A0MRL7_HUMAN Caspase-7 OS=Homo sapiens OX=9606 GN=CASP7 PE=1 SV=1			0.5	0.5	1	0.5	0.5	0.5		1.33333	0.373901
sp|P05091|ALDH2_HUMAN;tr|S4R3S4|S4R3S4_HUMAN	sp|P05091|ALDH2_HUMAN Aldehyde dehydrogenase, mitochondrial OS=Homo sapiens OX=9606 GN=ALDH2 PE=1 SV=2;tr|S4R3S4|S4R3S4_HUMAN Aldehyde dehydrogenase, mitochondrial (Fragment) OS=Homo sapiens OX=9606 GN=ALDH2 PE=1 SV=1			0.5	0.5	1	0.5	0.5	0.5		1.33333	0.373901
tr|E5RJZ1|E5RJZ1_HUMAN;tr|H0YBD2|H0YBD2_HUMAN;sp|O14548|COX7R_HUMAN	tr|E5RJZ1|E5RJZ1_HUMAN Cytochrome c oxidase subunit 7A-related protein, mitochondrial OS=Homo sapiens OX=9606 GN=COX7A2L PE=1 SV=1;tr|H0YBD2|H0YBD2_HUMAN Cytochrome c oxidase subunit 7A-related protein, mitochondrial (Fragment) OS=Homo sapiens OX=9606 GN=C			0.5	0.5	1	0.5	0.5	0.5		1.33333	0.373901
sp|O95292|VAPB_HUMAN	sp|O95292|VAPB_HUMAN Vesicle-associated membrane protein-associated protein B/C OS=Homo sapiens OX=9606 GN=VAPB PE=1 SV=3			0.5	0.5	1	0.5	0.5	0.5		1.33333	0.373901
sp|Q969S3|ZN622_HUMAN	sp|Q969S3|ZN622_HUMAN Zinc finger protein 622 OS=Homo sapiens OX=9606 GN=ZNF622 PE=1 SV=1			0.5	0.5	1	0.5	0.5	0.5		1.33333	0.373901
tr|J3KN66|J3KN66_HUMAN;tr|A0A0A0MSK5|A0A0A0MSK5_HUMAN;sp|Q5JTV8|TOIP1_HUMAN;tr|H0YD16|H0YD16_HUMAN	tr|J3KN66|J3KN66_HUMAN Torsin-1A-interacting protein 1 OS=Homo sapiens OX=9606 GN=TOR1AIP1 PE=1 SV=1;tr|A0A0A0MSK5|A0A0A0MSK5_HUMAN Torsin-1A-interacting protein 1 OS=Homo sapiens OX=9606 GN=TOR1AIP1 PE=1 SV=1;sp|Q5JTV8|TOIP1_HUMAN Torsin-1A-interacting pr			0.5	0.5	1	0.5	0.5	0.5		1.33333	0.373901
tr|H0Y4T6|H0Y4T6_HUMAN;tr|J3KMW3|J3KMW3_HUMAN;tr|H0Y8P6|H0Y8P6_HUMAN;tr|H0Y610|H0Y610_HUMAN;sp|Q9Y237|PIN4_HUMAN;tr|A0A494C021|A0A494C021_HUMAN	tr|H0Y4T6|H0Y4T6_HUMAN Peptidyl-prolyl cis-trans isomerase NIMA-interacting 4 (Fragment) OS=Homo sapiens OX=9606 GN=PIN4 PE=1 SV=1;tr|J3KMW3|J3KMW3_HUMAN Peptidyl-prolyl cis-trans isomerase NIMA-interacting 4 OS=Homo sapiens OX=9606 GN=PIN4 PE=1 SV=1;tr|H0			0.5	0.5	1	0.5	0.5	0.5		1.33333	0.373901
tr|C9J8J8|C9J8J8_HUMAN;sp|P19022|CADH2_HUMAN	tr|C9J8J8|C9J8J8_HUMAN Cadherin-2 (Fragment) OS=Homo sapiens OX=9606 GN=CDH2 PE=1 SV=1;sp|P19022|CADH2_HUMAN Cadherin-2 OS=Homo sapiens OX=9606 GN=CDH2 PE=1 SV=4			0.5	0.5	1	0.5	0.5	0.5		1.33333	0.373901
sp|P11908|PRPS2_HUMAN;tr|A6NMS2|A6NMS2_HUMAN;tr|D3YTJ7|D3YTJ7_HUMAN	sp|P11908|PRPS2_HUMAN Ribose-phosphate pyrophosphokinase 2 OS=Homo sapiens OX=9606 GN=PRPS2 PE=1 SV=2			0.5	0.5	1	0.5	0.5	0.5		1.33333	0.373901
sp|Q7Z7H5|TMED4_HUMAN	sp|Q7Z7H5|TMED4_HUMAN Transmembrane emp24 domain-containing protein 4 OS=Homo sapiens OX=9606 GN=TMED4 PE=1 SV=1			0.5	0.5	1	0.5	0.5	0.5		1.33333	0.373901
sp|P50570|DYN2_HUMAN	sp|P50570|DYN2_HUMAN Dynamin-2 OS=Homo sapiens OX=9606 GN=DNM2 PE=1 SV=2			0.5	0.5	1	0.5	0.5	0.5		1.33333	0.373901
tr|H3BPU7|H3BPU7_HUMAN;tr|H3BUG1|H3BUG1_HUMAN;tr|H3BU66|H3BU66_HUMAN;tr|H3BPM5|H3BPM5_HUMAN;tr|H3BQX0|H3BQX0_HUMAN;tr|H3BT46|H3BT46_HUMAN;tr|H3BMZ9|H3BMZ9_HUMAN;tr|H3BPP3|H3BPP3_HUMAN;tr|H3BP57|H3BP57_HUMAN;tr|H3BT48|H3BT48_HUMAN;tr|H3BUZ9|H3BUZ9_HUMAN;tr|H3BPB8|H3BPB8_HUMAN;sp|P34949|MPI_HUMAN	tr|H3BPU7|H3BPU7_HUMAN Mannose-6-phosphate isomerase (Fragment) OS=Homo sapiens OX=9606 GN=MPI PE=1 SV=1;tr|H3BUG1|H3BUG1_HUMAN Mannose-6-phosphate isomerase (Fragment) OS=Homo sapiens OX=9606 GN=MPI PE=1 SV=1;tr|H3BU66|H3BU66_HUMAN Mannose-6-phosphate iso			0.5	0.5	1	0.5	0.5	0.5		1.33333	0.373901
sp|Q3B726|RPA43_HUMAN	sp|Q3B726|RPA43_HUMAN DNA-directed RNA polymerase I subunit RPA43 OS=Homo sapiens OX=9606 GN=TWISTNB PE=1 SV=1			0.5	0.5	1	0.5	0.5	0.5		1.33333	0.373901
tr|Q1JUQ3|Q1JUQ3_HUMAN;tr|A0A087WTS4|A0A087WTS4_HUMAN;sp|P62942|FKB1A_HUMAN;tr|A0A087WV48|A0A087WV48_HUMAN;tr|A0A087WZM5|A0A087WZM5_HUMAN	tr|Q1JUQ3|Q1JUQ3_HUMAN FK506 binding protein12 OS=Homo sapiens OX=9606 GN=FKBP1A PE=2 SV=1;tr|A0A087WTS4|A0A087WTS4_HUMAN Peptidyl-prolyl cis-trans isomerase FKBP1A OS=Homo sapiens OX=9606 GN=FKBP1A PE=4 SV=1;sp|P62942|FKB1A_HUMAN Peptidyl-prolyl cis-trans			0.5	0.5	1	0.5	0.5	0.5		1.33333	0.373901
sp|Q9BTE3|MCMBP_HUMAN	sp|Q9BTE3|MCMBP_HUMAN Mini-chromosome maintenance complex-binding protein OS=Homo sapiens OX=9606 GN=MCMBP PE=1 SV=2			0.5	0.5	1	0.5	0.5	0.5		1.33333	0.373901
tr|H3BPQ6|H3BPQ6_HUMAN;tr|A0A024R216|A0A024R216_HUMAN;sp|Q9Y3E1|HDGR3_HUMAN	tr|H3BPQ6|H3BPQ6_HUMAN Hepatoma-derived growth factor-related protein 3 OS=Homo sapiens OX=9606 GN=HDGFL3 PE=1 SV=1;tr|A0A024R216|A0A024R216_HUMAN Hepatoma-derived growth factor, related protein 3, isoform CRA_a OS=Homo sapiens OX=9606 GN=HDGFRP3 PE=1 SV=1			0.5	0.5	1	0.5	0.5	0.5		1.33333	0.373901
tr|F8WDI0|F8WDI0_HUMAN;sp|Q9NT62|ATG3_HUMAN	tr|F8WDI0|F8WDI0_HUMAN Ubiquitin-like-conjugating enzyme ATG3 OS=Homo sapiens OX=9606 GN=ATG3 PE=1 SV=1;sp|Q9NT62|ATG3_HUMAN Ubiquitin-like-conjugating enzyme ATG3 OS=Homo sapiens OX=9606 GN=ATG3 PE=1 SV=1			0.5	0.5	1	0.5	0.5	0.5		1.33333	0.373901
tr|A0A286YFD6|A0A286YFD6_HUMAN;sp|P31350|RIR2_HUMAN	tr|A0A286YFD6|A0A286YFD6_HUMAN Ribonucleoside-diphosphate reductase subunit M2 OS=Homo sapiens OX=9606 GN=RRM2 PE=1 SV=1;sp|P31350|RIR2_HUMAN Ribonucleoside-diphosphate reductase subunit M2 OS=Homo sapiens OX=9606 GN=RRM2 PE=1 SV=1			0.5	0.5	1	0.5	0.5	0.5		1.33333	0.373901
tr|E9PGT1|E9PGT1_HUMAN;sp|Q15631|TSN_HUMAN	tr|E9PGT1|E9PGT1_HUMAN Translin OS=Homo sapiens OX=9606 GN=TSN PE=1 SV=1;sp|Q15631|TSN_HUMAN Translin OS=Homo sapiens OX=9606 GN=TSN PE=1 SV=1			0.5	0.5	1	0.5	0.5	0.5		1.33333	0.373901
sp|P22059|OSBP1_HUMAN	sp|P22059|OSBP1_HUMAN Oxysterol-binding protein 1 OS=Homo sapiens OX=9606 GN=OSBP PE=1 SV=1			0.5	0.5	1	0.5	0.5	0.5		1.33333	0.373901
sp|Q9UER7|DAXX_HUMAN	sp|Q9UER7|DAXX_HUMAN Death domain-associated protein 6 OS=Homo sapiens OX=9606 GN=DAXX PE=1 SV=2			0.5	0.5	1	0.5	0.5	0.5		1.33333	0.373901
sp|O76031|CLPX_HUMAN	sp|O76031|CLPX_HUMAN ATP-dependent Clp protease ATP-binding subunit clpX-like, mitochondrial OS=Homo sapiens OX=9606 GN=CLPX PE=1 SV=2			0.5	0.5	1	0.5	0.5	0.5		1.33333	0.373901
sp|Q9Y613|FHOD1_HUMAN	sp|Q9Y613|FHOD1_HUMAN FH1/FH2 domain-containing protein 1 OS=Homo sapiens OX=9606 GN=FHOD1 PE=1 SV=3			0.5	0.5	1	0.5	0.5	0.5		1.33333	0.373901
tr|A0A3B3IRT3|A0A3B3IRT3_HUMAN;sp|O60343|TBCD4_HUMAN	tr|A0A3B3IRT3|A0A3B3IRT3_HUMAN TBC1 domain family member 4 OS=Homo sapiens OX=9606 GN=TBC1D4 PE=1 SV=1;sp|O60343|TBCD4_HUMAN TBC1 domain family member 4 OS=Homo sapiens OX=9606 GN=TBC1D4 PE=1 SV=2			0.5	0.5	1	0.5	0.5	0.5		1.33333	0.373901
tr|B2WTI3|B2WTI3_HUMAN;tr|B2WTI4|B2WTI4_HUMAN;tr|K7EJU9|K7EJU9_HUMAN;sp|Q6NYC1|JMJD6_HUMAN	tr|B2WTI3|B2WTI3_HUMAN Bifunctional arginine demethylase and lysyl-hydroxylase JMJD6 OS=Homo sapiens OX=9606 GN=JMJD6 PE=1 SV=1;tr|B2WTI4|B2WTI4_HUMAN Bifunctional arginine demethylase and lysyl-hydroxylase JMJD6 OS=Homo sapiens OX=9606 GN=JMJD6 PE=1 SV=1;			0.5	0.5	1	0.5	0.5	0.5		1.33333	0.373901
sp|Q13112|CAF1B_HUMAN	sp|Q13112|CAF1B_HUMAN Chromatin assembly factor 1 subunit B OS=Homo sapiens OX=9606 GN=CHAF1B PE=1 SV=1			0.5	0.5	1	0.5	0.5	0.5		1.33333	0.373901
sp|P14854|CX6B1_HUMAN	sp|P14854|CX6B1_HUMAN Cytochrome c oxidase subunit 6B1 OS=Homo sapiens OX=9606 GN=COX6B1 PE=1 SV=2			0.5	0.5	1	0.5	0.5	0.5		1.33333	0.373901
tr|A0A096LNY5|A0A096LNY5_HUMAN;tr|A0A1B0GTG9|A0A1B0GTG9_HUMAN;tr|A0A1B0GWF8|A0A1B0GWF8_HUMAN;tr|A0A1B0GWJ0|A0A1B0GWJ0_HUMAN;tr|A0A1B0GTJ7|A0A1B0GTJ7_HUMAN;sp|P30566|PUR8_HUMAN;tr|A0A0A6YY92|A0A0A6YY92_HUMAN;tr|A0A096LP92|A0A096LP92_HUMAN;tr|B4DEP1|B4DEP1_HUMAN;tr|A0A096LPA2|A0A096LPA2_HUMAN;tr|A0A1W2PRX2|A0A1W2PRX2_HUMAN;tr|A0A096LP72|A0A096LP72_HUMAN;tr|A0A096LNY4|A0A096LNY4_HUMAN;tr|A0A096LNY6|…	tr|A0A096LNY5|A0A096LNY5_HUMAN Adenylosuccinate lyase (Fragment) OS=Homo sapiens OX=9606 GN=ADSL PE=1 SV=1;tr|A0A1B0GTG9|A0A1B0GTG9_HUMAN Adenylosuccinate lyase (Fragment) OS=Homo sapiens OX=9606 GN=ADSL PE=1 SV=1;tr|A0A1B0GWF8|A0A1B0GWF8_HUMAN Adenylosucc			0.5	0.5	1	0.5	0.5	0.5		1.33333	0.373901
sp|Q9BVG4|PBDC1_HUMAN	sp|Q9BVG4|PBDC1_HUMAN Protein PBDC1 OS=Homo sapiens OX=9606 GN=PBDC1 PE=1 SV=1			0.5	0.5	1	0.5	0.5	0.5		1.33333	0.373901
sp|Q9Y371|SHLB1_HUMAN;tr|A0A087WW40|A0A087WW40_HUMAN	sp|Q9Y371|SHLB1_HUMAN Endophilin-B1 OS=Homo sapiens OX=9606 GN=SH3GLB1 PE=1 SV=1;tr|A0A087WW40|A0A087WW40_HUMAN Endophilin-B1 OS=Homo sapiens OX=9606 GN=SH3GLB1 PE=1 SV=1			0.5	0.5	1	0.5	0.5	0.5		1.33333	0.373901
tr|F2Z356|F2Z356_HUMAN;sp|Q9UKN8|TF3C4_HUMAN	tr|F2Z356|F2Z356_HUMAN General transcription factor 3C polypeptide 4 OS=Homo sapiens OX=9606 GN=GTF3C4 PE=1 SV=1;sp|Q9UKN8|TF3C4_HUMAN General transcription factor 3C polypeptide 4 OS=Homo sapiens OX=9606 GN=GTF3C4 PE=1 SV=2			0.5	0.5	1	0.5	0.5	0.5		1.33333	0.373901
sp|Q13542|4EBP2_HUMAN	sp|Q13542|4EBP2_HUMAN Eukaryotic translation initiation factor 4E-binding protein 2 OS=Homo sapiens OX=9606 GN=EIF4EBP2 PE=1 SV=1			0.5	0.5	1	0.5	0.5	0.5		1.33333	0.373901
sp|Q15404|RSU1_HUMAN	sp|Q15404|RSU1_HUMAN Ras suppressor protein 1 OS=Homo sapiens OX=9606 GN=RSU1 PE=1 SV=3			0.5	0.5	1	0.5	0.5	0.5		1.33333	0.373901
sp|Q14CX7|NAA25_HUMAN	sp|Q14CX7|NAA25_HUMAN N-alpha-acetyltransferase 25, NatB auxiliary subunit OS=Homo sapiens OX=9606 GN=NAA25 PE=1 SV=1			0.5	0.5	1	0.5	0.5	0.5		1.33333	0.373901
tr|H7C3T0|H7C3T0_HUMAN;tr|E7EM64|E7EM64_HUMAN;sp|Q7L5N1|CSN6_HUMAN	tr|H7C3T0|H7C3T0_HUMAN COP9 signalosome complex subunit 6 (Fragment) OS=Homo sapiens OX=9606 GN=COPS6 PE=1 SV=1;tr|E7EM64|E7EM64_HUMAN COP9 signalosome complex subunit 6 OS=Homo sapiens OX=9606 GN=COPS6 PE=1 SV=1;sp|Q7L5N1|CSN6_HUMAN COP9 signalosome compl			0.5	0.5	1	0.5	0.5	0.5		1.33333	0.373901
sp|Q6PD62|CTR9_HUMAN	sp|Q6PD62|CTR9_HUMAN RNA polymerase-associated protein CTR9 homolog OS=Homo sapiens OX=9606 GN=CTR9 PE=1 SV=1			0.5	0.5	1	0.5	0.5	0.5		1.33333	0.373901
sp|Q5JVS0|HABP4_HUMAN	sp|Q5JVS0|HABP4_HUMAN Intracellular hyaluronan-binding protein 4 OS=Homo sapiens OX=9606 GN=HABP4 PE=1 SV=1			0.5	0.5	1	0.5	0.5	0.5		1.33333	0.373901
tr|Q96I63|Q96I63_HUMAN;sp|Q96TA2|YMEL1_HUMAN	tr|Q96I63|Q96I63_HUMAN ATP-dependent zinc metalloprotease YME1L1 OS=Homo sapiens OX=9606 GN=YME1L1 PE=1 SV=1;sp|Q96TA2|YMEL1_HUMAN ATP-dependent zinc metalloprotease YME1L1 OS=Homo sapiens OX=9606 GN=YME1L1 PE=1 SV=2			0.5	0.5	1	0.5	0.5	0.5		1.33333	0.373901
tr|D6RJA0|D6RJA0_HUMAN;sp|Q8WTS6|SETD7_HUMAN	tr|D6RJA0|D6RJA0_HUMAN Histone-lysine N-methyltransferase OS=Homo sapiens OX=9606 GN=SETD7 PE=1 SV=1;sp|Q8WTS6|SETD7_HUMAN Histone-lysine N-methyltransferase SETD7 OS=Homo sapiens OX=9606 GN=SETD7 PE=1 SV=1			0.5	0.5	1	0.5	0.5	0.5		1.33333	0.373901
sp|Q9H6R0|DHX33_HUMAN	sp|Q9H6R0|DHX33_HUMAN ATP-dependent RNA helicase DHX33 OS=Homo sapiens OX=9606 GN=DHX33 PE=1 SV=2			0.5	0.5	1	0.5	0.5	0.5		1.33333	0.373901
tr|A0A1W2PRW7|A0A1W2PRW7_HUMAN;tr|A0A1X7SBT0|A0A1X7SBT0_HUMAN;sp|P26367|PAX6_HUMAN;tr|A0A1W2PQA8|A0A1W2PQA8_HUMAN;tr|E9PKM0|E9PKM0_HUMAN;tr|A0A1W2PPN2|A0A1W2PPN2_HUMAN;tr|A0A1W2PSA8|A0A1W2PSA8_HUMAN;tr|D1KF47|D1KF47_HUMAN;tr|A0A1W2PS91|A0A1W2PS91_HUMAN;tr|A0A1W2PQM7|A0A1W2PQM7_HUMAN;tr|A0A1W2PRA4|A0A1W2PRA4_HUMAN;tr|A0A1W2PQL7|A0A1W2PQL7_HUMAN;tr|A0A1W2PRG3|A0A1W2PRG3_HUMAN;tr|B1B1I9|B1B1I9_HUMAN…	tr|A0A1W2PRW7|A0A1W2PRW7_HUMAN Paired box protein Pax-6 (Fragment) OS=Homo sapiens OX=9606 GN=PAX6 PE=1 SV=1;tr|A0A1X7SBT0|A0A1X7SBT0_HUMAN Paired box protein Pax-6 (Fragment) OS=Homo sapiens OX=9606 GN=PAX6 PE=1 SV=1;sp|P26367|PAX6_HUMAN Paired box protei			0.5	0.5	1	0.5	0.5	0.5		1.33333	0.373901
tr|A0A096LNH5|A0A096LNH5_HUMAN;tr|H7C1F6|H7C1F6_HUMAN;tr|H7C2G3|H7C2G3_HUMAN;tr|A0A0B4J2H4|A0A0B4J2H4_HUMAN;sp|P0DPI2|GAL3A_HUMAN;sp|A0A0B4J2D5|GAL3B_HUMAN;tr|A0A096LPI6|A0A096LPI6_HUMAN	tr|A0A096LNH5|A0A096LNH5_HUMAN Glutamine amidotransferase-like class 1 domain-containing protein 3B, mitochondrial OS=Homo sapiens OX=9606 GN=GATD3B PE=1 SV=1;tr|H7C1F6|H7C1F6_HUMAN Glutamine amidotransferase-like class 1 domain-containing protein 3A, mito			0.5	0.5	1	0.5	0.5	0.5		1.33333	0.373901
sp|O60701|UGDH_HUMAN	sp|O60701|UGDH_HUMAN UDP-glucose 6-dehydrogenase OS=Homo sapiens OX=9606 GN=UGDH PE=1 SV=1			0.5	0.5	1	0.5	0.5	0.5		1.33333	0.373901
sp|Q9P032|NDUF4_HUMAN	sp|Q9P032|NDUF4_HUMAN NADH dehydrogenase [ubiquinone] 1 alpha subcomplex assembly factor 4 OS=Homo sapiens OX=9606 GN=NDUFAF4 PE=1 SV=1			0.5	0.5	1	0.5	0.5	0.5		1.33333	0.373901
sp|P50995|ANX11_HUMAN	sp|P50995|ANX11_HUMAN Annexin A11 OS=Homo sapiens OX=9606 GN=ANXA11 PE=1 SV=1			0.5	0.5	1	0.5	0.5	0.5		1.33333	0.373901
tr|A0A0C4DH79|A0A0C4DH79_HUMAN;tr|A0A087WWP8|A0A087WWP8_HUMAN;sp|Q5VWQ0|RSBN1_HUMAN	tr|A0A0C4DH79|A0A0C4DH79_HUMAN Lysine-specific demethylase 9 OS=Homo sapiens OX=9606 GN=RSBN1 PE=1 SV=1;tr|A0A087WWP8|A0A087WWP8_HUMAN Lysine-specific demethylase 9 OS=Homo sapiens OX=9606 GN=RSBN1 PE=1 SV=1;sp|Q5VWQ0|RSBN1_HUMAN Lysine-specific demethylas			0.5	0.5	1	0.5	0.5	0.5		1.33333	0.373901
sp|Q9BT25|HAUS8_HUMAN	sp|Q9BT25|HAUS8_HUMAN HAUS augmin-like complex subunit 8 OS=Homo sapiens OX=9606 GN=HAUS8 PE=1 SV=3			0.5	0.5	1	0.5	0.5	0.5		1.33333	0.373901
sp|Q53RT3|APRV1_HUMAN	sp|Q53RT3|APRV1_HUMAN Retroviral-like aspartic protease 1 OS=Homo sapiens OX=9606 GN=ASPRV1 PE=1 SV=1			0.5	0.5	1	0.5	0.5	0.5		1.33333	0.373901
sp|O60783|RT14_HUMAN	sp|O60783|RT14_HUMAN 28S ribosomal protein S14, mitochondrial OS=Homo sapiens OX=9606 GN=MRPS14 PE=1 SV=1			1	1	1	1	0.5	1		1.2	0.373901
sp|P55769|NH2L1_HUMAN;tr|B1AHD1|B1AHD1_HUMAN;tr|A0A3B3IUA2|A0A3B3IUA2_HUMAN;tr|A0A3B3IRU2|A0A3B3IRU2_HUMAN	sp|P55769|NH2L1_HUMAN NHP2-like protein 1 OS=Homo sapiens OX=9606 GN=SNU13 PE=1 SV=3;tr|B1AHD1|B1AHD1_HUMAN Ribonucloprotein OS=Homo sapiens OX=9606 GN=SNU13 PE=1 SV=1;tr|A0A3B3IUA2|A0A3B3IUA2_HUMAN Ribonucloprotein OS=Homo sapiens OX=9606 GN=SNU13 PE=1 SV			1	1	1	0.5	1	1		1.2	0.373901
tr|F8VR50|F8VR50_HUMAN;tr|C9JZD1|C9JZD1_HUMAN;sp|O15145|ARPC3_HUMAN	tr|F8VR50|F8VR50_HUMAN Actin-related protein 2/3 complex subunit 3 (Fragment) OS=Homo sapiens OX=9606 GN=ARPC3 PE=1 SV=1;tr|C9JZD1|C9JZD1_HUMAN Actin-related protein 2/3 complex subunit 3 (Fragment) OS=Homo sapiens OX=9606 GN=ARPC3 PE=1 SV=1;sp|O15145|ARPC			0.5	0.5	1	0.5	0.5	0.5		1.33333	0.373901
sp|O15400|STX7_HUMAN	sp|O15400|STX7_HUMAN Syntaxin-7 OS=Homo sapiens OX=9606 GN=STX7 PE=1 SV=4			0.5	0.5	1	0.5	0.5	0.5		1.33333	0.373901
sp|O60216|RAD21_HUMAN	sp|O60216|RAD21_HUMAN Double-strand-break repair protein rad21 homolog OS=Homo sapiens OX=9606 GN=RAD21 PE=1 SV=2			0.5	0.5	1	0.5	0.5	0.5		1.33333	0.373901
tr|F5H5N1|F5H5N1_HUMAN;sp|O75251|NDUS7_HUMAN;tr|A0A087WXF6|A0A087WXF6_HUMAN;tr|A0A087WTI3|A0A087WTI3_HUMAN;tr|F5GXJ1|F5GXJ1_HUMAN	tr|F5H5N1|F5H5N1_HUMAN NADH dehydrogenase [ubiquinone] iron-sulfur protein 7, mitochondrial OS=Homo sapiens OX=9606 GN=NDUFS7 PE=1 SV=1;sp|O75251|NDUS7_HUMAN NADH dehydrogenase [ubiquinone] iron-sulfur protein 7, mitochondrial OS=Homo sapiens OX=9606 GN=ND			0.5	0.5	1	0.5	0.5	0.5		1.33333	0.373901
tr|F2Z307|F2Z307_HUMAN;sp|O95670|VATG2_HUMAN;sp|O75348|VATG1_HUMAN	tr|F2Z307|F2Z307_HUMAN V-type proton ATPase subunit G OS=Homo sapiens OX=9606 GN=ATP6V1G2-DDX39B PE=3 SV=1;sp|O95670|VATG2_HUMAN V-type proton ATPase subunit G 2 OS=Homo sapiens OX=9606 GN=ATP6V1G2 PE=1 SV=1;sp|O75348|VATG1_HUMAN V-type proton ATPase subun			0.5	0.5	1	0.5	0.5	0.5		1.33333	0.373901
tr|F8WEG8|F8WEG8_HUMAN;tr|G5E9Q4|G5E9Q4_HUMAN;tr|C9JMM3|C9JMM3_HUMAN;sp|O75569|PRKRA_HUMAN	tr|F8WEG8|F8WEG8_HUMAN Interferon-inducible double-stranded RNA-dependent protein kinase activator A OS=Homo sapiens OX=9606 GN=PRKRA PE=1 SV=1;tr|G5E9Q4|G5E9Q4_HUMAN Interferon-inducible double-stranded RNA-dependent protein kinase activator A OS=Homo sap			0.5	0.5	1	0.5	0.5	0.5		1.33333	0.373901
tr|C9JNS9|C9JNS9_HUMAN;tr|C9JL73|C9JL73_HUMAN;sp|P21281|VATB2_HUMAN;sp|P15313|VATB1_HUMAN	tr|C9JNS9|C9JNS9_HUMAN V-type proton ATPase subunit B, kidney isoform (Fragment) OS=Homo sapiens OX=9606 GN=ATP6V1B1 PE=1 SV=2;tr|C9JL73|C9JL73_HUMAN Vacuolar proton pump subunit B OS=Homo sapiens OX=9606 GN=ATP6V1B1 PE=1 SV=1;sp|P21281|VATB2_HUMAN V-type			0.5	0.5	1	0.5	0.5	0.5		1.33333	0.373901
sp|P62877|RBX1_HUMAN	sp|P62877|RBX1_HUMAN E3 ubiquitin-protein ligase RBX1 OS=Homo sapiens OX=9606 GN=RBX1 PE=1 SV=1			0.5	0.5	1	0.5	0.5	0.5		1.33333	0.373901
sp|Q08752|PPID_HUMAN	sp|Q08752|PPID_HUMAN Peptidyl-prolyl cis-trans isomerase D OS=Homo sapiens OX=9606 GN=PPID PE=1 SV=3			0.5	0.5	1	0.5	0.5	0.5		1.33333	0.373901
tr|B8ZZU8|B8ZZU8_HUMAN;sp|Q15370|ELOB_HUMAN;tr|I3L0M9|I3L0M9_HUMAN;tr|A0A0B4J296|A0A0B4J296_HUMAN	tr|B8ZZU8|B8ZZU8_HUMAN Elongin-B OS=Homo sapiens OX=9606 GN=ELOB PE=1 SV=1;sp|Q15370|ELOB_HUMAN Elongin-B OS=Homo sapiens OX=9606 GN=ELOB PE=1 SV=1;tr|I3L0M9|I3L0M9_HUMAN Elongin-B (Fragment) OS=Homo sapiens OX=9606 GN=ELOB PE=1 SV=1;tr|A0A0B4J296|A0A0B4J2			0.5	0.5	1	0.5	0.5	0.5		1.33333	0.373901
tr|F6WST4|F6WST4_HUMAN;tr|A0A1B0GXE7|A0A1B0GXE7_HUMAN;sp|Q9P0S3|ORML1_HUMAN;sp|Q53FV1|ORML2_HUMAN	tr|F6WST4|F6WST4_HUMAN ORM1-like protein 1 (Fragment) OS=Homo sapiens OX=9606 GN=ORMDL1 PE=1 SV=7;tr|A0A1B0GXE7|A0A1B0GXE7_HUMAN ORM1-like protein 1 OS=Homo sapiens OX=9606 GN=ORMDL1 PE=1 SV=1;sp|Q9P0S3|ORML1_HUMAN ORM1-like protein 1 OS=Homo sapiens OX=96			0.5	0.5	1	0.5	0.5	0.5		1.33333	0.373901
tr|A0A0A0MRN7|A0A0A0MRN7_HUMAN;sp|Q6YP21|KAT3_HUMAN	tr|A0A0A0MRN7|A0A0A0MRN7_HUMAN Kynurenine--oxoglutarate transaminase 3 (Fragment) OS=Homo sapiens OX=9606 GN=KYAT3 PE=1 SV=1;sp|Q6YP21|KAT3_HUMAN Kynurenine--oxoglutarate transaminase 3 OS=Homo sapiens OX=9606 GN=KYAT3 PE=1 SV=1			0.5	0.5	1	0.5	0.5	0.5		1.33333	0.373901
sp|Q8NBJ5|GT251_HUMAN	sp|Q8NBJ5|GT251_HUMAN Procollagen galactosyltransferase 1 OS=Homo sapiens OX=9606 GN=COLGALT1 PE=1 SV=1			0.5	0.5	1	0.5	0.5	0.5		1.33333	0.373901
tr|Q5TBH9|Q5TBH9_HUMAN;tr|Q5TBI2|Q5TBI2_HUMAN;sp|Q8NDD1|CA131_HUMAN	tr|Q5TBH9|Q5TBH9_HUMAN Chromosome 1 open reading frame 131, isoform CRA_a OS=Homo sapiens OX=9606 GN=C1orf131 PE=1 SV=1;tr|Q5TBI2|Q5TBI2_HUMAN Uncharacterized protein C1orf131 (Fragment) OS=Homo sapiens OX=9606 GN=C1orf131 PE=1 SV=1;sp|Q8NDD1|CA131_HUMAN U			0.5	0.5	1	0.5	0.5	0.5		1.33333	0.373901
tr|D6R954|D6R954_HUMAN;tr|X6REK4|X6REK4_HUMAN;sp|Q8TBZ6|TM10A_HUMAN	tr|D6R954|D6R954_HUMAN tRNA methyltransferase 10 homolog A (Fragment) OS=Homo sapiens OX=9606 GN=TRMT10A PE=1 SV=8;tr|X6REK4|X6REK4_HUMAN tRNA methyltransferase 10 homolog A (Fragment) OS=Homo sapiens OX=9606 GN=TRMT10A PE=1 SV=7;sp|Q8TBZ6|TM10A_HUMAN tRNA			0.5	0.5	1	0.5	0.5	0.5		1.33333	0.373901
sp|Q96P70|IPO9_HUMAN	sp|Q96P70|IPO9_HUMAN Importin-9 OS=Homo sapiens OX=9606 GN=IPO9 PE=1 SV=3			0.5	0.5	1	0.5	0.5	0.5		1.33333	0.373901
sp|Q9NSE4|SYIM_HUMAN	sp|Q9NSE4|SYIM_HUMAN Isoleucine--tRNA ligase, mitochondrial OS=Homo sapiens OX=9606 GN=IARS2 PE=1 SV=2			0.5	0.5	1	0.5	0.5	0.5		1.33333	0.373901
sp|Q9Y5P6|GMPPB_HUMAN	sp|Q9Y5P6|GMPPB_HUMAN Mannose-1-phosphate guanyltransferase beta OS=Homo sapiens OX=9606 GN=GMPPB PE=1 SV=2			0.5	0.5	1	0.5	0.5	0.5		1.33333	0.373901
tr|Q5T6W2|Q5T6W2_HUMAN	tr|Q5T6W2|Q5T6W2_HUMAN Heterogeneous nuclear ribonucleoprotein K (Fragment) OS=Homo sapiens OX=9606 GN=HNRNPK PE=1 SV=1			2	1	1	1	2	3		0.666667	0.373901
sp|Q9P016|THYN1_HUMAN	sp|Q9P016|THYN1_HUMAN Thymocyte nuclear protein 1 OS=Homo sapiens OX=9606 GN=THYN1 PE=1 SV=1			0.5	0.5	0.5	1	0.5	0.5		0.75	0.373901
sp|Q16587|ZNF74_HUMAN	sp|Q16587|ZNF74_HUMAN Zinc finger protein 74 OS=Homo sapiens OX=9606 GN=ZNF74 PE=1 SV=3			0.5	0.5	0.5	1	0.5	0.5		0.75	0.373901
tr|H7C0H8|H7C0H8_HUMAN;sp|Q6NUQ4|TM214_HUMAN	tr|H7C0H8|H7C0H8_HUMAN Transmembrane protein 214 OS=Homo sapiens OX=9606 GN=TMEM214 PE=1 SV=2;sp|Q6NUQ4|TM214_HUMAN Transmembrane protein 214 OS=Homo sapiens OX=9606 GN=TMEM214 PE=1 SV=2			0.5	0.5	0.5	0.5	1	0.5		0.75	0.373901
sp|Q12834|CDC20_HUMAN	sp|Q12834|CDC20_HUMAN Cell division cycle protein 20 homolog OS=Homo sapiens OX=9606 GN=CDC20 PE=1 SV=2			0.5	0.5	0.5	1	0.5	0.5		0.75	0.373901
sp|P42575|CASP2_HUMAN	sp|P42575|CASP2_HUMAN Caspase-2 OS=Homo sapiens OX=9606 GN=CASP2 PE=1 SV=2			0.5	0.5	0.5	1	0.5	0.5		0.75	0.373901
tr|A6NLN1|A6NLN1_HUMAN;tr|K7ES59|K7ES59_HUMAN	tr|A6NLN1|A6NLN1_HUMAN Polypyrimidine tract binding protein 1, isoform CRA_b OS=Homo sapiens OX=9606 GN=PTBP1 PE=1 SV=4			0.5	0.5	0.5	1	0.5	0.5		0.75	0.373901
sp|Q9NQX1|PRDM5_HUMAN	sp|Q9NQX1|PRDM5_HUMAN PR domain zinc finger protein 5 OS=Homo sapiens OX=9606 GN=PRDM5 PE=1 SV=2			0.5	0.5	0.5	0.5	1	0.5		0.75	0.373901
sp|Q96K30|RITA1_HUMAN	sp|Q96K30|RITA1_HUMAN RBPJ-interacting and tubulin-associated protein 1 OS=Homo sapiens OX=9606 GN=RITA1 PE=1 SV=1			0.5	0.5	0.5	1	0.5	0.5		0.75	0.373901
tr|A0A1W2PR68|A0A1W2PR68_HUMAN;tr|A0A1W2PQT3|A0A1W2PQT3_HUMAN;tr|A0A1W2PPH1|A0A1W2PPH1_HUMAN;tr|A0A1W2PQH3|A0A1W2PQH3_HUMAN;tr|A0A1W2PQY8|A0A1W2PQY8_HUMAN;sp|P23368|MAOM_HUMAN	tr|A0A1W2PR68|A0A1W2PR68_HUMAN Malic enzyme OS=Homo sapiens OX=9606 GN=ME2 PE=1 SV=1;tr|A0A1W2PQT3|A0A1W2PQT3_HUMAN Malic enzyme OS=Homo sapiens OX=9606 GN=ME2 PE=1 SV=1;tr|A0A1W2PPH1|A0A1W2PPH1_HUMAN Malic enzyme OS=Homo sapiens OX=9606 GN=ME2 PE=1 SV=1;t			0.5	0.5	0.5	0.5	1	0.5		0.75	0.373901
sp|Q9Y4F3|MARF1_HUMAN;tr|F8VVB8|F8VVB8_HUMAN;tr|G8JLP4|G8JLP4_HUMAN	sp|Q9Y4F3|MARF1_HUMAN Meiosis regulator and mRNA stability factor 1 OS=Homo sapiens OX=9606 GN=MARF1 PE=1 SV=6;tr|F8VVB8|F8VVB8_HUMAN Meiosis regulator and mRNA stability factor 1 OS=Homo sapiens OX=9606 GN=MARF1 PE=1 SV=1;tr|G8JLP4|G8JLP4_HUMAN Meiosis re			0.5	0.5	0.5	1	0.5	0.5		0.75	0.373901
tr|Q5VVL7|Q5VVL7_HUMAN;sp|P11182|ODB2_HUMAN	tr|Q5VVL7|Q5VVL7_HUMAN Dihydrolipoamide acetyltransferase component of pyruvate dehydrogenase complex OS=Homo sapiens OX=9606 GN=DBT PE=1 SV=1;sp|P11182|ODB2_HUMAN Lipoamide acyltransferase component of branched-chain alpha-keto acid dehydrogenase complex,			0.5	0.5	0.5	0.5	1	0.5		0.75	0.373901
sp|Q15024|EXOS7_HUMAN	sp|Q15024|EXOS7_HUMAN Exosome complex component RRP42 OS=Homo sapiens OX=9606 GN=EXOSC7 PE=1 SV=3			0.5	0.5	0.5	0.5	1	0.5		0.75	0.373901
tr|S4R446|S4R446_HUMAN;sp|Q86XN8|MEX3D_HUMAN	tr|S4R446|S4R446_HUMAN RNA-binding protein MEX3D (Fragment) OS=Homo sapiens OX=9606 GN=MEX3D PE=1 SV=1;sp|Q86XN8|MEX3D_HUMAN RNA-binding protein MEX3D OS=Homo sapiens OX=9606 GN=MEX3D PE=1 SV=3			0.5	0.5	0.5	1	0.5	0.5		0.75	0.373901
sp|Q969P6|TOP1M_HUMAN;tr|H0YC03|H0YC03_HUMAN;tr|E5RGE7|E5RGE7_HUMAN;tr|E5RGR4|E5RGR4_HUMAN;tr|E5RFE3|E5RFE3_HUMAN;tr|E5RGR2|E5RGR2_HUMAN;tr|H0YAR3|H0YAR3_HUMAN	sp|Q969P6|TOP1M_HUMAN DNA topoisomerase I, mitochondrial OS=Homo sapiens OX=9606 GN=TOP1MT PE=1 SV=1			0.5	0.5	0.5	1	0.5	0.5		0.75	0.373901
tr|K7ELB1|K7ELB1_HUMAN;tr|K7ER10|K7ER10_HUMAN	tr|K7ELB1|K7ELB1_HUMAN DNA (cytosine-5)-methyltransferase 1 (Fragment) OS=Homo sapiens OX=9606 GN=DNMT1 PE=1 SV=1;tr|K7ER10|K7ER10_HUMAN DNA (cytosine-5)-methyltransferase 1 (Fragment) OS=Homo sapiens OX=9606 GN=DNMT1 PE=1 SV=8			0.5	0.5	0.5	0.5	1	0.5		0.75	0.373901
tr|B0QXZ6|B0QXZ6_HUMAN;sp|O95503|CBX6_HUMAN	tr|B0QXZ6|B0QXZ6_HUMAN Chromobox protein homolog 6 OS=Homo sapiens OX=9606 GN=CBX6 PE=1 SV=1;sp|O95503|CBX6_HUMAN Chromobox protein homolog 6 OS=Homo sapiens OX=9606 GN=CBX6 PE=1 SV=1			0.5	0.5	0.5	1	0.5	0.5		0.75	0.373901
tr|E7EPN9|E7EPN9_HUMAN;tr|H7C5N8|H7C5N8_HUMAN	tr|E7EPN9|E7EPN9_HUMAN Protein PRRC2C OS=Homo sapiens OX=9606 GN=PRRC2C PE=1 SV=1			0.5	0.5	0.5	0.5	1	0.5		0.75	0.373901
tr|A0A0A0MT09|A0A0A0MT09_HUMAN;sp|Q12972|PP1R8_HUMAN	tr|A0A0A0MT09|A0A0A0MT09_HUMAN Nuclear inhibitor of protein phosphatase 1 (Fragment) OS=Homo sapiens OX=9606 GN=PPP1R8 PE=1 SV=1;sp|Q12972|PP1R8_HUMAN Nuclear inhibitor of protein phosphatase 1 OS=Homo sapiens OX=9606 GN=PPP1R8 PE=1 SV=2			0.5	0.5	0.5	0.5	1	0.5		0.75	0.373901
sp|Q9BQC6|RT63_HUMAN	sp|Q9BQC6|RT63_HUMAN Ribosomal protein 63, mitochondrial OS=Homo sapiens OX=9606 GN=MRPL57 PE=1 SV=1			0.5	0.5	0.5	0.5	1	0.5		0.75	0.373901
tr|B3KQ25|B3KQ25_HUMAN;tr|K7ESG5|K7ESG5_HUMAN;tr|K9J957|K9J957_HUMAN;sp|P61289|PSME3_HUMAN;tr|K7EMD0|K7EMD0_HUMAN;tr|K7EPX6|K7EPX6_HUMAN;tr|K7EKR3|K7EKR3_HUMAN;tr|A0A087WTV2|A0A087WTV2_HUMAN;tr|K7ENH2|K7ENH2_HUMAN	tr|B3KQ25|B3KQ25_HUMAN Proteasome activator complex subunit 3 OS=Homo sapiens OX=9606 GN=PSME3 PE=1 SV=1;tr|K7ESG5|K7ESG5_HUMAN Proteasome activator complex subunit 3 OS=Homo sapiens OX=9606 GN=PSME3 PE=1 SV=1;tr|K9J957|K9J957_HUMAN Proteasome activator co			0.5	0.5	0.5	0.5	1	0.5		0.75	0.373901
sp|P62987|RL40_HUMAN;tr|M0R2S1|M0R2S1_HUMAN	sp|P62987|RL40_HUMAN Ubiquitin-60S ribosomal protein L40 OS=Homo sapiens OX=9606 GN=UBA52 PE=1 SV=2;tr|M0R2S1|M0R2S1_HUMAN Ubiquitin-60S ribosomal protein L40 (Fragment) OS=Homo sapiens OX=9606 GN=UBA52 PE=1 SV=1			0.5	0.5	0.5	1	0.5	0.5		0.75	0.373901
tr|H0Y412|H0Y412_HUMAN	tr|H0Y412|H0Y412_HUMAN Protein PRRC2B (Fragment) OS=Homo sapiens OX=9606 GN=PRRC2B PE=1 SV=1			0.5	0.5	0.5	1	0.5	0.5		0.75	0.373901
tr|H7C183|H7C183_HUMAN;sp|Q70CQ2|UBP34_HUMAN	tr|H7C183|H7C183_HUMAN Ubiquitin carboxyl-terminal hydrolase 34 (Fragment) OS=Homo sapiens OX=9606 GN=USP34 PE=1 SV=1;sp|Q70CQ2|UBP34_HUMAN Ubiquitin carboxyl-terminal hydrolase 34 OS=Homo sapiens OX=9606 GN=USP34 PE=1 SV=2			0.5	0.5	0.5	1	0.5	0.5		0.75	0.373901
sp|Q96EH3|MASU1_HUMAN	sp|Q96EH3|MASU1_HUMAN Mitochondrial assembly of ribosomal large subunit protein 1 OS=Homo sapiens OX=9606 GN=MALSU1 PE=1 SV=1			0.5	0.5	0.5	1	0.5	0.5		0.75	0.373901
sp|Q96CM3|RUSD4_HUMAN;tr|E9PJV3|E9PJV3_HUMAN	sp|Q96CM3|RUSD4_HUMAN Mitochondrial RNA pseudouridine synthase RPUSD4 OS=Homo sapiens OX=9606 GN=RPUSD4 PE=1 SV=1;tr|E9PJV3|E9PJV3_HUMAN Mitochondrial RNA pseudouridine synthase RPUSD4 (Fragment) OS=Homo sapiens OX=9606 GN=RPUSD4 PE=1 SV=2			0.5	0.5	0.5	1	0.5	0.5		0.75	0.373901
sp|Q9BQS8|FYCO1_HUMAN	sp|Q9BQS8|FYCO1_HUMAN FYVE and coiled-coil domain-containing protein 1 OS=Homo sapiens OX=9606 GN=FYCO1 PE=1 SV=3			0.5	0.5	0.5	1	0.5	0.5		0.75	0.373901
sp|P17039|ZNF30_HUMAN;tr|A0A087WV02|A0A087WV02_HUMAN;sp|Q9Y2G7|ZFP30_HUMAN;sp|Q8N141|ZFP82_HUMAN;sp|Q9HCL3|ZFP14_HUMAN;tr|B4DRP8|B4DRP8_HUMAN;tr|A0A087WVP9|A0A087WVP9_HUMAN;sp|Q8TAF7|ZN461_HUMAN	sp|P17039|ZNF30_HUMAN Zinc finger protein 30 OS=Homo sapiens OX=9606 GN=ZNF30 PE=2 SV=5;tr|A0A087WV02|A0A087WV02_HUMAN Zinc finger protein 461 OS=Homo sapiens OX=9606 GN=ZNF461 PE=1 SV=1;sp|Q9Y2G7|ZFP30_HUMAN Zinc finger protein 30 homolog OS=Homo sapiens			0.5	0.5	0.5	1	0.5	0.5		0.75	0.373901
tr|A0A0A0MRJ2|A0A0A0MRJ2_HUMAN;tr|Q5VTZ4|Q5VTZ4_HUMAN;sp|P18847|ATF3_HUMAN	tr|A0A0A0MRJ2|A0A0A0MRJ2_HUMAN Cyclic AMP-dependent transcription factor ATF-3 (Fragment) OS=Homo sapiens OX=9606 GN=ATF3 PE=1 SV=1;tr|Q5VTZ4|Q5VTZ4_HUMAN Cyclic AMP-dependent transcription factor ATF-3 (Fragment) OS=Homo sapiens OX=9606 GN=ATF3 PE=1 SV=1;			0.5	0.5	0.5	1	0.5	0.5		0.75	0.373901
tr|E7ENY2|E7ENY2_HUMAN;tr|E7EVA2|E7EVA2_HUMAN;tr|E7EW82|E7EW82_HUMAN;tr|H7C3L4|H7C3L4_HUMAN;tr|E7EQA9|E7EQA9_HUMAN;sp|Q92844|TANK_HUMAN	tr|E7ENY2|E7ENY2_HUMAN TRAF family member-associated NF-kappa-B activator (Fragment) OS=Homo sapiens OX=9606 GN=TANK PE=1 SV=1;tr|E7EVA2|E7EVA2_HUMAN TRAF family member-associated NF-kappa-B activator OS=Homo sapiens OX=9606 GN=TANK PE=1 SV=1;tr|E7EW82|E7E			0.5	0.5	0.5	1	0.5	0.5		0.75	0.373901
tr|F8VRX4|F8VRX4_HUMAN	tr|F8VRX4|F8VRX4_HUMAN ATP-dependent RNA helicase DDX54 (Fragment) OS=Homo sapiens OX=9606 GN=DDX54 PE=1 SV=1			0.5	0.5	0.5	1	0.5	0.5		0.75	0.373901
sp|O15054|KDM6B_HUMAN;tr|I3L0Z0|I3L0Z0_HUMAN	sp|O15054|KDM6B_HUMAN Lysine-specific demethylase 6B OS=Homo sapiens OX=9606 GN=KDM6B PE=1 SV=4			0.5	0.5	0.5	1	0.5	0.5		0.75	0.373901
sp|O43309|ZSC12_HUMAN	sp|O43309|ZSC12_HUMAN Zinc finger and SCAN domain-containing protein 12 OS=Homo sapiens OX=9606 GN=ZSCAN12 PE=1 SV=1			0.5	0.5	0.5	1	0.5	0.5		0.75	0.373901
sp|P31249|HXD3_HUMAN;sp|O43365|HXA3_HUMAN;tr|F8VXG0|F8VXG0_HUMAN;sp|P14651|HXB3_HUMAN	sp|P31249|HXD3_HUMAN Homeobox protein Hox-D3 OS=Homo sapiens OX=9606 GN=HOXD3 PE=1 SV=3;sp|O43365|HXA3_HUMAN Homeobox protein Hox-A3 OS=Homo sapiens OX=9606 GN=HOXA3 PE=1 SV=1;tr|F8VXG0|F8VXG0_HUMAN Homeobox protein Hox-B3 OS=Homo sapiens OX=9606 GN=HOXB3			0.5	0.5	0.5	1	0.5	0.5		0.75	0.373901
sp|O60678|ANM3_HUMAN	sp|O60678|ANM3_HUMAN Protein arginine N-methyltransferase 3 OS=Homo sapiens OX=9606 GN=PRMT3 PE=1 SV=4			0.5	0.5	0.5	1	0.5	0.5		0.75	0.373901
sp|O75564|JERKY_HUMAN	sp|O75564|JERKY_HUMAN Jerky protein homolog OS=Homo sapiens OX=9606 GN=JRK PE=1 SV=3			0.5	0.5	0.5	1	0.5	0.5		0.75	0.373901
sp|O95243|MBD4_HUMAN	sp|O95243|MBD4_HUMAN Methyl-CpG-binding domain protein 4 OS=Homo sapiens OX=9606 GN=MBD4 PE=1 SV=1			0.5	0.5	0.5	1	0.5	0.5		0.75	0.373901
sp|P08047|SP1_HUMAN;tr|H3BUU5|H3BUU5_HUMAN	sp|P08047|SP1_HUMAN Transcription factor Sp1 OS=Homo sapiens OX=9606 GN=SP1 PE=1 SV=3;tr|H3BUU5|H3BUU5_HUMAN Transcription factor Sp1 (Fragment) OS=Homo sapiens OX=9606 GN=SP1 PE=1 SV=1			0.5	0.5	0.5	1	0.5	0.5		0.75	0.373901
sp|P0CG40|SP9_HUMAN	sp|P0CG40|SP9_HUMAN Transcription factor Sp9 OS=Homo sapiens OX=9606 GN=SP9 PE=3 SV=1			0.5	0.5	0.5	1	0.5	0.5		0.75	0.373901
sp|P0DPB5|RPC22_HUMAN;tr|Q7Z776|Q7Z776_HUMAN;tr|A0A087X0U2|A0A087X0U2_HUMAN;tr|A0A1B0GUZ5|A0A1B0GUZ5_HUMAN;sp|P0DPB6|RPAC2_HUMAN	sp|P0DPB5|RPC22_HUMAN Protein POLR1D, isoform 2 OS=Homo sapiens OX=9606 GN=POLR1D PE=1 SV=1;tr|Q7Z776|Q7Z776_HUMAN POLR1D protein OS=Homo sapiens OX=9606 GN=POLR1D PE=1 SV=1;tr|A0A087X0U2|A0A087X0U2_HUMAN HCG2020048, isoform CRA_c OS=Homo sapiens OX=9606 G			0.5	0.5	0.5	1	0.5	0.5		0.75	0.373901
tr|H7C1R5|H7C1R5_HUMAN;tr|C9JBT4|C9JBT4_HUMAN;tr|C9J896|C9J896_HUMAN;sp|P16220|CREB1_HUMAN	tr|H7C1R5|H7C1R5_HUMAN Cyclic AMP-responsive element-binding protein 1 (Fragment) OS=Homo sapiens OX=9606 GN=CREB1 PE=1 SV=1;tr|C9JBT4|C9JBT4_HUMAN Cyclic AMP-responsive element-binding protein 1 (Fragment) OS=Homo sapiens OX=9606 GN=CREB1 PE=1 SV=1;tr|C9J			0.5	0.5	0.5	1	0.5	0.5		0.75	0.373901
sp|P17098|ZNF8_HUMAN	sp|P17098|ZNF8_HUMAN Zinc finger protein 8 OS=Homo sapiens OX=9606 GN=ZNF8 PE=1 SV=2			0.5	0.5	0.5	1	0.5	0.5		0.75	0.373901
sp|P17544|ATF7_HUMAN;tr|K7ELQ4|K7ELQ4_HUMAN;tr|K7ESA4|K7ESA4_HUMAN	sp|P17544|ATF7_HUMAN Cyclic AMP-dependent transcription factor ATF-7 OS=Homo sapiens OX=9606 GN=ATF7 PE=1 SV=2;tr|K7ELQ4|K7ELQ4_HUMAN Cyclic AMP-dependent transcription factor ATF-7 OS=Homo sapiens OX=9606 GN=NPFF PE=3 SV=1			0.5	0.5	0.5	1	0.5	0.5		0.75	0.373901
sp|P18846|ATF1_HUMAN	sp|P18846|ATF1_HUMAN Cyclic AMP-dependent transcription factor ATF-1 OS=Homo sapiens OX=9606 GN=ATF1 PE=1 SV=2			0.5	0.5	0.5	1	0.5	0.5		0.75	0.373901
sp|P23760|PAX3_HUMAN;sp|P23759|PAX7_HUMAN	sp|P23760|PAX3_HUMAN Paired box protein Pax-3 OS=Homo sapiens OX=9606 GN=PAX3 PE=1 SV=2			0.5	0.5	0.5	1	0.5	0.5		0.75	0.373901
sp|P28482|MK01_HUMAN	sp|P28482|MK01_HUMAN Mitogen-activated protein kinase 1 OS=Homo sapiens OX=9606 GN=MAPK1 PE=1 SV=3			0.5	0.5	0.5	0.5	1	0.5		0.75	0.373901
sp|P33981|TTK_HUMAN	sp|P33981|TTK_HUMAN Dual specificity protein kinase TTK OS=Homo sapiens OX=9606 GN=TTK PE=1 SV=2			0.5	0.5	0.5	1	0.5	0.5		0.75	0.373901
sp|P48507|GSH0_HUMAN	sp|P48507|GSH0_HUMAN Glutamate--cysteine ligase regulatory subunit OS=Homo sapiens OX=9606 GN=GCLM PE=1 SV=1			0.5	0.5	0.5	1	0.5	0.5		0.75	0.373901
sp|P50219|MNX1_HUMAN	sp|P50219|MNX1_HUMAN Motor neuron and pancreas homeobox protein 1 OS=Homo sapiens OX=9606 GN=MNX1 PE=1 SV=3			0.5	0.5	0.5	1	0.5	0.5		0.75	0.373901
tr|V9GYL9|V9GYL9_HUMAN;sp|P51398|RT29_HUMAN;tr|V9GZ03|V9GZ03_HUMAN;tr|V9GYJ9|V9GYJ9_HUMAN;tr|V9GZ61|V9GZ61_HUMAN;tr|V9GYC9|V9GYC9_HUMAN;tr|V9GYJ3|V9GYJ3_HUMAN;tr|V9GYW1|V9GYW1_HUMAN;tr|V9GY11|V9GY11_HUMAN;tr|V9GYA7|V9GYA7_HUMAN	tr|V9GYL9|V9GYL9_HUMAN 28S ribosomal protein S29, mitochondrial (Fragment) OS=Homo sapiens OX=9606 GN=DAP3 PE=1 SV=1;sp|P51398|RT29_HUMAN 28S ribosomal protein S29, mitochondrial OS=Homo sapiens OX=9606 GN=DAP3 PE=1 SV=1;tr|V9GZ03|V9GZ03_HUMAN 28S ribosoma			0.5	0.5	0.5	1	0.5	0.5		0.75	0.373901
sp|P79522|PRR3_HUMAN	sp|P79522|PRR3_HUMAN Proline-rich protein 3 OS=Homo sapiens OX=9606 GN=PRR3 PE=1 SV=2			0.5	0.5	0.5	1	0.5	0.5		0.75	0.373901
sp|P82921|RT21_HUMAN	sp|P82921|RT21_HUMAN 28S ribosomal protein S21, mitochondrial OS=Homo sapiens OX=9606 GN=MRPS21 PE=1 SV=3			0.5	0.5	0.5	1	0.5	0.5		0.75	0.373901
sp|Q13356|PPIL2_HUMAN	sp|Q13356|PPIL2_HUMAN RING-type E3 ubiquitin-protein ligase PPIL2 OS=Homo sapiens OX=9606 GN=PPIL2 PE=1 SV=1			0.5	0.5	0.5	1	0.5	0.5		0.75	0.373901
sp|Q14586|ZN267_HUMAN	sp|Q14586|ZN267_HUMAN Zinc finger protein 267 OS=Homo sapiens OX=9606 GN=ZNF267 PE=1 SV=3			0.5	0.5	0.5	1	0.5	0.5		0.75	0.373901
sp|Q14CZ7|FAKD3_HUMAN;tr|D6RAR6|D6RAR6_HUMAN	sp|Q14CZ7|FAKD3_HUMAN FAST kinase domain-containing protein 3, mitochondrial OS=Homo sapiens OX=9606 GN=FASTKD3 PE=1 SV=2;tr|D6RAR6|D6RAR6_HUMAN FAST kinase domain-containing protein 3, mitochondrial OS=Homo sapiens OX=9606 GN=FASTKD3 PE=1 SV=1			0.5	0.5	0.5	1	0.5	0.5		0.75	0.373901
sp|Q15004|PAF15_HUMAN;tr|H0YMA4|H0YMA4_HUMAN;tr|A0A0U1RQM0|A0A0U1RQM0_HUMAN;tr|A0A0U1RQC1|A0A0U1RQC1_HUMAN;tr|H0YKX3|H0YKX3_HUMAN	sp|Q15004|PAF15_HUMAN PCNA-associated factor OS=Homo sapiens OX=9606 GN=PCLAF PE=1 SV=1;tr|H0YMA4|H0YMA4_HUMAN HCG2039386, isoform CRA_b OS=Homo sapiens OX=9606 GN=PCLAF PE=1 SV=1;tr|A0A0U1RQM0|A0A0U1RQM0_HUMAN PAF domain-containing protein OS=Homo sapiens			0.5	0.5	0.5	1	0.5	0.5		0.75	0.373901
sp|Q15427|SF3B4_HUMAN	sp|Q15427|SF3B4_HUMAN Splicing factor 3B subunit 4 OS=Homo sapiens OX=9606 GN=SF3B4 PE=1 SV=1			0.5	0.5	0.5	1	0.5	0.5		0.75	0.373901
sp|Q2NKX9|CB068_HUMAN	sp|Q2NKX9|CB068_HUMAN UPF0561 protein C2orf68 OS=Homo sapiens OX=9606 GN=C2orf68 PE=2 SV=1			0.5	0.5	0.5	1	0.5	0.5		0.75	0.373901
sp|Q53R41|FAKD1_HUMAN	sp|Q53R41|FAKD1_HUMAN FAST kinase domain-containing protein 1, mitochondrial OS=Homo sapiens OX=9606 GN=FASTKD1 PE=1 SV=1			0.5	0.5	0.5	1	0.5	0.5		0.75	0.373901
sp|Q5RL73|RBM48_HUMAN;tr|C9J787|C9J787_HUMAN	sp|Q5RL73|RBM48_HUMAN RNA-binding protein 48 OS=Homo sapiens OX=9606 GN=RBM48 PE=2 SV=1;tr|C9J787|C9J787_HUMAN RNA-binding protein 48 (Fragment) OS=Homo sapiens OX=9606 GN=RBM48 PE=1 SV=8			0.5	0.5	0.5	1	0.5	0.5		0.75	0.373901
sp|Q9Y6H1|CHCH2_HUMAN;sp|Q5T1J5|CHCH9_HUMAN	sp|Q9Y6H1|CHCH2_HUMAN Coiled-coil-helix-coiled-coil-helix domain-containing protein 2 OS=Homo sapiens OX=9606 GN=CHCHD2 PE=1 SV=1;sp|Q5T1J5|CHCH9_HUMAN Putative coiled-coil-helix-coiled-coil-helix domain-containing protein CHCHD2P9, mitochondrial OS=Homo s			0.5	0.5	0.5	1	0.5	0.5		0.75	0.373901
sp|Q5T481|RBM20_HUMAN	sp|Q5T481|RBM20_HUMAN RNA-binding protein 20 OS=Homo sapiens OX=9606 GN=RBM20 PE=1 SV=3			0.5	0.5	0.5	1	0.5	0.5		0.75	0.373901
tr|E9PEI0|E9PEI0_HUMAN;sp|Q69YH5|CDCA2_HUMAN	tr|E9PEI0|E9PEI0_HUMAN Cell division cycle-associated protein 2 OS=Homo sapiens OX=9606 GN=CDCA2 PE=1 SV=1;sp|Q69YH5|CDCA2_HUMAN Cell division cycle-associated protein 2 OS=Homo sapiens OX=9606 GN=CDCA2 PE=1 SV=2			0.5	0.5	0.5	1	0.5	0.5		0.75	0.373901
sp|Q6DCA0|AMERL_HUMAN;sp|Q9Y4X0|AMMR1_HUMAN	sp|Q6DCA0|AMERL_HUMAN AMMECR1-like protein OS=Homo sapiens OX=9606 GN=AMMECR1L PE=1 SV=1			0.5	0.5	0.5	1	0.5	0.5		0.75	0.373901
sp|Q6ZN04|MEX3B_HUMAN	sp|Q6ZN04|MEX3B_HUMAN RNA-binding protein MEX3B OS=Homo sapiens OX=9606 GN=MEX3B PE=1 SV=1			0.5	0.5	0.5	1	0.5	0.5		0.75	0.373901
sp|Q7Z5L9|I2BP2_HUMAN	sp|Q7Z5L9|I2BP2_HUMAN Interferon regulatory factor 2-binding protein 2 OS=Homo sapiens OX=9606 GN=IRF2BP2 PE=1 SV=2			0.5	0.5	0.5	0.5	1	0.5		0.75	0.373901
sp|Q86T24|KAISO_HUMAN	sp|Q86T24|KAISO_HUMAN Transcriptional regulator Kaiso OS=Homo sapiens OX=9606 GN=ZBTB33 PE=1 SV=2			0.5	0.5	0.5	1	0.5	0.5		0.75	0.373901
sp|Q86UT8|CCD84_HUMAN;tr|E9PPT8|E9PPT8_HUMAN;tr|E9PJ16|E9PJ16_HUMAN	sp|Q86UT8|CCD84_HUMAN Coiled-coil domain-containing protein 84 OS=Homo sapiens OX=9606 GN=CCDC84 PE=1 SV=1			0.5	0.5	0.5	1	0.5	0.5		0.75	0.373901
sp|Q86W56|PARG_HUMAN	sp|Q86W56|PARG_HUMAN Poly(ADP-ribose) glycohydrolase OS=Homo sapiens OX=9606 GN=PARG PE=1 SV=1			0.5	0.5	0.5	1	0.5	0.5		0.75	0.373901
sp|Q86Y91|KI18B_HUMAN;tr|A0A494BYR6|A0A494BYR6_HUMAN;sp|Q8NI77|KI18A_HUMAN	sp|Q86Y91|KI18B_HUMAN Kinesin-like protein KIF18B OS=Homo sapiens OX=9606 GN=KIF18B PE=1 SV=4;tr|A0A494BYR6|A0A494BYR6_HUMAN Kinesin-like protein OS=Homo sapiens OX=9606 GN=KIF18B PE=1 SV=1			0.5	0.5	0.5	1	0.5	0.5		0.75	0.373901
sp|Q8IXW5|RPAP2_HUMAN	sp|Q8IXW5|RPAP2_HUMAN Putative RNA polymerase II subunit B1 CTD phosphatase RPAP2 OS=Homo sapiens OX=9606 GN=RPAP2 PE=1 SV=1			0.5	0.5	0.5	1	0.5	0.5		0.75	0.373901
sp|Q8N0Y2|ZN444_HUMAN	sp|Q8N0Y2|ZN444_HUMAN Zinc finger protein 444 OS=Homo sapiens OX=9606 GN=ZNF444 PE=1 SV=1			0.5	0.5	0.5	1	0.5	0.5		0.75	0.373901
sp|Q8N4V1|MMGT1_HUMAN	sp|Q8N4V1|MMGT1_HUMAN Membrane magnesium transporter 1 OS=Homo sapiens OX=9606 GN=MMGT1 PE=1 SV=1			0.5	0.5	0.5	0.5	1	0.5		0.75	0.373901
sp|Q8NCD3|HJURP_HUMAN;tr|C9JWC4|C9JWC4_HUMAN;tr|H7C3V8|H7C3V8_HUMAN	sp|Q8NCD3|HJURP_HUMAN Holliday junction recognition protein OS=Homo sapiens OX=9606 GN=HJURP PE=1 SV=2;tr|C9JWC4|C9JWC4_HUMAN Holliday junction recognition protein (Fragment) OS=Homo sapiens OX=9606 GN=HJURP PE=1 SV=1			0.5	0.5	0.5	1	0.5	0.5		0.75	0.373901
tr|F8WEC7|F8WEC7_HUMAN;sp|Q8WTR7|ZN473_HUMAN	tr|F8WEC7|F8WEC7_HUMAN Zinc finger protein 473 OS=Homo sapiens OX=9606 GN=ZNF473 PE=1 SV=1;sp|Q8WTR7|ZN473_HUMAN Zinc finger protein 473 OS=Homo sapiens OX=9606 GN=ZNF473 PE=1 SV=1			0.5	0.5	0.5	1	0.5	0.5		0.75	0.373901
sp|Q96AY2|EME1_HUMAN;tr|H0Y9Z4|H0Y9Z4_HUMAN	sp|Q96AY2|EME1_HUMAN Crossover junction endonuclease EME1 OS=Homo sapiens OX=9606 GN=EME1 PE=1 SV=2;tr|H0Y9Z4|H0Y9Z4_HUMAN Crossover junction endonuclease EME1 (Fragment) OS=Homo sapiens OX=9606 GN=EME1 PE=1 SV=1			0.5	0.5	0.5	1	0.5	0.5		0.75	0.373901
tr|I3L4I0|I3L4I0_HUMAN;sp|Q96CP2|FWCH2_HUMAN;tr|I3L1Y9|I3L1Y9_HUMAN;tr|I3L0R3|I3L0R3_HUMAN;tr|I3L231|I3L231_HUMAN;sp|Q4VC44|FWCH1_HUMAN	tr|I3L4I0|I3L4I0_HUMAN FLYWCH family member 2 (Fragment) OS=Homo sapiens OX=9606 GN=FLYWCH2 PE=1 SV=1;sp|Q96CP2|FWCH2_HUMAN FLYWCH family member 2 OS=Homo sapiens OX=9606 GN=FLYWCH2 PE=1 SV=1;tr|I3L1Y9|I3L1Y9_HUMAN FLYWCH family member 2 OS=Homo sapiens OX			0.5	0.5	0.5	1	0.5	0.5		0.75	0.373901
sp|Q96EU6|RRP36_HUMAN;tr|U3KPZ9|U3KPZ9_HUMAN	sp|Q96EU6|RRP36_HUMAN Ribosomal RNA processing protein 36 homolog OS=Homo sapiens OX=9606 GN=RRP36 PE=1 SV=1;tr|U3KPZ9|U3KPZ9_HUMAN Ribosomal RNA-processing protein 36 homolog (Fragment) OS=Homo sapiens OX=9606 GN=RRP36 PE=1 SV=1			0.5	0.5	0.5	1	0.5	0.5		0.75	0.373901
tr|X6RLP6|X6RLP6_HUMAN;sp|Q96LT9|RNPC3_HUMAN	tr|X6RLP6|X6RLP6_HUMAN RNA-binding region-containing protein 3 (Fragment) OS=Homo sapiens OX=9606 GN=RNPC3 PE=1 SV=1;sp|Q96LT9|RNPC3_HUMAN RNA-binding region-containing protein 3 OS=Homo sapiens OX=9606 GN=RNPC3 PE=1 SV=1			0.5	0.5	0.5	1	0.5	0.5		0.75	0.373901
sp|Q96N46|TTC14_HUMAN	sp|Q96N46|TTC14_HUMAN Tetratricopeptide repeat protein 14 OS=Homo sapiens OX=9606 GN=TTC14 PE=1 SV=1			0.5	0.5	0.5	1	0.5	0.5		0.75	0.373901
sp|Q96SL8|FIZ1_HUMAN;tr|K7EQX6|K7EQX6_HUMAN;tr|K7ES33|K7ES33_HUMAN;tr|K7EJE2|K7EJE2_HUMAN	sp|Q96SL8|FIZ1_HUMAN Flt3-interacting zinc finger protein 1 OS=Homo sapiens OX=9606 GN=FIZ1 PE=1 SV=2			0.5	0.5	0.5	1	0.5	0.5		0.75	0.373901
tr|A0A087X271|A0A087X271_HUMAN;tr|H3BVI6|H3BVI6_HUMAN;tr|B4DDF4|B4DDF4_HUMAN;sp|Q99439|CNN2_HUMAN;tr|B4DUT8|B4DUT8_HUMAN;tr|K7ES69|K7ES69_HUMAN;tr|A0A087X1X5|A0A087X1X5_HUMAN	tr|A0A087X271|A0A087X271_HUMAN Calponin (Fragment) OS=Homo sapiens OX=9606 GN=CNN2 PE=1 SV=1;tr|H3BVI6|H3BVI6_HUMAN Calponin OS=Homo sapiens OX=9606 GN=CNN2 PE=1 SV=2;tr|B4DDF4|B4DDF4_HUMAN Calponin OS=Homo sapiens OX=9606 GN=CNN2 PE=1 SV=1;sp|Q99439|CNN2_			0.5	0.5	0.5	1	0.5	0.5		0.75	0.373901
sp|Q99626|CDX2_HUMAN;tr|A0A087WTJ6|A0A087WTJ6_HUMAN;sp|P47902|CDX1_HUMAN	sp|Q99626|CDX2_HUMAN Homeobox protein CDX-2 OS=Homo sapiens OX=9606 GN=CDX2 PE=1 SV=3			0.5	0.5	0.5	1	0.5	0.5		0.75	0.373901
sp|Q99675|CGRF1_HUMAN	sp|Q99675|CGRF1_HUMAN Cell growth regulator with RING finger domain protein 1 OS=Homo sapiens OX=9606 GN=CGRRF1 PE=1 SV=1			0.5	0.5	0.5	1	0.5	0.5		0.75	0.373901
sp|Q99741|CDC6_HUMAN;tr|J3QLN7|J3QLN7_HUMAN	sp|Q99741|CDC6_HUMAN Cell division control protein 6 homolog OS=Homo sapiens OX=9606 GN=CDC6 PE=1 SV=1;tr|J3QLN7|J3QLN7_HUMAN Cell division control protein 6 homolog (Fragment) OS=Homo sapiens OX=9606 GN=CDC6 PE=1 SV=1			0.5	0.5	0.5	1	0.5	0.5		0.75	0.373901
sp|Q9BRX2|PELO_HUMAN	sp|Q9BRX2|PELO_HUMAN Protein pelota homolog OS=Homo sapiens OX=9606 GN=PELO PE=1 SV=2			0.5	0.5	0.5	1	0.5	0.5		0.75	0.373901
sp|Q9BSH4|TACO1_HUMAN	sp|Q9BSH4|TACO1_HUMAN Translational activator of cytochrome c oxidase 1 OS=Homo sapiens OX=9606 GN=TACO1 PE=1 SV=1			0.5	0.5	0.5	1	0.5	0.5		0.75	0.373901
tr|E7EVK2|E7EVK2_HUMAN;tr|U3KQ69|U3KQ69_HUMAN;sp|Q9BT17|MTG1_HUMAN;tr|E9PI62|E9PI62_HUMAN	tr|E7EVK2|E7EVK2_HUMAN Mitochondrial GTPase 1 OS=Homo sapiens OX=9606 GN=MTG1 PE=1 SV=1;tr|U3KQ69|U3KQ69_HUMAN Mitochondrial GTPase 1 OS=Homo sapiens OX=9606 GN=MTG1 PE=3 SV=1;sp|Q9BT17|MTG1_HUMAN Mitochondrial ribosome-associated GTPase 1 OS=Homo sapiens			0.5	0.5	0.5	1	0.5	0.5		0.75	0.373901
sp|Q9BXS6|NUSAP_HUMAN	sp|Q9BXS6|NUSAP_HUMAN Nucleolar and spindle-associated protein 1 OS=Homo sapiens OX=9606 GN=NUSAP1 PE=1 SV=1			0.5	0.5	0.5	1	0.5	0.5		0.75	0.373901
sp|Q9H8G2|CAAP1_HUMAN;tr|A0A3B3ISJ3|A0A3B3ISJ3_HUMAN	sp|Q9H8G2|CAAP1_HUMAN Caspase activity and apoptosis inhibitor 1 OS=Homo sapiens OX=9606 GN=CAAP1 PE=1 SV=2;tr|A0A3B3ISJ3|A0A3B3ISJ3_HUMAN Caspase activity and apoptosis inhibitor 1 OS=Homo sapiens OX=9606 GN=CAAP1 PE=1 SV=1			0.5	0.5	0.5	1	0.5	0.5		0.75	0.373901
sp|Q9P021|CRIPT_HUMAN	sp|Q9P021|CRIPT_HUMAN Cysteine-rich PDZ-binding protein OS=Homo sapiens OX=9606 GN=CRIPT PE=1 SV=1			0.5	0.5	0.5	1	0.5	0.5		0.75	0.373901
tr|G3V167|G3V167_HUMAN;sp|Q9UGN5|PARP2_HUMAN;tr|E9PJ27|E9PJ27_HUMAN;tr|H0YH02|H0YH02_HUMAN	tr|G3V167|G3V167_HUMAN Poly [ADP-ribose] polymerase OS=Homo sapiens OX=9606 GN=PARP2 PE=1 SV=1;sp|Q9UGN5|PARP2_HUMAN Poly [ADP-ribose] polymerase 2 OS=Homo sapiens OX=9606 GN=PARP2 PE=1 SV=2			0.5	0.5	0.5	1	0.5	0.5		0.75	0.373901
sp|Q9UKA4|AKA11_HUMAN	sp|Q9UKA4|AKA11_HUMAN A-kinase anchor protein 11 OS=Homo sapiens OX=9606 GN=AKAP11 PE=1 SV=1			0.5	0.5	0.5	1	0.5	0.5		0.75	0.373901
sp|Q9UKT4|FBX5_HUMAN	sp|Q9UKT4|FBX5_HUMAN F-box only protein 5 OS=Homo sapiens OX=9606 GN=FBXO5 PE=1 SV=1			0.5	0.5	0.5	1	0.5	0.5		0.75	0.373901
tr|Q5TA58|Q5TA58_HUMAN;sp|Q9UL18|AGO1_HUMAN;sp|Q9UKV8|AGO2_HUMAN;sp|Q9H9G7|AGO3_HUMAN	tr|Q5TA58|Q5TA58_HUMAN Protein argonaute-1 OS=Homo sapiens OX=9606 GN=AGO1 PE=1 SV=1;sp|Q9UL18|AGO1_HUMAN Protein argonaute-1 OS=Homo sapiens OX=9606 GN=AGO1 PE=1 SV=3;sp|Q9UKV8|AGO2_HUMAN Protein argonaute-2 OS=Homo sapiens OX=9606 GN=AGO2 PE=1 SV=3;sp|Q9			0.5	0.5	0.5	1	0.5	0.5		0.75	0.373901
tr|G3V5S9|G3V5S9_HUMAN;tr|G3V1S4|G3V1S4_HUMAN;sp|Q9Y324|FCF1_HUMAN;tr|G3V2M5|G3V2M5_HUMAN	tr|G3V5S9|G3V5S9_HUMAN rRNA-processing protein FCF1 homolog OS=Homo sapiens OX=9606 GN=FCF1 PE=1 SV=1;tr|G3V1S4|G3V1S4_HUMAN Chromosome 14 open reading frame 111, isoform CRA_a OS=Homo sapiens OX=9606 GN=FCF1 PE=1 SV=1;sp|Q9Y324|FCF1_HUMAN rRNA-processing			0.5	0.5	0.5	1	0.5	0.5		0.75	0.373901
tr|J3QLR8|J3QLR8_HUMAN;sp|Q9Y3D9|RT23_HUMAN	tr|J3QLR8|J3QLR8_HUMAN 28S ribosomal protein S23, mitochondrial OS=Homo sapiens OX=9606 GN=MRPS23 PE=1 SV=1;sp|Q9Y3D9|RT23_HUMAN 28S ribosomal protein S23, mitochondrial OS=Homo sapiens OX=9606 GN=MRPS23 PE=1 SV=2			0.5	0.5	0.5	0.5	1	0.5		0.75	0.373901
sp|Q9Y608|LRRF2_HUMAN	sp|Q9Y608|LRRF2_HUMAN Leucine-rich repeat flightless-interacting protein 2 OS=Homo sapiens OX=9606 GN=LRRFIP2 PE=1 SV=1			0.5	0.5	0.5	1	0.5	0.5		0.75	0.373901
tr|E9PHI6|E9PHI6_HUMAN;sp|Q9Y6G9|DC1L1_HUMAN	tr|E9PHI6|E9PHI6_HUMAN Cytoplasmic dynein 1 light intermediate chain 1 OS=Homo sapiens OX=9606 GN=DYNC1LI1 PE=1 SV=1;sp|Q9Y6G9|DC1L1_HUMAN Cytoplasmic dynein 1 light intermediate chain 1 OS=Homo sapiens OX=9606 GN=DYNC1LI1 PE=1 SV=3			0.5	0.5	0.5	0.5	1	0.5		0.75	0.373901
tr|R4GNE4|R4GNE4_HUMAN;tr|A0A087WT12|A0A087WT12_HUMAN;tr|A0A087X247|A0A087X247_HUMAN;tr|K7ERP4|K7ERP4_HUMAN;tr|K7EKX7|K7EKX7_HUMAN;tr|K7ENB4|K7ENB4_HUMAN;tr|A0A087X2I2|A0A087X2I2_HUMAN;sp|P36969|GPX4_HUMAN;tr|K7EJ20|K7EJ20_HUMAN	tr|R4GNE4|R4GNE4_HUMAN Glutathione peroxidase (Fragment) OS=Homo sapiens OX=9606 GN=GPX4 PE=1 SV=7;tr|A0A087WT12|A0A087WT12_HUMAN Glutathione peroxidase OS=Homo sapiens OX=9606 GN=GPX4 PE=1 SV=1;tr|A0A087X247|A0A087X247_HUMAN Phospholipid hydroperoxide glu			0.5	0.5	0.5	1	0.5	0.5		0.75	0.373901
tr|A0A286YEU2|A0A286YEU2_HUMAN;tr|B0QYY4|B0QYY4_HUMAN;tr|F8VZG9|F8VZG9_HUMAN;tr|B7Z1U7|B7Z1U7_HUMAN;tr|J3KNW3|J3KNW3_HUMAN;sp|Q9NWB1|RFOX1_HUMAN;sp|O43251|RFOX2_HUMAN;tr|A0A0G2JRA5|A0A0G2JRA5_HUMAN;tr|A0A087X2B1|A0A087X2B1_HUMAN;tr|A0A0G2JSB3|A0A0G2JSB3_HUMAN;tr|I3L1D4|I3L1D4_HUMAN;tr|F8VZY7|F8VZY7_HUMAN;tr|F8VR27|F8VR27_HUMAN;tr|S4R469|S4R469_HUMAN;tr|S4R3K7|S4R3K7_HUMAN;tr|A0A0G2JRD1|A0A0G2JRD1…	tr|A0A286YEU2|A0A286YEU2_HUMAN RNA-binding protein fox-1 homolog 1 OS=Homo sapiens OX=9606 GN=RBFOX1 PE=1 SV=1;tr|B0QYY4|B0QYY4_HUMAN RNA binding protein fox-1 homolog OS=Homo sapiens OX=9606 GN=RBFOX2 PE=1 SV=1;tr|F8VZG9|F8VZG9_HUMAN RNA-binding protein f			0.5	0.5	0.5	1	0.5	0.5		0.75	0.373901
tr|E7EW59|E7EW59_HUMAN;tr|F5H433|F5H433_HUMAN;tr|A0A087X1T9|A0A087X1T9_HUMAN;tr|H0YFS7|H0YFS7_HUMAN;tr|A9JR48|A9JR48_HUMAN;tr|A0A087WXW6|A0A087WXW6_HUMAN;sp|Q9Y467|SALL2_HUMAN;tr|H3BSM9|H3BSM9_HUMAN;tr|A0A140TA74|A0A140TA74_HUMAN;tr|A0A140TA70|A0A140TA70_HUMAN;sp|Q9BXA9|SALL3_HUMAN;sp|Q9NSC2|SALL1_HUMAN	tr|E7EW59|E7EW59_HUMAN Sal-like protein 2 OS=Homo sapiens OX=9606 GN=SALL2 PE=1 SV=2;tr|F5H433|F5H433_HUMAN Sal-like protein 2 OS=Homo sapiens OX=9606 GN=SALL2 PE=1 SV=3;tr|A0A087X1T9|A0A087X1T9_HUMAN Sal-like protein 2 OS=Homo sapiens OX=9606 GN=SALL2 PE=			0.5	0.5	0.5	1	0.5	0.5		0.75	0.373901
sp|O43248|HXC11_HUMAN;tr|J3KMZ0|J3KMZ0_HUMAN	sp|O43248|HXC11_HUMAN Homeobox protein Hox-C11 OS=Homo sapiens OX=9606 GN=HOXC11 PE=1 SV=1;tr|J3KMZ0|J3KMZ0_HUMAN Homeobox protein Hox-C11 OS=Homo sapiens OX=9606 GN=HOXC11 PE=1 SV=1			0.5	0.5	0.5	1	0.5	0.5		0.75	0.373901
tr|I3L383|I3L383_HUMAN;tr|I3L3R1|I3L3R1_HUMAN;sp|P31273|HXC8_HUMAN;sp|P17481|HXB8_HUMAN;tr|A0A0A0MSX5|A0A0A0MSX5_HUMAN;tr|A0A0A0MTF4|A0A0A0MTF4_HUMAN;sp|P13378|HXD8_HUMAN	tr|I3L383|I3L383_HUMAN Homeobox protein Hox-B8 (Fragment) OS=Homo sapiens OX=9606 GN=HOXB8 PE=1 SV=1;tr|I3L3R1|I3L3R1_HUMAN Homeobox B8, isoform CRA_a OS=Homo sapiens OX=9606 GN=HOXB8 PE=1 SV=1;sp|P31273|HXC8_HUMAN Homeobox protein Hox-C8 OS=Homo sapiens O			0.5	0.5	0.5	1	0.5	0.5		0.75	0.373901
sp|P20719|HXA5_HUMAN;sp|P09067|HXB5_HUMAN	sp|P20719|HXA5_HUMAN Homeobox protein Hox-A5 OS=Homo sapiens OX=9606 GN=HOXA5 PE=1 SV=2			0.5	0.5	0.5	1	0.5	0.5		0.75	0.373901
sp|Q7L2R6|ZN765_HUMAN;tr|D6RF03|D6RF03_HUMAN	sp|Q7L2R6|ZN765_HUMAN Zinc finger protein 765 OS=Homo sapiens OX=9606 GN=ZNF765 PE=1 SV=2;tr|D6RF03|D6RF03_HUMAN Zinc finger protein 765 (Fragment) OS=Homo sapiens OX=9606 GN=ZNF765 PE=1 SV=1			0.5	0.5	0.5	1	0.5	0.5		0.75	0.373901
sp|Q8IYI8|ZN440_HUMAN	sp|Q8IYI8|ZN440_HUMAN Zinc finger protein 440 OS=Homo sapiens OX=9606 GN=ZNF440 PE=1 SV=1			0.5	0.5	0.5	1	0.5	0.5		0.75	0.373901
sp|Q8NEP9|ZN555_HUMAN	sp|Q8NEP9|ZN555_HUMAN Zinc finger protein 555 OS=Homo sapiens OX=9606 GN=ZNF555 PE=1 SV=4			0.5	0.5	0.5	1	0.5	0.5		0.75	0.373901
sp|Q96IR2|ZN845_HUMAN	sp|Q96IR2|ZN845_HUMAN Zinc finger protein 845 OS=Homo sapiens OX=9606 GN=ZNF845 PE=1 SV=3			0.5	0.5	0.5	1	0.5	0.5		0.75	0.373901
sp|Q96NJ6|ZFP3_HUMAN	sp|Q96NJ6|ZFP3_HUMAN Zinc finger protein 3 homolog OS=Homo sapiens OX=9606 GN=ZFP3 PE=1 SV=1			0.5	0.5	0.5	1	0.5	0.5		0.75	0.373901
tr|E7EP41|E7EP41_HUMAN;sp|Q96SQ5|ZN587_HUMAN;tr|M0R230|M0R230_HUMAN;sp|Q8TAU3|ZN417_HUMAN;tr|M0R2A6|M0R2A6_HUMAN;tr|M0QXF5|M0QXF5_HUMAN;tr|M0R082|M0R082_HUMAN	tr|E7EP41|E7EP41_HUMAN Zinc finger protein 587 OS=Homo sapiens OX=9606 GN=ZNF587 PE=1 SV=2;sp|Q96SQ5|ZN587_HUMAN Zinc finger protein 587 OS=Homo sapiens OX=9606 GN=ZNF587 PE=1 SV=1;tr|M0R230|M0R230_HUMAN Zinc finger protein 417 OS=Homo sapiens OX=9606 GN=Z			0.5	0.5	0.5	1	0.5	0.5		0.75	0.373901
sp|Q96SZ6|CK5P1_HUMAN;tr|H0Y721|H0Y721_HUMAN	sp|Q96SZ6|CK5P1_HUMAN CDK5 regulatory subunit-associated protein 1 OS=Homo sapiens OX=9606 GN=CDK5RAP1 PE=1 SV=2;tr|H0Y721|H0Y721_HUMAN CDK5 regulatory subunit-associated protein 1 (Fragment) OS=Homo sapiens OX=9606 GN=CDK5RAP1 PE=1 SV=1			0.5	0.5	0.5	1	0.5	0.5		0.75	0.373901
tr|B4DPR9|B4DPR9_HUMAN;sp|Q99551|MTEF1_HUMAN;tr|C9JNM8|C9JNM8_HUMAN;tr|C9JE25|C9JE25_HUMAN	tr|B4DPR9|B4DPR9_HUMAN Transcription termination factor 1, mitochondrial OS=Homo sapiens OX=9606 GN=MTERF1 PE=1 SV=1;sp|Q99551|MTEF1_HUMAN Transcription termination factor 1, mitochondrial OS=Homo sapiens OX=9606 GN=MTERF1 PE=1 SV=1			0.5	0.5	0.5	1	0.5	0.5		0.75	0.373901
sp|Q9UPN6|SCAF8_HUMAN;tr|A0A0A0MT33|A0A0A0MT33_HUMAN	sp|Q9UPN6|SCAF8_HUMAN SR-related and CTD-associated factor 8 OS=Homo sapiens OX=9606 GN=SCAF8 PE=1 SV=1;tr|A0A0A0MT33|A0A0A0MT33_HUMAN SR-related and CTD-associated factor 8 OS=Homo sapiens OX=9606 GN=SCAF8 PE=1 SV=1			0.5	0.5	0.5	1	0.5	0.5		0.75	0.373901
sp|Q8IY67|RAVR1_HUMAN;tr|K7EKR9|K7EKR9_HUMAN	sp|Q8IY67|RAVR1_HUMAN Ribonucleoprotein PTB-binding 1 OS=Homo sapiens OX=9606 GN=RAVER1 PE=1 SV=1			0.5	0.5	0.5	1	0.5	0.5		0.75	0.373901
tr|H0Y3K4|H0Y3K4_HUMAN	tr|H0Y3K4|H0Y3K4_HUMAN RNA-binding protein 33 (Fragment) OS=Homo sapiens OX=9606 GN=RBM33 PE=1 SV=1			0.5	0.5	0.5	1	0.5	0.5		0.75	0.373901
sp|P50750|CDK9_HUMAN	sp|P50750|CDK9_HUMAN Cyclin-dependent kinase 9 OS=Homo sapiens OX=9606 GN=CDK9 PE=1 SV=3			0.5	0.5	0.5	1	0.5	0.5		0.75	0.373901
tr|A0A0A0MR08|A0A0A0MR08_HUMAN;tr|E7EST9|E7EST9_HUMAN;tr|B5MEG5|B5MEG5_HUMAN	tr|A0A0A0MR08|A0A0A0MR08_HUMAN Ubiquitin carboxyl-terminal hydrolase 19 (Fragment) OS=Homo sapiens OX=9606 GN=USP19 PE=1 SV=6;tr|E7EST9|E7EST9_HUMAN Ubiquitin carboxyl-terminal hydrolase 19 OS=Homo sapiens OX=9606 GN=USP19 PE=1 SV=1;tr|B5MEG5|B5MEG5_HUMAN			0.5	0.5	0.5	0.5	0.5	1		0.75	0.373901
tr|A0A494C1S7|A0A494C1S7_HUMAN;sp|Q9Y5Q9|TF3C3_HUMAN	tr|A0A494C1S7|A0A494C1S7_HUMAN General transcription factor 3C polypeptide 3 OS=Homo sapiens OX=9606 GN=GTF3C3 PE=1 SV=1;sp|Q9Y5Q9|TF3C3_HUMAN General transcription factor 3C polypeptide 3 OS=Homo sapiens OX=9606 GN=GTF3C3 PE=1 SV=1			0.5	0.5	0.5	0.5	0.5	1		0.75	0.373901
sp|P51825|AFF1_HUMAN	sp|P51825|AFF1_HUMAN AF4/FMR2 family member 1 OS=Homo sapiens OX=9606 GN=AFF1 PE=1 SV=1			0.5	0.5	0.5	0.5	0.5	1		0.75	0.373901
tr|C9JLV3|C9JLV3_HUMAN;tr|A0A096LNT6|A0A096LNT6_HUMAN;tr|A0A3B3IUG4|A0A3B3IUG4_HUMAN;tr|B4DLW3|B4DLW3_HUMAN;tr|H7BYE5|H7BYE5_HUMAN;tr|A0A3B3ISA8|A0A3B3ISA8_HUMAN;tr|H7C384|H7C384_HUMAN;tr|B7Z1T1|B7Z1T1_HUMAN;tr|A0A3B3ISE9|A0A3B3ISE9_HUMAN;sp|O00258|WRB_HUMAN;tr|A0A3B3ITX9|A0A3B3ITX9_HUMAN	tr|C9JLV3|C9JLV3_HUMAN Guided entry of tail-anchored proteins factor 1 (Fragment) OS=Homo sapiens OX=9606 GN=GET1 PE=4 SV=1;tr|A0A096LNT6|A0A096LNT6_HUMAN Guided entry of tail-anchored proteins factor 1 OS=Homo sapiens OX=9606 GN=GET1 PE=4 SV=1;tr|A0A3B3IU			0.5	0.5	0.5	0.5	0.5	1		0.75	0.373901
sp|Q9BWT3|PAPOG_HUMAN;tr|H7C3W0|H7C3W0_HUMAN;tr|G3V3I9|G3V3I9_HUMAN;tr|F8WAT4|F8WAT4_HUMAN;tr|A0A0C4DGK1|A0A0C4DGK1_HUMAN;tr|G3XAH6|G3XAH6_HUMAN;sp|P51003|PAPOA_HUMAN	sp|Q9BWT3|PAPOG_HUMAN Poly(A) polymerase gamma OS=Homo sapiens OX=9606 GN=PAPOLG PE=1 SV=2;tr|H7C3W0|H7C3W0_HUMAN Poly(A) polymerase gamma (Fragment) OS=Homo sapiens OX=9606 GN=PAPOLG PE=1 SV=1			0.5	0.5	0.5	0.5	0.5	1		0.75	0.373901
sp|Q9UJK0|TSR3_HUMAN	sp|Q9UJK0|TSR3_HUMAN Ribosome biogenesis protein TSR3 homolog OS=Homo sapiens OX=9606 GN=TSR3 PE=1 SV=1			0.5	0.5	0.5	0.5	0.5	1		0.75	0.373901
sp|O76075|DFFB_HUMAN;tr|B4DZS0|B4DZS0_HUMAN	sp|O76075|DFFB_HUMAN DNA fragmentation factor subunit beta OS=Homo sapiens OX=9606 GN=DFFB PE=1 SV=1;tr|B4DZS0|B4DZS0_HUMAN DNA fragmentation factor subunit beta OS=Homo sapiens OX=9606 GN=DFFB PE=1 SV=1			0.5	0.5	0.5	0.5	0.5	1		0.75	0.373901
sp|O94953|KDM4B_HUMAN;tr|A0A0C4DFL8|A0A0C4DFL8_HUMAN;tr|F5GX28|F5GX28_HUMAN	sp|O94953|KDM4B_HUMAN Lysine-specific demethylase 4B OS=Homo sapiens OX=9606 GN=KDM4B PE=1 SV=4;tr|A0A0C4DFL8|A0A0C4DFL8_HUMAN Lysine-specific demethylase 4B OS=Homo sapiens OX=9606 GN=KDM4B PE=1 SV=1;tr|F5GX28|F5GX28_HUMAN Lysine-specific demethylase 4B O			0.5	0.5	0.5	0.5	0.5	1		0.75	0.373901
sp|Q9HD20|AT131_HUMAN	sp|Q9HD20|AT131_HUMAN Manganese-transporting ATPase 13A1 OS=Homo sapiens OX=9606 GN=ATP13A1 PE=1 SV=2			0.5	0.5	0.5	0.5	0.5	1		0.75	0.373901
tr|E5RIA1|E5RIA1_HUMAN;tr|E5RHA6|E5RHA6_HUMAN;sp|Q86UL3|GPAT4_HUMAN	tr|E5RIA1|E5RIA1_HUMAN Glycerol-3-phosphate acyltransferase 4 (Fragment) OS=Homo sapiens OX=9606 GN=GPAT4 PE=1 SV=1;tr|E5RHA6|E5RHA6_HUMAN Glycerol-3-phosphate acyltransferase 4 OS=Homo sapiens OX=9606 GN=GPAT4 PE=1 SV=1;sp|Q86UL3|GPAT4_HUMAN Glycerol-3-ph			0.5	0.5	0.5	0.5	0.5	1		0.75	0.373901
sp|Q9Y289|SC5A6_HUMAN	sp|Q9Y289|SC5A6_HUMAN Sodium-dependent multivitamin transporter OS=Homo sapiens OX=9606 GN=SLC5A6 PE=2 SV=2			0.5	0.5	0.5	0.5	0.5	1		0.75	0.373901
sp|Q68DH5|LMBD2_HUMAN	sp|Q68DH5|LMBD2_HUMAN LMBR1 domain-containing protein 2 OS=Homo sapiens OX=9606 GN=LMBRD2 PE=1 SV=1			0.5	0.5	0.5	0.5	0.5	1		0.75	0.373901
sp|Q9H4L7|SMRCD_HUMAN	sp|Q9H4L7|SMRCD_HUMAN SWI/SNF-related matrix-associated actin-dependent regulator of chromatin subfamily A containing DEAD/H box 1 OS=Homo sapiens OX=9606 GN=SMARCAD1 PE=1 SV=2			0.5	0.5	0.5	0.5	0.5	1		0.75	0.373901
sp|Q96HV5|TM41A_HUMAN	sp|Q96HV5|TM41A_HUMAN Transmembrane protein 41A OS=Homo sapiens OX=9606 GN=TMEM41A PE=1 SV=1			0.5	0.5	0.5	0.5	0.5	1		0.75	0.373901
sp|Q8IYD1|ERF3B_HUMAN	sp|Q8IYD1|ERF3B_HUMAN Eukaryotic peptide chain release factor GTP-binding subunit ERF3B OS=Homo sapiens OX=9606 GN=GSPT2 PE=1 SV=2			0.5	0.5	0.5	0.5	0.5	1		0.75	0.373901
tr|A0A0U1RQT6|A0A0U1RQT6_HUMAN;tr|A0A1B0GUE9|A0A1B0GUE9_HUMAN;sp|Q96N67|DOCK7_HUMAN	tr|A0A0U1RQT6|A0A0U1RQT6_HUMAN Dedicator of cytokinesis protein 7 (Fragment) OS=Homo sapiens OX=9606 GN=DOCK7 PE=1 SV=1;tr|A0A1B0GUE9|A0A1B0GUE9_HUMAN Dedicator of cytokinesis protein 7 OS=Homo sapiens OX=9606 GN=DOCK7 PE=1 SV=1;sp|Q96N67|DOCK7_HUMAN Dedic			0.5	0.5	0.5	0.5	0.5	1		0.75	0.373901
sp|Q06210|GFPT1_HUMAN	sp|Q06210|GFPT1_HUMAN Glutamine--fructose-6-phosphate aminotransferase [isomerizing] 1 OS=Homo sapiens OX=9606 GN=GFPT1 PE=1 SV=3			0.5	0.5	0.5	0.5	0.5	1		0.75	0.373901
tr|H0YEN6|H0YEN6_HUMAN;tr|E9PS18|E9PS18_HUMAN;tr|E9PLS9|E9PLS9_HUMAN;sp|O76062|ERG24_HUMAN	tr|H0YEN6|H0YEN6_HUMAN Delta(14)-sterol reductase (Fragment) OS=Homo sapiens OX=9606 GN=TM7SF2 PE=1 SV=1;tr|E9PS18|E9PS18_HUMAN Delta(14)-sterol reductase (Fragment) OS=Homo sapiens OX=9606 GN=TM7SF2 PE=1 SV=1;tr|E9PLS9|E9PLS9_HUMAN Delta(14)-sterol reduct			0.5	0.5	0.5	0.5	0.5	1		0.75	0.373901
sp|Q9Y4W2|LAS1L_HUMAN	sp|Q9Y4W2|LAS1L_HUMAN Ribosomal biogenesis protein LAS1L OS=Homo sapiens OX=9606 GN=LAS1L PE=1 SV=2			0.5	0.5	0.5	0.5	0.5	1		0.75	0.373901
tr|H0YDG9|H0YDG9_HUMAN;tr|H0YCN2|H0YCN2_HUMAN;sp|Q96T23|RSF1_HUMAN	tr|H0YDG9|H0YDG9_HUMAN Remodeling and spacing factor 1 (Fragment) OS=Homo sapiens OX=9606 GN=RSF1 PE=1 SV=1;tr|H0YCN2|H0YCN2_HUMAN Remodeling and spacing factor 1 (Fragment) OS=Homo sapiens OX=9606 GN=RSF1 PE=1 SV=1;sp|Q96T23|RSF1_HUMAN Remodeling and spac			0.5	0.5	0.5	0.5	0.5	1		0.75	0.373901
tr|E5RGG1|E5RGG1_HUMAN;tr|H9KVE0|H9KVE0_HUMAN;sp|Q9UJW0|DCTN4_HUMAN;tr|E5RK21|E5RK21_HUMAN	tr|E5RGG1|E5RGG1_HUMAN Dynactin subunit 4 (Fragment) OS=Homo sapiens OX=9606 GN=DCTN4 PE=1 SV=1;tr|H9KVE0|H9KVE0_HUMAN Dynactin subunit 4 (Fragment) OS=Homo sapiens OX=9606 GN=DCTN4 PE=1 SV=1;sp|Q9UJW0|DCTN4_HUMAN Dynactin subunit 4 OS=Homo sapiens OX=9606			0.5	0.5	0.5	0.5	0.5	1		0.75	0.373901
sp|Q9BWT1|CDCA7_HUMAN	sp|Q9BWT1|CDCA7_HUMAN Cell division cycle-associated protein 7 OS=Homo sapiens OX=9606 GN=CDCA7 PE=1 SV=1			0.5	0.5	0.5	0.5	0.5	1		0.75	0.373901
tr|A0A087X138|A0A087X138_HUMAN;sp|Q8TF71|MOT10_HUMAN	tr|A0A087X138|A0A087X138_HUMAN Monocarboxylate transporter 10 OS=Homo sapiens OX=9606 GN=SLC16A10 PE=1 SV=1;sp|Q8TF71|MOT10_HUMAN Monocarboxylate transporter 10 OS=Homo sapiens OX=9606 GN=SLC16A10 PE=1 SV=1			0.5	0.5	0.5	0.5	0.5	1		0.75	0.373901
sp|Q8N357|S35F6_HUMAN	sp|Q8N357|S35F6_HUMAN Solute carrier family 35 member F6 OS=Homo sapiens OX=9606 GN=SLC35F6 PE=1 SV=1			0.5	0.5	0.5	0.5	0.5	1		0.75	0.373901
tr|K7ERE1|K7ERE1_HUMAN;sp|Q8N2U0|TM256_HUMAN	tr|K7ERE1|K7ERE1_HUMAN TMEM256-PLSCR3 readthrough (NMD candidate) OS=Homo sapiens OX=9606 GN=TMEM256-PLSCR3 PE=4 SV=1;sp|Q8N2U0|TM256_HUMAN Transmembrane protein 256 OS=Homo sapiens OX=9606 GN=TMEM256 PE=3 SV=1			0.5	0.5	0.5	0.5	0.5	1		0.75	0.373901
tr|B4DZG7|B4DZG7_HUMAN;sp|P40616|ARL1_HUMAN;tr|F8VYN9|F8VYN9_HUMAN	tr|B4DZG7|B4DZG7_HUMAN ADP-ribosylation factor-like protein 1 OS=Homo sapiens OX=9606 GN=ARL1 PE=1 SV=1;sp|P40616|ARL1_HUMAN ADP-ribosylation factor-like protein 1 OS=Homo sapiens OX=9606 GN=ARL1 PE=1 SV=1;tr|F8VYN9|F8VYN9_HUMAN ADP-ribosylation factor-lik			0.5	0.5	0.5	0.5	0.5	1		0.75	0.373901
tr|J3QSV6|J3QSV6_HUMAN	tr|J3QSV6|J3QSV6_HUMAN Ribosomal L1 domain-containing protein 1 (Fragment) OS=Homo sapiens OX=9606 GN=RSL1D1 PE=1 SV=1			0.5	0.5	0.5	0.5	0.5	1		0.75	0.373901
tr|D6RAI7|D6RAI7_HUMAN;tr|D6RDX9|D6RDX9_HUMAN;tr|D6R9M8|D6R9M8_HUMAN;sp|Q9UBT6|POLK_HUMAN	tr|D6RAI7|D6RAI7_HUMAN DNA polymerase kappa OS=Homo sapiens OX=9606 GN=POLK PE=1 SV=1;tr|D6RDX9|D6RDX9_HUMAN DNA polymerase kappa OS=Homo sapiens OX=9606 GN=POLK PE=1 SV=1;tr|D6R9M8|D6R9M8_HUMAN DNA polymerase kappa OS=Homo sapiens OX=9606 GN=POLK PE=1 SV=			0.5	0.5	0.5	0.5	0.5	1		0.75	0.373901
tr|K7EQW2|K7EQW2_HUMAN;tr|K7ELZ6|K7ELZ6_HUMAN;tr|K7EM24|K7EM24_HUMAN;tr|B7Z641|B7Z641_HUMAN;tr|B7Z2A9|B7Z2A9_HUMAN;sp|Q93050|VPP1_HUMAN	tr|K7EQW2|K7EQW2_HUMAN V-type proton ATPase subunit a OS=Homo sapiens OX=9606 GN=ATP6V0A1 PE=1 SV=1;tr|K7ELZ6|K7ELZ6_HUMAN V-type proton ATPase subunit a (Fragment) OS=Homo sapiens OX=9606 GN=ATP6V0A1 PE=1 SV=1;tr|K7EM24|K7EM24_HUMAN V-type proton ATPase s			0.5	0.5	0.5	0.5	0.5	1		0.75	0.373901
tr|F8W7S5|F8W7S5_HUMAN	tr|F8W7S5|F8W7S5_HUMAN Ribosome-binding protein 1 OS=Homo sapiens OX=9606 GN=RRBP1 PE=1 SV=1			0.5	0.5	0.5	0.5	0.5	1		0.75	0.373901
sp|P12235|ADT1_HUMAN;tr|V9GYG0|V9GYG0_HUMAN	sp|P12235|ADT1_HUMAN ADP/ATP translocase 1 OS=Homo sapiens OX=9606 GN=SLC25A4 PE=1 SV=4;tr|V9GYG0|V9GYG0_HUMAN ADP/ATP translocase 1 OS=Homo sapiens OX=9606 GN=SLC25A4 PE=1 SV=1			0.5	0.5	0.5	0.5	0.5	1		0.75	0.373901
sp|Q96ES6|MFSD3_HUMAN	sp|Q96ES6|MFSD3_HUMAN Major facilitator superfamily domain-containing protein 3 OS=Homo sapiens OX=9606 GN=MFSD3 PE=2 SV=1			0.5	0.5	0.5	0.5	0.5	1		0.75	0.373901
sp|Q15054|DPOD3_HUMAN	sp|Q15054|DPOD3_HUMAN DNA polymerase delta subunit 3 OS=Homo sapiens OX=9606 GN=POLD3 PE=1 SV=2			0.5	0.5	0.5	0.5	0.5	1		0.75	0.373901
tr|I3L0M7|I3L0M7_HUMAN;tr|I3L2W9|I3L2W9_HUMAN;sp|O14641|DVL2_HUMAN	tr|I3L0M7|I3L0M7_HUMAN Segment polarity protein dishevelled homolog DVL-2 (Fragment) OS=Homo sapiens OX=9606 GN=DVL2 PE=1 SV=1;tr|I3L2W9|I3L2W9_HUMAN Segment polarity protein dishevelled homolog DVL-2 (Fragment) OS=Homo sapiens OX=9606 GN=DVL2 PE=1 SV=1;sp			0.5	0.5	0.5	0.5	0.5	1		0.75	0.373901
sp|Q9NX47|MARH5_HUMAN	sp|Q9NX47|MARH5_HUMAN E3 ubiquitin-protein ligase MARCH5 OS=Homo sapiens OX=9606 GN=MARCH5 PE=1 SV=1			0.5	0.5	0.5	0.5	0.5	1		0.75	0.373901
sp|Q7Z7F7|RM55_HUMAN	sp|Q7Z7F7|RM55_HUMAN 39S ribosomal protein L55, mitochondrial OS=Homo sapiens OX=9606 GN=MRPL55 PE=1 SV=1			0.5	0.5	0.5	0.5	0.5	1		0.75	0.373901
sp|P51153|RAB13_HUMAN;tr|A0A087WWB9|A0A087WWB9_HUMAN	sp|P51153|RAB13_HUMAN Ras-related protein Rab-13 OS=Homo sapiens OX=9606 GN=RAB13 PE=1 SV=1;tr|A0A087WWB9|A0A087WWB9_HUMAN Ras-related protein Rab-13 OS=Homo sapiens OX=9606 GN=RAB13 PE=1 SV=1			0.5	0.5	0.5	0.5	0.5	1		0.75	0.373901
tr|H3BUH3|H3BUH3_HUMAN	tr|H3BUH3|H3BUH3_HUMAN Pyruvate dehydrogenase phosphatase regulatory subunit, mitochondrial (Fragment) OS=Homo sapiens OX=9606 GN=PDPR PE=1 SV=1			0.5	0.5	0.5	0.5	0.5	1		0.75	0.373901
tr|A0A0A0MRI7|A0A0A0MRI7_HUMAN;tr|H7C484|H7C484_HUMAN;sp|Q9H2C2|ARV1_HUMAN	tr|A0A0A0MRI7|A0A0A0MRI7_HUMAN Protein ARV1 OS=Homo sapiens OX=9606 GN=ARV1 PE=1 SV=1;tr|H7C484|H7C484_HUMAN Protein ARV1 (Fragment) OS=Homo sapiens OX=9606 GN=ARV1 PE=1 SV=1;sp|Q9H2C2|ARV1_HUMAN Protein ARV1 OS=Homo sapiens OX=9606 GN=ARV1 PE=1 SV=1			0.5	0.5	0.5	0.5	0.5	1		0.75	0.373901
tr|H7C446|H7C446_HUMAN	tr|H7C446|H7C446_HUMAN Suppressor of SWI4 1 homolog (Fragment) OS=Homo sapiens OX=9606 GN=PPAN PE=1 SV=1			0.5	0.5	0.5	0.5	0.5	1		0.75	0.373901
sp|O43257|ZNHI1_HUMAN	sp|O43257|ZNHI1_HUMAN Zinc finger HIT domain-containing protein 1 OS=Homo sapiens OX=9606 GN=ZNHIT1 PE=1 SV=1			0.5	0.5	0.5	0.5	0.5	1		0.75	0.373901
sp|Q9HD45|TM9S3_HUMAN	sp|Q9HD45|TM9S3_HUMAN Transmembrane 9 superfamily member 3 OS=Homo sapiens OX=9606 GN=TM9SF3 PE=1 SV=2			0.5	0.5	0.5	0.5	0.5	1		0.75	0.373901
sp|Q9H0U3|MAGT1_HUMAN;tr|A0A087WU53|A0A087WU53_HUMAN	sp|Q9H0U3|MAGT1_HUMAN Magnesium transporter protein 1 OS=Homo sapiens OX=9606 GN=MAGT1 PE=1 SV=1;tr|A0A087WU53|A0A087WU53_HUMAN Magnesium transporter protein 1 OS=Homo sapiens OX=9606 GN=MAGT1 PE=1 SV=1			0.5	0.5	0.5	0.5	0.5	1		0.75	0.373901
sp|P47929|LEG7_HUMAN	sp|P47929|LEG7_HUMAN Galectin-7 OS=Homo sapiens OX=9606 GN=LGALS7 PE=1 SV=2			1	1	0.5	1	1	1		0.833333	0.373901
sp|Q8WUH6|TM263_HUMAN	sp|Q8WUH6|TM263_HUMAN Transmembrane protein 263 OS=Homo sapiens OX=9606 GN=TMEM263 PE=1 SV=1			0.5	0.5	0.5	0.5	0.5	1		0.75	0.373901
sp|Q969E2|SCAM4_HUMAN;tr|K7EJJ4|K7EJJ4_HUMAN;tr|C9JWM2|C9JWM2_HUMAN	sp|Q969E2|SCAM4_HUMAN Secretory carrier-associated membrane protein 4 OS=Homo sapiens OX=9606 GN=SCAMP4 PE=1 SV=1;tr|K7EJJ4|K7EJJ4_HUMAN Secretory carrier-associated membrane protein (Fragment) OS=Homo sapiens OX=9606 GN=SCAMP4 PE=1 SV=2;tr|C9JWM2|C9JWM2_H			0.5	0.5	0.5	0.5	0.5	1		0.75	0.373901
tr|H3BSB6|H3BSB6_HUMAN;tr|H3BPV6|H3BPV6_HUMAN;tr|H3BUR2|H3BUR2_HUMAN;tr|H3BUA4|H3BUA4_HUMAN;tr|H3BNF5|H3BNF5_HUMAN;tr|E7EPZ8|E7EPZ8_HUMAN;sp|Q92536|YLAT2_HUMAN	tr|H3BSB6|H3BSB6_HUMAN Y+L amino acid transporter 2 (Fragment) OS=Homo sapiens OX=9606 GN=SLC7A6 PE=1 SV=1;tr|H3BPV6|H3BPV6_HUMAN Y+L amino acid transporter 2 (Fragment) OS=Homo sapiens OX=9606 GN=SLC7A6 PE=1 SV=8;tr|H3BUR2|H3BUR2_HUMAN Y+L amino acid tran			0.5	0.5	0.5	0.5	0.5	1		0.75	0.373901
tr|B5MCR8|B5MCR8_HUMAN;sp|Q6NXT4|ZNT6_HUMAN	tr|B5MCR8|B5MCR8_HUMAN Solute carrier family 30 (Zinc transporter), member 6, isoform CRA_b OS=Homo sapiens OX=9606 GN=SLC30A6 PE=1 SV=1;sp|Q6NXT4|ZNT6_HUMAN Zinc transporter 6 OS=Homo sapiens OX=9606 GN=SLC30A6 PE=1 SV=2			0.5	0.5	0.5	0.5	0.5	1		0.75	0.373901
tr|K7ESE6|K7ESE6_HUMAN;sp|Q9BUM1|G6PC3_HUMAN	tr|K7ESE6|K7ESE6_HUMAN Glucose-6-phosphatase 3 (Fragment) OS=Homo sapiens OX=9606 GN=G6PC3 PE=1 SV=1;sp|Q9BUM1|G6PC3_HUMAN Glucose-6-phosphatase 3 OS=Homo sapiens OX=9606 GN=G6PC3 PE=1 SV=2			0.5	0.5	0.5	0.5	0.5	1		0.75	0.373901
sp|Q702N8|XIRP1_HUMAN	sp|Q702N8|XIRP1_HUMAN Xin actin-binding repeat-containing protein 1 OS=Homo sapiens OX=9606 GN=XIRP1 PE=1 SV=1			0.5	0.5	0.5	0.5	0.5	1		0.75	0.373901
tr|H0Y5I7|H0Y5I7_HUMAN;tr|D3YTJ2|D3YTJ2_HUMAN;sp|A8K8P3|SFI1_HUMAN	tr|H0Y5I7|H0Y5I7_HUMAN Protein SFI1 homolog (Fragment) OS=Homo sapiens OX=9606 GN=SFI1 PE=1 SV=1;tr|D3YTJ2|D3YTJ2_HUMAN Protein SFI1 homolog OS=Homo sapiens OX=9606 GN=SFI1 PE=1 SV=1;sp|A8K8P3|SFI1_HUMAN Protein SFI1 homolog OS=Homo sapiens OX=9606 GN=SFI1			0.5	0.5	0.5	0.5	0.5	1		0.75	0.373901
tr|H0Y8B3|H0Y8B3_HUMAN;sp|O43865|SAHH2_HUMAN;sp|Q96HN2|SAHH3_HUMAN	tr|H0Y8B3|H0Y8B3_HUMAN Adenosylhomocysteinase 3 (Fragment) OS=Homo sapiens OX=9606 GN=AHCYL2 PE=1 SV=1;sp|O43865|SAHH2_HUMAN S-adenosylhomocysteine hydrolase-like protein 1 OS=Homo sapiens OX=9606 GN=AHCYL1 PE=1 SV=2;sp|Q96HN2|SAHH3_HUMAN Adenosylhomocyste			0.5	0.5	0.5	0.5	0.5	1		0.75	0.373901
sp|P03915|NU5M_HUMAN	sp|P03915|NU5M_HUMAN NADH-ubiquinone oxidoreductase chain 5 OS=Homo sapiens OX=9606 GN=MT-ND5 PE=1 SV=2			0.5	0.5	0.5	0.5	0.5	1		0.75	0.373901
tr|I3L3N5|I3L3N5_HUMAN;sp|P43034|LIS1_HUMAN	tr|I3L3N5|I3L3N5_HUMAN Platelet-activating factor acetylhydrolase IB subunit alpha (Fragment) OS=Homo sapiens OX=9606 GN=PAFAH1B1 PE=1 SV=1;sp|P43034|LIS1_HUMAN Platelet-activating factor acetylhydrolase IB subunit alpha OS=Homo sapiens OX=9606 GN=PAFAH1B1			0.5	0.5	0.5	0.5	0.5	1		0.75	0.373901
tr|B1AQ74|B1AQ74_HUMAN;sp|Q6NSI4|RADX_HUMAN	tr|B1AQ74|B1AQ74_HUMAN RPA-related protein RADX (Fragment) OS=Homo sapiens OX=9606 GN=RADX PE=1 SV=1;sp|Q6NSI4|RADX_HUMAN RPA-related protein RADX OS=Homo sapiens OX=9606 GN=RADX PE=1 SV=2			0.5	0.5	0.5	0.5	0.5	1		0.75	0.373901
sp|Q8NFH3|NUP43_HUMAN	sp|Q8NFH3|NUP43_HUMAN Nucleoporin Nup43 OS=Homo sapiens OX=9606 GN=NUP43 PE=1 SV=1			0.5	0.5	0.5	0.5	0.5	1		0.75	0.373901
sp|Q8WUA4|TF3C2_HUMAN;tr|H7C318|H7C318_HUMAN;tr|H0Y4Q6|H0Y4Q6_HUMAN;tr|A0A087WZD8|A0A087WZD8_HUMAN	sp|Q8WUA4|TF3C2_HUMAN General transcription factor 3C polypeptide 2 OS=Homo sapiens OX=9606 GN=GTF3C2 PE=1 SV=2;tr|H7C318|H7C318_HUMAN General transcription factor 3C polypeptide 2 (Fragment) OS=Homo sapiens OX=9606 GN=GTF3C2 PE=1 SV=1;tr|H0Y4Q6|H0Y4Q6_HUM			0.5	0.5	0.5	0.5	0.5	1		0.75	0.373901
sp|Q96IZ6|MET2A_HUMAN;tr|A0A087WW35|A0A087WW35_HUMAN;sp|Q6P1Q9|MET2B_HUMAN	sp|Q96IZ6|MET2A_HUMAN Methyltransferase-like protein 2A OS=Homo sapiens OX=9606 GN=METTL2A PE=1 SV=5;tr|A0A087WW35|A0A087WW35_HUMAN Methyltransferase-like protein OS=Homo sapiens OX=9606 GN=METTL2A PE=1 SV=1;sp|Q6P1Q9|MET2B_HUMAN Methyltransferase-like pro			0.5	0.5	0.5	0.5	0.5	1		0.75	0.373901
tr|X6RFN3|X6RFN3_HUMAN;sp|Q99496|RING2_HUMAN	tr|X6RFN3|X6RFN3_HUMAN E3 ubiquitin-protein ligase RING2 (Fragment) OS=Homo sapiens OX=9606 GN=RNF2 PE=1 SV=2;sp|Q99496|RING2_HUMAN E3 ubiquitin-protein ligase RING2 OS=Homo sapiens OX=9606 GN=RNF2 PE=1 SV=1			0.5	0.5	0.5	0.5	0.5	1		0.75	0.373901
tr|H3BMQ2|H3BMQ2_HUMAN;sp|Q9UHA3|RLP24_HUMAN	tr|H3BMQ2|H3BMQ2_HUMAN Probable ribosome biogenesis protein RLP24 (Fragment) OS=Homo sapiens OX=9606 GN=RSL24D1 PE=1 SV=1;sp|Q9UHA3|RLP24_HUMAN Probable ribosome biogenesis protein RLP24 OS=Homo sapiens OX=9606 GN=RSL24D1 PE=1 SV=1			0.5	0.5	0.5	0.5	0.5	1		0.75	0.373901
tr|A0A0C4DGI9|A0A0C4DGI9_HUMAN;tr|J3KPG5|J3KPG5_HUMAN;tr|F8VU39|F8VU39_HUMAN;sp|Q9UIF9|BAZ2A_HUMAN	tr|A0A0C4DGI9|A0A0C4DGI9_HUMAN Bromodomain adjacent to zinc finger domain protein 2A (Fragment) OS=Homo sapiens OX=9606 GN=BAZ2A PE=1 SV=1;tr|J3KPG5|J3KPG5_HUMAN Bromodomain adjacent to zinc finger domain protein 2A OS=Homo sapiens OX=9606 GN=BAZ2A PE=1 SV			0.5	0.5	0.5	0.5	0.5	1		0.75	0.373901
sp|Q9UNY4|TTF2_HUMAN	sp|Q9UNY4|TTF2_HUMAN Transcription termination factor 2 OS=Homo sapiens OX=9606 GN=TTF2 PE=1 SV=2			0.5	0.5	0.5	0.5	0.5	1		0.75	0.373901
tr|A0A140T9L0|A0A140T9L0_HUMAN;tr|A0A0G2JJL1|A0A0G2JJL1_HUMAN	tr|A0A140T9L0|A0A140T9L0_HUMAN WD repeat-containing protein 46 (Fragment) OS=Homo sapiens OX=9606 GN=WDR46 PE=1 SV=1;tr|A0A0G2JJL1|A0A0G2JJL1_HUMAN WD repeat-containing protein 46 (Fragment) OS=Homo sapiens OX=9606 GN=WDR46 PE=1 SV=1			0.5	0.5	0.5	0.5	0.5	1		0.75	0.373901
tr|H3BTP7|H3BTP7_HUMAN	tr|H3BTP7|H3BTP7_HUMAN 60S ribosomal protein L4 (Fragment) OS=Homo sapiens OX=9606 GN=RPL4 PE=1 SV=1			0.5	0.5	0.5	0.5	0.5	1		0.75	0.373901
tr|K7ESM5|K7ESM5_HUMAN;sp|Q9BUF5|TBB6_HUMAN	tr|K7ESM5|K7ESM5_HUMAN Tubulin beta chain (Fragment) OS=Homo sapiens OX=9606 GN=TUBB6 PE=1 SV=1;sp|Q9BUF5|TBB6_HUMAN Tubulin beta-6 chain OS=Homo sapiens OX=9606 GN=TUBB6 PE=1 SV=1			0.5	0.5	0.5	0.5	0.5	1		0.75	0.373901
sp|Q8NHU6|TDRD7_HUMAN	sp|Q8NHU6|TDRD7_HUMAN Tudor domain-containing protein 7 OS=Homo sapiens OX=9606 GN=TDRD7 PE=1 SV=2			0.5	0.5	0.5	2	0.5	0.5		0.5	0.373901
tr|F8WDR2|F8WDR2_HUMAN;sp|Q9BVS5|TR61B_HUMAN	tr|F8WDR2|F8WDR2_HUMAN tRNA (adenine(58)-N(1))-methyltransferase, mitochondrial OS=Homo sapiens OX=9606 GN=TRMT61B PE=1 SV=1;sp|Q9BVS5|TR61B_HUMAN tRNA (adenine(58)-N(1))-methyltransferase, mitochondrial OS=Homo sapiens OX=9606 GN=TRMT61B PE=1 SV=2			0.5	0.5	0.5	2	0.5	0.5		0.5	0.373901
tr|A0A0C4DGU2|A0A0C4DGU2_HUMAN;sp|Q9Y4U1|MMAC_HUMAN	tr|A0A0C4DGU2|A0A0C4DGU2_HUMAN Methylmalonic aciduria and homocystinuria type C protein OS=Homo sapiens OX=9606 GN=MMACHC PE=1 SV=1;sp|Q9Y4U1|MMAC_HUMAN Methylmalonic aciduria and homocystinuria type C protein OS=Homo sapiens OX=9606 GN=MMACHC PE=1 SV=3			0.5	0.5	0.5	0.5	0.5	2		0.5	0.373901
sp|P19174|PLCG1_HUMAN;tr|V9GY63|V9GY63_HUMAN	sp|P19174|PLCG1_HUMAN 1-phosphatidylinositol 4,5-bisphosphate phosphodiesterase gamma-1 OS=Homo sapiens OX=9606 GN=PLCG1 PE=1 SV=1;tr|V9GY63|V9GY63_HUMAN Phosphoinositide phospholipase C (Fragment) OS=Homo sapiens OX=9606 GN=PLCG1 PE=1 SV=1			0.5	0.5	0.5	0.5	0.5	2		0.5	0.373901
tr|Q5QPM7|Q5QPM7_HUMAN;sp|Q92530|PSMF1_HUMAN;tr|H0Y555|H0Y555_HUMAN;tr|F5H4Z3|F5H4Z3_HUMAN;tr|Q5QPM9|Q5QPM9_HUMAN	tr|Q5QPM7|Q5QPM7_HUMAN Proteasome inhibitor PI31 subunit OS=Homo sapiens OX=9606 GN=PSMF1 PE=1 SV=2;sp|Q92530|PSMF1_HUMAN Proteasome inhibitor PI31 subunit OS=Homo sapiens OX=9606 GN=PSMF1 PE=1 SV=2;tr|H0Y555|H0Y555_HUMAN Proteasome inhibitor PI31 subunit			0.5	0.5	0.5	0.5	0.5	2		0.5	0.373901
tr|D6RBG8|D6RBG8_HUMAN;tr|U3KQ81|U3KQ81_HUMAN;tr|D6RFI4|D6RFI4_HUMAN;sp|Q99697|PITX2_HUMAN	tr|D6RBG8|D6RBG8_HUMAN Pituitary homeobox 2 (Fragment) OS=Homo sapiens OX=9606 GN=PITX2 PE=1 SV=1;tr|U3KQ81|U3KQ81_HUMAN Pituitary homeobox 2 OS=Homo sapiens OX=9606 GN=PITX2 PE=1 SV=1;tr|D6RFI4|D6RFI4_HUMAN Pituitary homeobox 2 (Fragment) OS=Homo sapiens			0.5	0.5	0.5	2	0.5	0.5		0.5	0.373901
tr|K7EQV2|K7EQV2_HUMAN;tr|K7ERD7|K7ERD7_HUMAN;sp|O95707|RPP29_HUMAN;tr|K7ESH8|K7ESH8_HUMAN	tr|K7EQV2|K7EQV2_HUMAN Ribonuclease P protein subunit p29 (Fragment) OS=Homo sapiens OX=9606 GN=POP4 PE=1 SV=1;tr|K7ERD7|K7ERD7_HUMAN Ribonuclease P protein subunit p29 (Fragment) OS=Homo sapiens OX=9606 GN=POP4 PE=1 SV=1;sp|O95707|RPP29_HUMAN Ribonuclease			0.5	0.5	0.5	0.5	0.5	2		0.5	0.373901
sp|P11717|MPRI_HUMAN	sp|P11717|MPRI_HUMAN Cation-independent mannose-6-phosphate receptor OS=Homo sapiens OX=9606 GN=IGF2R PE=1 SV=3			0.5	0.5	0.5	0.5	0.5	2		0.5	0.373901
sp|Q92802|N42L2_HUMAN;tr|D6R968|D6R968_HUMAN	sp|Q92802|N42L2_HUMAN NEDD4-binding protein 2-like 2 OS=Homo sapiens OX=9606 GN=N4BP2L2 PE=1 SV=1;tr|D6R968|D6R968_HUMAN NEDD4-binding protein 2-like 2 (Fragment) OS=Homo sapiens OX=9606 GN=N4BP2L2 PE=1 SV=1			0.5	0.5	0.5	2	0.5	0.5		0.5	0.373901
tr|H7C0U0|H7C0U0_HUMAN;tr|F8WCQ4|F8WCQ4_HUMAN;tr|A0A1W2PS40|A0A1W2PS40_HUMAN;tr|C9JNP8|C9JNP8_HUMAN;sp|Q9H300|PARL_HUMAN;tr|A0A1W2PP11|A0A1W2PP11_HUMAN	tr|H7C0U0|H7C0U0_HUMAN Presenilins-associated rhomboid-like protein, mitochondrial (Fragment) OS=Homo sapiens OX=9606 GN=PARL PE=1 SV=1;tr|F8WCQ4|F8WCQ4_HUMAN Presenilins-associated rhomboid-like protein, mitochondrial OS=Homo sapiens OX=9606 GN=PARL PE=1			0.5	0.5	0.5	0.5	0.5	2		0.5	0.373901
sp|Q9Y6Q3|ZFP37_HUMAN;tr|A0A0D9SFC3|A0A0D9SFC3_HUMAN;sp|Q5HYK9|ZN667_HUMAN	sp|Q9Y6Q3|ZFP37_HUMAN Zinc finger protein 37 homolog OS=Homo sapiens OX=9606 GN=ZFP37 PE=2 SV=3			0.5	0.5	0.5	2	0.5	0.5		0.5	0.373901
sp|Q8TBF4|ZCRB1_HUMAN;tr|G3V1V1|G3V1V1_HUMAN	sp|Q8TBF4|ZCRB1_HUMAN Zinc finger CCHC-type and RNA-binding motif-containing protein 1 OS=Homo sapiens OX=9606 GN=ZCRB1 PE=1 SV=2;tr|G3V1V1|G3V1V1_HUMAN Zinc finger CCHC-type and RNA binding motif 1, isoform CRA_b OS=Homo sapiens OX=9606 GN=ZCRB1 PE=1 SV=1			0.5	0.5	0.5	0.5	0.5	2		0.5	0.373901
sp|Q32MZ4|LRRF1_HUMAN	sp|Q32MZ4|LRRF1_HUMAN Leucine-rich repeat flightless-interacting protein 1 OS=Homo sapiens OX=9606 GN=LRRFIP1 PE=1 SV=2			0.5	0.5	0.5	0.5	2	0.5		0.5	0.373901
tr|A0A1W2PPT2|A0A1W2PPT2_HUMAN;sp|Q15906|VPS72_HUMAN	tr|A0A1W2PPT2|A0A1W2PPT2_HUMAN Vacuolar protein sorting-associated protein 72 homolog OS=Homo sapiens OX=9606 GN=VPS72 PE=1 SV=1;sp|Q15906|VPS72_HUMAN Vacuolar protein sorting-associated protein 72 homolog OS=Homo sapiens OX=9606 GN=VPS72 PE=1 SV=1			0.5	0.5	0.5	2	0.5	0.5		0.5	0.373901
tr|H0Y9G5|H0Y9G5_HUMAN;sp|O76024|WFS1_HUMAN	tr|H0Y9G5|H0Y9G5_HUMAN Wolframin (Fragment) OS=Homo sapiens OX=9606 GN=WFS1 PE=1 SV=1;sp|O76024|WFS1_HUMAN Wolframin OS=Homo sapiens OX=9606 GN=WFS1 PE=1 SV=2			0.5	0.5	0.5	0.5	0.5	2		0.5	0.373901
sp|O15091|MRPP3_HUMAN	sp|O15091|MRPP3_HUMAN Mitochondrial ribonuclease P catalytic subunit OS=Homo sapiens OX=9606 GN=PRORP PE=1 SV=2			0.5	0.5	0.5	2	0.5	0.5		0.5	0.373901
tr|F8W7C6|F8W7C6_HUMAN	tr|F8W7C6|F8W7C6_HUMAN 60S ribosomal protein L10 OS=Homo sapiens OX=9606 GN=RPL10 PE=1 SV=2			0.5	0.5	0.5	0.5	0.5	2		0.5	0.373901
sp|Q9H490|PIGU_HUMAN	sp|Q9H490|PIGU_HUMAN Phosphatidylinositol glycan anchor biosynthesis class U protein OS=Homo sapiens OX=9606 GN=PIGU PE=1 SV=3			0.5	0.5	0.5	0.5	0.5	2		0.5	0.373901
sp|Q7Z3V5|ZN571_HUMAN;tr|C9JZC2|C9JZC2_HUMAN;sp|Q6ZSS3|ZN621_HUMAN;sp|Q96NG8|ZN582_HUMAN;sp|Q96NI8|ZN570_HUMAN;sp|Q8N2I2|ZN619_HUMAN;tr|Q17RW3|Q17RW3_HUMAN;sp|Q96ND8|ZN583_HUMAN;tr|K7EP39|K7EP39_HUMAN;sp|Q96SK3|ZN607_HUMAN;sp|Q6ECI4|ZN470_HUMAN	sp|Q7Z3V5|ZN571_HUMAN Zinc finger protein 571 OS=Homo sapiens OX=9606 GN=ZNF571 PE=2 SV=3			0.5	0.5	0.5	2	0.5	0.5		0.5	0.373901
sp|Q5T754|LCE1F_HUMAN	sp|Q5T754|LCE1F_HUMAN Late cornified envelope protein 1F OS=Homo sapiens OX=9606 GN=LCE1F PE=1 SV=1			0.5	0.5	0.5	0.5	2	0.5		0.5	0.373901
sp|Q56NI9|ESCO2_HUMAN;tr|E5RFP7|E5RFP7_HUMAN;tr|E5RIE3|E5RIE3_HUMAN;tr|E5RFE4|E5RFE4_HUMAN	sp|Q56NI9|ESCO2_HUMAN N-acetyltransferase ESCO2 OS=Homo sapiens OX=9606 GN=ESCO2 PE=1 SV=1;tr|E5RFP7|E5RFP7_HUMAN N-acetyltransferase ESCO2 (Fragment) OS=Homo sapiens OX=9606 GN=ESCO2 PE=1 SV=1;tr|E5RIE3|E5RIE3_HUMAN N-acetyltransferase ESCO2 (Fragment) OS			0.5	0.5	0.5	0.5	0.5	2		0.5	0.373901
tr|A0A1B0GU96|A0A1B0GU96_HUMAN;tr|A0A1B0GVY9|A0A1B0GVY9_HUMAN;tr|A0A1B0GTE6|A0A1B0GTE6_HUMAN;tr|A0A0D9SFK7|A0A0D9SFK7_HUMAN;tr|A0A1B0GUH6|A0A1B0GUH6_HUMAN;sp|Q96EK5|KBP_HUMAN;tr|A0A1B0GUA3|A0A1B0GUA3_HUMAN	tr|A0A1B0GU96|A0A1B0GU96_HUMAN KIF1-binding protein (Fragment) OS=Homo sapiens OX=9606 GN=KIF1BP PE=1 SV=1;tr|A0A1B0GVY9|A0A1B0GVY9_HUMAN KIF1-binding protein OS=Homo sapiens OX=9606 GN=KIF1BP PE=1 SV=1;tr|A0A1B0GTE6|A0A1B0GTE6_HUMAN KIF1-binding protein O			0.5	0.5	0.5	0.5	0.5	2		0.5	0.373901
sp|O95218|ZRAB2_HUMAN	sp|O95218|ZRAB2_HUMAN Zinc finger Ran-binding domain-containing protein 2 OS=Homo sapiens OX=9606 GN=ZRANB2 PE=1 SV=2			0.5	0.5	0.5	2	0.5	0.5		0.5	0.373901
tr|H0Y8L8|H0Y8L8_HUMAN;tr|A0A499FJW5|A0A499FJW5_HUMAN;sp|Q9UJV9|DDX41_HUMAN;tr|J3KNN5|J3KNN5_HUMAN	tr|H0Y8L8|H0Y8L8_HUMAN Probable ATP-dependent RNA helicase DDX41 (Fragment) OS=Homo sapiens OX=9606 GN=DDX41 PE=1 SV=1;tr|A0A499FJW5|A0A499FJW5_HUMAN Probable ATP-dependent RNA helicase DDX41 OS=Homo sapiens OX=9606 GN=DDX41 PE=1 SV=1;sp|Q9UJV9|DDX41_HUMAN			0.5	0.5	0.5	2	0.5	0.5		0.5	0.373901
sp|Q86U38|NOP9_HUMAN	sp|Q86U38|NOP9_HUMAN Nucleolar protein 9 OS=Homo sapiens OX=9606 GN=NOP9 PE=1 SV=1			0.5	0.5	0.5	0.5	0.5	2		0.5	0.373901
tr|E9PF19|E9PF19_HUMAN;sp|Q9Y4P3|TBL2_HUMAN;tr|A0A087WXC6|A0A087WXC6_HUMAN;tr|F8WDI9|F8WDI9_HUMAN;tr|Q96E41|Q96E41_HUMAN	tr|E9PF19|E9PF19_HUMAN Transducin beta-like protein 2 OS=Homo sapiens OX=9606 GN=TBL2 PE=1 SV=1;sp|Q9Y4P3|TBL2_HUMAN Transducin beta-like protein 2 OS=Homo sapiens OX=9606 GN=TBL2 PE=1 SV=1;tr|A0A087WXC6|A0A087WXC6_HUMAN Transducin beta-like protein 2 (Fra			0.5	0.5	0.5	0.5	0.5	2		0.5	0.373901
sp|Q8WVD3|RN138_HUMAN;tr|J3QLQ3|J3QLQ3_HUMAN;tr|J3KRU4|J3KRU4_HUMAN;tr|J3KSI2|J3KSI2_HUMAN;tr|J3QKM8|J3QKM8_HUMAN	sp|Q8WVD3|RN138_HUMAN E3 ubiquitin-protein ligase RNF138 OS=Homo sapiens OX=9606 GN=RNF138 PE=1 SV=1;tr|J3QLQ3|J3QLQ3_HUMAN E3 ubiquitin-protein ligase RNF138 (Fragment) OS=Homo sapiens OX=9606 GN=RNF138 PE=1 SV=1;tr|J3KRU4|J3KRU4_HUMAN E3 ubiquitin-protei			0.5	0.5	0.5	2	0.5	0.5		0.5	0.373901
sp|Q86U06|RBM23_HUMAN;tr|G3XAP0|G3XAP0_HUMAN;tr|G3V5Z6|G3V5Z6_HUMAN;tr|H0YJJ3|H0YJJ3_HUMAN;tr|G3V546|G3V546_HUMAN	sp|Q86U06|RBM23_HUMAN Probable RNA-binding protein 23 OS=Homo sapiens OX=9606 GN=RBM23 PE=1 SV=1;tr|G3XAP0|G3XAP0_HUMAN Probable RNA-binding protein 23 OS=Homo sapiens OX=9606 GN=RBM23 PE=1 SV=1;tr|G3V5Z6|G3V5Z6_HUMAN Probable RNA-binding protein 23 OS=Hom			0.5	0.5	0.5	2	0.5	0.5		0.5	0.373901
sp|P49721|PSB2_HUMAN;tr|A0A087WVV1|A0A087WVV1_HUMAN	sp|P49721|PSB2_HUMAN Proteasome subunit beta type-2 OS=Homo sapiens OX=9606 GN=PSMB2 PE=1 SV=1;tr|A0A087WVV1|A0A087WVV1_HUMAN Proteasome subunit beta type-2 OS=Homo sapiens OX=9606 GN=PSMB2 PE=1 SV=1			0.5	0.5	0.5	0.5	2	0.5		0.5	0.373901
sp|O75151|PHF2_HUMAN;tr|E7ET14|E7ET14_HUMAN;tr|A0A087WW48|A0A087WW48_HUMAN	sp|O75151|PHF2_HUMAN Lysine-specific demethylase PHF2 OS=Homo sapiens OX=9606 GN=PHF2 PE=1 SV=4;tr|E7ET14|E7ET14_HUMAN Lysine-specific demethylase PHF2 OS=Homo sapiens OX=9606 GN=PHF2 PE=1 SV=3;tr|A0A087WW48|A0A087WW48_HUMAN Lysine-specific demethylase PHF			0.5	0.5	0.5	0.5	0.5	2		0.5	0.373901
sp|Q9H9D4|ZN408_HUMAN	sp|Q9H9D4|ZN408_HUMAN Zinc finger protein 408 OS=Homo sapiens OX=9606 GN=ZNF408 PE=1 SV=1			0.5	0.5	0.5	2	0.5	0.5		0.5	0.373901
sp|Q99808|S29A1_HUMAN	sp|Q99808|S29A1_HUMAN Equilibrative nucleoside transporter 1 OS=Homo sapiens OX=9606 GN=SLC29A1 PE=1 SV=3			0.5	0.5	0.5	0.5	0.5	2		0.5	0.373901
sp|Q8IUF8|RIOX2_HUMAN;tr|H0Y9L8|H0Y9L8_HUMAN;tr|D6RCB6|D6RCB6_HUMAN	sp|Q8IUF8|RIOX2_HUMAN Ribosomal oxygenase 2 OS=Homo sapiens OX=9606 GN=RIOX2 PE=1 SV=1			0.5	0.5	0.5	2	0.5	0.5		0.5	0.373901
sp|Q53EP0|FND3B_HUMAN	sp|Q53EP0|FND3B_HUMAN Fibronectin type III domain-containing protein 3B OS=Homo sapiens OX=9606 GN=FNDC3B PE=1 SV=2			0.5	0.5	0.5	2	0.5	0.5		0.5	0.373901
sp|Q9UBH6|XPR1_HUMAN	sp|Q9UBH6|XPR1_HUMAN Xenotropic and polytropic retrovirus receptor 1 OS=Homo sapiens OX=9606 GN=XPR1 PE=1 SV=1			0.5	0.5	0.5	0.5	0.5	2		0.5	0.373901
sp|Q5T4S7|UBR4_HUMAN;tr|X6RE05|X6RE05_HUMAN;tr|A0A0A0MSW0|A0A0A0MSW0_HUMAN	sp|Q5T4S7|UBR4_HUMAN E3 ubiquitin-protein ligase UBR4 OS=Homo sapiens OX=9606 GN=UBR4 PE=1 SV=1;tr|X6RE05|X6RE05_HUMAN E3 ubiquitin-protein ligase UBR4 (Fragment) OS=Homo sapiens OX=9606 GN=UBR4 PE=1 SV=1;tr|A0A0A0MSW0|A0A0A0MSW0_HUMAN E3 ubiquitin-protein			0.5	0.5	0.5	0.5	0.5	2		0.5	0.373901
sp|Q9Y5Z9|UBIA1_HUMAN	sp|Q9Y5Z9|UBIA1_HUMAN UbiA prenyltransferase domain-containing protein 1 OS=Homo sapiens OX=9606 GN=UBIAD1 PE=1 SV=1			0.5	0.5	0.5	0.5	0.5	2		0.5	0.373901
tr|Q5T670|Q5T670_HUMAN;sp|Q7L590|MCM10_HUMAN	tr|Q5T670|Q5T670_HUMAN MCM10 minichromosome maintenance deficient 10 (S. cerevisiae), isoform CRA_b OS=Homo sapiens OX=9606 GN=MCM10 PE=1 SV=1;sp|Q7L590|MCM10_HUMAN Protein MCM10 homolog OS=Homo sapiens OX=9606 GN=MCM10 PE=1 SV=2			0.5	0.5	0.5	2	0.5	0.5		0.5	0.373901
tr|H3BT44|H3BT44_HUMAN;sp|Q9H2V7|SPNS1_HUMAN	tr|H3BT44|H3BT44_HUMAN Protein spinster homolog 1 (Fragment) OS=Homo sapiens OX=9606 GN=SPNS1 PE=1 SV=1;sp|Q9H2V7|SPNS1_HUMAN Protein spinster homolog 1 OS=Homo sapiens OX=9606 GN=SPNS1 PE=1 SV=1			0.5	0.5	0.5	0.5	0.5	2		0.5	0.373901
sp|O95429|BAG4_HUMAN;tr|H0YBT1|H0YBT1_HUMAN	sp|O95429|BAG4_HUMAN BAG family molecular chaperone regulator 4 OS=Homo sapiens OX=9606 GN=BAG4 PE=1 SV=1;tr|H0YBT1|H0YBT1_HUMAN BAG family molecular chaperone regulator 4 (Fragment) OS=Homo sapiens OX=9606 GN=BAG4 PE=1 SV=1			0.5	0.5	0.5	2	0.5	0.5		0.5	0.373901
sp|Q9Y5Y0|FLVC1_HUMAN	sp|Q9Y5Y0|FLVC1_HUMAN Feline leukemia virus subgroup C receptor-related protein 1 OS=Homo sapiens OX=9606 GN=FLVCR1 PE=1 SV=1			0.5	0.5	0.5	0.5	0.5	2		0.5	0.373901
sp|O75525|KHDR3_HUMAN;tr|E5RG12|E5RG12_HUMAN;tr|E5RJZ9|E5RJZ9_HUMAN;tr|H0YAQ3|H0YAQ3_HUMAN;tr|H0YAQ1|H0YAQ1_HUMAN;tr|E5RHD3|E5RHD3_HUMAN	sp|O75525|KHDR3_HUMAN KH domain-containing, RNA-binding, signal transduction-associated protein 3 OS=Homo sapiens OX=9606 GN=KHDRBS3 PE=1 SV=1;tr|E5RG12|E5RG12_HUMAN KH domain-containing, RNA-binding, signal transduction-associated protein 3 (Fragment) OS=			0.5	0.5	0.5	2	0.5	0.5		0.5	0.373901
sp|Q9UHB7|AFF4_HUMAN;tr|H7C319|H7C319_HUMAN	sp|Q9UHB7|AFF4_HUMAN AF4/FMR2 family member 4 OS=Homo sapiens OX=9606 GN=AFF4 PE=1 SV=1;tr|H7C319|H7C319_HUMAN AF4/FMR2 family member 4 (Fragment) OS=Homo sapiens OX=9606 GN=AFF4 PE=1 SV=1			0.5	0.5	0.5	0.5	0.5	2		0.5	0.373901
tr|H7BZ47|H7BZ47_HUMAN	tr|H7BZ47|H7BZ47_HUMAN R3H domain-containing protein 1 (Fragment) OS=Homo sapiens OX=9606 GN=R3HDM1 PE=1 SV=1			0.5	0.5	0.5	2	0.5	0.5		0.5	0.373901
tr|H0YEX2|H0YEX2_HUMAN;sp|Q6P1X5|TAF2_HUMAN	tr|H0YEX2|H0YEX2_HUMAN Transcription initiation factor TFIID subunit 2 (Fragment) OS=Homo sapiens OX=9606 GN=TAF2 PE=1 SV=1;sp|Q6P1X5|TAF2_HUMAN Transcription initiation factor TFIID subunit 2 OS=Homo sapiens OX=9606 GN=TAF2 PE=1 SV=3			0.5	0.5	0.5	0.5	0.5	2		0.5	0.373901
sp|P41440|S19A1_HUMAN;tr|E9PIL5|E9PIL5_HUMAN;tr|C9J8K6|C9J8K6_HUMAN;tr|C9JKP4|C9JKP4_HUMAN;tr|H3BTQ3|H3BTQ3_HUMAN	sp|P41440|S19A1_HUMAN Reduced folate transporter OS=Homo sapiens OX=9606 GN=SLC19A1 PE=1 SV=3			0.5	0.5	0.5	0.5	0.5	2		0.5	0.373901
sp|Q9NY61|AATF_HUMAN;tr|A0A087WWS8|A0A087WWS8_HUMAN	sp|Q9NY61|AATF_HUMAN Protein AATF OS=Homo sapiens OX=9606 GN=AATF PE=1 SV=1;tr|A0A087WWS8|A0A087WWS8_HUMAN Protein AATF (Fragment) OS=Homo sapiens OX=9606 GN=AATF PE=1 SV=1			0.5	0.5	0.5	2	0.5	0.5		0.5	0.373901
tr|U3KQU4|U3KQU4_HUMAN;sp|O14569|C56D2_HUMAN	tr|U3KQU4|U3KQU4_HUMAN Uncharacterized protein OS=Homo sapiens OX=9606 PE=4 SV=1;sp|O14569|C56D2_HUMAN Cytochrome b561 domain-containing protein 2 OS=Homo sapiens OX=9606 GN=CYB561D2 PE=1 SV=1			0.5	0.5	0.5	0.5	0.5	2		0.5	0.373901
sp|Q9UBV8|PEF1_HUMAN	sp|Q9UBV8|PEF1_HUMAN Peflin OS=Homo sapiens OX=9606 GN=PEF1 PE=1 SV=1			0.5	0.5	0.5	2	0.5	0.5		0.5	0.373901
tr|A0A3B3IS18|A0A3B3IS18_HUMAN;sp|O43435|TBX1_HUMAN;sp|O75333|TBX10_HUMAN	tr|A0A3B3IS18|A0A3B3IS18_HUMAN T-box transcription factor TBX1 OS=Homo sapiens OX=9606 GN=TBX1 PE=1 SV=1;sp|O43435|TBX1_HUMAN T-box transcription factor TBX1 OS=Homo sapiens OX=9606 GN=TBX1 PE=1 SV=1			0.5	0.5	0.5	2	0.5	0.5		0.5	0.373901
sp|Q64LD2|WDR25_HUMAN;tr|G3V2K8|G3V2K8_HUMAN;tr|G3V367|G3V367_HUMAN;tr|H0YJW0|H0YJW0_HUMAN	sp|Q64LD2|WDR25_HUMAN WD repeat-containing protein 25 OS=Homo sapiens OX=9606 GN=WDR25 PE=1 SV=3;tr|G3V2K8|G3V2K8_HUMAN WD repeat-containing protein 25 OS=Homo sapiens OX=9606 GN=WDR25 PE=1 SV=1;tr|G3V367|G3V367_HUMAN WD repeat-containing protein 25 OS=Hom			0.5	0.5	0.5	2	0.5	0.5		0.5	0.373901
sp|A8CG34|P121C_HUMAN;sp|A6NF01|P121B_HUMAN;tr|C9JER0|C9JER0_HUMAN;tr|C9J370|C9J370_HUMAN;tr|A0A0J9YWR1|A0A0J9YWR1_HUMAN;tr|C9JFL1|C9JFL1_HUMAN;sp|Q6PJE2|POZP3_HUMAN;tr|A8MY32|A8MY32_HUMAN	sp|A8CG34|P121C_HUMAN Nuclear envelope pore membrane protein POM 121C OS=Homo sapiens OX=9606 GN=POM121C PE=1 SV=3			0.5	0.5	0.5	0.5	0.5	2		0.5	0.373901
sp|Q12947|FOXF2_HUMAN;sp|P58012|FOXL2_HUMAN;sp|Q12946|FOXF1_HUMAN	sp|Q12947|FOXF2_HUMAN Forkhead box protein F2 OS=Homo sapiens OX=9606 GN=FOXF2 PE=1 SV=2			0.5	0.5	0.5	2	0.5	0.5		0.5	0.373901
sp|Q14296|FASTK_HUMAN;tr|G3V1R6|G3V1R6_HUMAN	sp|Q14296|FASTK_HUMAN Fas-activated serine/threonine kinase OS=Homo sapiens OX=9606 GN=FASTK PE=1 SV=1;tr|G3V1R6|G3V1R6_HUMAN Fas-activated serine/threonine kinase OS=Homo sapiens OX=9606 GN=FASTK PE=1 SV=2			0.5	0.5	0.5	2	0.5	0.5		0.5	0.373901
sp|Q9BUL9|RPP25_HUMAN	sp|Q9BUL9|RPP25_HUMAN Ribonuclease P protein subunit p25 OS=Homo sapiens OX=9606 GN=RPP25 PE=1 SV=1			0.5	0.5	0.5	2	0.5	0.5		0.5	0.373901
tr|F8VZX2|F8VZX2_HUMAN;tr|H3BRU6|H3BRU6_HUMAN	tr|F8VZX2|F8VZX2_HUMAN Poly(rC)-binding protein 2 OS=Homo sapiens OX=9606 GN=PCBP2 PE=1 SV=1;tr|H3BRU6|H3BRU6_HUMAN Poly(rC)-binding protein 2 (Fragment) OS=Homo sapiens OX=9606 GN=PCBP2 PE=1 SV=1			0.5	0.5	0.5	2	0.5	0.5		0.5	0.373901
sp|Q12893|TM115_HUMAN	sp|Q12893|TM115_HUMAN Transmembrane protein 115 OS=Homo sapiens OX=9606 GN=TMEM115 PE=1 SV=1			0.5	0.5	0.5	0.5	0.5	2		0.5	0.373901
sp|Q9BW60|ELOV1_HUMAN	sp|Q9BW60|ELOV1_HUMAN Elongation of very long chain fatty acids protein 1 OS=Homo sapiens OX=9606 GN=ELOVL1 PE=1 SV=1			0.5	0.5	0.5	0.5	0.5	2		0.5	0.373901
sp|Q5I7T1|AG10B_HUMAN;sp|Q5BKT4|AG10A_HUMAN;tr|F8VWA9|F8VWA9_HUMAN;tr|F5H5T2|F5H5T2_HUMAN;tr|F8VXJ0|F8VXJ0_HUMAN;tr|F5GZZ6|F5GZZ6_HUMAN	sp|Q5I7T1|AG10B_HUMAN Putative Dol-P-Glc:Glc(2)Man(9)GlcNAc(2)-PP-Dol alpha-1,2-glucosyltransferase OS=Homo sapiens OX=9606 GN=ALG10B PE=1 SV=2;sp|Q5BKT4|AG10A_HUMAN Dol-P-Glc:Glc(2)Man(9)GlcNAc(2)-PP-Dol alpha-1,2-glucosyltransferase OS=Homo sapiens OX=96			0.5	0.5	0.5	0.5	0.5	2		0.5	0.373901
sp|P31260|HXA10_HUMAN	sp|P31260|HXA10_HUMAN Homeobox protein Hox-A10 OS=Homo sapiens OX=9606 GN=HOXA10 PE=1 SV=3			0.5	0.5	0.5	2	0.5	0.5		0.5	0.373901
sp|Q8TB61|S35B2_HUMAN	sp|Q8TB61|S35B2_HUMAN Adenosine 3-phospho 5-phosphosulfate transporter 1 OS=Homo sapiens OX=9606 GN=SLC35B2 PE=1 SV=1			0.5	0.5	0.5	0.5	0.5	2		0.5	0.373901
tr|A0A1W2PPC6|A0A1W2PPC6_HUMAN;sp|Q9H3H5|GPT_HUMAN;tr|F8W681|F8W681_HUMAN;tr|A0A1W2PQD1|A0A1W2PQD1_HUMAN;tr|F8WE55|F8WE55_HUMAN;tr|A0A1W2PRR6|A0A1W2PRR6_HUMAN;tr|A0A1W2PQH0|A0A1W2PQH0_HUMAN	tr|A0A1W2PPC6|A0A1W2PPC6_HUMAN UDP-N-acetylglucosamine--dolichyl-phosphate N-acetylglucosaminephosphotransferase OS=Homo sapiens OX=9606 GN=DPAGT1 PE=1 SV=1;sp|Q9H3H5|GPT_HUMAN UDP-N-acetylglucosamine--dolichyl-phosphate N-acetylglucosaminephosphotransfera			0.5	0.5	0.5	0.5	0.5	2		0.5	0.373901
tr|B5MDE0|B5MDE0_HUMAN;sp|Q96AA3|RFT1_HUMAN	tr|B5MDE0|B5MDE0_HUMAN Protein RFT1 homolog OS=Homo sapiens OX=9606 GN=RFT1 PE=1 SV=1;sp|Q96AA3|RFT1_HUMAN Protein RFT1 homolog OS=Homo sapiens OX=9606 GN=RFT1 PE=1 SV=1			0.5	0.5	0.5	0.5	0.5	2		0.5	0.373901
sp|O95409|ZIC2_HUMAN;tr|C9JD04|C9JD04_HUMAN;sp|Q8N9L1|ZIC4_HUMAN;sp|Q15915|ZIC1_HUMAN;sp|O60481|ZIC3_HUMAN;sp|Q96T25|ZIC5_HUMAN	sp|O95409|ZIC2_HUMAN Zinc finger protein ZIC 2 OS=Homo sapiens OX=9606 GN=ZIC2 PE=1 SV=2			0.5	0.5	0.5	2	0.5	0.5		0.5	0.373901
tr|I3L3B4|I3L3B4_HUMAN;tr|F8W9H0|F8W9H0_HUMAN;sp|Q9BQB6|VKOR1_HUMAN;tr|E9PLN8|E9PLN8_HUMAN	tr|I3L3B4|I3L3B4_HUMAN VKc domain-containing protein (Fragment) OS=Homo sapiens OX=9606 PE=4 SV=1;tr|F8W9H0|F8W9H0_HUMAN Vitamin K epoxide reductase complex subunit 1 OS=Homo sapiens OX=9606 GN=VKORC1 PE=4 SV=1;sp|Q9BQB6|VKOR1_HUMAN Vitamin K epoxide reduc			0.5	0.5	0.5	0.5	0.5	2		0.5	0.373901
sp|Q8N6N7|ACBD7_HUMAN	sp|Q8N6N7|ACBD7_HUMAN Acyl-CoA-binding domain-containing protein 7 OS=Homo sapiens OX=9606 GN=ACBD7 PE=1 SV=1			0.5	0.5	0.5	2	0.5	0.5		0.5	0.373901
sp|Q9BRL6|SRSF8_HUMAN	sp|Q9BRL6|SRSF8_HUMAN Serine/arginine-rich splicing factor 8 OS=Homo sapiens OX=9606 GN=SRSF8 PE=1 SV=1			0.5	0.5	0.5	2	0.5	0.5		0.5	0.373901
sp|O75417|DPOLQ_HUMAN;tr|A0A087WXL3|A0A087WXL3_HUMAN	sp|O75417|DPOLQ_HUMAN DNA polymerase theta OS=Homo sapiens OX=9606 GN=POLQ PE=1 SV=2;tr|A0A087WXL3|A0A087WXL3_HUMAN DNA polymerase theta OS=Homo sapiens OX=9606 GN=POLQ PE=1 SV=1			0.5	0.5	0.5	2	0.5	0.5		0.5	0.373901
tr|E7EMC7|E7EMC7_HUMAN;sp|Q13501|SQSTM_HUMAN;tr|E9PFW8|E9PFW8_HUMAN;tr|C9JRJ8|C9JRJ8_HUMAN	tr|E7EMC7|E7EMC7_HUMAN Sequestosome-1 OS=Homo sapiens OX=9606 GN=SQSTM1 PE=1 SV=1;sp|Q13501|SQSTM_HUMAN Sequestosome-1 OS=Homo sapiens OX=9606 GN=SQSTM1 PE=1 SV=1;tr|E9PFW8|E9PFW8_HUMAN Sequestosome-1 (Fragment) OS=Homo sapiens OX=9606 GN=SQSTM1 PE=1 SV=1			0.5	0.5	0.5	2	0.5	0.5		0.5	0.373901
sp|Q92567|F168A_HUMAN	sp|Q92567|F168A_HUMAN Protein FAM168A OS=Homo sapiens OX=9606 GN=FAM168A PE=1 SV=2			0.5	0.5	0.5	2	0.5	0.5		0.5	0.373901
sp|Q9UDV6|ZN212_HUMAN;tr|C9JNZ9|C9JNZ9_HUMAN;tr|H7C5A9|H7C5A9_HUMAN;sp|Q6ZMS7|ZN783_HUMAN;sp|Q6NUN9|ZN746_HUMAN;tr|A0A2R8YDQ5|A0A2R8YDQ5_HUMAN	sp|Q9UDV6|ZN212_HUMAN Zinc finger protein 212 OS=Homo sapiens OX=9606 GN=ZNF212 PE=1 SV=3			0.5	0.5	0.5	2	0.5	0.5		0.5	0.373901
tr|B7Z7B0|B7Z7B0_HUMAN;sp|O95639|CPSF4_HUMAN;tr|C9JEV9|C9JEV9_HUMAN;tr|C9K0K2|C9K0K2_HUMAN;tr|H7C419|H7C419_HUMAN;tr|H7C016|H7C016_HUMAN	tr|B7Z7B0|B7Z7B0_HUMAN Cleavage and polyadenylation-specificity factor subunit 4 OS=Homo sapiens OX=9606 GN=CPSF4 PE=1 SV=1;sp|O95639|CPSF4_HUMAN Cleavage and polyadenylation specificity factor subunit 4 OS=Homo sapiens OX=9606 GN=CPSF4 PE=1 SV=1;tr|C9JEV9			0.5	0.5	0.5	2	0.5	0.5		0.5	0.373901
sp|P09630|HXC6_HUMAN	sp|P09630|HXC6_HUMAN Homeobox protein Hox-C6 OS=Homo sapiens OX=9606 GN=HOXC6 PE=2 SV=3			0.5	0.5	0.5	2	0.5	0.5		0.5	0.373901
sp|P48729|KC1A_HUMAN;tr|D6REM4|D6REM4_HUMAN;tr|E7ETM0|E7ETM0_HUMAN;tr|H0Y9X2|H0Y9X2_HUMAN;tr|U3KQK7|U3KQK7_HUMAN;tr|E5RG27|E5RG27_HUMAN;tr|D6RGE5|D6RGE5_HUMAN;tr|U3KQ83|U3KQ83_HUMAN;tr|U3KPX3|U3KPX3_HUMAN;sp|Q8N752|KC1AL_HUMAN	sp|P48729|KC1A_HUMAN Casein kinase I isoform alpha OS=Homo sapiens OX=9606 GN=CSNK1A1 PE=1 SV=2;tr|D6REM4|D6REM4_HUMAN Casein kinase I isoform alpha OS=Homo sapiens OX=9606 GN=CSNK1A1 PE=1 SV=1;tr|E7ETM0|E7ETM0_HUMAN Casein kinase I isoform alpha OS=Homo s			0.5	0.5	0.5	2	0.5	0.5		0.5	0.373901
sp|P52952|NKX25_HUMAN;tr|E5RH49|E5RH49_HUMAN;sp|Q9H2Z4|NKX24_HUMAN;sp|P43699|NKX21_HUMAN	sp|P52952|NKX25_HUMAN Homeobox protein Nkx-2.5 OS=Homo sapiens OX=9606 GN=NKX2-5 PE=1 SV=1			0.5	0.5	0.5	2	0.5	0.5		0.5	0.373901
sp|P57060|RWD2B_HUMAN	sp|P57060|RWD2B_HUMAN RWD domain-containing protein 2B OS=Homo sapiens OX=9606 GN=RWDD2B PE=1 SV=1			0.5	0.5	0.5	2	0.5	0.5		0.5	0.373901
sp|Q15464|SHB_HUMAN	sp|Q15464|SHB_HUMAN SH2 domain-containing adapter protein B OS=Homo sapiens OX=9606 GN=SHB PE=1 SV=2			0.5	0.5	0.5	2	0.5	0.5		0.5	0.373901
sp|Q49AM3|TTC31_HUMAN;tr|G5E9H3|G5E9H3_HUMAN	sp|Q49AM3|TTC31_HUMAN Tetratricopeptide repeat protein 31 OS=Homo sapiens OX=9606 GN=TTC31 PE=1 SV=3;tr|G5E9H3|G5E9H3_HUMAN Tetratricopeptide repeat protein 31 OS=Homo sapiens OX=9606 GN=TTC31 PE=1 SV=1			0.5	0.5	0.5	2	0.5	0.5		0.5	0.373901
sp|Q7L8L6|FAKD5_HUMAN	sp|Q7L8L6|FAKD5_HUMAN FAST kinase domain-containing protein 5, mitochondrial OS=Homo sapiens OX=9606 GN=FASTKD5 PE=1 SV=1			0.5	0.5	0.5	2	0.5	0.5		0.5	0.373901
sp|Q86US8|EST1A_HUMAN	sp|Q86US8|EST1A_HUMAN Telomerase-binding protein EST1A OS=Homo sapiens OX=9606 GN=SMG6 PE=1 SV=2			0.5	0.5	0.5	2	0.5	0.5		0.5	0.373901
sp|Q8TF20|ZN721_HUMAN	sp|Q8TF20|ZN721_HUMAN Zinc finger protein 721 OS=Homo sapiens OX=9606 GN=ZNF721 PE=1 SV=2			0.5	0.5	0.5	2	0.5	0.5		0.5	0.373901
tr|H7BZQ3|H7BZQ3_HUMAN;tr|A0A087WXV6|A0A087WXV6_HUMAN;sp|Q96G74|OTUD5_HUMAN	tr|H7BZQ3|H7BZQ3_HUMAN OTU domain-containing protein 5 (Fragment) OS=Homo sapiens OX=9606 GN=OTUD5 PE=1 SV=1;tr|A0A087WXV6|A0A087WXV6_HUMAN OTU domain-containing protein 5 OS=Homo sapiens OX=9606 GN=OTUD5 PE=1 SV=1;sp|Q96G74|OTUD5_HUMAN OTU domain-containi			0.5	0.5	0.5	2	0.5	0.5		0.5	0.373901
sp|Q96L91|EP400_HUMAN	sp|Q96L91|EP400_HUMAN E1A-binding protein p400 OS=Homo sapiens OX=9606 GN=EP400 PE=1 SV=4			0.5	0.5	0.5	0.5	0.5	2		0.5	0.373901
sp|Q9BQ67|GRWD1_HUMAN;tr|M0QX71|M0QX71_HUMAN	sp|Q9BQ67|GRWD1_HUMAN Glutamate-rich WD repeat-containing protein 1 OS=Homo sapiens OX=9606 GN=GRWD1 PE=1 SV=1;tr|M0QX71|M0QX71_HUMAN Glutamate-rich WD repeat-containing protein 1 (Fragment) OS=Homo sapiens OX=9606 GN=GRWD1 PE=1 SV=1			0.5	0.5	0.5	2	0.5	0.5		0.5	0.373901
sp|Q9BYC8|RM32_HUMAN	sp|Q9BYC8|RM32_HUMAN 39S ribosomal protein L32, mitochondrial OS=Homo sapiens OX=9606 GN=MRPL32 PE=1 SV=1			0.5	0.5	0.5	2	0.5	0.5		0.5	0.373901
sp|Q9P031|TAP26_HUMAN;tr|F8VNY5|F8VNY5_HUMAN	sp|Q9P031|TAP26_HUMAN Thyroid transcription factor 1-associated protein 26 OS=Homo sapiens OX=9606 GN=CCDC59 PE=1 SV=2;tr|F8VNY5|F8VNY5_HUMAN Thyroid transcription factor 1-associated protein 26 (Fragment) OS=Homo sapiens OX=9606 GN=CCDC59 PE=1 SV=1			0.5	0.5	0.5	2	0.5	0.5		0.5	0.373901
sp|Q9UC06|ZNF70_HUMAN	sp|Q9UC06|ZNF70_HUMAN Zinc finger protein 70 OS=Homo sapiens OX=9606 GN=ZNF70 PE=2 SV=2			0.5	0.5	0.5	2	0.5	0.5		0.5	0.373901
sp|Q9UI43|MRM2_HUMAN;tr|A0A3B3ITW8|A0A3B3ITW8_HUMAN	sp|Q9UI43|MRM2_HUMAN rRNA methyltransferase 2, mitochondrial OS=Homo sapiens OX=9606 GN=MRM2 PE=1 SV=1;tr|A0A3B3ITW8|A0A3B3ITW8_HUMAN rRNA methyltransferase 2, mitochondrial OS=Homo sapiens OX=9606 GN=MRM2 PE=1 SV=1			0.5	0.5	0.5	2	0.5	0.5		0.5	0.373901
tr|B7Z4J8|B7Z4J8_HUMAN;sp|Q9UL40|ZN346_HUMAN;tr|D6RJ07|D6RJ07_HUMAN;tr|B7Z4N4|B7Z4N4_HUMAN;tr|B7Z6B6|B7Z6B6_HUMAN;tr|B7Z6Q2|B7Z6Q2_HUMAN	tr|B7Z4J8|B7Z4J8_HUMAN Zinc finger protein 346 OS=Homo sapiens OX=9606 GN=ZNF346 PE=1 SV=1;sp|Q9UL40|ZN346_HUMAN Zinc finger protein 346 OS=Homo sapiens OX=9606 GN=ZNF346 PE=1 SV=1;tr|D6RJ07|D6RJ07_HUMAN Zinc finger protein 346 OS=Homo sapiens OX=9606 GN=Z			0.5	0.5	0.5	2	0.5	0.5		0.5	0.373901
tr|A0A096LNQ0|A0A096LNQ0_HUMAN	tr|A0A096LNQ0|A0A096LNQ0_HUMAN Zinc finger protein 638 (Fragment) OS=Homo sapiens OX=9606 GN=ZNF638 PE=1 SV=1			0.5	0.5	0.5	2	0.5	0.5		0.5	0.373901
tr|A0A087WWA3|A0A087WWA3_HUMAN;tr|Q4R9M9|Q4R9M9_HUMAN;sp|O60333|KIF1B_HUMAN;tr|F8W8V9|F8W8V9_HUMAN;sp|Q12756|KIF1A_HUMAN;tr|A0A3F2YNW9|A0A3F2YNW9_HUMAN;tr|A0A3B3IUA1|A0A3B3IUA1_HUMAN;tr|A0A3B3IU40|A0A3B3IU40_HUMAN;tr|A0A3B3IT28|A0A3B3IT28_HUMAN;tr|A0A3B3ITE5|A0A3B3ITE5_HUMAN;tr|A0A3B3ITF7|A0A3B3ITF7_HUMAN;tr|A0A3B3ITW6|A0A3B3ITW6_HUMAN;tr|A0A3B3ITK3|A0A3B3ITK3_HUMAN	tr|A0A087WWA3|A0A087WWA3_HUMAN Kinesin-like protein KIF1B OS=Homo sapiens OX=9606 GN=KIF1B PE=1 SV=1;tr|Q4R9M9|Q4R9M9_HUMAN Kinesin family member 1Bbeta isoform II OS=Homo sapiens OX=9606 GN=KIF1B PE=1 SV=1;sp|O60333|KIF1B_HUMAN Kinesin-like protein KIF1B			0.5	0.5	0.5	2	0.5	0.5		0.5	0.373901
tr|H0Y4V9|H0Y4V9_HUMAN;tr|H0Y641|H0Y641_HUMAN	tr|H0Y4V9|H0Y4V9_HUMAN La-related protein 4B (Fragment) OS=Homo sapiens OX=9606 GN=LARP4B PE=1 SV=1;tr|H0Y641|H0Y641_HUMAN La-related protein 4B (Fragment) OS=Homo sapiens OX=9606 GN=LARP4B PE=1 SV=2			0.5	0.5	0.5	2	0.5	0.5		0.5	0.373901
tr|C9J6P4|C9J6P4_HUMAN	tr|C9J6P4|C9J6P4_HUMAN Zinc finger CCCH-type antiviral protein 1 OS=Homo sapiens OX=9606 GN=ZC3HAV1 PE=1 SV=1			0.5	0.5	0.5	2	0.5	0.5		0.5	0.373901
sp|Q8N8E2|ZN513_HUMAN	sp|Q8N8E2|ZN513_HUMAN Zinc finger protein 513 OS=Homo sapiens OX=9606 GN=ZNF513 PE=1 SV=2			0.5	0.5	0.5	3	0.5	0.5		0.375	0.373901
sp|Q9UBZ4|APEX2_HUMAN	sp|Q9UBZ4|APEX2_HUMAN DNA-(apurinic or apyrimidinic site) lyase 2 OS=Homo sapiens OX=9606 GN=APEX2 PE=1 SV=1			0.5	0.5	0.5	3	0.5	0.5		0.375	0.373901
sp|Q96DF8|ESS2_HUMAN;tr|F8WEF8|F8WEF8_HUMAN	sp|Q96DF8|ESS2_HUMAN Splicing factor ESS-2 homolog OS=Homo sapiens OX=9606 GN=ESS2 PE=1 SV=1;tr|F8WEF8|F8WEF8_HUMAN Splicing factor ESS-2 homolog OS=Homo sapiens OX=9606 GN=ESS2 PE=1 SV=1			0.5	0.5	0.5	3	0.5	0.5		0.375	0.373901
sp|O60503|ADCY9_HUMAN	sp|O60503|ADCY9_HUMAN Adenylate cyclase type 9 OS=Homo sapiens OX=9606 GN=ADCY9 PE=1 SV=4			0.5	0.5	0.5	0.5	3	0.5		0.375	0.373901
sp|Q9NXH9|TRM1_HUMAN;tr|K7EQQ8|K7EQQ8_HUMAN;tr|K7EMZ2|K7EMZ2_HUMAN;tr|K7EJX9|K7EJX9_HUMAN	sp|Q9NXH9|TRM1_HUMAN tRNA (guanine(26)-N(2))-dimethyltransferase OS=Homo sapiens OX=9606 GN=TRMT1 PE=1 SV=1;tr|K7EQQ8|K7EQQ8_HUMAN tRNA (guanine(26)-N(2))-dimethyltransferase (Fragment) OS=Homo sapiens OX=9606 GN=TRMT1 PE=1 SV=1			0.5	0.5	0.5	3	0.5	0.5		0.375	0.373901
sp|A2AJT9|BCLA3_HUMAN;tr|F2Z385|F2Z385_HUMAN;tr|H7BXX2|H7BXX2_HUMAN	sp|A2AJT9|BCLA3_HUMAN BCLAF1 and THRAP3 family member 3 OS=Homo sapiens OX=9606 GN=BCLAF3 PE=1 SV=1;tr|F2Z385|F2Z385_HUMAN BCLAF1 and THRAP3 family member 3 OS=Homo sapiens OX=9606 GN=BCLAF3 PE=1 SV=1			0.5	0.5	0.5	3	0.5	0.5		0.375	0.373901
sp|Q68D10|SPT2_HUMAN	sp|Q68D10|SPT2_HUMAN Protein SPT2 homolog OS=Homo sapiens OX=9606 GN=SPTY2D1 PE=1 SV=3			0.5	0.5	0.5	3	0.5	0.5		0.375	0.373901
sp|Q63HK3|ZKSC2_HUMAN;tr|H3BQ35|H3BQ35_HUMAN	sp|Q63HK3|ZKSC2_HUMAN Zinc finger protein with KRAB and SCAN domains 2 OS=Homo sapiens OX=9606 GN=ZKSCAN2 PE=1 SV=2			0.5	0.5	0.5	3	0.5	0.5		0.375	0.373901
sp|Q9NRA8|4ET_HUMAN;tr|B1AKL4|B1AKL4_HUMAN;tr|B0QYZ7|B0QYZ7_HUMAN;tr|B1AKL6|B1AKL6_HUMAN;tr|B1AKL5|B1AKL5_HUMAN	sp|Q9NRA8|4ET_HUMAN Eukaryotic translation initiation factor 4E transporter OS=Homo sapiens OX=9606 GN=EIF4ENIF1 PE=1 SV=2;tr|B1AKL4|B1AKL4_HUMAN Eukaryotic translation initiation factor 4E transporter OS=Homo sapiens OX=9606 GN=EIF4ENIF1 PE=1 SV=1;tr|B0QY			0.5	0.5	0.5	3	0.5	0.5		0.375	0.373901
sp|P0CB38|PAB4L_HUMAN	sp|P0CB38|PAB4L_HUMAN Polyadenylate-binding protein 4-like OS=Homo sapiens OX=9606 GN=PABPC4L PE=2 SV=1			0.5	0.5	0.5	3	0.5	0.5		0.375	0.373901
sp|Q96BH1|RNF25_HUMAN	sp|Q96BH1|RNF25_HUMAN E3 ubiquitin-protein ligase RNF25 OS=Homo sapiens OX=9606 GN=RNF25 PE=1 SV=1			0.5	0.5	0.5	3	0.5	0.5		0.375	0.373901
sp|Q14493|SLBP_HUMAN;tr|F8W8D3|F8W8D3_HUMAN;tr|H7C4H8|H7C4H8_HUMAN;tr|H0YAE8|H0YAE8_HUMAN;tr|E7EUV9|E7EUV9_HUMAN	sp|Q14493|SLBP_HUMAN Histone RNA hairpin-binding protein OS=Homo sapiens OX=9606 GN=SLBP PE=1 SV=1;tr|F8W8D3|F8W8D3_HUMAN Histone RNA hairpin-binding protein OS=Homo sapiens OX=9606 GN=SLBP PE=1 SV=1;tr|H7C4H8|H7C4H8_HUMAN Histone RNA hairpin-binding prote			0.5	0.5	0.5	3	0.5	0.5		0.375	0.373901
sp|Q9NPE2|NGRN_HUMAN;tr|A0A087WWE0|A0A087WWE0_HUMAN;tr|A0A087WVE0|A0A087WVE0_HUMAN	sp|Q9NPE2|NGRN_HUMAN Neugrin OS=Homo sapiens OX=9606 GN=NGRN PE=1 SV=2			0.5	0.5	0.5	3	0.5	0.5		0.375	0.373901
sp|Q6NTE8|MRNIP_HUMAN;tr|E5RI52|E5RI52_HUMAN;tr|B7Z1T6|B7Z1T6_HUMAN;tr|A0A087WZ47|A0A087WZ47_HUMAN;tr|E5RJC6|E5RJC6_HUMAN;tr|E5RHY8|E5RHY8_HUMAN;tr|E5RHV0|E5RHV0_HUMAN;tr|E7EMV9|E7EMV9_HUMAN	sp|Q6NTE8|MRNIP_HUMAN MRN complex-interacting protein OS=Homo sapiens OX=9606 GN=MRNIP PE=1 SV=2;tr|E5RI52|E5RI52_HUMAN MRN complex-interacting protein OS=Homo sapiens OX=9606 GN=MRNIP PE=1 SV=1;tr|B7Z1T6|B7Z1T6_HUMAN MRN complex-interacting protein OS=Hom			0.5	0.5	0.5	3	0.5	0.5		0.375	0.373901
sp|Q09161|NCBP1_HUMAN;tr|F2Z2T1|F2Z2T1_HUMAN;tr|X6R941|X6R941_HUMAN	sp|Q09161|NCBP1_HUMAN Nuclear cap-binding protein subunit 1 OS=Homo sapiens OX=9606 GN=NCBP1 PE=1 SV=1			0.5	0.5	0.5	3	0.5	0.5		0.375	0.373901
sp|Q9BQ04|RBM4B_HUMAN;tr|E9PLB0|E9PLB0_HUMAN;tr|E9PM61|E9PM61_HUMAN;tr|U3KQD5|U3KQD5_HUMAN	sp|Q9BQ04|RBM4B_HUMAN RNA-binding protein 4B OS=Homo sapiens OX=9606 GN=RBM4B PE=1 SV=1;tr|E9PLB0|E9PLB0_HUMAN RNA-binding protein 4B OS=Homo sapiens OX=9606 GN=RBM4B PE=1 SV=1;tr|E9PM61|E9PM61_HUMAN RNA-binding protein 4B OS=Homo sapiens OX=9606 GN=RBM4B			0.5	0.5	0.5	3	0.5	0.5		0.375	0.373901
tr|H3BUF6|H3BUF6_HUMAN	tr|H3BUF6|H3BUF6_HUMAN Ataxin-2-like protein OS=Homo sapiens OX=9606 GN=ATXN2L PE=1 SV=1			0.5	0.5	0.5	3	0.5	0.5		0.375	0.373901
tr|H7C1X4|H7C1X4_HUMAN	tr|H7C1X4|H7C1X4_HUMAN R3H domain-containing protein 1 (Fragment) OS=Homo sapiens OX=9606 GN=R3HDM1 PE=1 SV=1			0.5	0.5	0.5	3	0.5	0.5		0.375	0.373901
tr|H7C561|H7C561_HUMAN	tr|H7C561|H7C561_HUMAN Splicing factor 1 (Fragment) OS=Homo sapiens OX=9606 GN=SF1 PE=1 SV=8			0.5	0.5	0.5	3	0.5	0.5		0.375	0.373901
sp|P31269|HXA9_HUMAN;tr|D6RAR5|D6RAR5_HUMAN;tr|A8MVF3|A8MVF3_HUMAN;sp|P28358|HXD10_HUMAN	sp|P31269|HXA9_HUMAN Homeobox protein Hox-A9 OS=Homo sapiens OX=9606 GN=HOXA9 PE=1 SV=4;tr|D6RAR5|D6RAR5_HUMAN Homeobox domain-containing protein OS=Homo sapiens OX=9606 PE=4 SV=1			0.5	0.5	0.5	3	0.5	0.5		0.375	0.373901
sp|O94762|RECQ5_HUMAN;tr|J3QLU0|J3QLU0_HUMAN;tr|J3KTQ2|J3KTQ2_HUMAN;tr|J3KSL7|J3KSL7_HUMAN;tr|J3KSV9|J3KSV9_HUMAN;tr|J3KS37|J3KS37_HUMAN	sp|O94762|RECQ5_HUMAN ATP-dependent DNA helicase Q5 OS=Homo sapiens OX=9606 GN=RECQL5 PE=1 SV=2			0.5	0.5	0.5	3	0.5	0.5		0.375	0.373901
sp|Q6ZSJ8|CA122_HUMAN	sp|Q6ZSJ8|CA122_HUMAN Uncharacterized protein C1orf122 OS=Homo sapiens OX=9606 GN=C1orf122 PE=4 SV=2			0.5	0.5	0.5	3	0.5	0.5		0.375	0.373901
sp|Q8IYN2|TCAL8_HUMAN	sp|Q8IYN2|TCAL8_HUMAN Transcription elongation factor A protein-like 8 OS=Homo sapiens OX=9606 GN=TCEAL8 PE=3 SV=1			0.5	0.5	0.5	3	0.5	0.5		0.375	0.373901
tr|H7C0E9|H7C0E9_HUMAN;tr|A0A0U1RRA6|A0A0U1RRA6_HUMAN;sp|Q9Y2K5|R3HD2_HUMAN;tr|B5MCU0|B5MCU0_HUMAN;tr|B5MCG9|B5MCG9_HUMAN;tr|H0YIX9|H0YIX9_HUMAN	tr|H7C0E9|H7C0E9_HUMAN R3H domain-containing protein 2 (Fragment) OS=Homo sapiens OX=9606 GN=R3HDM2 PE=1 SV=1;tr|A0A0U1RRA6|A0A0U1RRA6_HUMAN R3H domain-containing protein 2 OS=Homo sapiens OX=9606 GN=R3HDM2 PE=1 SV=1;sp|Q9Y2K5|R3HD2_HUMAN R3H domain-contai			0.5	0.5	0.5	3	0.5	0.5		0.375	0.373901
sp|P17275|JUNB_HUMAN	sp|P17275|JUNB_HUMAN Transcription factor jun-B OS=Homo sapiens OX=9606 GN=JUNB PE=1 SV=1			0.5	0.5	0.5	3	0.5	0.5		0.375	0.373901
sp|P17535|JUND_HUMAN;tr|U3KPR5|U3KPR5_HUMAN	sp|P17535|JUND_HUMAN Transcription factor jun-D OS=Homo sapiens OX=9606 GN=JUND PE=1 SV=3			0.5	0.5	0.5	3	0.5	0.5		0.375	0.373901
sp|Q5VUA4|ZN318_HUMAN	sp|Q5VUA4|ZN318_HUMAN Zinc finger protein 318 OS=Homo sapiens OX=9606 GN=ZNF318 PE=1 SV=2			0.5	0.5	0.5	3	0.5	0.5		0.375	0.373901
sp|Q9H7X3|ZN696_HUMAN;tr|E5RG39|E5RG39_HUMAN;tr|E5RFI7|E5RFI7_HUMAN;tr|E5RJV3|E5RJV3_HUMAN	sp|Q9H7X3|ZN696_HUMAN Zinc finger protein 696 OS=Homo sapiens OX=9606 GN=ZNF696 PE=2 SV=2;tr|E5RG39|E5RG39_HUMAN Zinc finger protein 696 (Fragment) OS=Homo sapiens OX=9606 GN=ZNF696 PE=1 SV=1;tr|E5RFI7|E5RFI7_HUMAN Zinc finger protein 696 (Fragment) OS=Hom			0.5	0.5	0.5	3	0.5	0.5		0.375	0.373901
sp|Q9UGU0|TCF20_HUMAN;tr|I3L1M7|I3L1M7_HUMAN	sp|Q9UGU0|TCF20_HUMAN Transcription factor 20 OS=Homo sapiens OX=9606 GN=TCF20 PE=1 SV=3			0.5	0.5	0.5	3	0.5	0.5		0.375	0.373901
sp|Q9ULL5|PRR12_HUMAN;tr|A0A3Q5ADB5|A0A3Q5ADB5_HUMAN	sp|Q9ULL5|PRR12_HUMAN Proline-rich protein 12 OS=Homo sapiens OX=9606 GN=PRR12 PE=1 SV=3			0.5	0.5	0.5	3	0.5	0.5		0.375	0.373901
sp|Q96CS4|ZN689_HUMAN	sp|Q96CS4|ZN689_HUMAN Zinc finger protein 689 OS=Homo sapiens OX=9606 GN=ZNF689 PE=1 SV=1			0.5	0.5	0.5	3	0.5	0.5		0.375	0.373901
tr|F8WCT1|F8WCT1_HUMAN;tr|F5GYV5|F5GYV5_HUMAN;tr|A0A0C4DG62|A0A0C4DG62_HUMAN;sp|Q66PJ3|AR6P4_HUMAN;tr|A0A0C4DH18|A0A0C4DH18_HUMAN;tr|H7BZV4|H7BZV4_HUMAN;tr|F8WEP2|F8WEP2_HUMAN;tr|F5H7X4|F5H7X4_HUMAN	tr|F8WCT1|F8WCT1_HUMAN ADP-ribosylation factor-like protein 6-interacting protein 4 OS=Homo sapiens OX=9606 GN=ARL6IP4 PE=1 SV=1;tr|F5GYV5|F5GYV5_HUMAN ADP-ribosylation factor-like protein 6-interacting protein 4 (Fragment) OS=Homo sapiens OX=9606 GN=ARL6I			0.5	0.5	0.5	3	0.5	0.5		0.375	0.373901
tr|H7C0N4|H7C0N4_HUMAN	tr|H7C0N4|H7C0N4_HUMAN Splicing factor 1 (Fragment) OS=Homo sapiens OX=9606 GN=SF1 PE=1 SV=1			0.5	0.5	0.5	3	0.5	0.5		0.375	0.373901
sp|Q8WXF0|SRS12_HUMAN;tr|E5RFT0|E5RFT0_HUMAN;tr|E5RJS0|E5RJS0_HUMAN	sp|Q8WXF0|SRS12_HUMAN Serine/arginine-rich splicing factor 12 OS=Homo sapiens OX=9606 GN=SRSF12 PE=2 SV=1			0.5	0.5	0.5	3	0.5	0.5		0.375	0.373901
tr|A0A0C4DH00|A0A0C4DH00_HUMAN;tr|A0A087WTU1|A0A087WTU1_HUMAN;tr|A0A0B4J2G4|A0A0B4J2G4_HUMAN;sp|Q15345|LRC41_HUMAN;tr|A0A087X0S7|A0A087X0S7_HUMAN	tr|A0A0C4DH00|A0A0C4DH00_HUMAN Leucine-rich repeat-containing protein 41 OS=Homo sapiens OX=9606 GN=LRRC41 PE=1 SV=1;tr|A0A087WTU1|A0A087WTU1_HUMAN Leucine-rich repeat-containing protein 41 OS=Homo sapiens OX=9606 GN=LRRC41 PE=1 SV=1;tr|A0A0B4J2G4|A0A0B4J2			0.5	0.5	0.5	0.5	0.5	3		0.375	0.373901
sp|Q9H7X2|CA115_HUMAN	sp|Q9H7X2|CA115_HUMAN Uncharacterized protein C1orf115 OS=Homo sapiens OX=9606 GN=C1orf115 PE=2 SV=1			0.5	0.5	0.5	0.5	0.5	3		0.375	0.373901
tr|H0Y362|H0Y362_HUMAN;sp|Q8NEW0|ZNT7_HUMAN	tr|H0Y362|H0Y362_HUMAN Zinc transporter 7 (Fragment) OS=Homo sapiens OX=9606 GN=SLC30A7 PE=1 SV=2;sp|Q8NEW0|ZNT7_HUMAN Zinc transporter 7 OS=Homo sapiens OX=9606 GN=SLC30A7 PE=2 SV=1			0.5	0.5	0.5	0.5	0.5	3		0.375	0.373901
tr|A6NLH6|A6NLH6_HUMAN;sp|Q9P003|CNIH4_HUMAN	tr|A6NLH6|A6NLH6_HUMAN Protein cornichon homolog 4 OS=Homo sapiens OX=9606 GN=CNIH4 PE=1 SV=1;sp|Q9P003|CNIH4_HUMAN Protein cornichon homolog 4 OS=Homo sapiens OX=9606 GN=CNIH4 PE=1 SV=1			0.5	0.5	0.5	0.5	0.5	3		0.375	0.373901
tr|E9PF10|E9PF10_HUMAN;sp|O75694|NU155_HUMAN	tr|E9PF10|E9PF10_HUMAN Nuclear pore complex protein Nup155 OS=Homo sapiens OX=9606 GN=NUP155 PE=1 SV=1;sp|O75694|NU155_HUMAN Nuclear pore complex protein Nup155 OS=Homo sapiens OX=9606 GN=NUP155 PE=1 SV=1			0.5	0.5	0.5	0.5	0.5	3		0.375	0.373901
sp|P39060|COIA1_HUMAN;tr|H7BXV5|H7BXV5_HUMAN	sp|P39060|COIA1_HUMAN Collagen alpha-1(XVIII) chain OS=Homo sapiens OX=9606 GN=COL18A1 PE=1 SV=5;tr|H7BXV5|H7BXV5_HUMAN Collagen alpha-1(XVIII) chain (Fragment) OS=Homo sapiens OX=9606 GN=COL18A1 PE=1 SV=1			0.5	0.5	0.5	0.5	0.5	3		0.375	0.373901
sp|Q53HI1|UNC50_HUMAN;tr|J3KQ47|J3KQ47_HUMAN	sp|Q53HI1|UNC50_HUMAN Protein unc-50 homolog OS=Homo sapiens OX=9606 GN=UNC50 PE=1 SV=2;tr|J3KQ47|J3KQ47_HUMAN Protein unc-50 homolog OS=Homo sapiens OX=9606 GN=UNC50 PE=1 SV=1			0.5	0.5	0.5	0.5	0.5	3		0.375	0.373901
sp|Q9NR48|ASH1L_HUMAN	sp|Q9NR48|ASH1L_HUMAN Histone-lysine N-methyltransferase ASH1L OS=Homo sapiens OX=9606 GN=ASH1L PE=1 SV=2			0.5	0.5	0.5	0.5	0.5	3		0.375	0.373901
sp|Q2TB10|ZN800_HUMAN;tr|C9JHX9|C9JHX9_HUMAN;tr|A0A087WXB4|A0A087WXB4_HUMAN	sp|Q2TB10|ZN800_HUMAN Zinc finger protein 800 OS=Homo sapiens OX=9606 GN=ZNF800 PE=1 SV=1			0.5	0.5	0.5	0.5	0.5	3		0.375	0.373901
tr|E9PGI3|E9PGI3_HUMAN;tr|A0A087WXN4|A0A087WXN4_HUMAN;sp|Q96CB8|INT12_HUMAN;tr|A0A1B0GX90|A0A1B0GX90_HUMAN;tr|C9JDP3|C9JDP3_HUMAN;tr|C9J0M6|C9J0M6_HUMAN;tr|D6R9W3|D6R9W3_HUMAN	tr|E9PGI3|E9PGI3_HUMAN Integrator complex subunit 12 (Fragment) OS=Homo sapiens OX=9606 GN=INTS12 PE=1 SV=1;tr|A0A087WXN4|A0A087WXN4_HUMAN Integrator complex subunit 12 OS=Homo sapiens OX=9606 GN=INTS12 PE=1 SV=1;sp|Q96CB8|INT12_HUMAN Integrator complex su			0.5	0.5	0.5	0.5	0.5	3		0.375	0.373901
tr|E9PJ42|E9PJ42_HUMAN;sp|Q5BJD5|TM41B_HUMAN	tr|E9PJ42|E9PJ42_HUMAN Transmembrane protein 41B OS=Homo sapiens OX=9606 GN=TMEM41B PE=1 SV=1;sp|Q5BJD5|TM41B_HUMAN Transmembrane protein 41B OS=Homo sapiens OX=9606 GN=TMEM41B PE=1 SV=1			0.5	0.5	0.5	0.5	0.5	3		0.375	0.373901
tr|E9PL33|E9PL33_HUMAN;tr|E9PM05|E9PM05_HUMAN;tr|E9PS58|E9PS58_HUMAN;tr|E9PK61|E9PK61_HUMAN;sp|O14681|EI24_HUMAN;tr|E9PLB8|E9PLB8_HUMAN;tr|E9PQN7|E9PQN7_HUMAN;tr|A0A087WV44|A0A087WV44_HUMAN	tr|E9PL33|E9PL33_HUMAN Etoposide-induced protein 2.4 homolog (Fragment) OS=Homo sapiens OX=9606 GN=EI24 PE=1 SV=1;tr|E9PM05|E9PM05_HUMAN Etoposide-induced protein 2.4 homolog (Fragment) OS=Homo sapiens OX=9606 GN=EI24 PE=1 SV=1;tr|E9PS58|E9PS58_HUMAN Etopo			0.5	0.5	0.5	0.5	0.5	3		0.375	0.373901
tr|E9PIZ0|E9PIZ0_HUMAN;tr|C9JST7|C9JST7_HUMAN;tr|A6NGW1|A6NGW1_HUMAN;sp|O95070|YIF1A_HUMAN	tr|E9PIZ0|E9PIZ0_HUMAN Protein YIF1A (Fragment) OS=Homo sapiens OX=9606 GN=YIF1A PE=1 SV=1;tr|C9JST7|C9JST7_HUMAN Protein YIF1A (Fragment) OS=Homo sapiens OX=9606 GN=YIF1A PE=1 SV=2;tr|A6NGW1|A6NGW1_HUMAN Protein YIF1A OS=Homo sapiens OX=9606 GN=YIF1A PE=1			0.5	0.5	0.5	0.5	0.5	3		0.375	0.373901
sp|Q8IV32|CCD71_HUMAN	sp|Q8IV32|CCD71_HUMAN Coiled-coil domain-containing protein 71 OS=Homo sapiens OX=9606 GN=CCDC71 PE=1 SV=3			0.5	0.5	0.5	0.5	0.5	3		0.375	0.373901
sp|Q9BUN8|DERL1_HUMAN;tr|B4E1G1|B4E1G1_HUMAN;tr|E5RGY0|E5RGY0_HUMAN	sp|Q9BUN8|DERL1_HUMAN Derlin-1 OS=Homo sapiens OX=9606 GN=DERL1 PE=1 SV=1;tr|B4E1G1|B4E1G1_HUMAN Derlin OS=Homo sapiens OX=9606 GN=DERL1 PE=1 SV=1;tr|E5RGY0|E5RGY0_HUMAN Derlin OS=Homo sapiens OX=9606 GN=DERL1 PE=1 SV=1			0.5	0.5	0.5	0.5	0.5	3		0.375	0.373901
sp|Q6ZWT7|MBOA2_HUMAN	sp|Q6ZWT7|MBOA2_HUMAN Lysophospholipid acyltransferase 2 OS=Homo sapiens OX=9606 GN=MBOAT2 PE=2 SV=2			0.5	0.5	0.5	0.5	0.5	4		0.3	0.373901
sp|Q4KMP7|TB10B_HUMAN;tr|H3BSE1|H3BSE1_HUMAN	sp|Q4KMP7|TB10B_HUMAN TBC1 domain family member 10B OS=Homo sapiens OX=9606 GN=TBC1D10B PE=1 SV=3			0.5	0.5	0.5	0.5	0.5	4		0.3	0.373901
sp|Q9UKJ3|GPTC8_HUMAN;tr|K7EKU0|K7EKU0_HUMAN	sp|Q9UKJ3|GPTC8_HUMAN G patch domain-containing protein 8 OS=Homo sapiens OX=9606 GN=GPATCH8 PE=1 SV=2			0.5	0.5	0.5	0.5	0.5	4		0.3	0.373901
sp|Q9H6U8|ALG9_HUMAN;tr|A0A087WZ62|A0A087WZ62_HUMAN;tr|A0A087WX16|A0A087WX16_HUMAN;tr|A0A087WTZ3|A0A087WTZ3_HUMAN;tr|A0A087WVC0|A0A087WVC0_HUMAN;tr|A0A087WZY8|A0A087WZY8_HUMAN;tr|H0YCW6|H0YCW6_HUMAN	sp|Q9H6U8|ALG9_HUMAN Alpha-1,2-mannosyltransferase ALG9 OS=Homo sapiens OX=9606 GN=ALG9 PE=1 SV=2;tr|A0A087WZ62|A0A087WZ62_HUMAN Mannosyltransferase OS=Homo sapiens OX=9606 PE=3 SV=1;tr|A0A087WX16|A0A087WX16_HUMAN Alpha-1,2-mannosyltransferase ALG9 OS=Homo			0.5	0.5	0.5	0.5	0.5	4		0.3	0.373901
tr|A0A024R442|A0A024R442_HUMAN;sp|Q9ULA0|DNPEP_HUMAN;tr|E7ETB3|E7ETB3_HUMAN;tr|E7EMB6|E7EMB6_HUMAN;tr|E5RJ35|E5RJ35_HUMAN;tr|E7EPX3|E7EPX3_HUMAN;tr|B9ZVU2|B9ZVU2_HUMAN;tr|F8WAN0|F8WAN0_HUMAN;tr|C9JBE1|C9JBE1_HUMAN	tr|A0A024R442|A0A024R442_HUMAN Aspartyl aminopeptidase OS=Homo sapiens OX=9606 GN=DNPEP PE=1 SV=1;sp|Q9ULA0|DNPEP_HUMAN Aspartyl aminopeptidase OS=Homo sapiens OX=9606 GN=DNPEP PE=1 SV=1;tr|E7ETB3|E7ETB3_HUMAN Aspartyl aminopeptidase OS=Homo sapiens OX=960			0.5	0.5	0.5	0.5	0.5	4		0.3	0.373901
sp|P78345|RPP38_HUMAN;tr|Q5VUC9|Q5VUC9_HUMAN;tr|Q5VUC3|Q5VUC3_HUMAN	sp|P78345|RPP38_HUMAN Ribonuclease P protein subunit p38 OS=Homo sapiens OX=9606 GN=RPP38 PE=1 SV=2			0.5	0.5	0.5	0.5	0.5	4		0.3	0.373901
sp|Q5SRE5|NU188_HUMAN	sp|Q5SRE5|NU188_HUMAN Nucleoporin NUP188 homolog OS=Homo sapiens OX=9606 GN=NUP188 PE=1 SV=1			0.5	0.5	0.5	0.5	0.5	4		0.3	0.373901
sp|Q9UIS9|MBD1_HUMAN;tr|A0A0A0MS90|A0A0A0MS90_HUMAN;tr|K7EN65|K7EN65_HUMAN;tr|K7EPZ6|K7EPZ6_HUMAN;tr|K7EMA9|K7EMA9_HUMAN	sp|Q9UIS9|MBD1_HUMAN Methyl-CpG-binding domain protein 1 OS=Homo sapiens OX=9606 GN=MBD1 PE=1 SV=2;tr|A0A0A0MS90|A0A0A0MS90_HUMAN Methyl-CpG-binding domain protein 1 OS=Homo sapiens OX=9606 GN=MBD1 PE=1 SV=1;tr|K7EN65|K7EN65_HUMAN Methyl-CpG-binding domain			0.5	0.5	0.5	0.5	0.5	4		0.3	0.373901
sp|Q96N66|MBOA7_HUMAN	sp|Q96N66|MBOA7_HUMAN Lysophospholipid acyltransferase 7 OS=Homo sapiens OX=9606 GN=MBOAT7 PE=1 SV=2			0.5	0.5	0.5	0.5	0.5	4		0.3	0.373901
tr|K7EQE7|K7EQE7_HUMAN;tr|K7EQ34|K7EQ34_HUMAN;tr|U3KQT6|U3KQT6_HUMAN;tr|K7EPA3|K7EPA3_HUMAN;sp|Q9NX61|T161A_HUMAN	tr|K7EQE7|K7EQE7_HUMAN Transmembrane protein 161A (Fragment) OS=Homo sapiens OX=9606 GN=TMEM161A PE=1 SV=1;tr|K7EQ34|K7EQ34_HUMAN Transmembrane protein 161A (Fragment) OS=Homo sapiens OX=9606 GN=TMEM161A PE=1 SV=1;tr|U3KQT6|U3KQT6_HUMAN Transmembrane prote			0.5	0.5	0.5	0.5	0.5	4		0.3	0.373901
sp|Q9UNX3|RL26L_HUMAN;tr|E5RIT6|E5RIT6_HUMAN;tr|E5RHH1|E5RHH1_HUMAN	sp|Q9UNX3|RL26L_HUMAN 60S ribosomal protein L26-like 1 OS=Homo sapiens OX=9606 GN=RPL26L1 PE=1 SV=1;tr|E5RIT6|E5RIT6_HUMAN 60S ribosomal protein L26-like 1 (Fragment) OS=Homo sapiens OX=9606 GN=RPL26L1 PE=1 SV=1			0.5	0.5	0.5	0.5	0.5	4		0.3	0.373901
sp|Q9BX10|GTPB2_HUMAN;tr|H0Y7A5|H0Y7A5_HUMAN;tr|H0Y4M5|H0Y4M5_HUMAN;tr|H0Y5J1|H0Y5J1_HUMAN	sp|Q9BX10|GTPB2_HUMAN GTP-binding protein 2 OS=Homo sapiens OX=9606 GN=GTPBP2 PE=1 SV=1;tr|H0Y7A5|H0Y7A5_HUMAN GTP-binding protein 2 (Fragment) OS=Homo sapiens OX=9606 GN=GTPBP2 PE=1 SV=8			0.5	0.5	0.5	4	0.5	0.5		0.3	0.373901
sp|P17014|ZNF12_HUMAN	sp|P17014|ZNF12_HUMAN Zinc finger protein 12 OS=Homo sapiens OX=9606 GN=ZNF12 PE=1 SV=3			0.5	0.5	0.5	4	0.5	0.5		0.3	0.373901
sp|Q9NW75|GPTC2_HUMAN	sp|Q9NW75|GPTC2_HUMAN G patch domain-containing protein 2 OS=Homo sapiens OX=9606 GN=GPATCH2 PE=1 SV=1			0.5	0.5	0.5	4	0.5	0.5		0.3	0.373901
sp|Q14527|HLTF_HUMAN;tr|A0A0C4DGA6|A0A0C4DGA6_HUMAN;tr|H7C5K0|H7C5K0_HUMAN	sp|Q14527|HLTF_HUMAN Helicase-like transcription factor OS=Homo sapiens OX=9606 GN=HLTF PE=1 SV=2;tr|A0A0C4DGA6|A0A0C4DGA6_HUMAN Helicase-like transcription factor OS=Homo sapiens OX=9606 GN=HLTF PE=1 SV=1			0.5	0.5	0.5	4	0.5	0.5		0.3	0.373901
sp|Q9P0L1|ZKSC7_HUMAN;sp|Q9HBT8|Z286A_HUMAN;sp|P0CG31|Z286B_HUMAN;tr|A0A087WWD1|A0A087WWD1_HUMAN;tr|A0A0A0MS50|A0A0A0MS50_HUMAN;sp|Q96RE9|ZN300_HUMAN;sp|Q96JF6|ZN594_HUMAN;sp|B7Z6K7|ZN814_HUMAN	sp|Q9P0L1|ZKSC7_HUMAN Zinc finger protein with KRAB and SCAN domains 7 OS=Homo sapiens OX=9606 GN=ZKSCAN7 PE=1 SV=2			0.5	0.5	0.5	4	0.5	0.5		0.3	0.373901
sp|P35548|MSX2_HUMAN;tr|D6RIS4|D6RIS4_HUMAN;sp|P28360|MSX1_HUMAN	sp|P35548|MSX2_HUMAN Homeobox protein MSX-2 OS=Homo sapiens OX=9606 GN=MSX2 PE=1 SV=3			0.5	0.5	0.5	4	0.5	0.5		0.3	0.373901
sp|Q9H967|WDR76_HUMAN;tr|A0A0C4DFX7|A0A0C4DFX7_HUMAN;tr|C9JE56|C9JE56_HUMAN	sp|Q9H967|WDR76_HUMAN WD repeat-containing protein 76 OS=Homo sapiens OX=9606 GN=WDR76 PE=1 SV=2;tr|A0A0C4DFX7|A0A0C4DFX7_HUMAN WD repeat-containing protein 76 OS=Homo sapiens OX=9606 GN=WDR76 PE=1 SV=1			0.5	0.5	0.5	4	0.5	0.5		0.3	0.373901
tr|S4R360|S4R360_HUMAN;tr|J3KPP0|J3KPP0_HUMAN;sp|Q9Y6G3|RM42_HUMAN;tr|S4R2Z7|S4R2Z7_HUMAN	tr|S4R360|S4R360_HUMAN 39S ribosomal protein L42, mitochondrial OS=Homo sapiens OX=9606 GN=MRPL42 PE=1 SV=1;tr|J3KPP0|J3KPP0_HUMAN 39S ribosomal protein L42, mitochondrial OS=Homo sapiens OX=9606 GN=MRPL42 PE=1 SV=1;sp|Q9Y6G3|RM42_HUMAN 39S ribosomal prote			0.5	0.5	0.5	4	0.5	0.5		0.3	0.373901
tr|H3BP33|H3BP33_HUMAN;sp|Q9BUV0|RSRP1_HUMAN;tr|H3BMN1|H3BMN1_HUMAN;tr|H3BTJ0|H3BTJ0_HUMAN	tr|H3BP33|H3BP33_HUMAN Arginine/serine-rich protein 1 (Fragment) OS=Homo sapiens OX=9606 GN=RSRP1 PE=1 SV=1;sp|Q9BUV0|RSRP1_HUMAN Arginine/serine-rich protein 1 OS=Homo sapiens OX=9606 GN=RSRP1 PE=1 SV=2			0.5	0.5	0.5	4	0.5	0.5		0.3	0.373901
sp|Q6ZRI6|CO039_HUMAN;tr|H3BMJ2|H3BMJ2_HUMAN	sp|Q6ZRI6|CO039_HUMAN Uncharacterized protein C15orf39 OS=Homo sapiens OX=9606 GN=C15orf39 PE=1 SV=3;tr|H3BMJ2|H3BMJ2_HUMAN Uncharacterized protein C15orf39 (Fragment) OS=Homo sapiens OX=9606 GN=C15orf39 PE=1 SV=1			0.5	0.5	0.5	4	0.5	0.5		0.3	0.373901
sp|A1L020|MEX3A_HUMAN	sp|A1L020|MEX3A_HUMAN RNA-binding protein MEX3A OS=Homo sapiens OX=9606 GN=MEX3A PE=1 SV=1			0.5	0.5	0.5	4	0.5	0.5		0.3	0.373901
sp|Q96HR8|NAF1_HUMAN;tr|D6RIB3|D6RIB3_HUMAN	sp|Q96HR8|NAF1_HUMAN H/ACA ribonucleoprotein complex non-core subunit NAF1 OS=Homo sapiens OX=9606 GN=NAF1 PE=1 SV=2			0.5	0.5	0.5	4	0.5	0.5		0.3	0.373901
sp|Q96E39|RMXL1_HUMAN;tr|A0A1B0GUK8|A0A1B0GUK8_HUMAN	sp|Q96E39|RMXL1_HUMAN RNA binding motif protein, X-linked-like-1 OS=Homo sapiens OX=9606 GN=RBMXL1 PE=1 SV=1;tr|A0A1B0GUK8|A0A1B0GUK8_HUMAN RNA-binding motif protein, X-linked-like-1 (Fragment) OS=Homo sapiens OX=9606 GN=RBMXL1 PE=1 SV=1			0.5	0.5	0.5	4	0.5	0.5		0.3	0.373901
sp|P20962|PTMS_HUMAN;tr|F5H7R9|F5H7R9_HUMAN;tr|F5GXR3|F5GXR3_HUMAN	sp|P20962|PTMS_HUMAN Parathymosin OS=Homo sapiens OX=9606 GN=PTMS PE=1 SV=2;tr|F5H7R9|F5H7R9_HUMAN Parathymosin (Fragment) OS=Homo sapiens OX=9606 GN=PTMS PE=1 SV=1;tr|F5GXR3|F5GXR3_HUMAN Parathymosin OS=Homo sapiens OX=9606 GN=PTMS PE=1 SV=1			0.5	0.5	0.5	4	0.5	0.5		0.3	0.373901
sp|P46109|CRKL_HUMAN	sp|P46109|CRKL_HUMAN Crk-like protein OS=Homo sapiens OX=9606 GN=CRKL PE=1 SV=1			0.5	0.5	0.5	4	0.5	0.5		0.3	0.373901
sp|Q14119|VEZF1_HUMAN;tr|J3QSH4|J3QSH4_HUMAN;tr|J9JIC7|J9JIC7_HUMAN	sp|Q14119|VEZF1_HUMAN Vascular endothelial zinc finger 1 OS=Homo sapiens OX=9606 GN=VEZF1 PE=1 SV=2;tr|J3QSH4|J3QSH4_HUMAN Vascular endothelial zinc finger 1 OS=Homo sapiens OX=9606 GN=VEZF1 PE=1 SV=1;tr|J9JIC7|J9JIC7_HUMAN Vascular endothelial zinc finger			0.5	0.5	0.5	4	0.5	0.5		0.3	0.373901
sp|Q96PV6|LENG8_HUMAN;tr|C9JMY0|C9JMY0_HUMAN;tr|A0A087WUE4|A0A087WUE4_HUMAN;tr|A0A0G2JNN3|A0A0G2JNN3_HUMAN;tr|B0VJY8|B0VJY8_HUMAN;tr|A0A0G2JPW6|A0A0G2JPW6_HUMAN;tr|E7EWC7|E7EWC7_HUMAN	sp|Q96PV6|LENG8_HUMAN Leukocyte receptor cluster member 8 OS=Homo sapiens OX=9606 GN=LENG8 PE=1 SV=3;tr|C9JMY0|C9JMY0_HUMAN Leukocyte receptor cluster member 8 OS=Homo sapiens OX=9606 GN=LENG8 PE=1 SV=2;tr|A0A087WUE4|A0A087WUE4_HUMAN Leukocyte receptor clu			0.5	0.5	0.5	4	0.5	0.5		0.3	0.373901
tr|H0YNU5|H0YNU5_HUMAN;tr|A0A3B3IT82|A0A3B3IT82_HUMAN;sp|P54132|BLM_HUMAN;tr|H0YLV8|H0YLV8_HUMAN	tr|H0YNU5|H0YNU5_HUMAN Bloom syndrome protein OS=Homo sapiens OX=9606 GN=BLM PE=1 SV=1;tr|A0A3B3IT82|A0A3B3IT82_HUMAN Bloom syndrome protein OS=Homo sapiens OX=9606 GN=BLM PE=1 SV=1;sp|P54132|BLM_HUMAN Bloom syndrome protein OS=Homo sapiens OX=9606 GN=BLM			0.5	0.5	0.5	4	0.5	0.5		0.3	0.373901
sp|Q9UKT7|FBXL3_HUMAN;tr|C9J0Y7|C9J0Y7_HUMAN	sp|Q9UKT7|FBXL3_HUMAN F-box/LRR-repeat protein 3 OS=Homo sapiens OX=9606 GN=FBXL3 PE=1 SV=1;tr|C9J0Y7|C9J0Y7_HUMAN F-box/LRR-repeat protein 3 (Fragment) OS=Homo sapiens OX=9606 GN=FBXL3 PE=1 SV=1			0.5	0.5	0.5	5	0.5	0.5		0.25	0.373901
sp|Q9BW19|KIFC1_HUMAN;tr|A2AB20|A2AB20_HUMAN;tr|A0A140T9E6|A0A140T9E6_HUMAN;tr|A0A087X1W5|A0A087X1W5_HUMAN	sp|Q9BW19|KIFC1_HUMAN Kinesin-like protein KIFC1 OS=Homo sapiens OX=9606 GN=KIFC1 PE=1 SV=2			0.5	0.5	0.5	5	0.5	0.5		0.25	0.373901
sp|Q6IEG0|SNR48_HUMAN;tr|A0A0U1RQZ2|A0A0U1RQZ2_HUMAN	sp|Q6IEG0|SNR48_HUMAN U11/U12 small nuclear ribonucleoprotein 48 kDa protein OS=Homo sapiens OX=9606 GN=SNRNP48 PE=1 SV=2			0.5	0.5	0.5	5	0.5	0.5		0.25	0.373901
tr|F5H3Y4|F5H3Y4_HUMAN;sp|Q8IY37|DHX37_HUMAN	tr|F5H3Y4|F5H3Y4_HUMAN Probable ATP-dependent RNA helicase DHX37 (Fragment) OS=Homo sapiens OX=9606 GN=DHX37 PE=1 SV=2;sp|Q8IY37|DHX37_HUMAN Probable ATP-dependent RNA helicase DHX37 OS=Homo sapiens OX=9606 GN=DHX37 PE=1 SV=1			0.5	0.5	0.5	0.5	0.5	5		0.25	0.373901
sp|Q7L3S4|ZN771_HUMAN	sp|Q7L3S4|ZN771_HUMAN Zinc finger protein 771 OS=Homo sapiens OX=9606 GN=ZNF771 PE=1 SV=1			0.5	0.5	0.5	5	0.5	0.5		0.25	0.373901
sp|Q8N5A5|ZGPAT_HUMAN;tr|V9GY48|V9GY48_HUMAN;tr|X6RGY1|X6RGY1_HUMAN;tr|A0A0J9YYD9|A0A0J9YYD9_HUMAN;tr|A0A087WT57|A0A087WT57_HUMAN	sp|Q8N5A5|ZGPAT_HUMAN Zinc finger CCCH-type with G patch domain-containing protein OS=Homo sapiens OX=9606 GN=ZGPAT PE=1 SV=3;tr|V9GY48|V9GY48_HUMAN Uncharacterized protein (Fragment) OS=Homo sapiens OX=9606 PE=4 SV=1			0.5	0.5	0.5	5	0.5	0.5		0.25	0.373901
tr|Q5T092|Q5T092_HUMAN;tr|A0A0A0MR06|A0A0A0MR06_HUMAN;tr|Q5T091|Q5T091_HUMAN;sp|O15258|RER1_HUMAN;tr|Q5T093|Q5T093_HUMAN	tr|Q5T092|Q5T092_HUMAN Protein RER1 (Fragment) OS=Homo sapiens OX=9606 GN=RER1 PE=1 SV=1;tr|A0A0A0MR06|A0A0A0MR06_HUMAN Protein RER1 (Fragment) OS=Homo sapiens OX=9606 GN=RER1 PE=1 SV=1;tr|Q5T091|Q5T091_HUMAN Protein RER1 OS=Homo sapiens OX=9606 GN=RER1 PE			0.5	0.5	0.5	0.5	0.5	5		0.25	0.373901
sp|Q5TGY3|AHDC1_HUMAN	sp|Q5TGY3|AHDC1_HUMAN AT-hook DNA-binding motif-containing protein 1 OS=Homo sapiens OX=9606 GN=AHDC1 PE=1 SV=1			0.5	0.5	0.5	5	0.5	0.5		0.25	0.373901
sp|Q15125|EBP_HUMAN;tr|C9J719|C9J719_HUMAN;tr|C9JJ78|C9JJ78_HUMAN;tr|A0A494C0F3|A0A494C0F3_HUMAN	sp|Q15125|EBP_HUMAN 3-beta-hydroxysteroid-Delta(8),Delta(7)-isomerase OS=Homo sapiens OX=9606 GN=EBP PE=1 SV=3;tr|C9J719|C9J719_HUMAN 3-beta-hydroxysteroid-Delta(8),Delta(7)-isomerase (Fragment) OS=Homo sapiens OX=9606 GN=EBP PE=1 SV=8;tr|C9JJ78|C9JJ78_HUM			0.5	0.5	0.5	0.5	0.5	5		0.25	0.373901
sp|Q96BV0|ZN775_HUMAN;tr|C9JAM7|C9JAM7_HUMAN;tr|C9JVG2|C9JVG2_HUMAN	sp|Q96BV0|ZN775_HUMAN Zinc finger protein 775 OS=Homo sapiens OX=9606 GN=ZNF775 PE=1 SV=2			0.5	0.5	0.5	5	0.5	0.5		0.25	0.373901
tr|G3XAN4|G3XAN4_HUMAN;sp|Q15629|TRAM1_HUMAN	tr|G3XAN4|G3XAN4_HUMAN Translocating chain-associated membrane protein 1 OS=Homo sapiens OX=9606 GN=TRAM1 PE=1 SV=1;sp|Q15629|TRAM1_HUMAN Translocating chain-associated membrane protein 1 OS=Homo sapiens OX=9606 GN=TRAM1 PE=1 SV=3			0.5	0.5	0.5	0.5	0.5	5		0.25	0.373901
tr|A0A0A0MRR7|A0A0A0MRR7_HUMAN;sp|P09234|RU1C_HUMAN;tr|Q5TAL2|Q5TAL2_HUMAN	tr|A0A0A0MRR7|A0A0A0MRR7_HUMAN U1 small nuclear ribonucleoprotein C OS=Homo sapiens OX=9606 GN=SNRPC PE=1 SV=1;sp|P09234|RU1C_HUMAN U1 small nuclear ribonucleoprotein C OS=Homo sapiens OX=9606 GN=SNRPC PE=1 SV=1			0.5	0.5	0.5	5	0.5	0.5		0.25	0.373901
sp|Q2TB18|ASTE1_HUMAN;tr|D6RG30|D6RG30_HUMAN;tr|D6R9W5|D6R9W5_HUMAN;tr|D6RJF1|D6RJF1_HUMAN;tr|D6RGH3|D6RGH3_HUMAN	sp|Q2TB18|ASTE1_HUMAN Protein asteroid homolog 1 OS=Homo sapiens OX=9606 GN=ASTE1 PE=1 SV=1;tr|D6RG30|D6RG30_HUMAN Asteroid homolog 1 (Drosophila), isoform CRA_c OS=Homo sapiens OX=9606 GN=ASTE1 PE=1 SV=1			0.5	0.5	0.5	5	0.5	0.5		0.25	0.373901
sp|Q7Z5J4|RAI1_HUMAN;tr|A0A1W2PQJ7|A0A1W2PQJ7_HUMAN;tr|A8MXE8|A8MXE8_HUMAN	sp|Q7Z5J4|RAI1_HUMAN Retinoic acid-induced protein 1 OS=Homo sapiens OX=9606 GN=RAI1 PE=1 SV=2;tr|A0A1W2PQJ7|A0A1W2PQJ7_HUMAN Retinoic acid-induced protein 1 OS=Homo sapiens OX=9606 GN=RAI1 PE=1 SV=1;tr|A8MXE8|A8MXE8_HUMAN Retinoic acid-induced protein 1 (			0.5	0.5	0.5	0.5	0.5	5		0.25	0.373901
sp|Q8NDT2|RB15B_HUMAN	sp|Q8NDT2|RB15B_HUMAN Putative RNA-binding protein 15B OS=Homo sapiens OX=9606 GN=RBM15B PE=1 SV=3			0.5	0.5	0.5	5	0.5	0.5		0.25	0.373901
sp|O14647|CHD2_HUMAN;tr|A0A1B0GTU9|A0A1B0GTU9_HUMAN;tr|A0A0D9SFA3|A0A0D9SFA3_HUMAN;tr|A0A0D9SGK0|A0A0D9SGK0_HUMAN;tr|B7Z3I4|B7Z3I4_HUMAN;tr|A0A0D9SFV8|A0A0D9SFV8_HUMAN;tr|A0A1B0GU59|A0A1B0GU59_HUMAN	sp|O14647|CHD2_HUMAN Chromodomain-helicase-DNA-binding protein 2 OS=Homo sapiens OX=9606 GN=CHD2 PE=1 SV=2;tr|A0A1B0GTU9|A0A1B0GTU9_HUMAN Chromodomain-helicase-DNA-binding protein 2 (Fragment) OS=Homo sapiens OX=9606 GN=CHD2 PE=1 SV=1			0.5	0.5	0.5	0.5	0.5	6		0.214286	0.373901
sp|Q03188|CENPC_HUMAN;tr|H0Y8J2|H0Y8J2_HUMAN;tr|H0Y9W1|H0Y9W1_HUMAN	sp|Q03188|CENPC_HUMAN Centromere protein C OS=Homo sapiens OX=9606 GN=CENPC PE=1 SV=2;tr|H0Y8J2|H0Y8J2_HUMAN Centromere protein C (Fragment) OS=Homo sapiens OX=9606 GN=CENPC PE=1 SV=1			0.5	0.5	0.5	0.5	0.5	6		0.214286	0.373901
sp|Q9ULG1|INO80_HUMAN;tr|H0YMN5|H0YMN5_HUMAN	sp|Q9ULG1|INO80_HUMAN Chromatin-remodeling ATPase INO80 OS=Homo sapiens OX=9606 GN=INO80 PE=1 SV=2;tr|H0YMN5|H0YMN5_HUMAN Chromatin-remodeling ATPase INO80 OS=Homo sapiens OX=9606 GN=INO80 PE=1 SV=1			0.5	0.5	0.5	0.5	0.5	6		0.214286	0.373901
tr|G3XAG1|G3XAG1_HUMAN;sp|Q96ME7|ZN512_HUMAN	tr|G3XAG1|G3XAG1_HUMAN Zinc finger protein 512 OS=Homo sapiens OX=9606 GN=ZNF512 PE=1 SV=1;sp|Q96ME7|ZN512_HUMAN Zinc finger protein 512 OS=Homo sapiens OX=9606 GN=ZNF512 PE=1 SV=2			0.5	0.5	0.5	0.5	0.5	6		0.214286	0.373901
tr|A0A0C4DFM1|A0A0C4DFM1_HUMAN;sp|Q92544|TM9S4_HUMAN;tr|F8WCN2|F8WCN2_HUMAN;tr|F2Z2L1|F2Z2L1_HUMAN	tr|A0A0C4DFM1|A0A0C4DFM1_HUMAN Transmembrane 9 superfamily member OS=Homo sapiens OX=9606 GN=TM9SF4 PE=1 SV=1;sp|Q92544|TM9S4_HUMAN Transmembrane 9 superfamily member 4 OS=Homo sapiens OX=9606 GN=TM9SF4 PE=1 SV=2			0.5	0.5	0.5	0.5	0.5	6		0.214286	0.373901
sp|P27544|CERS1_HUMAN	sp|P27544|CERS1_HUMAN Ceramide synthase 1 OS=Homo sapiens OX=9606 GN=CERS1 PE=1 SV=1			0.5	0.5	0.5	0.5	0.5	6		0.214286	0.373901
sp|Q6Y1H2|HACD2_HUMAN	sp|Q6Y1H2|HACD2_HUMAN Very-long-chain (3R)-3-hydroxyacyl-CoA dehydratase 2 OS=Homo sapiens OX=9606 GN=HACD2 PE=1 SV=1			0.5	0.5	0.5	0.5	0.5	6		0.214286	0.373901
sp|P61026|RAB10_HUMAN	sp|P61026|RAB10_HUMAN Ras-related protein Rab-10 OS=Homo sapiens OX=9606 GN=RAB10 PE=1 SV=1			0.5	0.5	0.5	0.5	0.5	6		0.214286	0.373901
sp|Q9NZJ7|MTCH1_HUMAN;tr|H0Y8C3|H0Y8C3_HUMAN	sp|Q9NZJ7|MTCH1_HUMAN Mitochondrial carrier homolog 1 OS=Homo sapiens OX=9606 GN=MTCH1 PE=1 SV=1;tr|H0Y8C3|H0Y8C3_HUMAN Mitochondrial carrier homolog 1 (Fragment) OS=Homo sapiens OX=9606 GN=MTCH1 PE=1 SV=1			0.5	0.5	0.5	0.5	0.5	6		0.214286	0.373901
sp|Q3KQU3|MA7D1_HUMAN;tr|H0YF21|H0YF21_HUMAN;tr|E9PLH3|E9PLH3_HUMAN;tr|C9JIR3|C9JIR3_HUMAN	sp|Q3KQU3|MA7D1_HUMAN MAP7 domain-containing protein 1 OS=Homo sapiens OX=9606 GN=MAP7D1 PE=1 SV=1			0.5	0.5	0.5	6	0.5	0.5		0.214286	0.373901
tr|A0A0A0MQR2|A0A0A0MQR2_HUMAN;sp|Q9BY42|RTF2_HUMAN;tr|A2A2L5|A2A2L5_HUMAN	tr|A0A0A0MQR2|A0A0A0MQR2_HUMAN Replication termination factor 2 OS=Homo sapiens OX=9606 GN=RTF2 PE=1 SV=1;sp|Q9BY42|RTF2_HUMAN Replication termination factor 2 OS=Homo sapiens OX=9606 GN=RTF2 PE=1 SV=3;tr|A2A2L5|A2A2L5_HUMAN Replication termination factor			0.5	0.5	0.5	6	0.5	0.5		0.214286	0.373901
sp|P78337|PITX1_HUMAN;tr|D6R9U1|D6R9U1_HUMAN;tr|D6R955|D6R955_HUMAN;sp|O75364|PITX3_HUMAN	sp|P78337|PITX1_HUMAN Pituitary homeobox 1 OS=Homo sapiens OX=9606 GN=PITX1 PE=1 SV=2;tr|D6R9U1|D6R9U1_HUMAN Pituitary homeobox 1 (Fragment) OS=Homo sapiens OX=9606 GN=PITX1 PE=1 SV=8;tr|D6R955|D6R955_HUMAN Pituitary homeobox 1 (Fragment) OS=Homo sapiens O			0.5	0.5	0.5	6	0.5	0.5		0.214286	0.373901
sp|Q9H7S9|ZN703_HUMAN	sp|Q9H7S9|ZN703_HUMAN Zinc finger protein 703 OS=Homo sapiens OX=9606 GN=ZNF703 PE=1 SV=1			0.5	0.5	0.5	6	0.5	0.5		0.214286	0.373901
sp|Q5VTE6|ANGE2_HUMAN	sp|Q5VTE6|ANGE2_HUMAN Protein angel homolog 2 OS=Homo sapiens OX=9606 GN=ANGEL2 PE=2 SV=1			0.5	0.5	0.5	6	0.5	0.5		0.214286	0.373901
sp|P52756|RBM5_HUMAN;tr|C9JFQ5|C9JFQ5_HUMAN;tr|C9J9P7|C9J9P7_HUMAN	sp|P52756|RBM5_HUMAN RNA-binding protein 5 OS=Homo sapiens OX=9606 GN=RBM5 PE=1 SV=2			0.5	0.5	0.5	6	0.5	0.5		0.214286	0.373901
tr|A0A0C4DGU5|A0A0C4DGU5_HUMAN	tr|A0A0C4DGU5|A0A0C4DGU5_HUMAN Nucleolar protein 16 OS=Homo sapiens OX=9606 GN=NOP16 PE=1 SV=1			0.5	0.5	0.5	6	0.5	0.5		0.214286	0.373901
sp|P49761|CLK3_HUMAN;tr|H3BNQ5|H3BNQ5_HUMAN;tr|H3BUL5|H3BUL5_HUMAN;tr|H3BVF8|H3BVF8_HUMAN;tr|H3BQG1|H3BQG1_HUMAN;tr|H3BRE4|H3BRE4_HUMAN;tr|H3BRW2|H3BRW2_HUMAN;tr|H3BRT8|H3BRT8_HUMAN;tr|H3BQR7|H3BQR7_HUMAN;tr|H3BV35|H3BV35_HUMAN;tr|H3BRK0|H3BRK0_HUMAN	sp|P49761|CLK3_HUMAN Dual specificity protein kinase CLK3 OS=Homo sapiens OX=9606 GN=CLK3 PE=1 SV=3			0.5	0.5	0.5	6	0.5	0.5		0.214286	0.373901
sp|Q2QGD7|ZXDC_HUMAN;tr|H0YAA9|H0YAA9_HUMAN	sp|Q2QGD7|ZXDC_HUMAN Zinc finger protein ZXDC OS=Homo sapiens OX=9606 GN=ZXDC PE=1 SV=2			0.5	0.5	0.5	7	0.5	0.5		0.1875	0.373901
sp|Q15937|ZNF79_HUMAN;tr|F5H032|F5H032_HUMAN;tr|A0A087X2B0|A0A087X2B0_HUMAN	sp|Q15937|ZNF79_HUMAN Zinc finger protein 79 OS=Homo sapiens OX=9606 GN=ZNF79 PE=1 SV=2;tr|F5H032|F5H032_HUMAN Zinc finger protein 79 OS=Homo sapiens OX=9606 GN=ZNF79 PE=1 SV=1;tr|A0A087X2B0|A0A087X2B0_HUMAN Zinc finger protein 79 OS=Homo sapiens OX=9606 G			0.5	0.5	0.5	7	0.5	0.5		0.1875	0.373901
sp|Q9UGR2|Z3H7B_HUMAN	sp|Q9UGR2|Z3H7B_HUMAN Zinc finger CCCH domain-containing protein 7B OS=Homo sapiens OX=9606 GN=ZC3H7B PE=1 SV=2			0.5	0.5	0.5	7	0.5	0.5		0.1875	0.373901
sp|Q02930|CREB5_HUMAN;tr|H9KVC5|H9KVC5_HUMAN;tr|C9JN33|C9JN33_HUMAN	sp|Q02930|CREB5_HUMAN Cyclic AMP-responsive element-binding protein 5 OS=Homo sapiens OX=9606 GN=CREB5 PE=1 SV=3			0.5	0.5	0.5	7	0.5	0.5		0.1875	0.373901
sp|Q9BWG6|SCNM1_HUMAN	sp|Q9BWG6|SCNM1_HUMAN Sodium channel modifier 1 OS=Homo sapiens OX=9606 GN=SCNM1 PE=1 SV=1			0.5	0.5	0.5	7	0.5	0.5		0.1875	0.373901
tr|H0YIA6|H0YIA6_HUMAN;sp|P31270|HXA11_HUMAN	tr|H0YIA6|H0YIA6_HUMAN Homeobox protein Hox-A11 (Fragment) OS=Homo sapiens OX=9606 GN=HOXA11 PE=1 SV=1;sp|P31270|HXA11_HUMAN Homeobox protein Hox-A11 OS=Homo sapiens OX=9606 GN=HOXA11 PE=2 SV=2			0.5	0.5	0.5	7	0.5	0.5		0.1875	0.373901
sp|Q9UKV5|AMFR_HUMAN;tr|R4GNG2|R4GNG2_HUMAN;tr|H3BRK9|H3BRK9_HUMAN	sp|Q9UKV5|AMFR_HUMAN E3 ubiquitin-protein ligase AMFR OS=Homo sapiens OX=9606 GN=AMFR PE=1 SV=2;tr|R4GNG2|R4GNG2_HUMAN E3 ubiquitin-protein ligase AMFR (Fragment) OS=Homo sapiens OX=9606 GN=AMFR PE=1 SV=1			0.5	0.5	0.5	0.5	0.5	8		0.166667	0.373901
sp|Q9BTE7|DCNL5_HUMAN;tr|E9PM04|E9PM04_HUMAN;tr|H0YCN4|H0YCN4_HUMAN;tr|E9PQV9|E9PQV9_HUMAN;tr|E9PLH8|E9PLH8_HUMAN;tr|E9PM78|E9PM78_HUMAN;tr|H0YD80|H0YD80_HUMAN;tr|E9PLS2|E9PLS2_HUMAN;tr|H0Y9C5|H0Y9C5_HUMAN;tr|J3QQL8|J3QQL8_HUMAN;tr|H0Y907|H0Y907_HUMAN;sp|Q92564|DCNL4_HUMAN	sp|Q9BTE7|DCNL5_HUMAN DCN1-like protein 5 OS=Homo sapiens OX=9606 GN=DCUN1D5 PE=1 SV=1;tr|E9PM04|E9PM04_HUMAN DCN1-like protein OS=Homo sapiens OX=9606 GN=DCUN1D5 PE=1 SV=1;tr|H0YCN4|H0YCN4_HUMAN DCN1-like protein (Fragment) OS=Homo sapiens OX=9606 GN=DCUN			0.5	0.5	0.5	8	0.5	0.5		0.166667	0.373901
sp|Q99676|ZN184_HUMAN	sp|Q99676|ZN184_HUMAN Zinc finger protein 184 OS=Homo sapiens OX=9606 GN=ZNF184 PE=1 SV=4			0.5	0.5	0.5	8	0.5	0.5		0.166667	0.373901
sp|Q96MX3|ZNF48_HUMAN;tr|A0A087WVT1|A0A087WVT1_HUMAN;tr|E9PQ92|E9PQ92_HUMAN;tr|E9PJ50|E9PJ50_HUMAN	sp|Q96MX3|ZNF48_HUMAN Zinc finger protein 48 OS=Homo sapiens OX=9606 GN=ZNF48 PE=1 SV=2;tr|A0A087WVT1|A0A087WVT1_HUMAN Zinc finger protein 48 OS=Homo sapiens OX=9606 GN=ZNF48 PE=1 SV=1			0.5	0.5	0.5	9	0.5	0.5		0.15	0.373901
sp|Q8WVM0|TFB1M_HUMAN	sp|Q8WVM0|TFB1M_HUMAN Dimethyladenosine transferase 1, mitochondrial OS=Homo sapiens OX=9606 GN=TFB1M PE=1 SV=1			0.5	0.5	0.5	10	0.5	0.5		0.136364	0.373901
sp|Q5SXM1|ZN678_HUMAN;tr|B1APK8|B1APK8_HUMAN;tr|V9GYU6|V9GYU6_HUMAN	sp|Q5SXM1|ZN678_HUMAN Zinc finger protein 678 OS=Homo sapiens OX=9606 GN=ZNF678 PE=2 SV=1			0.5	0.5	0.5	10	0.5	0.5		0.136364	0.373901
sp|Q9Y620|RA54B_HUMAN;tr|A0A087X0H2|A0A087X0H2_HUMAN;tr|E5RHN9|E5RHN9_HUMAN;tr|E5RI14|E5RI14_HUMAN;tr|E5RJF7|E5RJF7_HUMAN	sp|Q9Y620|RA54B_HUMAN DNA repair and recombination protein RAD54B OS=Homo sapiens OX=9606 GN=RAD54B PE=1 SV=1;tr|A0A087X0H2|A0A087X0H2_HUMAN Fibrinogen silencer-binding protein OS=Homo sapiens OX=9606 GN=FSBP PE=4 SV=1			0.5	0.5	0.5	10	0.5	0.5		0.136364	0.373901
sp|Q9NYZ3|GTSE1_HUMAN	sp|Q9NYZ3|GTSE1_HUMAN G2 and S phase-expressed protein 1 OS=Homo sapiens OX=9606 GN=GTSE1 PE=1 SV=3			0.5	0.5	0.5	10	0.5	0.5		0.136364	0.373901
sp|P31274|HXC9_HUMAN	sp|P31274|HXC9_HUMAN Homeobox protein Hox-C9 OS=Homo sapiens OX=9606 GN=HOXC9 PE=1 SV=3			0.5	0.5	0.5	11	0.5	0.5		0.125	0.373901
sp|Q86W50|MET16_HUMAN;tr|I3L362|I3L362_HUMAN;tr|I3L4V1|I3L4V1_HUMAN;tr|K7EKQ8|K7EKQ8_HUMAN	sp|Q86W50|MET16_HUMAN RNA N6-adenosine-methyltransferase METTL16 OS=Homo sapiens OX=9606 GN=METTL16 PE=1 SV=2			0.5	0.5	0.5	11	0.5	0.5		0.125	0.373901
sp|Q9HCD5|NCOA5_HUMAN;tr|Q5JY17|Q5JY17_HUMAN	sp|Q9HCD5|NCOA5_HUMAN Nuclear receptor coactivator 5 OS=Homo sapiens OX=9606 GN=NCOA5 PE=1 SV=2			0.5	0.5	0.5	12	0.5	0.5		0.115385	0.373901
sp|Q9HCJ3|RAVR2_HUMAN	sp|Q9HCJ3|RAVR2_HUMAN Ribonucleoprotein PTB-binding 2 OS=Homo sapiens OX=9606 GN=RAVER2 PE=1 SV=2			0.5	0.5	0.5	12	0.5	0.5		0.115385	0.373901
sp|Q9UPQ9|TNR6B_HUMAN;tr|H0Y720|H0Y720_HUMAN	sp|Q9UPQ9|TNR6B_HUMAN Trinucleotide repeat-containing gene 6B protein OS=Homo sapiens OX=9606 GN=TNRC6B PE=1 SV=4;tr|H0Y720|H0Y720_HUMAN Trinucleotide repeat-containing gene 6B protein (Fragment) OS=Homo sapiens OX=9606 GN=TNRC6B PE=1 SV=1			0.5	0.5	0.5	13	0.5	0.5		0.107143	0.373901
sp|Q9UMN6|KMT2B_HUMAN	sp|Q9UMN6|KMT2B_HUMAN Histone-lysine N-methyltransferase 2B OS=Homo sapiens OX=9606 GN=KMT2B PE=1 SV=1			0.5	0.5	0.5	0.5	0.5	13		0.107143	0.373901
sp|Q01831|XPC_HUMAN;tr|E7EUB5|E7EUB5_HUMAN	sp|Q01831|XPC_HUMAN DNA repair protein complementing XP-C cells OS=Homo sapiens OX=9606 GN=XPC PE=1 SV=4			0.5	0.5	0.5	0.5	0.5	14		0.1	0.373901
sp|Q96EI5|TCAL4_HUMAN;tr|D6RD44|D6RD44_HUMAN;tr|A2RQR6|A2RQR6_HUMAN;tr|D6RCE9|D6RCE9_HUMAN;tr|D6RIH3|D6RIH3_HUMAN;tr|J3KQY4|J3KQY4_HUMAN;tr|D6RHZ1|D6RHZ1_HUMAN;sp|Q9H3H9|TCAL2_HUMAN	sp|Q96EI5|TCAL4_HUMAN Transcription elongation factor A protein-like 4 OS=Homo sapiens OX=9606 GN=TCEAL4 PE=1 SV=2;tr|D6RD44|D6RD44_HUMAN Transcription elongation factor A protein-like 4 (Fragment) OS=Homo sapiens OX=9606 GN=TCEAL4 PE=1 SV=1;tr|A2RQR6|A2RQ			0.5	0.5	0.5	14	0.5	0.5		0.1	0.373901
sp|Q53H96|P5CR3_HUMAN;tr|A0A0A0MQS1|A0A0A0MQS1_HUMAN;tr|B5MD87|B5MD87_HUMAN;tr|F8WEI0|F8WEI0_HUMAN	sp|Q53H96|P5CR3_HUMAN Pyrroline-5-carboxylate reductase 3 OS=Homo sapiens OX=9606 GN=PYCR3 PE=1 SV=3;tr|A0A0A0MQS1|A0A0A0MQS1_HUMAN Pyrroline-5-carboxylate reductase OS=Homo sapiens OX=9606 GN=PYCR3 PE=1 SV=1;tr|B5MD87|B5MD87_HUMAN Pyrroline-5-carboxylate			0.5	0.5	0.5	0.5	0.5	14		0.1	0.373901
tr|H3BS42|H3BS42_HUMAN;sp|Q9H5H4|ZN768_HUMAN	tr|H3BS42|H3BS42_HUMAN Zinc finger protein 768 OS=Homo sapiens OX=9606 GN=ZNF768 PE=1 SV=2;sp|Q9H5H4|ZN768_HUMAN Zinc finger protein 768 OS=Homo sapiens OX=9606 GN=ZNF768 PE=1 SV=2			0.5	0.5	0.5	15	0.5	0.5		0.09375	0.373901
sp|Q9BTC0|DIDO1_HUMAN	sp|Q9BTC0|DIDO1_HUMAN Death-inducer obliterator 1 OS=Homo sapiens OX=9606 GN=DIDO1 PE=1 SV=5			0.5	0.5	0.5	0.5	0.5	18		0.0789474	0.373901
sp|Q92585|MAML1_HUMAN	sp|Q92585|MAML1_HUMAN Mastermind-like protein 1 OS=Homo sapiens OX=9606 GN=MAML1 PE=1 SV=3			0.5	0.5	0.5	20	0.5	0.5		0.0714286	0.373901
sp|Q93075|TATD2_HUMAN;tr|H7C1W4|H7C1W4_HUMAN;tr|H7BZJ2|H7BZJ2_HUMAN;tr|H7C1D0|H7C1D0_HUMAN	sp|Q93075|TATD2_HUMAN Putative deoxyribonuclease TATDN2 OS=Homo sapiens OX=9606 GN=TATDN2 PE=1 SV=2;tr|H7C1W4|H7C1W4_HUMAN Uncharacterized protein (Fragment) OS=Homo sapiens OX=9606 PE=4 SV=1			0.5	0.5	0.5	20	0.5	0.5		0.0714286	0.373901
sp|P46100|ATRX_HUMAN;tr|A0A096LNW1|A0A096LNW1_HUMAN;tr|A0A096LNL9|A0A096LNL9_HUMAN;tr|A0A096LNN3|A0A096LNN3_HUMAN;tr|A0A087WWG0|A0A087WWG0_HUMAN;tr|H0Y3T0|H0Y3T0_HUMAN;tr|A0A096LNL6|A0A096LNL6_HUMAN;tr|A0A096LP59|A0A096LP59_HUMAN	sp|P46100|ATRX_HUMAN Transcriptional regulator ATRX OS=Homo sapiens OX=9606 GN=ATRX PE=1 SV=5;tr|A0A096LNW1|A0A096LNW1_HUMAN Transcriptional regulator ATRX (Fragment) OS=Homo sapiens OX=9606 GN=ATRX PE=1 SV=1;tr|A0A096LNL9|A0A096LNL9_HUMAN Transcriptional			0.5	0.5	0.5	0.5	0.5	22		0.0652174	0.373901
sp|Q9BYW2|SETD2_HUMAN;tr|H7C3H4|H7C3H4_HUMAN;tr|H7BZ93|H7BZ93_HUMAN;tr|C9JG86|C9JG86_HUMAN;tr|H7BXT4|H7BXT4_HUMAN;tr|A0A1W2PPX9|A0A1W2PPX9_HUMAN	sp|Q9BYW2|SETD2_HUMAN Histone-lysine N-methyltransferase SETD2 OS=Homo sapiens OX=9606 GN=SETD2 PE=1 SV=3;tr|H7C3H4|H7C3H4_HUMAN Histone-lysine N-methyltransferase SETD2 (Fragment) OS=Homo sapiens OX=9606 GN=SETD2 PE=1 SV=1;tr|H7BZ93|H7BZ93_HUMAN Histone-l			0.5	0.5	0.5	26	0.5	0.5		0.0555556	0.373901
sp|Q8TEQ6|GEMI5_HUMAN	sp|Q8TEQ6|GEMI5_HUMAN Gem-associated protein 5 OS=Homo sapiens OX=9606 GN=GEMIN5 PE=1 SV=3			28	0.5	32	55	19	30		0.581731	0.375145
tr|A0A2U3TZU2|A0A2U3TZU2_HUMAN;tr|A0A0A0MTS2|A0A0A0MTS2_HUMAN;sp|P06744|G6PI_HUMAN;tr|K7EQ48|K7EQ48_HUMAN;tr|A0A2R8Y6C7|A0A2R8Y6C7_HUMAN;tr|A0A0J9YYH3|A0A0J9YYH3_HUMAN;tr|A0A0J9YX90|A0A0J9YX90_HUMAN;tr|A0A0J9YXP8|A0A0J9YXP8_HUMAN;tr|K7EPY4|K7EPY4_HUMAN;tr|K7ERC6|K7ERC6_HUMAN;tr|K7ENA0|K7ENA0_HUMAN;tr|K7EP41|K7EP41_HUMAN;tr|K7EIL4|K7EIL4_HUMAN;tr|K7ESF4|K7ESF4_HUMAN;tr|A0A0J9YXM3|A0A0J9YXM3_HUMAN;…	tr|A0A2U3TZU2|A0A2U3TZU2_HUMAN Glucose-6-phosphate isomerase OS=Homo sapiens OX=9606 GN=GPI PE=1 SV=1;tr|A0A0A0MTS2|A0A0A0MTS2_HUMAN Glucose-6-phosphate isomerase (Fragment) OS=Homo sapiens OX=9606 GN=GPI PE=1 SV=1;sp|P06744|G6PI_HUMAN Glucose-6-phosphate			4	2	16	0.5	4	4		2.58824	0.376244
sp|Q9ULV4|COR1C_HUMAN;tr|B4E3S0|B4E3S0_HUMAN;tr|H0YHL7|H0YHL7_HUMAN;tr|F8W1H8|F8W1H8_HUMAN;tr|F8VUX3|F8VUX3_HUMAN;tr|F8VSA4|F8VSA4_HUMAN;tr|F8VRE9|F8VRE9_HUMAN;tr|F8VTT6|F8VTT6_HUMAN;tr|F8VVB7|F8VVB7_HUMAN;tr|J3QLV6|J3QLV6_HUMAN;tr|J3KSS5|J3KSS5_HUMAN;sp|Q6QEF8|CORO6_HUMAN	sp|Q9ULV4|COR1C_HUMAN Coronin-1C OS=Homo sapiens OX=9606 GN=CORO1C PE=1 SV=1;tr|B4E3S0|B4E3S0_HUMAN Coronin OS=Homo sapiens OX=9606 GN=CORO1C PE=1 SV=1;tr|H0YHL7|H0YHL7_HUMAN Coronin-1C (Fragment) OS=Homo sapiens OX=9606 GN=CORO1C PE=1 SV=1			2	0.5	7	0.5	1	2		2.71429	0.376862
sp|Q96KR1|ZFR_HUMAN;tr|H0Y8W1|H0Y8W1_HUMAN	sp|Q96KR1|ZFR_HUMAN Zinc finger RNA-binding protein OS=Homo sapiens OX=9606 GN=ZFR PE=1 SV=2			4	4	16	22	5	16		0.55814	0.377439
sp|Q9NRR4|RNC_HUMAN;tr|H7C5U6|H7C5U6_HUMAN;tr|H0YB67|H0YB67_HUMAN	sp|Q9NRR4|RNC_HUMAN Ribonuclease 3 OS=Homo sapiens OX=9606 GN=DROSHA PE=1 SV=2			0.5	0.5	1	33	0.5	0.5		0.0588235	0.380608
tr|A0A087WXM6|A0A087WXM6_HUMAN;tr|J3QQT2|J3QQT2_HUMAN;tr|J3KRX5|J3KRX5_HUMAN;sp|P18621|RL17_HUMAN;tr|A0A0A6YYL6|A0A0A6YYL6_HUMAN;tr|J3QLC8|J3QLC8_HUMAN;tr|A0A0A0MRF8|A0A0A0MRF8_HUMAN;tr|J3KRB3|J3KRB3_HUMAN;tr|A0A087WWH0|A0A087WWH0_HUMAN;tr|J3QS96|J3QS96_HUMAN;tr|A0A087WY81|A0A087WY81_HUMAN;tr|J3KSJ0|J3KSJ0_HUMAN	tr|A0A087WXM6|A0A087WXM6_HUMAN 60S ribosomal protein L17 (Fragment) OS=Homo sapiens OX=9606 GN=RPL17 PE=1 SV=1;tr|J3QQT2|J3QQT2_HUMAN 60S ribosomal protein L17 (Fragment) OS=Homo sapiens OX=9606 GN=RPL17 PE=1 SV=1;tr|J3KRX5|J3KRX5_HUMAN 60S ribosomal prote			7	6	19	16	10	22		0.666667	0.381317
tr|E7ETD6|E7ETD6_HUMAN;tr|E9PE19|E9PE19_HUMAN;tr|A0A2R8Y7Q1|A0A2R8Y7Q1_HUMAN;sp|Q12830|BPTF_HUMAN;tr|F5GXF5|F5GXF5_HUMAN;tr|A0A0A0MR81|A0A0A0MR81_HUMAN;tr|J3QQK4|J3QQK4_HUMAN;tr|J3QQQ8|J3QQQ8_HUMAN;tr|J3KSK9|J3KSK9_HUMAN	tr|E7ETD6|E7ETD6_HUMAN Nucleosome-remodeling factor subunit BPTF (Fragment) OS=Homo sapiens OX=9606 GN=BPTF PE=1 SV=3;tr|E9PE19|E9PE19_HUMAN Nucleosome-remodeling factor subunit BPTF OS=Homo sapiens OX=9606 GN=BPTF PE=1 SV=3;tr|A0A2R8Y7Q1|A0A2R8Y7Q1_HUMAN			1	0.5	0.5	0.5	0.5	21		0.0909091	0.384628
sp|Q14674|ESPL1_HUMAN;tr|H3BRX7|H3BRX7_HUMAN;tr|H3BM31|H3BM31_HUMAN	sp|Q14674|ESPL1_HUMAN Separin OS=Homo sapiens OX=9606 GN=ESPL1 PE=1 SV=3			14	6	1	12	15	7		0.617647	0.385037
sp|Q96CW1|AP2M1_HUMAN;tr|E9PFW3|E9PFW3_HUMAN;tr|A0A087WY71|A0A087WY71_HUMAN;tr|C9JJ47|C9JJ47_HUMAN;tr|H7C4C3|H7C4C3_HUMAN;tr|C9JJD3|C9JJD3_HUMAN;tr|C9JPV8|C9JPV8_HUMAN;tr|C9JTK4|C9JTK4_HUMAN;tr|C9JGT8|C9JGT8_HUMAN	sp|Q96CW1|AP2M1_HUMAN AP-2 complex subunit mu OS=Homo sapiens OX=9606 GN=AP2M1 PE=1 SV=2;tr|E9PFW3|E9PFW3_HUMAN AP-2 complex subunit mu OS=Homo sapiens OX=9606 GN=AP2M1 PE=1 SV=1;tr|A0A087WY71|A0A087WY71_HUMAN AP-2 complex subunit mu OS=Homo sapiens OX=960			1	1	3	0.5	3	10		0.37037	0.386868
sp|P00491|PNPH_HUMAN;tr|G3V5M2|G3V5M2_HUMAN;tr|G3V2H3|G3V2H3_HUMAN;tr|G3V393|G3V393_HUMAN	sp|P00491|PNPH_HUMAN Purine nucleoside phosphorylase OS=Homo sapiens OX=9606 GN=PNP PE=1 SV=2			4	2	12	0.5	4	4		2.11765	0.387714
sp|P07195|LDHB_HUMAN;tr|A0A3B3IS95|A0A3B3IS95_HUMAN;tr|A8MW50|A8MW50_HUMAN;tr|C9J7H8|C9J7H8_HUMAN;tr|F5H793|F5H793_HUMAN	sp|P07195|LDHB_HUMAN L-lactate dehydrogenase B chain OS=Homo sapiens OX=9606 GN=LDHB PE=1 SV=2;tr|A0A3B3IS95|A0A3B3IS95_HUMAN L-lactate dehydrogenase OS=Homo sapiens OX=9606 PE=3 SV=1;tr|A8MW50|A8MW50_HUMAN L-lactate dehydrogenase (Fragment) OS=Homo sapien			18	7	20	5	9	16		1.5	0.387751
sp|Q8IZH2|XRN1_HUMAN;tr|H7C5E4|H7C5E4_HUMAN;tr|F8WDA0|F8WDA0_HUMAN;tr|C9JCZ8|C9JCZ8_HUMAN	sp|Q8IZH2|XRN1_HUMAN 5-3 exoribonuclease 1 OS=Homo sapiens OX=9606 GN=XRN1 PE=1 SV=1;tr|H7C5E4|H7C5E4_HUMAN 5-3 exoribonuclease 1 (Fragment) OS=Homo sapiens OX=9606 GN=XRN1 PE=1 SV=1			0.5	0.5	1	16	0.5	0.5		0.117647	0.388198
sp|P50991|TCPD_HUMAN	sp|P50991|TCPD_HUMAN T-complex protein 1 subunit delta OS=Homo sapiens OX=9606 GN=CCT4 PE=1 SV=4			11	6	22	2	10	11		1.69565	0.388483
tr|A0A024R4M0|A0A024R4M0_HUMAN;sp|P46781|RS9_HUMAN;tr|B5MCT8|B5MCT8_HUMAN;tr|C9JM19|C9JM19_HUMAN;tr|F2Z3C0|F2Z3C0_HUMAN;tr|A8MXK4|A8MXK4_HUMAN	tr|A0A024R4M0|A0A024R4M0_HUMAN 40S ribosomal protein S9 OS=Homo sapiens OX=9606 GN=RPS9 PE=1 SV=1;sp|P46781|RS9_HUMAN 40S ribosomal protein S9 OS=Homo sapiens OX=9606 GN=RPS9 PE=1 SV=3;tr|B5MCT8|B5MCT8_HUMAN 40S ribosomal protein S9 OS=Homo sapiens OX=9606			7	11	15	13	11	18		0.785714	0.389235
sp|Q15517|CDSN_HUMAN	sp|Q15517|CDSN_HUMAN Corneodesmosin OS=Homo sapiens OX=9606 GN=CDSN PE=1 SV=3			0.5	4	4	1	2	2		1.7	0.390739
sp|P62241|RS8_HUMAN;tr|Q5JR95|Q5JR95_HUMAN	sp|P62241|RS8_HUMAN 40S ribosomal protein S8 OS=Homo sapiens OX=9606 GN=RPS8 PE=1 SV=2;tr|Q5JR95|Q5JR95_HUMAN 40S ribosomal protein S8 OS=Homo sapiens OX=9606 GN=RPS8 PE=1 SV=1			11	11	19	13	14	47		0.554054	0.392389
sp|P62857|RS28_HUMAN	sp|P62857|RS28_HUMAN 40S ribosomal protein S28 OS=Homo sapiens OX=9606 GN=RPS28 PE=1 SV=1			3	0.5	5	2	2	0.5		1.88889	0.393127
sp|P49588|SYAC_HUMAN	sp|P49588|SYAC_HUMAN Alanine--tRNA ligase, cytoplasmic OS=Homo sapiens OX=9606 GN=AARS PE=1 SV=2			5	0.5	2	0.5	1	2		2.14286	0.393127
sp|P54136|SYRC_HUMAN;tr|E5RH09|E5RH09_HUMAN;tr|E5RJM9|E5RJM9_HUMAN	sp|P54136|SYRC_HUMAN Arginine--tRNA ligase, cytoplasmic OS=Homo sapiens OX=9606 GN=RARS PE=1 SV=2			2	0.5	5	0.5	2	1		2.14286	0.393127
sp|Q9Y5A9|YTHD2_HUMAN;tr|S4R3J8|S4R3J8_HUMAN;tr|S4R3V3|S4R3V3_HUMAN	sp|Q9Y5A9|YTHD2_HUMAN YTH domain-containing family protein 2 OS=Homo sapiens OX=9606 GN=YTHDF2 PE=1 SV=2			9	4	10	8	1	6		1.53333	0.393127
sp|Q86V48|LUZP1_HUMAN;tr|E5RFK8|E5RFK8_HUMAN	sp|Q86V48|LUZP1_HUMAN Leucine zipper protein 1 OS=Homo sapiens OX=9606 GN=LUZP1 PE=1 SV=2			0.5	0.5	1	12	0.5	0.5		0.153846	0.39338
sp|Q8IXT5|RB12B_HUMAN;tr|B9ZVT1|B9ZVT1_HUMAN;tr|E5RJW8|E5RJW8_HUMAN;tr|E5RHG1|E5RHG1_HUMAN;tr|E5RJ83|E5RJ83_HUMAN;tr|E5RJV8|E5RJV8_HUMAN	sp|Q8IXT5|RB12B_HUMAN RNA-binding protein 12B OS=Homo sapiens OX=9606 GN=RBM12B PE=1 SV=2;tr|B9ZVT1|B9ZVT1_HUMAN RNA-binding protein 12B OS=Homo sapiens OX=9606 GN=RBM12B PE=1 SV=2			0.5	0.5	1	12	0.5	0.5		0.153846	0.39338
sp|Q9Y314|NOSIP_HUMAN;tr|A0A075B6F9|A0A075B6F9_HUMAN;tr|M0R3B2|M0R3B2_HUMAN;tr|A0A075B797|A0A075B797_HUMAN;tr|M0R1K2|M0R1K2_HUMAN;tr|M0QX85|M0QX85_HUMAN;tr|M0R1T7|M0R1T7_HUMAN	sp|Q9Y314|NOSIP_HUMAN Nitric oxide synthase-interacting protein OS=Homo sapiens OX=9606 GN=NOSIP PE=1 SV=1;tr|A0A075B6F9|A0A075B6F9_HUMAN Nitric oxide synthase-interacting protein OS=Homo sapiens OX=9606 GN=NOSIP PE=1 SV=1;tr|M0R3B2|M0R3B2_HUMAN Nitric oxi			0.5	1	0.5	12	0.5	0.5		0.153846	0.39338
sp|P35610|SOAT1_HUMAN;tr|B1APM4|B1APM4_HUMAN	sp|P35610|SOAT1_HUMAN Sterol O-acyltransferase 1 OS=Homo sapiens OX=9606 GN=SOAT1 PE=1 SV=3;tr|B1APM4|B1APM4_HUMAN Sterol O-acyltransferase 1 (Fragment) OS=Homo sapiens OX=9606 GN=SOAT1 PE=1 SV=1			0.5	0.5	1	0.5	0.5	12		0.153846	0.39338
sp|Q6P087|RUSD3_HUMAN;tr|C9JM75|C9JM75_HUMAN;tr|H7C454|H7C454_HUMAN;tr|H7C1H7|H7C1H7_HUMAN;tr|H7C2C3|H7C2C3_HUMAN;tr|H7C0K7|H7C0K7_HUMAN	sp|Q6P087|RUSD3_HUMAN Mitochondrial mRNA pseudouridine synthase RPUSD3 OS=Homo sapiens OX=9606 GN=RPUSD3 PE=1 SV=3;tr|C9JM75|C9JM75_HUMAN Mitochondrial mRNA pseudouridine synthase RPUSD3 OS=Homo sapiens OX=9606 GN=RPUSD3 PE=1 SV=1;tr|H7C454|H7C454_HUMAN Mi			1	0.5	0.5	12	0.5	0.5		0.153846	0.39338
sp|P53350|PLK1_HUMAN;tr|I3L2H5|I3L2H5_HUMAN;tr|I3L309|I3L309_HUMAN;tr|I3L387|I3L387_HUMAN	sp|P53350|PLK1_HUMAN Serine/threonine-protein kinase PLK1 OS=Homo sapiens OX=9606 GN=PLK1 PE=1 SV=1			1	0.5	1	7	1	0.5		0.294118	0.393806
sp|Q8N9T8|KRI1_HUMAN;tr|A0A494C108|A0A494C108_HUMAN;tr|H0YFD2|H0YFD2_HUMAN;tr|F8WFC1|F8WFC1_HUMAN;tr|H0YG91|H0YG91_HUMAN;tr|H0YH26|H0YH26_HUMAN	sp|Q8N9T8|KRI1_HUMAN Protein KRI1 homolog OS=Homo sapiens OX=9606 GN=KRI1 PE=1 SV=3;tr|A0A494C108|A0A494C108_HUMAN Protein KRI1 homolog OS=Homo sapiens OX=9606 GN=KRI1 PE=1 SV=1			2	2	5	14	2	4		0.45	0.394187
sp|Q14684|RRP1B_HUMAN	sp|Q14684|RRP1B_HUMAN Ribosomal RNA processing protein 1 homolog B OS=Homo sapiens OX=9606 GN=RRP1B PE=1 SV=3			21	32	46	45	23	97		0.6	0.394857
sp|Q8TCJ2|STT3B_HUMAN	sp|Q8TCJ2|STT3B_HUMAN Dolichyl-diphosphooligosaccharide--protein glycosyltransferase subunit STT3B OS=Homo sapiens OX=9606 GN=STT3B PE=1 SV=1			1	0.5	0.5	0.5	0.5	11		0.166667	0.39532
sp|P58317|ZN121_HUMAN;tr|K7EQI1|K7EQI1_HUMAN;tr|A0A0C4DGV0|A0A0C4DGV0_HUMAN;tr|J3KT56|J3KT56_HUMAN;tr|H3BNI0|H3BNI0_HUMAN;tr|A0A1W2PP20|A0A1W2PP20_HUMAN;sp|P17023|ZNF19_HUMAN;sp|Q86W11|ZSC30_HUMAN;tr|A0A087WUV0|A0A087WUV0_HUMAN;sp|Q8NF99|ZN397_HUMAN;sp|P15622|ZN250_HUMAN;sp|P17032|ZN37A_HUMAN;sp|Q96LW1|Z354B_HUMAN;sp|Q5MCW4|ZN569_HUMAN;tr|K7ELU1|K7ELU1_HUMAN	sp|P58317|ZN121_HUMAN Zinc finger protein 121 OS=Homo sapiens OX=9606 GN=ZNF121 PE=3 SV=2			0.5	1	0.5	11	0.5	0.5		0.166667	0.39532
sp|Q6PJT7|ZC3HE_HUMAN;tr|G3V256|G3V256_HUMAN;tr|H0YJA2|H0YJA2_HUMAN;tr|A0A3B3IT62|A0A3B3IT62_HUMAN;tr|G3V5I6|G3V5I6_HUMAN;tr|G3V3R9|G3V3R9_HUMAN;tr|G3V3Y4|G3V3Y4_HUMAN;tr|G3V572|G3V572_HUMAN;tr|G3V411|G3V411_HUMAN;tr|G3V473|G3V473_HUMAN;tr|G3V240|G3V240_HUMAN;tr|A0A087WTC9|A0A087WTC9_HUMAN;tr|G3V2X4|G3V2X4_HUMAN;tr|H0YJ87|H0YJ87_HUMAN;tr|G3V4R5|G3V4R5_HUMAN	sp|Q6PJT7|ZC3HE_HUMAN Zinc finger CCCH domain-containing protein 14 OS=Homo sapiens OX=9606 GN=ZC3H14 PE=1 SV=1;tr|G3V256|G3V256_HUMAN Zinc finger CCCH domain-containing protein 14 OS=Homo sapiens OX=9606 GN=ZC3H14 PE=1 SV=1;tr|H0YJA2|H0YJA2_HUMAN Zinc fin			1	0.5	0.5	11	0.5	0.5		0.166667	0.39532
sp|Q96K37|S35E1_HUMAN;tr|H7C1I0|H7C1I0_HUMAN;tr|C9JK45|C9JK45_HUMAN	sp|Q96K37|S35E1_HUMAN Solute carrier family 35 member E1 OS=Homo sapiens OX=9606 GN=SLC35E1 PE=1 SV=2;tr|H7C1I0|H7C1I0_HUMAN Solute carrier family 35 member E1 (Fragment) OS=Homo sapiens OX=9606 GN=SLC35E1 PE=1 SV=2			0.5	0.5	1	0.5	0.5	11		0.166667	0.39532
sp|Q15459|SF3A1_HUMAN;tr|H7C1L2|H7C1L2_HUMAN;tr|F8WC79|F8WC79_HUMAN;tr|F8WB66|F8WB66_HUMAN	sp|Q15459|SF3A1_HUMAN Splicing factor 3A subunit 1 OS=Homo sapiens OX=9606 GN=SF3A1 PE=1 SV=1			5	2	7	0.5	6	1		1.86667	0.395612
sp|P12956|XRCC6_HUMAN;tr|B1AHC9|B1AHC9_HUMAN	sp|P12956|XRCC6_HUMAN X-ray repair cross-complementing protein 6 OS=Homo sapiens OX=9606 GN=XRCC6 PE=1 SV=2;tr|B1AHC9|B1AHC9_HUMAN X-ray repair cross-complementing protein 6 OS=Homo sapiens OX=9606 GN=XRCC6 PE=1 SV=1			13	8	22	6	12	12		1.43333	0.395612
sp|P17509|HXB6_HUMAN;sp|P31268|HXA7_HUMAN;sp|P09629|HXB7_HUMAN;sp|Q00444|HXC5_HUMAN;sp|P28356|HXD9_HUMAN	sp|P17509|HXB6_HUMAN Homeobox protein Hox-B6 OS=Homo sapiens OX=9606 GN=HOXB6 PE=1 SV=4			0.5	1	1	20	0.5	0.5		0.119048	0.396627
tr|Q5JSL0|Q5JSL0_HUMAN;tr|Q5JSK6|Q5JSK6_HUMAN;sp|P82970|HMGN5_HUMAN;tr|Q5JSK9|Q5JSK9_HUMAN;tr|Q5JSK8|Q5JSK8_HUMAN;tr|Q5JSK7|Q5JSK7_HUMAN	tr|Q5JSL0|Q5JSL0_HUMAN High mobility group nucleosome-binding domain-containing protein 5 (Fragment) OS=Homo sapiens OX=9606 GN=HMGN5 PE=1 SV=1;tr|Q5JSK6|Q5JSK6_HUMAN High mobility group nucleosome-binding domain-containing protein 5 (Fragment) OS=Homo sap			3	0.5	2	0.5	2	0.5		1.83333	0.398208
sp|O95197|RTN3_HUMAN;tr|B7Z4M1|B7Z4M1_HUMAN;tr|F5H891|F5H891_HUMAN;tr|F5GWG7|F5GWG7_HUMAN;tr|F5H617|F5H617_HUMAN	sp|O95197|RTN3_HUMAN Reticulon-3 OS=Homo sapiens OX=9606 GN=RTN3 PE=1 SV=2;tr|B7Z4M1|B7Z4M1_HUMAN Reticulon OS=Homo sapiens OX=9606 GN=RTN3 PE=1 SV=1;tr|F5H891|F5H891_HUMAN Reticulon-3 (Fragment) OS=Homo sapiens OX=9606 GN=RTN3 PE=1 SV=1;tr|F5GWG7|F5GWG7_H			0.5	2	3	0.5	2	0.5		1.83333	0.398208
sp|P61158|ARP3_HUMAN;tr|B4DXW1|B4DXW1_HUMAN;tr|F8WDR7|F8WDR7_HUMAN;sp|Q9P1U1|ARP3B_HUMAN	sp|P61158|ARP3_HUMAN Actin-related protein 3 OS=Homo sapiens OX=9606 GN=ACTR3 PE=1 SV=3;tr|B4DXW1|B4DXW1_HUMAN Actin-related protein 3 OS=Homo sapiens OX=9606 GN=ACTR3 PE=1 SV=1			2	0.5	3	0.5	0.5	2		1.83333	0.398208
sp|P61006|RAB8A_HUMAN;tr|H0YNE9|H0YNE9_HUMAN;sp|Q92930|RAB8B_HUMAN	sp|P61006|RAB8A_HUMAN Ras-related protein Rab-8A OS=Homo sapiens OX=9606 GN=RAB8A PE=1 SV=1			2	0.5	3	0.5	0.5	2		1.83333	0.398208
sp|P48444|COPD_HUMAN;tr|B0YIW6|B0YIW6_HUMAN;tr|Q6P1Q5|Q6P1Q5_HUMAN;tr|E9PK34|E9PK34_HUMAN	sp|P48444|COPD_HUMAN Coatomer subunit delta OS=Homo sapiens OX=9606 GN=ARCN1 PE=1 SV=1;tr|B0YIW6|B0YIW6_HUMAN Archain 1, isoform CRA_a OS=Homo sapiens OX=9606 GN=ARCN1 PE=1 SV=1			6	0.5	14	0.5	2	6		2.41176	0.399821
sp|P41567|EIF1_HUMAN;sp|O60739|EIF1B_HUMAN;tr|K7EM18|K7EM18_HUMAN;tr|K7EQP2|K7EQP2_HUMAN	sp|P41567|EIF1_HUMAN Eukaryotic translation initiation factor 1 OS=Homo sapiens OX=9606 GN=EIF1 PE=1 SV=1;sp|O60739|EIF1B_HUMAN Eukaryotic translation initiation factor 1b OS=Homo sapiens OX=9606 GN=EIF1B PE=1 SV=2;tr|K7EM18|K7EM18_HUMAN Eukaryotic transla			2	2	6	0.5	4	0.5		2	0.400111
sp|Q9NYY8|FAKD2_HUMAN	sp|Q9NYY8|FAKD2_HUMAN FAST kinase domain-containing protein 2, mitochondrial OS=Homo sapiens OX=9606 GN=FASTKD2 PE=1 SV=1			0.5	1	0.5	9	0.5	0.5		0.2	0.400643
sp|O96028|NSD2_HUMAN;tr|D6R9V2|D6R9V2_HUMAN;tr|H0Y9L4|H0Y9L4_HUMAN;tr|D6RIS1|D6RIS1_HUMAN	sp|O96028|NSD2_HUMAN Histone-lysine N-methyltransferase NSD2 OS=Homo sapiens OX=9606 GN=NSD2 PE=1 SV=1;tr|D6R9V2|D6R9V2_HUMAN Histone-lysine N-methyltransferase NSD2 (Fragment) OS=Homo sapiens OX=9606 GN=NSD2 PE=1 SV=1			0.5	0.5	1	0.5	0.5	9		0.2	0.400643
sp|Q9UKA9|PTBP2_HUMAN	sp|Q9UKA9|PTBP2_HUMAN Polypyrimidine tract-binding protein 2 OS=Homo sapiens OX=9606 GN=PTBP2 PE=1 SV=1			2	1	8	3	0.5	1		2.44444	0.402374
sp|P09211|GSTP1_HUMAN;tr|A8MX94|A8MX94_HUMAN;tr|A0A2R8Y5E5|A0A2R8Y5E5_HUMAN;tr|A0A087X243|A0A087X243_HUMAN;tr|A0A087X2E9|A0A087X2E9_HUMAN	sp|P09211|GSTP1_HUMAN Glutathione S-transferase P OS=Homo sapiens OX=9606 GN=GSTP1 PE=1 SV=2;tr|A8MX94|A8MX94_HUMAN Glutathione S-transferase P OS=Homo sapiens OX=9606 GN=GSTP1 PE=1 SV=1			1	2	8	0.5	1	3		2.44444	0.402374
tr|C9JG87|C9JG87_HUMAN;sp|Q9NYK5|RM39_HUMAN	tr|C9JG87|C9JG87_HUMAN 39S ribosomal protein L39, mitochondrial (Fragment) OS=Homo sapiens OX=9606 GN=MRPL39 PE=1 SV=1;sp|Q9NYK5|RM39_HUMAN 39S ribosomal protein L39, mitochondrial OS=Homo sapiens OX=9606 GN=MRPL39 PE=1 SV=3			0.5	0.5	1	8	0.5	0.5		0.222222	0.404433
tr|C9J1E7|C9J1E7_HUMAN;tr|A0A087WYD1|A0A087WYD1_HUMAN;tr|A0A087WU93|A0A087WU93_HUMAN;tr|A0A087WZQ6|A0A087WZQ6_HUMAN;tr|A0A087X253|A0A087X253_HUMAN;sp|P63010|AP2B1_HUMAN;sp|Q10567|AP1B1_HUMAN;tr|K7EJX1|K7EJX1_HUMAN;tr|K7EN71|K7EN71_HUMAN;tr|K7ERB2|K7ERB2_HUMAN;tr|K7EJ01|K7EJ01_HUMAN;tr|H7C034|H7C034_HUMAN	tr|C9J1E7|C9J1E7_HUMAN AP-1 complex subunit beta-1 (Fragment) OS=Homo sapiens OX=9606 GN=AP1B1 PE=1 SV=1;tr|A0A087WYD1|A0A087WYD1_HUMAN AP-2 complex subunit beta (Fragment) OS=Homo sapiens OX=9606 GN=AP2B1 PE=1 SV=1;tr|A0A087WU93|A0A087WU93_HUMAN AP-2 comp			5	0.5	1	0.5	1	1		2.6	0.405023
sp|P28838|AMPL_HUMAN;tr|H0Y9Q1|H0Y9Q1_HUMAN;tr|H0Y983|H0Y983_HUMAN	sp|P28838|AMPL_HUMAN Cytosol aminopeptidase OS=Homo sapiens OX=9606 GN=LAP3 PE=1 SV=3			1	0.5	5	0.5	1	1		2.6	0.405023
sp|Q9BTX1|NDC1_HUMAN	sp|Q9BTX1|NDC1_HUMAN Nucleoporin NDC1 OS=Homo sapiens OX=9606 GN=NDC1 PE=1 SV=2			0.5	0.5	2	0.5	0.5	22		0.130435	0.405946
sp|O95478|NSA2_HUMAN;tr|A0A0A0MQZ6|A0A0A0MQZ6_HUMAN;tr|H0YAI9|H0YAI9_HUMAN	sp|O95478|NSA2_HUMAN Ribosome biogenesis protein NSA2 homolog OS=Homo sapiens OX=9606 GN=NSA2 PE=1 SV=1;tr|A0A0A0MQZ6|A0A0A0MQZ6_HUMAN Ribosome biogenesis protein NSA2 homolog OS=Homo sapiens OX=9606 GN=NSA2 PE=1 SV=1			2	5	6	9	1	14		0.541667	0.408198
sp|Q86U42|PABP2_HUMAN;tr|H0YJH9|H0YJH9_HUMAN;sp|A6NDY0|EPAB2_HUMAN	sp|Q86U42|PABP2_HUMAN Polyadenylate-binding protein 2 OS=Homo sapiens OX=9606 GN=PABPN1 PE=1 SV=3			12	5	16	6	6	11		1.43478	0.409368
sp|Q93073|SBP2L_HUMAN;tr|J3KPI1|J3KPI1_HUMAN;tr|H0YKY4|H0YKY4_HUMAN;tr|H0YNT4|H0YNT4_HUMAN	sp|Q93073|SBP2L_HUMAN Selenocysteine insertion sequence-binding protein 2-like OS=Homo sapiens OX=9606 GN=SECISBP2L PE=1 SV=3			0.5	1	0.5	7	0.5	0.5		0.25	0.409468
sp|Q9BUQ8|DDX23_HUMAN;tr|H0YI52|H0YI52_HUMAN;tr|F8VVA2|F8VVA2_HUMAN	sp|Q9BUQ8|DDX23_HUMAN Probable ATP-dependent RNA helicase DDX23 OS=Homo sapiens OX=9606 GN=DDX23 PE=1 SV=3			0.5	0.5	1	0.5	0.5	7		0.25	0.409468
sp|P48651|PTSS1_HUMAN;tr|J3KNR6|J3KNR6_HUMAN	sp|P48651|PTSS1_HUMAN Phosphatidylserine synthase 1 OS=Homo sapiens OX=9606 GN=PTDSS1 PE=1 SV=1			0.5	0.5	1	0.5	0.5	7		0.25	0.409468
sp|Q96CT7|CC124_HUMAN;tr|M0R2F5|M0R2F5_HUMAN	sp|Q96CT7|CC124_HUMAN Coiled-coil domain-containing protein 124 OS=Homo sapiens OX=9606 GN=CCDC124 PE=1 SV=1;tr|M0R2F5|M0R2F5_HUMAN Coiled-coil domain-containing protein 124 (Fragment) OS=Homo sapiens OX=9606 GN=CCDC124 PE=1 SV=8			4	0.5	13	0.5	1	5		2.69231	0.409696
sp|Q03164|KMT2A_HUMAN;tr|E9PR05|E9PR05_HUMAN;tr|A0A3B3ITZ1|A0A3B3ITZ1_HUMAN;tr|H7C5W4|H7C5W4_HUMAN;tr|A0A3B3ISN4|A0A3B3ISN4_HUMAN	sp|Q03164|KMT2A_HUMAN Histone-lysine N-methyltransferase 2A OS=Homo sapiens OX=9606 GN=KMT2A PE=1 SV=5;tr|E9PR05|E9PR05_HUMAN Histone-lysine N-methyltransferase 2A (Fragment) OS=Homo sapiens OX=9606 GN=KMT2A PE=1 SV=2			4	0.5	6	0.5	2	82		0.12426	0.412118
sp|Q15061|WDR43_HUMAN;tr|C9IZK7|C9IZK7_HUMAN;tr|C9JEE7|C9JEE7_HUMAN	sp|Q15061|WDR43_HUMAN WD repeat-containing protein 43 OS=Homo sapiens OX=9606 GN=WDR43 PE=1 SV=3			1	1	3	7	0.5	3		0.47619	0.41266
tr|H0YEH2|H0YEH2_HUMAN;sp|Q14671|PUM1_HUMAN;tr|Q5T1Z4|Q5T1Z4_HUMAN;tr|Q5T1Z8|Q5T1Z8_HUMAN;tr|E9PR38|E9PR38_HUMAN;tr|H0YDK8|H0YDK8_HUMAN;tr|H0YC97|H0YC97_HUMAN;tr|E9PMX1|E9PMX1_HUMAN;tr|H0YDC5|H0YDC5_HUMAN;tr|A0A0C4DG68|A0A0C4DG68_HUMAN;tr|A0A0A0MR59|A0A0A0MR59_HUMAN;sp|Q8TB72|PUM2_HUMAN;tr|H0YDQ6|H0YDQ6_HUMAN;tr|E9PM68|E9PM68_HUMAN;tr|E9PL65|E9PL65_HUMAN	tr|H0YEH2|H0YEH2_HUMAN Pumilio homolog 1 (Fragment) OS=Homo sapiens OX=9606 GN=PUM1 PE=1 SV=1;sp|Q14671|PUM1_HUMAN Pumilio homolog 1 OS=Homo sapiens OX=9606 GN=PUM1 PE=1 SV=3;tr|Q5T1Z4|Q5T1Z4_HUMAN Pumilio homolog 1 OS=Homo sapiens OX=9606 GN=PUM1 PE=1 SV=			2	1	1	21	1	0.5		0.177778	0.41324
sp|P05412|JUN_HUMAN	sp|P05412|JUN_HUMAN Transcription factor AP-1 OS=Homo sapiens OX=9606 GN=JUN PE=1 SV=2			0.5	1	1	12	0.5	0.5		0.192308	0.413277
sp|P23921|RIR1_HUMAN;tr|E9PL69|E9PL69_HUMAN	sp|P23921|RIR1_HUMAN Ribonucleoside-diphosphate reductase large subunit OS=Homo sapiens OX=9606 GN=RRM1 PE=1 SV=1;tr|E9PL69|E9PL69_HUMAN Ribonucleoside-diphosphate reductase large subunit OS=Homo sapiens OX=9606 GN=RRM1 PE=1 SV=1			2	0.5	9	0.5	0.5	3		2.875	0.414528
sp|Q92667|AKAP1_HUMAN;tr|I3L0W0|I3L0W0_HUMAN;tr|I3L2A2|I3L2A2_HUMAN;tr|I3L2N7|I3L2N7_HUMAN;tr|I3L0K6|I3L0K6_HUMAN;tr|I3L364|I3L364_HUMAN;tr|I3NI36|I3NI36_HUMAN;tr|I3L3K1|I3L3K1_HUMAN	sp|Q92667|AKAP1_HUMAN A-kinase anchor protein 1, mitochondrial OS=Homo sapiens OX=9606 GN=AKAP1 PE=1 SV=1;tr|I3L0W0|I3L0W0_HUMAN A-kinase anchor protein 1, mitochondrial (Fragment) OS=Homo sapiens OX=9606 GN=AKAP1 PE=1 SV=1			1	2	1	20	0.5	1		0.186047	0.415406
tr|A0A0A0MQW0|A0A0A0MQW0_HUMAN;tr|A0A0A0MR39|A0A0A0MR39_HUMAN;tr|A0A0C4DGV1|A0A0C4DGV1_HUMAN;tr|A0A087WUT0|A0A087WUT0_HUMAN;sp|Q9P2K5|MYEF2_HUMAN;tr|H0YKS1|H0YKS1_HUMAN;tr|H0YN19|H0YN19_HUMAN;tr|A0A087WWC8|A0A087WWC8_HUMAN	tr|A0A0A0MQW0|A0A0A0MQW0_HUMAN Myelin expression factor 2 OS=Homo sapiens OX=9606 GN=MYEF2 PE=1 SV=1;tr|A0A0A0MR39|A0A0A0MR39_HUMAN Myelin expression factor 2 OS=Homo sapiens OX=9606 GN=MYEF2 PE=1 SV=1;tr|A0A0C4DGV1|A0A0C4DGV1_HUMAN Myelin expression facto			0.5	0.5	6	0.5	0.5	1		3.5	0.416478
sp|Q9H116|GZF1_HUMAN;tr|Q5JXG1|Q5JXG1_HUMAN	sp|Q9H116|GZF1_HUMAN GDNF-inducible zinc finger protein 1 OS=Homo sapiens OX=9606 GN=GZF1 PE=1 SV=1			0.5	0.5	1	6	0.5	0.5		0.285714	0.416478
sp|O75319|DUS11_HUMAN;tr|H7C0E6|H7C0E6_HUMAN	sp|O75319|DUS11_HUMAN RNA/RNP complex-1-interacting phosphatase OS=Homo sapiens OX=9606 GN=DUSP11 PE=1 SV=2			0.5	0.5	1	6	0.5	0.5		0.285714	0.416478
sp|Q12926|ELAV2_HUMAN;tr|A0A0A0MRX1|A0A0A0MRX1_HUMAN;tr|C9JB16|C9JB16_HUMAN;tr|B1APY8|B1APY8_HUMAN;sp|P26378|ELAV4_HUMAN;tr|A0A494C147|A0A494C147_HUMAN;tr|B1APY9|B1APY9_HUMAN;tr|A0A494C0F8|A0A494C0F8_HUMAN;tr|A0A494C1D9|A0A494C1D9_HUMAN;tr|A0A494C015|A0A494C015_HUMAN;tr|B1AM48|B1AM48_HUMAN;tr|A0A494C173|A0A494C173_HUMAN;tr|A0A0R4J2E6|A0A0R4J2E6_HUMAN;tr|A0A494C0Q5|A0A494C0Q5_HUMAN;sp|Q14576|ELAV3…	sp|Q12926|ELAV2_HUMAN ELAV-like protein 2 OS=Homo sapiens OX=9606 GN=ELAVL2 PE=1 SV=2;tr|A0A0A0MRX1|A0A0A0MRX1_HUMAN ELAV-like protein OS=Homo sapiens OX=9606 GN=ELAVL2 PE=1 SV=1;tr|C9JB16|C9JB16_HUMAN ELAV-like protein 2 (Fragment) OS=Homo sapiens OX=9606			1	0.5	0.5	6	0.5	0.5		0.285714	0.416478
sp|Q8NBM4|UBAC2_HUMAN;tr|X6R5E5|X6R5E5_HUMAN;tr|A0A087WXT1|A0A087WXT1_HUMAN	sp|Q8NBM4|UBAC2_HUMAN Ubiquitin-associated domain-containing protein 2 OS=Homo sapiens OX=9606 GN=UBAC2 PE=1 SV=1;tr|X6R5E5|X6R5E5_HUMAN Ubiquitin-associated domain-containing protein 2 (Fragment) OS=Homo sapiens OX=9606 GN=UBAC2 PE=1 SV=1			0.5	0.5	1	0.5	0.5	6		0.285714	0.416478
sp|Q86VP6|CAND1_HUMAN;tr|A0A0C4DGH5|A0A0C4DGH5_HUMAN;tr|H0YH27|H0YH27_HUMAN	sp|Q86VP6|CAND1_HUMAN Cullin-associated NEDD8-dissociated protein 1 OS=Homo sapiens OX=9606 GN=CAND1 PE=1 SV=2;tr|A0A0C4DGH5|A0A0C4DGH5_HUMAN Cullin-associated NEDD8-dissociated protein 1 (Fragment) OS=Homo sapiens OX=9606 GN=CAND1 PE=1 SV=1			2	0.5	4	0.5	1	2		1.85714	0.416866
tr|C9JSZ1|C9JSZ1_HUMAN	tr|C9JSZ1|C9JSZ1_HUMAN Far upstream element-binding protein 1 (Fragment) OS=Homo sapiens OX=9606 GN=FUBP1 PE=1 SV=1			2	1	2	2	1	0.5		1.42857	0.416866
sp|Q8TDY2|RBCC1_HUMAN	sp|Q8TDY2|RBCC1_HUMAN RB1-inducible coiled-coil protein 1 OS=Homo sapiens OX=9606 GN=RB1CC1 PE=1 SV=3			2	2	1	1	2	0.5		1.42857	0.416866
sp|O75083|WDR1_HUMAN;tr|D6RD66|D6RD66_HUMAN	sp|O75083|WDR1_HUMAN WD repeat-containing protein 1 OS=Homo sapiens OX=9606 GN=WDR1 PE=1 SV=4			1	0.5	4	0.5	1	1		2.2	0.416866
sp|P28288|ABCD3_HUMAN	sp|P28288|ABCD3_HUMAN ATP-binding cassette sub-family D member 3 OS=Homo sapiens OX=9606 GN=ABCD3 PE=1 SV=1			1	0.5	1	0.5	1	4		0.454545	0.416866
sp|Q13642|FHL1_HUMAN;tr|Q5JXI8|Q5JXI8_HUMAN;tr|A0A494C0D6|A0A494C0D6_HUMAN;tr|Q5JXH8|Q5JXH8_HUMAN;tr|Q5JXH7|Q5JXH7_HUMAN;tr|Q5JXI3|Q5JXI3_HUMAN;tr|Q5JXI2|Q5JXI2_HUMAN;tr|A0A0D9SFZ9|A0A0D9SFZ9_HUMAN;tr|A0A0D9SG53|A0A0D9SG53_HUMAN;tr|A0A0D9SGB2|A0A0D9SGB2_HUMAN;tr|Q5JXI0|Q5JXI0_HUMAN;tr|A0A0D9SFI6|A0A0D9SFI6_HUMAN;tr|A0A0D9SFB0|A0A0D9SFB0_HUMAN;tr|Q5JXH9|Q5JXH9_HUMAN	sp|Q13642|FHL1_HUMAN Four and a half LIM domains protein 1 OS=Homo sapiens OX=9606 GN=FHL1 PE=1 SV=4;tr|Q5JXI8|Q5JXI8_HUMAN Four and a half LIM domains protein 1 (Fragment) OS=Homo sapiens OX=9606 GN=FHL1 PE=1 SV=1;tr|A0A494C0D6|A0A494C0D6_HUMAN Four and a			1	0.5	1	4	0.5	1		0.454545	0.416866
sp|Q96HA1|P121A_HUMAN	sp|Q96HA1|P121A_HUMAN Nuclear envelope pore membrane protein POM 121 OS=Homo sapiens OX=9606 GN=POM121 PE=1 SV=2			0.5	0.5	6	3	0.5	26		0.237288	0.418323
sp|Q14151|SAFB2_HUMAN;tr|K7EQU4|K7EQU4_HUMAN;tr|K7ERX3|K7ERX3_HUMAN	sp|Q14151|SAFB2_HUMAN Scaffold attachment factor B2 OS=Homo sapiens OX=9606 GN=SAFB2 PE=1 SV=1			10	12	11	41	12	8		0.540984	0.420778
tr|G3V529|G3V529_HUMAN;sp|Q9GZR7|DDX24_HUMAN;tr|F5GYL3|F5GYL3_HUMAN;tr|A0A1W2PRR2|A0A1W2PRR2_HUMAN;tr|A0A087WXU8|A0A087WXU8_HUMAN	tr|G3V529|G3V529_HUMAN ATP-dependent RNA helicase DDX24 OS=Homo sapiens OX=9606 GN=DDX24 PE=1 SV=1;sp|Q9GZR7|DDX24_HUMAN ATP-dependent RNA helicase DDX24 OS=Homo sapiens OX=9606 GN=DDX24 PE=1 SV=1;tr|F5GYL3|F5GYL3_HUMAN ATP-dependent RNA helicase DDX24 OS=			5	20	22	47	6	29		0.573171	0.420918
sp|P30153|2AAA_HUMAN;tr|C9J9C1|C9J9C1_HUMAN;tr|B3KQV6|B3KQV6_HUMAN;tr|E9PH38|E9PH38_HUMAN;sp|P30154|2AAB_HUMAN	sp|P30153|2AAA_HUMAN Serine/threonine-protein phosphatase 2A 65 kDa regulatory subunit A alpha isoform OS=Homo sapiens OX=9606 GN=PPP2R1A PE=1 SV=4;tr|C9J9C1|C9J9C1_HUMAN Serine/threonine-protein phosphatase 2A 65 kDa regulatory subunit A alpha isoform (Fr			1	1	7	0.5	2	1		2.57143	0.421296
sp|Q15019|SEPT2_HUMAN;tr|B5MCX3|B5MCX3_HUMAN;tr|C9J938|C9J938_HUMAN;tr|C9J2Q4|C9J2Q4_HUMAN;tr|C9JB25|C9JB25_HUMAN;tr|H7C310|H7C310_HUMAN;tr|C9IZU3|C9IZU3_HUMAN;tr|C9IY94|C9IY94_HUMAN;tr|C9JQJ4|C9JQJ4_HUMAN;tr|H7C2Y0|H7C2Y0_HUMAN;tr|C9JSE7|C9JSE7_HUMAN;tr|C9JZI2|C9JZI2_HUMAN;tr|B5MD47|B5MD47_HUMAN;tr|F8WB65|F8WB65_HUMAN;tr|C9JFT1|C9JFT1_HUMAN;tr|A0A1B0GXJ2|A0A1B0GXJ2_HUMAN;tr|C9JT15|C9JT15_HUMAN	sp|Q15019|SEPT2_HUMAN Septin-2 OS=Homo sapiens OX=9606 GN=SEPTIN2 PE=1 SV=1;tr|B5MCX3|B5MCX3_HUMAN Septin-2 OS=Homo sapiens OX=9606 GN=SEPTIN2 PE=1 SV=1;tr|C9J938|C9J938_HUMAN Septin-2 (Fragment) OS=Homo sapiens OX=9606 GN=SEPTIN2 PE=1 SV=1;tr|C9J2Q4|C9J2Q			1	1	7	0.5	1	2		2.57143	0.421296
sp|Q8N5F7|NKAP_HUMAN;tr|A0A494C050|A0A494C050_HUMAN;sp|Q5M9Q1|NKAPL_HUMAN	sp|Q8N5F7|NKAP_HUMAN NF-kappa-B-activating protein OS=Homo sapiens OX=9606 GN=NKAP PE=1 SV=1;tr|A0A494C050|A0A494C050_HUMAN NF-kappa-B-activating protein (Fragment) OS=Homo sapiens OX=9606 GN=NKAP PE=1 SV=1			1	2	0.5	7	1	1		0.388889	0.421296
tr|F5H5D3|F5H5D3_HUMAN;sp|Q9BQE3|TBA1C_HUMAN;tr|A0A1W2PQM2|A0A1W2PQM2_HUMAN	tr|F5H5D3|F5H5D3_HUMAN Tubulin alpha chain OS=Homo sapiens OX=9606 GN=TUBA1C PE=1 SV=1;sp|Q9BQE3|TBA1C_HUMAN Tubulin alpha-1C chain OS=Homo sapiens OX=9606 GN=TUBA1C PE=1 SV=1;tr|A0A1W2PQM2|A0A1W2PQM2_HUMAN Tubulin alpha-1C chain OS=Homo sapiens OX=9606 GN			4	1	6	2	2	3		1.57143	0.421648
sp|Q13472|TOP3A_HUMAN;tr|K7ELI7|K7ELI7_HUMAN;tr|K7EMT6|K7EMT6_HUMAN	sp|Q13472|TOP3A_HUMAN DNA topoisomerase 3-alpha OS=Homo sapiens OX=9606 GN=TOP3A PE=1 SV=1			2	0.5	0.5	1	1	4		0.5	0.421648
tr|Q5TEC6|Q5TEC6_HUMAN	tr|Q5TEC6|Q5TEC6_HUMAN Histone H3 OS=Homo sapiens OX=9606 GN=HIST2H3PS2 PE=1 SV=1			0.5	0.5	2	1	1	4		0.5	0.421648
sp|P49759|CLK1_HUMAN;tr|A0A087WVK0|A0A087WVK0_HUMAN;tr|F8WBF5|F8WBF5_HUMAN;tr|B8ZZR0|B8ZZR0_HUMAN	sp|P49759|CLK1_HUMAN Dual specificity protein kinase CLK1 OS=Homo sapiens OX=9606 GN=CLK1 PE=1 SV=2;tr|A0A087WVK0|A0A087WVK0_HUMAN Dual-specificity protein kinase CLK1 OS=Homo sapiens OX=9606 GN=CLK1 PE=1 SV=1;tr|F8WBF5|F8WBF5_HUMAN Dual-specificity protei			0.5	0.5	2	15	0.5	0.5		0.1875	0.422902
sp|Q14152|EIF3A_HUMAN	sp|Q14152|EIF3A_HUMAN Eukaryotic translation initiation factor 3 subunit A OS=Homo sapiens OX=9606 GN=EIF3A PE=1 SV=1			17	6	42	5	13	17		1.85714	0.423154
sp|P16615|AT2A2_HUMAN;tr|H7C5W9|H7C5W9_HUMAN;sp|O14983|AT2A1_HUMAN;sp|Q93084|AT2A3_HUMAN;tr|J3QSY6|J3QSY6_HUMAN;tr|H3BTW4|H3BTW4_HUMAN	sp|P16615|AT2A2_HUMAN Sarcoplasmic/endoplasmic reticulum calcium ATPase 2 OS=Homo sapiens OX=9606 GN=ATP2A2 PE=1 SV=1;tr|H7C5W9|H7C5W9_HUMAN Sarcoplasmic/endoplasmic reticulum calcium ATPase 2 (Fragment) OS=Homo sapiens OX=9606 GN=ATP2A2 PE=1 SV=1			2	0.5	8	0.5	0.5	3		2.625	0.424397
tr|A6NEM2|A6NEM2_HUMAN;sp|P51610|HCFC1_HUMAN;tr|H7C1C4|H7C1C4_HUMAN	tr|A6NEM2|A6NEM2_HUMAN Host cell factor 1 OS=Homo sapiens OX=9606 GN=HCFC1 PE=1 SV=2;sp|P51610|HCFC1_HUMAN Host cell factor 1 OS=Homo sapiens OX=9606 GN=HCFC1 PE=1 SV=2			0.5	0.5	3	0.5	2	8		0.380952	0.424397
tr|E9PEX6|E9PEX6_HUMAN;sp|P09622|DLDH_HUMAN	tr|E9PEX6|E9PEX6_HUMAN Dihydrolipoyl dehydrogenase OS=Homo sapiens OX=9606 GN=DLD PE=1 SV=1;sp|P09622|DLDH_HUMAN Dihydrolipoyl dehydrogenase, mitochondrial OS=Homo sapiens OX=9606 GN=DLD PE=1 SV=2			1	2	11	0.5	0.5	4		2.8	0.425804
sp|P47813|IF1AX_HUMAN;tr|X6RAC9|X6RAC9_HUMAN;sp|O14602|IF1AY_HUMAN;tr|A6NJH9|A6NJH9_HUMAN	sp|P47813|IF1AX_HUMAN Eukaryotic translation initiation factor 1A, X-chromosomal OS=Homo sapiens OX=9606 GN=EIF1AX PE=1 SV=2;tr|X6RAC9|X6RAC9_HUMAN Eukaryotic translation initiation factor 1A, X-chromosomal OS=Homo sapiens OX=9606 GN=EIF1AX PE=1 SV=1;sp|O1			4	4	8	1	5	5		1.45455	0.426686
sp|Q01130|SRSF2_HUMAN;tr|J3KP15|J3KP15_HUMAN;tr|J3QL05|J3QL05_HUMAN	sp|Q01130|SRSF2_HUMAN Serine/arginine-rich splicing factor 2 OS=Homo sapiens OX=9606 GN=SRSF2 PE=1 SV=4;tr|J3KP15|J3KP15_HUMAN Serine/arginine-rich-splicing factor 2 (Fragment) OS=Homo sapiens OX=9606 GN=SRSF2 PE=1 SV=8;tr|J3QL05|J3QL05_HUMAN Serine/argini			5	5	10	10	7	8		0.8	0.426686
tr|A0A0A0MRM8|A0A0A0MRM8_HUMAN;tr|A0A0D9SGC1|A0A0D9SGC1_HUMAN;sp|Q9UM54|MYO6_HUMAN;tr|E7EW20|E7EW20_HUMAN	tr|A0A0A0MRM8|A0A0A0MRM8_HUMAN Unconventional myosin-VI OS=Homo sapiens OX=9606 GN=MYO6 PE=1 SV=1;tr|A0A0D9SGC1|A0A0D9SGC1_HUMAN Unconventional myosin-VI OS=Homo sapiens OX=9606 GN=MYO6 PE=1 SV=1;sp|Q9UM54|MYO6_HUMAN Unconventional myosin-VI OS=Homo sapien			0.5	0.5	5	0.5	1	0.5		3	0.426893
sp|O43663|PRC1_HUMAN;tr|H0YL53|H0YL53_HUMAN;tr|G3V3N7|G3V3N7_HUMAN;tr|H0YLA0|H0YLA0_HUMAN;tr|H0YM42|H0YM42_HUMAN	sp|O43663|PRC1_HUMAN Protein regulator of cytokinesis 1 OS=Homo sapiens OX=9606 GN=PRC1 PE=1 SV=2			0.5	0.5	5	1	0.5	0.5		3	0.426893
sp|Q8WYQ5|DGCR8_HUMAN;tr|C9JSD5|C9JSD5_HUMAN	sp|Q8WYQ5|DGCR8_HUMAN Microprocessor complex subunit DGCR8 OS=Homo sapiens OX=9606 GN=DGCR8 PE=1 SV=1			0.5	0.5	1	5	0.5	0.5		0.333333	0.426893
sp|P35453|HXD13_HUMAN	sp|P35453|HXD13_HUMAN Homeobox protein Hox-D13 OS=Homo sapiens OX=9606 GN=HOXD13 PE=1 SV=3			0.5	0.5	1	5	0.5	0.5		0.333333	0.426893
sp|Q5VTL8|PR38B_HUMAN;tr|A0A0A0MRN0|A0A0A0MRN0_HUMAN	sp|Q5VTL8|PR38B_HUMAN Pre-mRNA-splicing factor 38B OS=Homo sapiens OX=9606 GN=PRPF38B PE=1 SV=1;tr|A0A0A0MRN0|A0A0A0MRN0_HUMAN PRP38 pre-mRNA processing factor 38 (Yeast) domain containing B, isoform CRA_b OS=Homo sapiens OX=9606 GN=PRPF38B PE=1 SV=1			0.5	0.5	1	5	0.5	0.5		0.333333	0.426893
sp|Q9H307|PININ_HUMAN;tr|G3V5F0|G3V5F0_HUMAN;tr|G3V579|G3V579_HUMAN	sp|Q9H307|PININ_HUMAN Pinin OS=Homo sapiens OX=9606 GN=PNN PE=1 SV=5			0.5	1	3	5	0.5	3		0.529412	0.426893
sp|Q96AC1|FERM2_HUMAN;tr|H0YJB6|H0YJB6_HUMAN;tr|G3V3J0|G3V3J0_HUMAN;tr|A0A0U1RRM8|A0A0U1RRM8_HUMAN;tr|H0YJ34|H0YJ34_HUMAN	sp|Q96AC1|FERM2_HUMAN Fermitin family homolog 2 OS=Homo sapiens OX=9606 GN=FERMT2 PE=1 SV=1;tr|H0YJB6|H0YJB6_HUMAN Fermitin family homolog 2 (Fragment) OS=Homo sapiens OX=9606 GN=FERMT2 PE=1 SV=1;tr|G3V3J0|G3V3J0_HUMAN Fermitin family homolog 2 (Fragment)			0.5	0.5	1	0.5	0.5	5		0.333333	0.426893
sp|P47974|TISD_HUMAN;tr|G3V2D5|G3V2D5_HUMAN;tr|G3V2P5|G3V2P5_HUMAN;sp|Q07352|TISB_HUMAN	sp|P47974|TISD_HUMAN mRNA decay activator protein ZFP36L2 OS=Homo sapiens OX=9606 GN=ZFP36L2 PE=1 SV=3			1	0.5	0.5	5	0.5	0.5		0.333333	0.426893
sp|Q5T749|KPRP_HUMAN	sp|Q5T749|KPRP_HUMAN Keratinocyte proline-rich protein OS=Homo sapiens OX=9606 GN=KPRP PE=1 SV=1			40	30	15	15	32	13		1.41667	0.427216
sp|Q9BZE4|NOG1_HUMAN;tr|Q5T3R7|Q5T3R7_HUMAN	sp|Q9BZE4|NOG1_HUMAN Nucleolar GTP-binding protein 1 OS=Homo sapiens OX=9606 GN=GTPBP4 PE=1 SV=3			3	9	5	27	4	6		0.459459	0.427925
tr|E7ETY2|E7ETY2_HUMAN;tr|A0A3B3IS06|A0A3B3IS06_HUMAN;tr|J3KQ96|J3KQ96_HUMAN	tr|E7ETY2|E7ETY2_HUMAN Treacle protein OS=Homo sapiens OX=9606 GN=TCOF1 PE=1 SV=1;tr|A0A3B3IS06|A0A3B3IS06_HUMAN Treacle protein (Fragment) OS=Homo sapiens OX=9606 GN=TCOF1 PE=1 SV=1;tr|J3KQ96|J3KQ96_HUMAN Treacle protein (Fragment) OS=Homo sapiens OX=9606			0.5	1	1	0.5	0.5	9		0.25	0.428154
tr|F8VXG7|F8VXG7_HUMAN;sp|Q99590|SCAFB_HUMAN;tr|A0A0A0MTP7|A0A0A0MTP7_HUMAN;tr|A0A087WTB7|A0A087WTB7_HUMAN	tr|F8VXG7|F8VXG7_HUMAN Protein SCAF11 OS=Homo sapiens OX=9606 GN=SCAF11 PE=1 SV=1;sp|Q99590|SCAFB_HUMAN Protein SCAF11 OS=Homo sapiens OX=9606 GN=SCAF11 PE=1 SV=2;tr|A0A0A0MTP7|A0A0A0MTP7_HUMAN Protein SCAF11 OS=Homo sapiens OX=9606 GN=SCAF11 PE=1 SV=1			0.5	3	3	42	0.5	0.5		0.151163	0.429554
sp|P01833|PIGR_HUMAN	sp|P01833|PIGR_HUMAN Polymeric immunoglobulin receptor OS=Homo sapiens OX=9606 GN=PIGR PE=1 SV=4			1	8	0.5	0.5	2	0.5		3.16667	0.430262
tr|H0Y2V6|H0Y2V6_HUMAN;sp|Q5SW79|CE170_HUMAN;tr|H0Y4T4|H0Y4T4_HUMAN;tr|E7EWM2|E7EWM2_HUMAN;sp|Q96L14|C170L_HUMAN;tr|E7EMW0|E7EMW0_HUMAN;tr|E5RG47|E5RG47_HUMAN;tr|E5RGW7|E5RGW7_HUMAN;tr|H0YB92|H0YB92_HUMAN	tr|H0Y2V6|H0Y2V6_HUMAN Centrosomal protein of 170 kDa (Fragment) OS=Homo sapiens OX=9606 GN=CEP170 PE=1 SV=1;sp|Q5SW79|CE170_HUMAN Centrosomal protein of 170 kDa OS=Homo sapiens OX=9606 GN=CEP170 PE=1 SV=1			1	0.5	8	0.5	0.5	2		3.16667	0.430262
tr|G3V325|G3V325_HUMAN;sp|O75127|PTCD1_HUMAN;tr|C9JJT5|C9JJT5_HUMAN;tr|C9JQN9|C9JQN9_HUMAN;tr|C9JGL8|C9JGL8_HUMAN;tr|C9JU26|C9JU26_HUMAN;tr|C9JWL7|C9JWL7_HUMAN	tr|G3V325|G3V325_HUMAN ATP5MF-PTCD1 readthrough OS=Homo sapiens OX=9606 GN=ATP5MF-PTCD1 PE=4 SV=1;sp|O75127|PTCD1_HUMAN Pentatricopeptide repeat-containing protein 1, mitochondrial OS=Homo sapiens OX=9606 GN=PTCD1 PE=1 SV=2			1	1	3	13	0.5	2		0.322581	0.430601
sp|P37837|TALDO_HUMAN;tr|F2Z393|F2Z393_HUMAN;tr|E9PM01|E9PM01_HUMAN;tr|E9PKI8|E9PKI8_HUMAN	sp|P37837|TALDO_HUMAN Transaldolase OS=Homo sapiens OX=9606 GN=TALDO1 PE=1 SV=2;tr|F2Z393|F2Z393_HUMAN Transaldolase OS=Homo sapiens OX=9606 GN=TALDO1 PE=1 SV=1			3	0.5	4	0.5	3	0.5		1.875	0.430969
sp|Q9C0C9|UBE2O_HUMAN;tr|K7ES11|K7ES11_HUMAN;tr|K7EQ12|K7EQ12_HUMAN	sp|Q9C0C9|UBE2O_HUMAN (E3-independent) E2 ubiquitin-conjugating enzyme OS=Homo sapiens OX=9606 GN=UBE2O PE=1 SV=3;tr|K7ES11|K7ES11_HUMAN (E3-independent) E2 ubiquitin-conjugating enzyme (Fragment) OS=Homo sapiens OX=9606 GN=UBE2O PE=1 SV=1			2	0.5	2	0.5	2	9		0.391304	0.430969
sp|Q9P2E9|RRBP1_HUMAN;tr|A0A087WVV2|A0A087WVV2_HUMAN;tr|A0A087WU26|A0A087WU26_HUMAN;tr|A2A2S5|A2A2S5_HUMAN;tr|V9GY78|V9GY78_HUMAN;tr|H0YDJ4|H0YDJ4_HUMAN;tr|H9KV85|H9KV85_HUMAN;tr|E9PN67|E9PN67_HUMAN;tr|C9J066|C9J066_HUMAN;sp|Q8N4C6|NIN_HUMAN	sp|Q9P2E9|RRBP1_HUMAN Ribosome-binding protein 1 OS=Homo sapiens OX=9606 GN=RRBP1 PE=1 SV=5;tr|A0A087WVV2|A0A087WVV2_HUMAN Ribosome-binding protein 1 OS=Homo sapiens OX=9606 GN=RRBP1 PE=1 SV=1			68	15	73	55	48	157		0.6	0.433041
sp|P13639|EF2_HUMAN	sp|P13639|EF2_HUMAN Elongation factor 2 OS=Homo sapiens OX=9606 GN=EEF2 PE=1 SV=4			34	22	64	10	26	43		1.51899	0.433404
tr|E7ETK0|E7ETK0_HUMAN;tr|A0A2R8Y849|A0A2R8Y849_HUMAN;tr|A0A087WUS0|A0A087WUS0_HUMAN;sp|P62847|RS24_HUMAN;tr|A0A2R8YD14|A0A2R8YD14_HUMAN;tr|A0A2R8Y8A0|A0A2R8Y8A0_HUMAN	tr|E7ETK0|E7ETK0_HUMAN 40S ribosomal protein S24 OS=Homo sapiens OX=9606 GN=RPS24 PE=1 SV=1;tr|A0A2R8Y849|A0A2R8Y849_HUMAN 40S ribosomal protein S24 OS=Homo sapiens OX=9606 GN=RPS24 PE=1 SV=1;tr|A0A087WUS0|A0A087WUS0_HUMAN 40S ribosomal protein S24 OS=Homo			0.5	2	7	2	4	16		0.431818	0.433718
sp|O14776|TCRG1_HUMAN;tr|G3V220|G3V220_HUMAN	sp|O14776|TCRG1_HUMAN Transcription elongation regulator 1 OS=Homo sapiens OX=9606 GN=TCERG1 PE=1 SV=2;tr|G3V220|G3V220_HUMAN Transcription elongation regulator 1 OS=Homo sapiens OX=9606 GN=TCERG1 PE=1 SV=1			3	0.5	4	0.5	2	2		1.66667	0.435331
sp|P35520|CBS_HUMAN;sp|P0DN79|CBSL_HUMAN;tr|C9JMA6|C9JMA6_HUMAN;tr|H7C2H4|H7C2H4_HUMAN	sp|P35520|CBS_HUMAN Cystathionine beta-synthase OS=Homo sapiens OX=9606 GN=CBS PE=1 SV=2;sp|P0DN79|CBSL_HUMAN Cystathionine beta-synthase-like protein OS=Homo sapiens OX=9606 GN=CBSL PE=1 SV=1			3	0.5	4	0.5	2	2		1.66667	0.435331
sp|Q9NYV4|CDK12_HUMAN;tr|J3QSD7|J3QSD7_HUMAN;tr|H0YLT2|H0YLT2_HUMAN	sp|Q9NYV4|CDK12_HUMAN Cyclin-dependent kinase 12 OS=Homo sapiens OX=9606 GN=CDK12 PE=1 SV=2;tr|J3QSD7|J3QSD7_HUMAN Cyclin-dependent kinase 12 (Fragment) OS=Homo sapiens OX=9606 GN=CDK12 PE=1 SV=1			1	1	2	1	0.5	14		0.258065	0.43583
sp|Q12873|CHD3_HUMAN;tr|I3L229|I3L229_HUMAN;tr|H7C3H7|H7C3H7_HUMAN;tr|H7C0J3|H7C0J3_HUMAN;tr|H7C2H0|H7C2H0_HUMAN	sp|Q12873|CHD3_HUMAN Chromodomain-helicase-DNA-binding protein 3 OS=Homo sapiens OX=9606 GN=CHD3 PE=1 SV=3			0.5	1	1	0.5	0.5	8		0.277778	0.435955
sp|P56192|SYMC_HUMAN;tr|F5H2V6|F5H2V6_HUMAN;tr|F8VS26|F8VS26_HUMAN;tr|F8W0M7|F8W0M7_HUMAN;tr|F8W0S4|F8W0S4_HUMAN;tr|F8VZZ9|F8VZZ9_HUMAN;tr|H0YIP0|H0YIP0_HUMAN;tr|H0YHV5|H0YHV5_HUMAN;tr|H0YIC2|H0YIC2_HUMAN;tr|H0YI94|H0YI94_HUMAN;tr|F8VPL7|F8VPL7_HUMAN;tr|H0YHL6|H0YHL6_HUMAN;tr|H0YI27|H0YI27_HUMAN	sp|P56192|SYMC_HUMAN Methionine--tRNA ligase, cytoplasmic OS=Homo sapiens OX=9606 GN=MARS PE=1 SV=2			3	1	17	0.5	2	5		2.8	0.435982
sp|Q96K58|ZN668_HUMAN;tr|C9JCJ0|C9JCJ0_HUMAN;tr|C9JG35|C9JG35_HUMAN;tr|C9J092|C9J092_HUMAN	sp|Q96K58|ZN668_HUMAN Zinc finger protein 668 OS=Homo sapiens OX=9606 GN=ZNF668 PE=1 SV=3			0.5	2	0.5	12	0.5	0.5		0.230769	0.437171
sp|Q5C9Z4|NOM1_HUMAN	sp|Q5C9Z4|NOM1_HUMAN Nucleolar MIF4G domain-containing protein 1 OS=Homo sapiens OX=9606 GN=NOM1 PE=1 SV=1			2	0.5	5	6	1	6		0.576923	0.437502
sp|P06576|ATPB_HUMAN;tr|H0YH81|H0YH81_HUMAN;tr|F8W079|F8W079_HUMAN;tr|F8W0P7|F8W0P7_HUMAN;tr|H0YI37|H0YI37_HUMAN	sp|P06576|ATPB_HUMAN ATP synthase subunit beta, mitochondrial OS=Homo sapiens OX=9606 GN=ATP5F1B PE=1 SV=3;tr|H0YH81|H0YH81_HUMAN ATP synthase subunit beta (Fragment) OS=Homo sapiens OX=9606 GN=ATP5F1B PE=1 SV=1			9	4	26	0.5	6	13		2	0.439352
sp|P42696|RBM34_HUMAN;tr|A2A2V2|A2A2V2_HUMAN;tr|Q5TCT4|Q5TCT4_HUMAN;tr|H7C5M1|H7C5M1_HUMAN	sp|P42696|RBM34_HUMAN RNA-binding protein 34 OS=Homo sapiens OX=9606 GN=RBM34 PE=1 SV=2;tr|A2A2V2|A2A2V2_HUMAN RNA-binding protein 34 (Fragment) OS=Homo sapiens OX=9606 GN=RBM34 PE=1 SV=1			4	3	8	4	5	19		0.535714	0.441483
sp|Q9NS69|TOM22_HUMAN	sp|Q9NS69|TOM22_HUMAN Mitochondrial import receptor subunit TOM22 homolog OS=Homo sapiens OX=9606 GN=TOMM22 PE=1 SV=3			1	0.5	3	0.5	1	1		1.8	0.441823
sp|P36871|PGM1_HUMAN;tr|A0A3B3ITK7|A0A3B3ITK7_HUMAN	sp|P36871|PGM1_HUMAN Phosphoglucomutase-1 OS=Homo sapiens OX=9606 GN=PGM1 PE=1 SV=3;tr|A0A3B3ITK7|A0A3B3ITK7_HUMAN Phosphoglucomutase-1 OS=Homo sapiens OX=9606 GN=PGM1 PE=1 SV=1			1	0.5	3	0.5	1	1		1.8	0.441823
sp|Q15758|AAAT_HUMAN;tr|M0QXM4|M0QXM4_HUMAN;tr|M0QX44|M0QX44_HUMAN	sp|Q15758|AAAT_HUMAN Neutral amino acid transporter B(0) OS=Homo sapiens OX=9606 GN=SLC1A5 PE=1 SV=2;tr|M0QXM4|M0QXM4_HUMAN Amino acid transporter OS=Homo sapiens OX=9606 GN=SLC1A5 PE=1 SV=1;tr|M0QX44|M0QX44_HUMAN Amino acid transporter (Fragment) OS=Homo			1	0.5	3	0.5	1	1		1.8	0.441823
sp|P82914|RT15_HUMAN	sp|P82914|RT15_HUMAN 28S ribosomal protein S15, mitochondrial OS=Homo sapiens OX=9606 GN=MRPS15 PE=1 SV=1			0.5	1	1	3	0.5	1		0.555556	0.441823
tr|A0A1B0GW05|A0A1B0GW05_HUMAN	tr|A0A1B0GW05|A0A1B0GW05_HUMAN Probable C-mannosyltransferase DPY19L1 OS=Homo sapiens OX=9606 GN=DPY19L1 PE=1 SV=1			1	0.5	1	0.5	1	3		0.555556	0.441823
sp|Q9NUL7|DDX28_HUMAN	sp|Q9NUL7|DDX28_HUMAN Probable ATP-dependent RNA helicase DDX28 OS=Homo sapiens OX=9606 GN=DDX28 PE=1 SV=2			1	0.5	1	3	1	0.5		0.555556	0.441823
tr|C9J494|C9J494_HUMAN;sp|Q9H000|MKRN2_HUMAN	tr|C9J494|C9J494_HUMAN Probable E3 ubiquitin-protein ligase makorin-2 OS=Homo sapiens OX=9606 GN=MKRN2 PE=1 SV=1;sp|Q9H000|MKRN2_HUMAN Probable E3 ubiquitin-protein ligase makorin-2 OS=Homo sapiens OX=9606 GN=MKRN2 PE=1 SV=2			1	1	0.5	3	1	0.5		0.555556	0.441823
sp|P82675|RT05_HUMAN	sp|P82675|RT05_HUMAN 28S ribosomal protein S5, mitochondrial OS=Homo sapiens OX=9606 GN=MRPS5 PE=1 SV=2			0.5	0.5	3	1	0.5	14		0.258065	0.442004
sp|Q9H3P2|NELFA_HUMAN;tr|H0Y3X6|H0Y3X6_HUMAN;tr|A0A0C4DFX9|A0A0C4DFX9_HUMAN;tr|C9JEM7|C9JEM7_HUMAN;tr|H7C2C7|H7C2C7_HUMAN;tr|C9JHL4|C9JHL4_HUMAN	sp|Q9H3P2|NELFA_HUMAN Negative elongation factor A OS=Homo sapiens OX=9606 GN=NELFA PE=1 SV=3;tr|H0Y3X6|H0Y3X6_HUMAN Negative elongation factor A (Fragment) OS=Homo sapiens OX=9606 GN=NELFA PE=1 SV=1;tr|A0A0C4DFX9|A0A0C4DFX9_HUMAN Negative elongation facto			0.5	0.5	4	0.5	1	0.5		2.5	0.443939
sp|O43347|MSI1H_HUMAN;tr|H0YHB7|H0YHB7_HUMAN	sp|O43347|MSI1H_HUMAN RNA-binding protein Musashi homolog 1 OS=Homo sapiens OX=9606 GN=MSI1 PE=1 SV=1;tr|H0YHB7|H0YHB7_HUMAN RNA-binding protein Musashi homolog 1 (Fragment) OS=Homo sapiens OX=9606 GN=MSI1 PE=1 SV=1			0.5	0.5	4	1	0.5	0.5		2.5	0.443939
tr|A0A0C4DGN4|A0A0C4DGN4_HUMAN;sp|Q96DA0|ZG16B_HUMAN;tr|I3L1H9|I3L1H9_HUMAN;tr|I3L3X0|I3L3X0_HUMAN	tr|A0A0C4DGN4|A0A0C4DGN4_HUMAN Zymogen granule protein 16 homolog B OS=Homo sapiens OX=9606 GN=ZG16B PE=1 SV=1;sp|Q96DA0|ZG16B_HUMAN Zymogen granule protein 16 homolog B OS=Homo sapiens OX=9606 GN=ZG16B PE=1 SV=3;tr|I3L1H9|I3L1H9_HUMAN Zymogen granule prot			0.5	4	0.5	0.5	1	0.5		2.5	0.443939
tr|E9PDF6|E9PDF6_HUMAN;sp|O43795|MYO1B_HUMAN;tr|C9JYW1|C9JYW1_HUMAN;tr|E7EQD9|E7EQD9_HUMAN;tr|C9JUP5|C9JUP5_HUMAN;tr|H7C2Y7|H7C2Y7_HUMAN	tr|E9PDF6|E9PDF6_HUMAN Unconventional myosin-Ib OS=Homo sapiens OX=9606 GN=MYO1B PE=1 SV=1;sp|O43795|MYO1B_HUMAN Unconventional myosin-Ib OS=Homo sapiens OX=9606 GN=MYO1B PE=1 SV=3;tr|C9JYW1|C9JYW1_HUMAN Unconventional myosin-Ib (Fragment) OS=Homo sapiens			0.5	0.5	4	0.5	0.5	1		2.5	0.443939
tr|U3KQ35|U3KQ35_HUMAN;sp|Q15554|TERF2_HUMAN;tr|H3BR06|H3BR06_HUMAN;tr|J3KSJ9|J3KSJ9_HUMAN;tr|J3KSZ6|J3KSZ6_HUMAN;tr|H3BTA7|H3BTA7_HUMAN	tr|U3KQ35|U3KQ35_HUMAN Telomeric repeat-binding factor 2 (Fragment) OS=Homo sapiens OX=9606 GN=TERF2 PE=1 SV=1;sp|Q15554|TERF2_HUMAN Telomeric repeat-binding factor 2 OS=Homo sapiens OX=9606 GN=TERF2 PE=1 SV=3;tr|H3BR06|H3BR06_HUMAN Telomeric repeat-bindin			0.5	0.5	4	0.5	0.5	1		2.5	0.443939
sp|Q86U86|PB1_HUMAN;tr|E7EVG2|E7EVG2_HUMAN;tr|H0Y5B5|H0Y5B5_HUMAN;tr|C9JCJ2|C9JCJ2_HUMAN;tr|C9J053|C9J053_HUMAN;tr|C9JQF1|C9JQF1_HUMAN;tr|C9JPI5|C9JPI5_HUMAN	sp|Q86U86|PB1_HUMAN Protein polybromo-1 OS=Homo sapiens OX=9606 GN=PBRM1 PE=1 SV=1;tr|E7EVG2|E7EVG2_HUMAN Protein polybromo-1 (Fragment) OS=Homo sapiens OX=9606 GN=PBRM1 PE=1 SV=8			0.5	0.5	4	0.5	0.5	1		2.5	0.443939
sp|Q9BVA1|TBB2B_HUMAN;sp|Q13885|TBB2A_HUMAN	sp|Q9BVA1|TBB2B_HUMAN Tubulin beta-2B chain OS=Homo sapiens OX=9606 GN=TUBB2B PE=1 SV=1;sp|Q13885|TBB2A_HUMAN Tubulin beta-2A chain OS=Homo sapiens OX=9606 GN=TUBB2A PE=1 SV=1			0.5	0.5	4	0.5	0.5	1		2.5	0.443939
sp|Q5T440|CAF17_HUMAN	sp|Q5T440|CAF17_HUMAN Putative transferase CAF17, mitochondrial OS=Homo sapiens OX=9606 GN=IBA57 PE=1 SV=1			0.5	0.5	1	4	0.5	0.5		0.4	0.443939
sp|Q86U90|YRDC_HUMAN	sp|Q86U90|YRDC_HUMAN YrdC domain-containing protein, mitochondrial OS=Homo sapiens OX=9606 GN=YRDC PE=1 SV=1			0.5	0.5	1	4	0.5	0.5		0.4	0.443939
sp|Q969Z0|FAKD4_HUMAN;tr|C9IZN7|C9IZN7_HUMAN;tr|C9J7P5|C9J7P5_HUMAN;tr|H7C4R5|H7C4R5_HUMAN	sp|Q969Z0|FAKD4_HUMAN FAST kinase domain-containing protein 4 OS=Homo sapiens OX=9606 GN=TBRG4 PE=1 SV=1;tr|C9IZN7|C9IZN7_HUMAN FAST kinase domain-containing protein 4 (Fragment) OS=Homo sapiens OX=9606 GN=TBRG4 PE=1 SV=1			0.5	0.5	1	4	0.5	0.5		0.4	0.443939
tr|S4R3H4|S4R3H4_HUMAN;tr|E7EQT4|E7EQT4_HUMAN;sp|Q9UKV3|ACINU_HUMAN;tr|G3V3B0|G3V3B0_HUMAN;tr|A0A087WYN3|A0A087WYN3_HUMAN;tr|G3V3T3|G3V3T3_HUMAN	tr|S4R3H4|S4R3H4_HUMAN Apoptotic chromatin condensation inducer in the nucleus OS=Homo sapiens OX=9606 GN=ACIN1 PE=1 SV=1;tr|E7EQT4|E7EQT4_HUMAN Apoptotic chromatin condensation inducer in the nucleus OS=Homo sapiens OX=9606 GN=ACIN1 PE=1 SV=2;sp|Q9UKV3|AC			0.5	0.5	1	0.5	0.5	4		0.4	0.443939
sp|Q9H3P7|GCP60_HUMAN	sp|Q9H3P7|GCP60_HUMAN Golgi resident protein GCP60 OS=Homo sapiens OX=9606 GN=ACBD3 PE=1 SV=4			0.5	0.5	1	0.5	0.5	4		0.4	0.443939
sp|Q9UHI6|DDX20_HUMAN;tr|E9PJ60|E9PJ60_HUMAN	sp|Q9UHI6|DDX20_HUMAN Probable ATP-dependent RNA helicase DDX20 OS=Homo sapiens OX=9606 GN=DDX20 PE=1 SV=2			1	0.5	0.5	4	0.5	0.5		0.4	0.443939
sp|O75915|PRAF3_HUMAN;tr|F8WF90|F8WF90_HUMAN;tr|C9JQU6|C9JQU6_HUMAN;tr|F8WF33|F8WF33_HUMAN	sp|O75915|PRAF3_HUMAN PRA1 family protein 3 OS=Homo sapiens OX=9606 GN=ARL6IP5 PE=1 SV=1;tr|F8WF90|F8WF90_HUMAN PRA1 family protein OS=Homo sapiens OX=9606 GN=ARL6IP5 PE=1 SV=1;tr|C9JQU6|C9JQU6_HUMAN PRA1 family protein OS=Homo sapiens OX=9606 GN=ARL6IP5 P			0.5	0.5	1	0.5	0.5	4		0.4	0.443939
sp|Q5U5Q3|MEX3C_HUMAN;tr|M9T4I7|M9T4I7_HUMAN	sp|Q5U5Q3|MEX3C_HUMAN RNA-binding E3 ubiquitin-protein ligase MEX3C OS=Homo sapiens OX=9606 GN=MEX3C PE=1 SV=3;tr|M9T4I7|M9T4I7_HUMAN MEX3C variant 2 OS=Homo sapiens OX=9606 GN=MEX3C PE=1 SV=1			1	0.5	0.5	4	0.5	0.5		0.4	0.443939
sp|Q9C0J8|WDR33_HUMAN;tr|B9A053|B9A053_HUMAN	sp|Q9C0J8|WDR33_HUMAN pre-mRNA 3 end processing protein WDR33 OS=Homo sapiens OX=9606 GN=WDR33 PE=1 SV=2			1	0.5	0.5	4	0.5	0.5		0.4	0.443939
sp|Q9H7E2|TDRD3_HUMAN;tr|B1AMN9|B1AMN9_HUMAN	sp|Q9H7E2|TDRD3_HUMAN Tudor domain-containing protein 3 OS=Homo sapiens OX=9606 GN=TDRD3 PE=1 SV=1			0.5	0.5	2	11	0.5	0.5		0.25	0.443939
sp|Q9ULX6|AKP8L_HUMAN;tr|M0R1Y5|M0R1Y5_HUMAN;tr|M0R010|M0R010_HUMAN;tr|M0QYT7|M0QYT7_HUMAN	sp|Q9ULX6|AKP8L_HUMAN A-kinase anchor protein 8-like OS=Homo sapiens OX=9606 GN=AKAP8L PE=1 SV=4			3	1	0.5	21	0.5	0.5		0.204545	0.444014
sp|P54577|SYYC_HUMAN;tr|A0A0C4DGZ5|A0A0C4DGZ5_HUMAN	sp|P54577|SYYC_HUMAN Tyrosine--tRNA ligase, cytoplasmic OS=Homo sapiens OX=9606 GN=YARS PE=1 SV=4;tr|A0A0C4DGZ5|A0A0C4DGZ5_HUMAN Tyrosine--tRNA ligase OS=Homo sapiens OX=9606 GN=YARS PE=1 SV=1			9	1	4	0.5	3	4		1.86667	0.444188
tr|J3QQW9|J3QQW9_HUMAN;sp|Q15022|SUZ12_HUMAN	tr|J3QQW9|J3QQW9_HUMAN Polycomb protein SUZ12 OS=Homo sapiens OX=9606 GN=SUZ12 PE=1 SV=1;sp|Q15022|SUZ12_HUMAN Polycomb protein SUZ12 OS=Homo sapiens OX=9606 GN=SUZ12 PE=1 SV=3			1	0.5	2	0.5	0.5	14		0.233333	0.444304
tr|Q60FE5|Q60FE5_HUMAN;sp|P21333|FLNA_HUMAN;tr|A0A087WWY3|A0A087WWY3_HUMAN;tr|F8WE98|F8WE98_HUMAN	tr|Q60FE5|Q60FE5_HUMAN Filamin-A OS=Homo sapiens OX=9606 GN=FLNA PE=1 SV=1;sp|P21333|FLNA_HUMAN Filamin-A OS=Homo sapiens OX=9606 GN=FLNA PE=1 SV=4;tr|A0A087WWY3|A0A087WWY3_HUMAN Filamin-A OS=Homo sapiens OX=9606 GN=FLNA PE=1 SV=1			5	2	22	0.5	6	6		2.32	0.444564
sp|Q16630|CPSF6_HUMAN;tr|F8WJN3|F8WJN3_HUMAN;tr|F8W084|F8W084_HUMAN;tr|A0A3B3ISW1|A0A3B3ISW1_HUMAN	sp|Q16630|CPSF6_HUMAN Cleavage and polyadenylation specificity factor subunit 6 OS=Homo sapiens OX=9606 GN=CPSF6 PE=1 SV=2;tr|F8WJN3|F8WJN3_HUMAN Cleavage and polyadenylation-specificity factor subunit 6 OS=Homo sapiens OX=9606 GN=CPSF6 PE=1 SV=1			1	2	1	17	0.5	0.5		0.222222	0.444731
tr|J3KR24|J3KR24_HUMAN;sp|P41252|SYIC_HUMAN;tr|A0A0A0MSX9|A0A0A0MSX9_HUMAN;tr|Q5TCD1|Q5TCD1_HUMAN;tr|Q5TCC6|Q5TCC6_HUMAN	tr|J3KR24|J3KR24_HUMAN Isoleucine--tRNA ligase, cytoplasmic OS=Homo sapiens OX=9606 GN=IARS PE=1 SV=1;sp|P41252|SYIC_HUMAN Isoleucine--tRNA ligase, cytoplasmic OS=Homo sapiens OX=9606 GN=IARS PE=1 SV=2;tr|A0A0A0MSX9|A0A0A0MSX9_HUMAN Isoleucine--tRNA ligase			4	2	12	0.5	5	4		1.89474	0.444781
tr|A0A1B0GVD3|A0A1B0GVD3_HUMAN;sp|Q6ZN17|LN28B_HUMAN;tr|A0A1B0GTK2|A0A1B0GTK2_HUMAN	tr|A0A1B0GVD3|A0A1B0GVD3_HUMAN Protein lin-28 homolog B OS=Homo sapiens OX=9606 GN=LIN28B PE=1 SV=1;sp|Q6ZN17|LN28B_HUMAN Protein lin-28 homolog B OS=Homo sapiens OX=9606 GN=LIN28B PE=1 SV=1;tr|A0A1B0GTK2|A0A1B0GTK2_HUMAN Protein lin-28 homolog B (Fragment			2	2	8	3	0.5	3		1.84615	0.445117
sp|O14744|ANM5_HUMAN;tr|G3V580|G3V580_HUMAN;tr|G3V5L5|G3V5L5_HUMAN;tr|G3V2L6|G3V2L6_HUMAN;tr|H0YJX6|H0YJX6_HUMAN;tr|C9JSX3|C9JSX3_HUMAN;tr|G3V2X6|G3V2X6_HUMAN;tr|H0YJ77|H0YJ77_HUMAN;tr|G3V507|G3V507_HUMAN;tr|G3V2F5|G3V2F5_HUMAN;tr|G3V5T6|G3V5T6_HUMAN;tr|H0YJD3|H0YJD3_HUMAN;tr|H7BZ44|H7BZ44_HUMAN	sp|O14744|ANM5_HUMAN Protein arginine N-methyltransferase 5 OS=Homo sapiens OX=9606 GN=PRMT5 PE=1 SV=4;tr|G3V580|G3V580_HUMAN Protein arginine N-methyltransferase 5 (Fragment) OS=Homo sapiens OX=9606 GN=PRMT5 PE=1 SV=1			7	0.5	9	0.5	0.5	7		2.0625	0.44634
sp|Q9BSC4|NOL10_HUMAN;tr|H7C1Z3|H7C1Z3_HUMAN	sp|Q9BSC4|NOL10_HUMAN Nucleolar protein 10 OS=Homo sapiens OX=9606 GN=NOL10 PE=1 SV=1			1	0.5	1	0.5	0.5	7		0.3125	0.446357
sp|Q8ND82|Z280C_HUMAN;tr|Q9UJJ2|Q9UJJ2_HUMAN	sp|Q8ND82|Z280C_HUMAN Zinc finger protein 280C OS=Homo sapiens OX=9606 GN=ZNF280C PE=1 SV=1;tr|Q9UJJ2|Q9UJJ2_HUMAN Zinc finger protein 280C (Fragment) OS=Homo sapiens OX=9606 GN=ZNF280C PE=1 SV=1			0.5	0.5	4	0.5	0.5	24		0.2	0.447296
sp|O14646|CHD1_HUMAN;tr|H0Y8V4|H0Y8V4_HUMAN;tr|A0A087WVF4|A0A087WVF4_HUMAN;tr|H0YJG4|H0YJG4_HUMAN;tr|A0A2R8Y840|A0A2R8Y840_HUMAN;tr|H3BTW3|H3BTW3_HUMAN;sp|Q9HCK8|CHD8_HUMAN;sp|Q8TD26|CHD6_HUMAN;sp|Q3L8U1|CHD9_HUMAN;sp|Q9P2D1|CHD7_HUMAN	sp|O14646|CHD1_HUMAN Chromodomain-helicase-DNA-binding protein 1 OS=Homo sapiens OX=9606 GN=CHD1 PE=1 SV=2			3	1	10	4	7	12		0.608696	0.450372
sp|Q9H9J4|UBP42_HUMAN;tr|C9JPC9|C9JPC9_HUMAN;tr|E7EWZ4|E7EWZ4_HUMAN;tr|E5RJP3|E5RJP3_HUMAN;tr|B4DP25|B4DP25_HUMAN	sp|Q9H9J4|UBP42_HUMAN Ubiquitin carboxyl-terminal hydrolase 42 OS=Homo sapiens OX=9606 GN=USP42 PE=1 SV=3;tr|C9JPC9|C9JPC9_HUMAN Ubiquitin carboxyl-terminal hydrolase 42 (Fragment) OS=Homo sapiens OX=9606 GN=USP42 PE=1 SV=9			0.5	3	2	21	0.5	1		0.244444	0.45094
sp|Q96T21|SEBP2_HUMAN;tr|Q5HYY5|Q5HYY5_HUMAN	sp|Q96T21|SEBP2_HUMAN Selenocysteine insertion sequence-binding protein 2 OS=Homo sapiens OX=9606 GN=SECISBP2 PE=1 SV=2			0.5	0.5	2	10	0.5	0.5		0.272727	0.452296
sp|Q9Y2X3|NOP58_HUMAN;tr|H7BZ72|H7BZ72_HUMAN;tr|F8WED0|F8WED0_HUMAN	sp|Q9Y2X3|NOP58_HUMAN Nucleolar protein 58 OS=Homo sapiens OX=9606 GN=NOP58 PE=1 SV=1			12	9	18	22	10	18		0.78	0.452436
sp|Q8WYP5|ELYS_HUMAN;tr|H7C4S1|H7C4S1_HUMAN	sp|Q8WYP5|ELYS_HUMAN Protein ELYS OS=Homo sapiens OX=9606 GN=AHCTF1 PE=1 SV=3			1	0.5	5	0.5	2	20		0.288889	0.453143
sp|P21796|VDAC1_HUMAN;tr|C9JI87|C9JI87_HUMAN	sp|P21796|VDAC1_HUMAN Voltage-dependent anion-selective channel protein 1 OS=Homo sapiens OX=9606 GN=VDAC1 PE=1 SV=2			4	3	12	0.5	3	7		1.80952	0.453945
sp|P18754|RCC1_HUMAN;tr|C9JW69|C9JW69_HUMAN;tr|C9JRH2|C9JRH2_HUMAN;tr|C9J3R0|C9J3R0_HUMAN;tr|C9JMJ4|C9JMJ4_HUMAN;tr|C9JQZ4|C9JQZ4_HUMAN	sp|P18754|RCC1_HUMAN Regulator of chromosome condensation OS=Homo sapiens OX=9606 GN=RCC1 PE=1 SV=1;tr|C9JW69|C9JW69_HUMAN Regulator of chromosome condensation (Fragment) OS=Homo sapiens OX=9606 GN=RCC1 PE=1 SV=1;tr|C9JRH2|C9JRH2_HUMAN Regulator of chromos			9	7	24	2	5	16		1.73913	0.454441
sp|O00299|CLIC1_HUMAN	sp|O00299|CLIC1_HUMAN Chloride intracellular channel protein 1 OS=Homo sapiens OX=9606 GN=CLIC1 PE=1 SV=4			1	2	9	0.5	2	3		2.18182	0.454631
sp|Q8IX01|SUGP2_HUMAN;tr|M0R2Z9|M0R2Z9_HUMAN;tr|M0R3F6|M0R3F6_HUMAN;tr|M0R065|M0R065_HUMAN;tr|M0R216|M0R216_HUMAN;tr|M0R2Y3|M0R2Y3_HUMAN	sp|Q8IX01|SUGP2_HUMAN SURP and G-patch domain-containing protein 2 OS=Homo sapiens OX=9606 GN=SUGP2 PE=1 SV=2;tr|M0R2Z9|M0R2Z9_HUMAN SURP and G-patch domain-containing protein 2 OS=Homo sapiens OX=9606 GN=SUGP2 PE=1 SV=1;tr|M0R3F6|M0R3F6_HUMAN SURP and G-p			4	0.5	2	26	1	0.5		0.236364	0.455428
sp|P15170|ERF3A_HUMAN;tr|H3BR35|H3BR35_HUMAN;tr|H3BSV8|H3BSV8_HUMAN	sp|P15170|ERF3A_HUMAN Eukaryotic peptide chain release factor GTP-binding subunit ERF3A OS=Homo sapiens OX=9606 GN=GSPT1 PE=1 SV=1;tr|H3BR35|H3BR35_HUMAN Eukaryotic peptide chain release factor GTP-binding subunit ERF3A (Fragment) OS=Homo sapiens OX=9606 G			3	1	6	0.5	1	4		1.81818	0.455714
sp|P29372|3MG_HUMAN;tr|A2IDA3|A2IDA3_HUMAN	sp|P29372|3MG_HUMAN DNA-3-methyladenine glycosylase OS=Homo sapiens OX=9606 GN=MPG PE=1 SV=3;tr|A2IDA3|A2IDA3_HUMAN DNA-3-methyladenine glycosylase (Fragment) OS=Homo sapiens OX=9606 GN=MPG PE=1 SV=1			1	0.5	4	3	1	6		0.55	0.455714
sp|P19525|E2AK2_HUMAN;tr|C9JZT2|C9JZT2_HUMAN;tr|F8WBH4|F8WBH4_HUMAN	sp|P19525|E2AK2_HUMAN Interferon-induced, double-stranded RNA-activated protein kinase OS=Homo sapiens OX=9606 GN=EIF2AK2 PE=1 SV=2			3	0.5	7	0.5	0.5	4		2.1	0.45599
sp|P78347|GTF2I_HUMAN;tr|A0A494C1K3|A0A494C1K3_HUMAN;tr|A0A494C0Q7|A0A494C0Q7_HUMAN;tr|C9J6M0|C9J6M0_HUMAN;tr|A0A087WW90|A0A087WW90_HUMAN;tr|A0A0D9SF80|A0A0D9SF80_HUMAN;sp|Q86UP8|GTD2A_HUMAN;sp|Q6EKJ0|GTD2B_HUMAN;tr|A0A494C0I1|A0A494C0I1_HUMAN;tr|A0A494C1N8|A0A494C1N8_HUMAN	sp|P78347|GTF2I_HUMAN General transcription factor II-I OS=Homo sapiens OX=9606 GN=GTF2I PE=1 SV=2;tr|A0A494C1K3|A0A494C1K3_HUMAN General transcription factor II-I OS=Homo sapiens OX=9606 GN=GTF2I PE=1 SV=1			14	1	12	3	4	9		1.6875	0.45599
sp|Q7KZF4|SND1_HUMAN;tr|H7C597|H7C597_HUMAN	sp|Q7KZF4|SND1_HUMAN Staphylococcal nuclease domain-containing protein 1 OS=Homo sapiens OX=9606 GN=SND1 PE=1 SV=1			14	7	21	8	9	14		1.35484	0.45599
sp|P63165|SUMO1_HUMAN;tr|B8ZZN6|B8ZZN6_HUMAN;tr|B8ZZJ0|B8ZZJ0_HUMAN;tr|B9A032|B9A032_HUMAN;tr|B8ZZ67|B8ZZ67_HUMAN;sp|G2XKQ0|SUMO5_HUMAN	sp|P63165|SUMO1_HUMAN Small ubiquitin-related modifier 1 OS=Homo sapiens OX=9606 GN=SUMO1 PE=1 SV=1;tr|B8ZZN6|B8ZZN6_HUMAN Small ubiquitin-related modifier 1 OS=Homo sapiens OX=9606 GN=SUMO1 PE=1 SV=1;tr|B8ZZJ0|B8ZZJ0_HUMAN Small ubiquitin-related modifier			3	3	5	10	2	5		0.647059	0.456153
sp|P62979|RS27A_HUMAN;tr|A0A2R8Y422|A0A2R8Y422_HUMAN	sp|P62979|RS27A_HUMAN Ubiquitin-40S ribosomal protein S27a OS=Homo sapiens OX=9606 GN=RPS27A PE=1 SV=2;tr|A0A2R8Y422|A0A2R8Y422_HUMAN Ubiquitin-like domain-containing protein OS=Homo sapiens OX=9606 PE=4 SV=1			8	9	17	26	6	18		0.68	0.456214
sp|Q8WYQ9|ZCH14_HUMAN;tr|H3BS18|H3BS18_HUMAN	sp|Q8WYQ9|ZCH14_HUMAN Zinc finger CCHC domain-containing protein 14 OS=Homo sapiens OX=9606 GN=ZCCHC14 PE=2 SV=1;tr|H3BS18|H3BS18_HUMAN Zinc finger CCHC domain-containing protein 14 (Fragment) OS=Homo sapiens OX=9606 GN=ZCCHC14 PE=1 SV=1			1	1	1	9	0.5	0.5		0.3	0.456474
sp|Q15084|PDIA6_HUMAN	sp|Q15084|PDIA6_HUMAN Protein disulfide-isomerase A6 OS=Homo sapiens OX=9606 GN=PDIA6 PE=1 SV=1			3	1	9	0.5	0.5	5		2.16667	0.456474
sp|Q9NZ45|CISD1_HUMAN	sp|Q9NZ45|CISD1_HUMAN CDGSH iron-sulfur domain-containing protein 1 OS=Homo sapiens OX=9606 GN=CISD1 PE=1 SV=1			2	4	1	2	2	0.5		1.55556	0.457253
sp|Q7Z417|NUFP2_HUMAN	sp|Q7Z417|NUFP2_HUMAN Nuclear fragile X mental retardation-interacting protein 2 OS=Homo sapiens OX=9606 GN=NUFIP2 PE=1 SV=1			2	1	2	20	0.5	0.5		0.238095	0.458553
sp|Q9UIG0|BAZ1B_HUMAN	sp|Q9UIG0|BAZ1B_HUMAN Tyrosine-protein kinase BAZ1B OS=Homo sapiens OX=9606 GN=BAZ1B PE=1 SV=2			6	0.5	11	1	6	47		0.324074	0.459568
sp|P61970|NTF2_HUMAN;tr|H3BRV9|H3BRV9_HUMAN	sp|P61970|NTF2_HUMAN Nuclear transport factor 2 OS=Homo sapiens OX=9606 GN=NUTF2 PE=1 SV=1;tr|H3BRV9|H3BRV9_HUMAN Nuclear transport factor 2 (Fragment) OS=Homo sapiens OX=9606 GN=NUTF2 PE=1 SV=1			0.5	0.5	6	0.5	1	1		2.8	0.460906
sp|O60293|ZC3H1_HUMAN;tr|G3V1X1|G3V1X1_HUMAN	sp|O60293|ZC3H1_HUMAN Zinc finger C3H1 domain-containing protein OS=Homo sapiens OX=9606 GN=ZFC3H1 PE=1 SV=3			1	0.5	1	6	0.5	0.5		0.357143	0.460906
sp|Q8WTT2|NOC3L_HUMAN	sp|Q8WTT2|NOC3L_HUMAN Nucleolar complex protein 3 homolog OS=Homo sapiens OX=9606 GN=NOC3L PE=1 SV=1			0.5	0.5	4	0.5	1	17		0.27027	0.462416
tr|M0QY97|M0QY97_HUMAN;sp|Q9UPT8|ZC3H4_HUMAN	tr|M0QY97|M0QY97_HUMAN Zinc finger CCCH domain-containing protein 4 (Fragment) OS=Homo sapiens OX=9606 GN=ZC3H4 PE=1 SV=1;sp|Q9UPT8|ZC3H4_HUMAN Zinc finger CCCH domain-containing protein 4 OS=Homo sapiens OX=9606 GN=ZC3H4 PE=1 SV=3			0.5	0.5	2	0.5	0.5	9		0.3	0.462862
tr|J3QR07|J3QR07_HUMAN;sp|Q96MU7|YTDC1_HUMAN;tr|J3KS01|J3KS01_HUMAN;tr|J3KRG5|J3KRG5_HUMAN	tr|J3QR07|J3QR07_HUMAN YTH domain-containing protein 1 OS=Homo sapiens OX=9606 GN=YTHDC1 PE=1 SV=1;sp|Q96MU7|YTDC1_HUMAN YTH domain-containing protein 1 OS=Homo sapiens OX=9606 GN=YTHDC1 PE=1 SV=3			1	0.5	3	17	0.5	0.5		0.25	0.463166
sp|Q5T6F2|UBAP2_HUMAN;tr|A2A305|A2A305_HUMAN;tr|Q5JV08|Q5JV08_HUMAN;tr|A0A0D9SFI5|A0A0D9SFI5_HUMAN;tr|H0YDN2|H0YDN2_HUMAN	sp|Q5T6F2|UBAP2_HUMAN Ubiquitin-associated protein 2 OS=Homo sapiens OX=9606 GN=UBAP2 PE=1 SV=1			3	0.5	1	17	0.5	0.5		0.25	0.463166
sp|P50579|MAP2_HUMAN;tr|F8VQZ7|F8VQZ7_HUMAN;tr|F8VRR3|F8VRR3_HUMAN;tr|G3V1U3|G3V1U3_HUMAN;tr|F8VY03|F8VY03_HUMAN;tr|F8VSC4|F8VSC4_HUMAN;tr|F8VZX9|F8VZX9_HUMAN	sp|P50579|MAP2_HUMAN Methionine aminopeptidase 2 OS=Homo sapiens OX=9606 GN=METAP2 PE=1 SV=1;tr|F8VQZ7|F8VQZ7_HUMAN Methionine aminopeptidase 2 OS=Homo sapiens OX=9606 GN=METAP2 PE=1 SV=1;tr|F8VRR3|F8VRR3_HUMAN Methionine aminopeptidase 2 OS=Homo sapiens O			8	7	26	1	2	18		1.95238	0.465521
sp|Q06830|PRDX1_HUMAN;tr|A0A0A0MSI0|A0A0A0MSI0_HUMAN;tr|A0A0A0MRQ5|A0A0A0MRQ5_HUMAN	sp|Q06830|PRDX1_HUMAN Peroxiredoxin-1 OS=Homo sapiens OX=9606 GN=PRDX1 PE=1 SV=1;tr|A0A0A0MSI0|A0A0A0MSI0_HUMAN Peroxiredoxin-1 (Fragment) OS=Homo sapiens OX=9606 GN=PRDX1 PE=1 SV=1			11	8	16	4	8	14		1.34615	0.465953
sp|Q15424|SAFB1_HUMAN;tr|K7ES42|K7ES42_HUMAN;tr|K7EII0|K7EII0_HUMAN	sp|Q15424|SAFB1_HUMAN Scaffold attachment factor B1 OS=Homo sapiens OX=9606 GN=SAFB PE=1 SV=4			4	5	5	15	3	5		0.608696	0.465953
sp|P0DMV9|HS71B_HUMAN;sp|P0DMV8|HS71A_HUMAN;tr|A0A0G2JIW1|A0A0G2JIW1_HUMAN;tr|V9GZ37|V9GZ37_HUMAN	sp|P0DMV9|HS71B_HUMAN Heat shock 70 kDa protein 1B OS=Homo sapiens OX=9606 GN=HSPA1B PE=1 SV=1;sp|P0DMV8|HS71A_HUMAN Heat shock 70 kDa protein 1A OS=Homo sapiens OX=9606 GN=HSPA1A PE=1 SV=1;tr|A0A0G2JIW1|A0A0G2JIW1_HUMAN Heat shock 70 kDa protein 1B OS=Hom			28	17	53	5	22	37		1.53125	0.466655
sp|O75821|EIF3G_HUMAN;tr|K7EL20|K7EL20_HUMAN;tr|K7ER90|K7ER90_HUMAN;tr|K7ENA8|K7ENA8_HUMAN;tr|K7EP16|K7EP16_HUMAN;tr|K7ENH0|K7ENH0_HUMAN	sp|O75821|EIF3G_HUMAN Eukaryotic translation initiation factor 3 subunit G OS=Homo sapiens OX=9606 GN=EIF3G PE=1 SV=2;tr|K7EL20|K7EL20_HUMAN Eukaryotic translation initiation factor 3 subunit G (Fragment) OS=Homo sapiens OX=9606 GN=EIF3G PE=1 SV=8;tr|K7ER9			7	2	15	0.5	5	8		1.77778	0.467906
sp|P10515|ODP2_HUMAN;tr|H0YDD4|H0YDD4_HUMAN;tr|E9PEJ4|E9PEJ4_HUMAN	sp|P10515|ODP2_HUMAN Dihydrolipoyllysine-residue acetyltransferase component of pyruvate dehydrogenase complex, mitochondrial OS=Homo sapiens OX=9606 GN=DLAT PE=1 SV=3;tr|H0YDD4|H0YDD4_HUMAN Acetyltransferase component of pyruvate dehydrogenase complex (Fr			0.5	0.5	14	0.5	0.5	3		3.75	0.46791
sp|O95758|PTBP3_HUMAN;tr|X6R242|X6R242_HUMAN	sp|O95758|PTBP3_HUMAN Polypyrimidine tract-binding protein 3 OS=Homo sapiens OX=9606 GN=PTBP3 PE=1 SV=2			1	1	1	8	0.5	0.5		0.333333	0.468527
sp|O60869|EDF1_HUMAN	sp|O60869|EDF1_HUMAN Endothelial differentiation-related factor 1 OS=Homo sapiens OX=9606 GN=EDF1 PE=1 SV=1			2	0.5	0.5	3	1	1		0.6	0.468527
sp|Q14978|NOLC1_HUMAN;tr|A0A0A0MRM9|A0A0A0MRM9_HUMAN;tr|S4R349|S4R349_HUMAN;tr|S4R402|S4R402_HUMAN;tr|S4R341|S4R341_HUMAN;tr|S4R3C2|S4R3C2_HUMAN	sp|Q14978|NOLC1_HUMAN Nucleolar and coiled-body phosphoprotein 1 OS=Homo sapiens OX=9606 GN=NOLC1 PE=1 SV=2;tr|A0A0A0MRM9|A0A0A0MRM9_HUMAN Nucleolar and coiled-body phosphoprotein 1 (Fragment) OS=Homo sapiens OX=9606 GN=NOLC1 PE=1 SV=1			1	0.5	8	2	2	24		0.339286	0.469294
sp|O14818|PSA7_HUMAN;tr|H0Y586|H0Y586_HUMAN;sp|Q8TAA3|PSMA8_HUMAN;tr|A0A087WYS6|A0A087WYS6_HUMAN;tr|F5GY34|F5GY34_HUMAN	sp|O14818|PSA7_HUMAN Proteasome subunit alpha type-7 OS=Homo sapiens OX=9606 GN=PSMA7 PE=1 SV=1;tr|H0Y586|H0Y586_HUMAN Proteasome endopeptidase complex (Fragment) OS=Homo sapiens OX=9606 GN=PSMA7 PE=1 SV=1;sp|Q8TAA3|PSMA8_HUMAN Proteasome subunit alpha-typ			1	5	4	0.5	3	3		1.53846	0.469706
sp|O43776|SYNC_HUMAN;tr|K7EJ19|K7EJ19_HUMAN;tr|K7EIU7|K7EIU7_HUMAN;tr|K7EPK2|K7EPK2_HUMAN;tr|K7EMQ6|K7EMQ6_HUMAN;tr|K7EQ35|K7EQ35_HUMAN	sp|O43776|SYNC_HUMAN Asparagine--tRNA ligase, cytoplasmic OS=Homo sapiens OX=9606 GN=NARS PE=1 SV=1			1	2	8	0.5	2	3		2	0.470636
sp|P39023|RL3_HUMAN;tr|G5E9G0|G5E9G0_HUMAN;tr|B5MCW2|B5MCW2_HUMAN;tr|H7C422|H7C422_HUMAN;tr|H7C3M2|H7C3M2_HUMAN;tr|F8WCR1|F8WCR1_HUMAN;sp|Q92901|RL3L_HUMAN	sp|P39023|RL3_HUMAN 60S ribosomal protein L3 OS=Homo sapiens OX=9606 GN=RPL3 PE=1 SV=2;tr|G5E9G0|G5E9G0_HUMAN 60S ribosomal protein L3 OS=Homo sapiens OX=9606 GN=RPL3 PE=1 SV=1;tr|B5MCW2|B5MCW2_HUMAN 60S ribosomal protein L3 (Fragment) OS=Homo sapiens OX=9			9	11	37	12	13	121		0.390411	0.470663
sp|Q7Z2T5|TRM1L_HUMAN;tr|X6RK96|X6RK96_HUMAN	sp|Q7Z2T5|TRM1L_HUMAN TRMT1-like protein OS=Homo sapiens OX=9606 GN=TRMT1L PE=1 SV=2			2	3	2	24	1	0.5		0.27451	0.47121
sp|Q9UQE7|SMC3_HUMAN	sp|Q9UQE7|SMC3_HUMAN Structural maintenance of chromosomes protein 3 OS=Homo sapiens OX=9606 GN=SMC3 PE=1 SV=2			2	0.5	10	0.5	4	0.5		2.5	0.474569
sp|Q9NZ01|TECR_HUMAN;tr|M0R2N5|M0R2N5_HUMAN;tr|M0R3C3|M0R3C3_HUMAN;tr|M0R329|M0R329_HUMAN	sp|Q9NZ01|TECR_HUMAN Very-long-chain enoyl-CoA reductase OS=Homo sapiens OX=9606 GN=TECR PE=1 SV=1;tr|M0R2N5|M0R2N5_HUMAN Very-long-chain enoyl-CoA reductase OS=Homo sapiens OX=9606 GN=TECR PE=1 SV=1;tr|M0R3C3|M0R3C3_HUMAN Very-long-chain enoyl-CoA reducta			1	1	6	0.5	3	18		0.372093	0.474941
sp|Q14258|TRI25_HUMAN;tr|A0A3B3IUA7|A0A3B3IUA7_HUMAN	sp|Q14258|TRI25_HUMAN E3 ubiquitin/ISG15 ligase TRIM25 OS=Homo sapiens OX=9606 GN=TRIM25 PE=1 SV=2;tr|A0A3B3IUA7|A0A3B3IUA7_HUMAN E3 ubiquitin/ISG15 ligase TRIM25 OS=Homo sapiens OX=9606 GN=TRIM25 PE=1 SV=1			5	0.5	4	3	2	1		1.58333	0.474999
sp|Q8N5P1|ZC3H8_HUMAN;tr|A0A0C4DGZ1|A0A0C4DGZ1_HUMAN	sp|Q8N5P1|ZC3H8_HUMAN Zinc finger CCCH domain-containing protein 8 OS=Homo sapiens OX=9606 GN=ZC3H8 PE=1 SV=2;tr|A0A0C4DGZ1|A0A0C4DGZ1_HUMAN Zinc finger CCCH domain-containing protein 8 OS=Homo sapiens OX=9606 GN=ZC3H8 PE=1 SV=1			0.5	0.5	3	13	0.5	0.5		0.285714	0.476621
tr|A0A0A0MS59|A0A0A0MS59_HUMAN;tr|A0A0C4DFX4|A0A0C4DFX4_HUMAN;sp|Q6ZRS2|SRCAP_HUMAN;tr|A0A087X0E3|A0A087X0E3_HUMAN	tr|A0A0A0MS59|A0A0A0MS59_HUMAN Helicase SRCAP OS=Homo sapiens OX=9606 GN=SRCAP PE=1 SV=1;tr|A0A0C4DFX4|A0A0C4DFX4_HUMAN Uncharacterized protein (Fragment) OS=Homo sapiens OX=9606 PE=4 SV=1;sp|Q6ZRS2|SRCAP_HUMAN Helicase SRCAP OS=Homo sapiens OX=9606 GN=SRC			0.5	0.5	3	0.5	0.5	13		0.285714	0.476621
sp|Q12904|AIMP1_HUMAN;tr|D6R937|D6R937_HUMAN	sp|Q12904|AIMP1_HUMAN Aminoacyl tRNA synthase complex-interacting multifunctional protein 1 OS=Homo sapiens OX=9606 GN=AIMP1 PE=1 SV=2			0.5	0.5	3	0.5	1	0.5		2	0.476621
sp|Q9H0G5|NSRP1_HUMAN;tr|A0A024QZ33|A0A024QZ33_HUMAN;tr|K7ERM9|K7ERM9_HUMAN	sp|Q9H0G5|NSRP1_HUMAN Nuclear speckle splicing regulatory protein 1 OS=Homo sapiens OX=9606 GN=NSRP1 PE=1 SV=1;tr|A0A024QZ33|A0A024QZ33_HUMAN Coiled-coil domain containing 55, isoform CRA_a OS=Homo sapiens OX=9606 GN=NSRP1 PE=1 SV=1			0.5	0.5	3	1	0.5	0.5		2	0.476621
tr|X6RJP6|X6RJP6_HUMAN;sp|P37802|TAGL2_HUMAN	tr|X6RJP6|X6RJP6_HUMAN Transgelin-2 (Fragment) OS=Homo sapiens OX=9606 GN=TAGLN2 PE=1 SV=1;sp|P37802|TAGL2_HUMAN Transgelin-2 OS=Homo sapiens OX=9606 GN=TAGLN2 PE=1 SV=3			0.5	0.5	3	0.5	1	0.5		2	0.476621
tr|C9J168|C9J168_HUMAN;tr|B4DP31|B4DP31_HUMAN;sp|Q14558|KPRA_HUMAN;tr|C9JKT9|C9JKT9_HUMAN;tr|C9JNQ3|C9JNQ3_HUMAN;tr|I3L4G9|I3L4G9_HUMAN;tr|C9JUN4|C9JUN4_HUMAN;tr|I3L0S1|I3L0S1_HUMAN;tr|E7EPA1|E7EPA1_HUMAN;sp|O60256|KPRB_HUMAN	tr|C9J168|C9J168_HUMAN Phosphoribosyl pyrophosphate synthase-associated protein 1 (Fragment) OS=Homo sapiens OX=9606 GN=PRPSAP1 PE=1 SV=1;tr|B4DP31|B4DP31_HUMAN Phosphoribosyl pyrophosphate synthase-associated protein 1 OS=Homo sapiens OX=9606 GN=PRPSAP1 P			0.5	0.5	3	0.5	1	0.5		2	0.476621
tr|K7ELZ9|K7ELZ9_HUMAN;tr|A0A0C4DGP7|A0A0C4DGP7_HUMAN;tr|K7EMW4|K7EMW4_HUMAN;sp|Q969V3|NCLN_HUMAN;tr|K7EQ66|K7EQ66_HUMAN;tr|K7ENM2|K7ENM2_HUMAN	tr|K7ELZ9|K7ELZ9_HUMAN Nicalin (Fragment) OS=Homo sapiens OX=9606 GN=NCLN PE=1 SV=1;tr|A0A0C4DGP7|A0A0C4DGP7_HUMAN Nicalin (Fragment) OS=Homo sapiens OX=9606 GN=NCLN PE=1 SV=1;tr|K7EMW4|K7EMW4_HUMAN Nicalin homolog (Zebrafish), isoform CRA_e OS=Homo sapien			0.5	0.5	3	0.5	1	0.5		2	0.476621
tr|A0A494C1T6|A0A494C1T6_HUMAN;tr|D6RFM5|D6RFM5_HUMAN;sp|P31040|SDHA_HUMAN;tr|A0A087X1I3|A0A087X1I3_HUMAN	tr|A0A494C1T6|A0A494C1T6_HUMAN FAD_binding_2 domain-containing protein OS=Homo sapiens OX=9606 PE=4 SV=1;tr|D6RFM5|D6RFM5_HUMAN Succinate dehydrogenase [ubiquinone] flavoprotein subunit, mitochondrial OS=Homo sapiens OX=9606 GN=SDHA PE=1 SV=1;sp|P31040|SDH			2	0.5	3	0.5	2	1		1.57143	0.476621
sp|P11177|ODPB_HUMAN;tr|C9J634|C9J634_HUMAN;tr|F8WF02|F8WF02_HUMAN	sp|P11177|ODPB_HUMAN Pyruvate dehydrogenase E1 component subunit beta, mitochondrial OS=Homo sapiens OX=9606 GN=PDHB PE=1 SV=3;tr|C9J634|C9J634_HUMAN Pyruvate dehydrogenase E1 component subunit beta OS=Homo sapiens OX=9606 GN=PDHB PE=1 SV=1			2	0.5	3	0.5	2	1		1.57143	0.476621
tr|I3L0H8|I3L0H8_HUMAN;sp|Q9NUU7|DD19A_HUMAN;tr|F6QDS0|F6QDS0_HUMAN;tr|H3BQK0|H3BQK0_HUMAN;sp|Q9UMR2|DD19B_HUMAN;tr|I3L352|I3L352_HUMAN;tr|H3BTB3|H3BTB3_HUMAN;tr|H3BMQ5|H3BMQ5_HUMAN;tr|H3BN59|H3BN59_HUMAN;tr|A0A1B0GV69|A0A1B0GV69_HUMAN;tr|H3BP50|H3BP50_HUMAN;tr|E9PR46|E9PR46_HUMAN;tr|H0YD26|H0YD26_HUMAN;tr|J3QL17|J3QL17_HUMAN;tr|H3BSL8|H3BSL8_HUMAN;tr|J3QRH0|J3QRH0_HUMAN;sp|Q9UHL0|DDX25_HUMAN;tr|…	tr|I3L0H8|I3L0H8_HUMAN ATP-dependent RNA helicase DDX19A OS=Homo sapiens OX=9606 GN=DDX19A PE=1 SV=1;sp|Q9NUU7|DD19A_HUMAN ATP-dependent RNA helicase DDX19A OS=Homo sapiens OX=9606 GN=DDX19A PE=1 SV=1;tr|F6QDS0|F6QDS0_HUMAN HCG2043426, isoform CRA_b OS=Hom			2	0.5	3	0.5	1	2		1.57143	0.476621
sp|Q9BRA2|TXD17_HUMAN;tr|I3L0K2|I3L0K2_HUMAN;tr|I3L3M7|I3L3M7_HUMAN;tr|I3L2R6|I3L2R6_HUMAN	sp|Q9BRA2|TXD17_HUMAN Thioredoxin domain-containing protein 17 OS=Homo sapiens OX=9606 GN=TXNDC17 PE=1 SV=1;tr|I3L0K2|I3L0K2_HUMAN Thioredoxin domain-containing protein 17 OS=Homo sapiens OX=9606 GN=TXNDC17 PE=1 SV=1;tr|I3L3M7|I3L3M7_HUMAN Thioredoxin doma			2	0.5	3	0.5	1	2		1.57143	0.476621
tr|A0A3B3ITK9|A0A3B3ITK9_HUMAN;tr|A0A3B3ITS3|A0A3B3ITS3_HUMAN;sp|Q6PI48|SYDM_HUMAN;tr|A0A3B3IS54|A0A3B3IS54_HUMAN;tr|A0A3B3IS01|A0A3B3IS01_HUMAN;tr|A0A3B3IT01|A0A3B3IT01_HUMAN;tr|A0A3B3ISK7|A0A3B3ISK7_HUMAN	tr|A0A3B3ITK9|A0A3B3ITK9_HUMAN Aspartate--tRNA ligase, mitochondrial (Fragment) OS=Homo sapiens OX=9606 GN=DARS2 PE=1 SV=1;tr|A0A3B3ITS3|A0A3B3ITS3_HUMAN Aspartate--tRNA ligase, mitochondrial OS=Homo sapiens OX=9606 GN=DARS2 PE=1 SV=1;sp|Q6PI48|SYDM_HUMAN			0.5	0.5	3	0.5	0.5	1		2	0.476621
sp|Q96DI7|SNR40_HUMAN;tr|Q9NSS8|Q9NSS8_HUMAN	sp|Q96DI7|SNR40_HUMAN U5 small nuclear ribonucleoprotein 40 kDa protein OS=Homo sapiens OX=9606 GN=SNRNP40 PE=1 SV=1			0.5	0.5	3	0.5	0.5	1		2	0.476621
sp|O60271|JIP4_HUMAN;tr|A0A087X2D8|A0A087X2D8_HUMAN;tr|H0YBE9|H0YBE9_HUMAN	sp|O60271|JIP4_HUMAN C-Jun-amino-terminal kinase-interacting protein 4 OS=Homo sapiens OX=9606 GN=SPAG9 PE=1 SV=4;tr|A0A087X2D8|A0A087X2D8_HUMAN C-Jun-amino-terminal kinase-interacting protein 4 OS=Homo sapiens OX=9606 GN=SPAG9 PE=1 SV=1			0.5	0.5	3	0.5	0.5	1		2	0.476621
tr|E9PIR7|E9PIR7_HUMAN;tr|F8W809|F8W809_HUMAN;tr|A0A087WSW9|A0A087WSW9_HUMAN;tr|A0A182DWI3|A0A182DWI3_HUMAN;tr|A0A087WSY9|A0A087WSY9_HUMAN;sp|Q16881|TRXR1_HUMAN;tr|E9PKD3|E9PKD3_HUMAN;tr|E2QRB9|E2QRB9_HUMAN;tr|E9PQI3|E9PQI3_HUMAN;tr|E9PLT3|E9PLT3_HUMAN;tr|E9PKI4|E9PKI4_HUMAN;tr|A0A0B4J225|A0A0B4J225_HUMAN;tr|E9PIZ5|E9PIZ5_HUMAN	tr|E9PIR7|E9PIR7_HUMAN Thioredoxin reductase 1, cytoplasmic OS=Homo sapiens OX=9606 GN=TXNRD1 PE=1 SV=1;tr|F8W809|F8W809_HUMAN Thioredoxin reductase 1, cytoplasmic OS=Homo sapiens OX=9606 GN=TXNRD1 PE=1 SV=1;tr|A0A087WSW9|A0A087WSW9_HUMAN Thioredoxin reduc			0.5	0.5	3	0.5	0.5	1		2	0.476621
sp|P46459|NSF_HUMAN;tr|I3L0N3|I3L0N3_HUMAN;tr|I3L0L3|I3L0L3_HUMAN	sp|P46459|NSF_HUMAN Vesicle-fusing ATPase OS=Homo sapiens OX=9606 GN=NSF PE=1 SV=3;tr|I3L0N3|I3L0N3_HUMAN Vesicle-fusing ATPase OS=Homo sapiens OX=9606 GN=NSF PE=1 SV=1			0.5	0.5	3	0.5	0.5	1		2	0.476621
sp|Q8TEM1|PO210_HUMAN	sp|Q8TEM1|PO210_HUMAN Nuclear pore membrane glycoprotein 210 OS=Homo sapiens OX=9606 GN=NUP210 PE=1 SV=3			0.5	0.5	3	0.5	0.5	1		2	0.476621
sp|Q9Y5S9|RBM8A_HUMAN	sp|Q9Y5S9|RBM8A_HUMAN RNA-binding protein 8A OS=Homo sapiens OX=9606 GN=RBM8A PE=1 SV=1			0.5	0.5	3	0.5	0.5	1		2	0.476621
sp|Q12888|TP53B_HUMAN;tr|A6NNK5|A6NNK5_HUMAN;tr|C9JXV0|C9JXV0_HUMAN	sp|Q12888|TP53B_HUMAN TP53-binding protein 1 OS=Homo sapiens OX=9606 GN=TP53BP1 PE=1 SV=2;tr|A6NNK5|A6NNK5_HUMAN TP53-binding protein 1 OS=Homo sapiens OX=9606 GN=TP53BP1 PE=1 SV=2			0.5	0.5	3	0.5	0.5	1		2	0.476621
sp|Q96A72|MGN2_HUMAN;tr|F5H6N1|F5H6N1_HUMAN;sp|P61326|MGN_HUMAN;tr|F5H6P7|F5H6P7_HUMAN;tr|F5H3U9|F5H3U9_HUMAN;tr|F5H124|F5H124_HUMAN	sp|Q96A72|MGN2_HUMAN Protein mago nashi homolog 2 OS=Homo sapiens OX=9606 GN=MAGOHB PE=1 SV=1;tr|F5H6N1|F5H6N1_HUMAN Protein mago nashi homolog 2 OS=Homo sapiens OX=9606 GN=MAGOHB PE=1 SV=1;sp|P61326|MGN_HUMAN Protein mago nashi homolog OS=Homo sapiens OX=			0.5	0.5	3	0.5	0.5	1		2	0.476621
tr|J3KRG2|J3KRG2_HUMAN;sp|Q96QA5|GSDMA_HUMAN	tr|J3KRG2|J3KRG2_HUMAN Gasdermin-A (Fragment) OS=Homo sapiens OX=9606 GN=GSDMA PE=1 SV=8;sp|Q96QA5|GSDMA_HUMAN Gasdermin-A OS=Homo sapiens OX=9606 GN=GSDMA PE=1 SV=4			0.5	3	0.5	0.5	1	0.5		2	0.476621
sp|P22735|TGM1_HUMAN	sp|P22735|TGM1_HUMAN Protein-glutamine gamma-glutamyltransferase K OS=Homo sapiens OX=9606 GN=TGM1 PE=1 SV=4			2	3	0.5	1	2	0.5		1.57143	0.476621
tr|B3KY94|B3KY94_HUMAN;sp|O14735|CDIPT_HUMAN;tr|H3BUR9|H3BUR9_HUMAN	tr|B3KY94|B3KY94_HUMAN CDP-diacylglycerol--inositol 3-phosphatidyltransferase OS=Homo sapiens OX=9606 GN=CDIPT PE=1 SV=1;sp|O14735|CDIPT_HUMAN CDP-diacylglycerol--inositol 3-phosphatidyltransferase OS=Homo sapiens OX=9606 GN=CDIPT PE=1 SV=1			1	0.5	0.5	0.5	0.5	3		0.5	0.476621
sp|Q9H8H0|NOL11_HUMAN;tr|J3QR28|J3QR28_HUMAN;tr|J3QLQ6|J3QLQ6_HUMAN	sp|Q9H8H0|NOL11_HUMAN Nucleolar protein 11 OS=Homo sapiens OX=9606 GN=NOL11 PE=1 SV=1			0.5	0.5	1	3	0.5	0.5		0.5	0.476621
sp|P31277|HXD11_HUMAN	sp|P31277|HXD11_HUMAN Homeobox protein Hox-D11 OS=Homo sapiens OX=9606 GN=HOXD11 PE=3 SV=3			0.5	0.5	1	3	0.5	0.5		0.5	0.476621
sp|Q8WTP8|AEN_HUMAN;tr|H0YMJ6|H0YMJ6_HUMAN	sp|Q8WTP8|AEN_HUMAN Apoptosis-enhancing nuclease OS=Homo sapiens OX=9606 GN=AEN PE=1 SV=2			0.5	0.5	1	3	0.5	0.5		0.5	0.476621
sp|Q9UM00|TMCO1_HUMAN;tr|J3QQY2|J3QQY2_HUMAN;tr|J3KS45|J3KS45_HUMAN;tr|J3KTQ7|J3KTQ7_HUMAN	sp|Q9UM00|TMCO1_HUMAN Calcium load-activated calcium channel OS=Homo sapiens OX=9606 GN=TMCO1 PE=1 SV=2;tr|J3QQY2|J3QQY2_HUMAN Calcium load-activated calcium channel OS=Homo sapiens OX=9606 GN=TMCO1 PE=1 SV=1;tr|J3KS45|J3KS45_HUMAN Calcium load-activated c			1	0.5	0.5	0.5	0.5	3		0.5	0.476621
sp|Q86WX3|AROS_HUMAN;tr|F8WFE7|F8WFE7_HUMAN	sp|Q86WX3|AROS_HUMAN Active regulator of SIRT1 OS=Homo sapiens OX=9606 GN=RPS19BP1 PE=1 SV=1			0.5	0.5	1	3	0.5	0.5		0.5	0.476621
sp|Q96QD9|UIF_HUMAN;tr|H9KVD1|H9KVD1_HUMAN;tr|H9KVC6|H9KVC6_HUMAN;tr|H9KVC1|H9KVC1_HUMAN;tr|H9KVD5|H9KVD5_HUMAN	sp|Q96QD9|UIF_HUMAN UAP56-interacting factor OS=Homo sapiens OX=9606 GN=FYTTD1 PE=1 SV=3			0.5	0.5	1	3	0.5	0.5		0.5	0.476621
sp|Q7RTV0|PHF5A_HUMAN	sp|Q7RTV0|PHF5A_HUMAN PHD finger-like domain-containing protein 5A OS=Homo sapiens OX=9606 GN=PHF5A PE=1 SV=1			0.5	0.5	1	3	0.5	0.5		0.5	0.476621
tr|E7ETU5|E7ETU5_HUMAN;tr|F6Y5H0|F6Y5H0_HUMAN;sp|P29558|RBMS1_HUMAN;tr|E7EPF2|E7EPF2_HUMAN;tr|C9J9B2|C9J9B2_HUMAN;tr|F8W1T6|F8W1T6_HUMAN;sp|Q15434|RBMS2_HUMAN;tr|C9JIJ9|C9JIJ9_HUMAN;sp|Q6XE24|RBMS3_HUMAN;tr|A0A1B0GUW5|A0A1B0GUW5_HUMAN	tr|E7ETU5|E7ETU5_HUMAN RNA-binding motif, single-stranded-interacting protein 1 OS=Homo sapiens OX=9606 GN=RBMS1 PE=1 SV=1;tr|F6Y5H0|F6Y5H0_HUMAN RNA-binding motif, single-stranded-interacting protein 1 OS=Homo sapiens OX=9606 GN=RBMS1 PE=1 SV=1;sp|P29558|			0.5	0.5	1	3	0.5	0.5		0.5	0.476621
tr|E9PE10|E9PE10_HUMAN	tr|E9PE10|E9PE10_HUMAN Ribonucleoprotein PTB-binding 2 OS=Homo sapiens OX=9606 GN=RAVER2 PE=1 SV=1			0.5	1	0.5	3	0.5	0.5		0.5	0.476621
sp|Q8NC60|NOA1_HUMAN	sp|Q8NC60|NOA1_HUMAN Nitric oxide-associated protein 1 OS=Homo sapiens OX=9606 GN=NOA1 PE=1 SV=2			0.5	0.5	1	0.5	0.5	3		0.5	0.476621
sp|Q969M3|YIPF5_HUMAN	sp|Q969M3|YIPF5_HUMAN Protein YIPF5 OS=Homo sapiens OX=9606 GN=YIPF5 PE=1 SV=1			0.5	0.5	1	0.5	0.5	3		0.5	0.476621
tr|E9PDU5|E9PDU5_HUMAN;sp|Q9NNW5|WDR6_HUMAN;tr|A0A087X295|A0A087X295_HUMAN;tr|E9PBK6|E9PBK6_HUMAN	tr|E9PDU5|E9PDU5_HUMAN WD repeat-containing protein 6 OS=Homo sapiens OX=9606 GN=WDR6 PE=1 SV=1;sp|Q9NNW5|WDR6_HUMAN WD repeat-containing protein 6 OS=Homo sapiens OX=9606 GN=WDR6 PE=1 SV=1;tr|A0A087X295|A0A087X295_HUMAN WD repeat-containing protein 6 OS=H			0.5	0.5	1	0.5	0.5	3		0.5	0.476621
tr|A0A087X1B2|A0A087X1B2_HUMAN;tr|B9A018|B9A018_HUMAN;sp|Q53GS9|SNUT2_HUMAN;tr|A0A087WW31|A0A087WW31_HUMAN	tr|A0A087X1B2|A0A087X1B2_HUMAN U4/U6.U5 tri-snRNP-associated protein 2 OS=Homo sapiens OX=9606 GN=USP39 PE=1 SV=1;tr|B9A018|B9A018_HUMAN U4/U6.U5 tri-snRNP-associated protein 2 OS=Homo sapiens OX=9606 GN=USP39 PE=1 SV=1;sp|Q53GS9|SNUT2_HUMAN U4/U6.U5 tri-s			0.5	0.5	1	0.5	0.5	3		0.5	0.476621
tr|Q5T8U5|Q5T8U5_HUMAN;sp|O15260|SURF4_HUMAN;tr|B7Z1G8|B7Z1G8_HUMAN	tr|Q5T8U5|Q5T8U5_HUMAN Surfeit 4 OS=Homo sapiens OX=9606 GN=SURF4 PE=1 SV=1;sp|O15260|SURF4_HUMAN Surfeit locus protein 4 OS=Homo sapiens OX=9606 GN=SURF4 PE=1 SV=3;tr|B7Z1G8|B7Z1G8_HUMAN Surfeit 4, isoform CRA_b OS=Homo sapiens OX=9606 GN=SURF4 PE=1 SV=1			0.5	0.5	1	0.5	0.5	3		0.5	0.476621
tr|K7EM09|K7EM09_HUMAN;tr|K7EPR0|K7EPR0_HUMAN;tr|K7ELQ9|K7ELQ9_HUMAN;sp|Q6UW68|TM205_HUMAN	tr|K7EM09|K7EM09_HUMAN Transmembrane protein 205 (Fragment) OS=Homo sapiens OX=9606 GN=TMEM205 PE=1 SV=1;tr|K7EPR0|K7EPR0_HUMAN Transmembrane protein 205 OS=Homo sapiens OX=9606 GN=TMEM205 PE=1 SV=1;tr|K7ELQ9|K7ELQ9_HUMAN Transmembrane protein 205 (Fragmen			0.5	0.5	1	0.5	0.5	3		0.5	0.476621
tr|A0A0A0MTI6|A0A0A0MTI6_HUMAN;sp|Q9NYP7|ELOV5_HUMAN	tr|A0A0A0MTI6|A0A0A0MTI6_HUMAN Elongation of very long chain fatty acids protein OS=Homo sapiens OX=9606 GN=ELOVL5 PE=1 SV=1;sp|Q9NYP7|ELOV5_HUMAN Elongation of very long chain fatty acids protein 5 OS=Homo sapiens OX=9606 GN=ELOVL5 PE=1 SV=1			0.5	0.5	1	0.5	0.5	3		0.5	0.476621
sp|Q8IVS2|FABD_HUMAN	sp|Q8IVS2|FABD_HUMAN Malonyl-CoA-acyl carrier protein transacylase, mitochondrial OS=Homo sapiens OX=9606 GN=MCAT PE=1 SV=2			1	0.5	0.5	3	0.5	0.5		0.5	0.476621
sp|P04083|ANXA1_HUMAN;tr|Q5T3N1|Q5T3N1_HUMAN	sp|P04083|ANXA1_HUMAN Annexin A1 OS=Homo sapiens OX=9606 GN=ANXA1 PE=1 SV=2			0.5	1	0.5	0.5	3	0.5		0.5	0.476621
sp|Q14004|CDK13_HUMAN;tr|A0A2R8Y4Z0|A0A2R8Y4Z0_HUMAN;tr|A0A087X209|A0A087X209_HUMAN;tr|A0A2R8YD28|A0A2R8YD28_HUMAN;tr|A0A2R8Y644|A0A2R8Y644_HUMAN;tr|Q9BVE2|Q9BVE2_HUMAN;tr|A0A2R8YEB7|A0A2R8YEB7_HUMAN;tr|A0A2R8Y7Y0|A0A2R8Y7Y0_HUMAN;tr|A0A2R8YCQ1|A0A2R8YCQ1_HUMAN	sp|Q14004|CDK13_HUMAN Cyclin-dependent kinase 13 OS=Homo sapiens OX=9606 GN=CDK13 PE=1 SV=2;tr|A0A2R8Y4Z0|A0A2R8Y4Z0_HUMAN Cyclin-dependent kinase 13 (Fragment) OS=Homo sapiens OX=9606 GN=CDK13 PE=1 SV=1			0.5	0.5	2	0.5	0.5	8		0.333333	0.476621
sp|Q9H0A0|NAT10_HUMAN;tr|A0A087WV29|A0A087WV29_HUMAN;tr|E9PMU0|E9PMU0_HUMAN;tr|E9PJN6|E9PJN6_HUMAN	sp|Q9H0A0|NAT10_HUMAN RNA cytidine acetyltransferase OS=Homo sapiens OX=9606 GN=NAT10 PE=1 SV=2;tr|A0A087WV29|A0A087WV29_HUMAN RNA cytidine acetyltransferase OS=Homo sapiens OX=9606 GN=NAT10 PE=1 SV=1			1	0.5	2	0.5	0.5	10		0.318182	0.477952
sp|P78527|PRKDC_HUMAN;tr|F5GX40|F5GX40_HUMAN	sp|P78527|PRKDC_HUMAN DNA-dependent protein kinase catalytic subunit OS=Homo sapiens OX=9606 GN=PRKDC PE=1 SV=3			25	10	36	31	18	50		0.717172	0.478867
sp|P06733|ENOA_HUMAN;tr|A0A2R8Y6G6|A0A2R8Y6G6_HUMAN;tr|K7EM90|K7EM90_HUMAN;tr|A0A2R8YEM5|A0A2R8YEM5_HUMAN;tr|A0A2R8Y879|A0A2R8Y879_HUMAN;tr|K7ERS8|K7ERS8_HUMAN;tr|A0A2R8YEG5|A0A2R8YEG5_HUMAN;tr|A0A2R8Y798|A0A2R8Y798_HUMAN;tr|A0A2R8Y6I8|A0A2R8Y6I8_HUMAN;tr|E5RI09|E5RI09_HUMAN;tr|E5RG95|E5RG95_HUMAN;tr|K7EPM1|K7EPM1_HUMAN;tr|K7EKN2|K7EKN2_HUMAN;tr|E5RGZ4|E5RGZ4_HUMAN;sp|P13929|ENOB_HUMAN;sp|P09104|…	sp|P06733|ENOA_HUMAN Alpha-enolase OS=Homo sapiens OX=9606 GN=ENO1 PE=1 SV=2;tr|A0A2R8Y6G6|A0A2R8Y6G6_HUMAN Alpha-enolase OS=Homo sapiens OX=9606 GN=ENO1 PE=1 SV=1;tr|K7EM90|K7EM90_HUMAN Alpha-enolase (Fragment) OS=Homo sapiens OX=9606 GN=ENO1 PE=1 SV=1			24	19	53	10	18	37		1.47692	0.480061
tr|A0A0A0MR02|A0A0A0MR02_HUMAN;sp|P45880|VDAC2_HUMAN;tr|Q5JSD2|Q5JSD2_HUMAN;tr|Q5JSD1|Q5JSD1_HUMAN;tr|A2A3S1|A2A3S1_HUMAN	tr|A0A0A0MR02|A0A0A0MR02_HUMAN Voltage-dependent anion-selective channel protein 2 (Fragment) OS=Homo sapiens OX=9606 GN=VDAC2 PE=1 SV=1;sp|P45880|VDAC2_HUMAN Voltage-dependent anion-selective channel protein 2 OS=Homo sapiens OX=9606 GN=VDAC2 PE=1 SV=2;tr			5	1	9	1	5	3		1.66667	0.481817
sp|Q86YP4|P66A_HUMAN;tr|V9GYX5|V9GYX5_HUMAN;tr|C9JVY3|C9JVY3_HUMAN;tr|V9GY85|V9GY85_HUMAN;tr|H7C3H1|H7C3H1_HUMAN;tr|C9JMI3|C9JMI3_HUMAN;tr|C9JGN4|C9JGN4_HUMAN;tr|C9JHD7|C9JHD7_HUMAN;tr|C9JJK9|C9JJK9_HUMAN;tr|A0A0U1RR30|A0A0U1RR30_HUMAN;tr|A0A0U1RRM1|A0A0U1RRM1_HUMAN;sp|Q8WXI9|P66B_HUMAN	sp|Q86YP4|P66A_HUMAN Transcriptional repressor p66-alpha OS=Homo sapiens OX=9606 GN=GATAD2A PE=1 SV=1			3	0.5	4	0.5	1	3		1.66667	0.481817
sp|Q13247|SRSF6_HUMAN	sp|Q13247|SRSF6_HUMAN Serine/arginine-rich splicing factor 6 OS=Homo sapiens OX=9606 GN=SRSF6 PE=1 SV=2			2	4	6	3	2	4		1.33333	0.481817
sp|Q3ZCQ8|TIM50_HUMAN;tr|M0R0C3|M0R0C3_HUMAN;tr|M0R2F8|M0R2F8_HUMAN;tr|M0QXC3|M0QXC3_HUMAN;tr|M0R2Z3|M0R2Z3_HUMAN;tr|M0R303|M0R303_HUMAN;tr|M0R2D2|M0R2D2_HUMAN;tr|M0R047|M0R047_HUMAN;tr|M0R1Y4|M0R1Y4_HUMAN;tr|M0R003|M0R003_HUMAN	sp|Q3ZCQ8|TIM50_HUMAN Mitochondrial import inner membrane translocase subunit TIM50 OS=Homo sapiens OX=9606 GN=TIMM50 PE=1 SV=2;tr|M0R0C3|M0R0C3_HUMAN Mitochondrial import inner membrane translocase subunit TIM50 (Fragment) OS=Homo sapiens OX=9606 GN=TIMM5			1	0.5	5	0.5	0.5	2		2.16667	0.482651
sp|Q6IQ49|SDE2_HUMAN	sp|Q6IQ49|SDE2_HUMAN Replication stress response regulator SDE2 OS=Homo sapiens OX=9606 GN=SDE2 PE=1 SV=1			0.5	1	1	5	0.5	0.5		0.416667	0.482651
sp|Q8WU90|ZC3HF_HUMAN;tr|F8WB26|F8WB26_HUMAN;tr|H7C466|H7C466_HUMAN	sp|Q8WU90|ZC3HF_HUMAN Zinc finger CCCH domain-containing protein 15 OS=Homo sapiens OX=9606 GN=ZC3H15 PE=1 SV=1			1	0.5	1	5	0.5	0.5		0.416667	0.482651
sp|P56182|RRP1_HUMAN;tr|D6RE82|D6RE82_HUMAN	sp|P56182|RRP1_HUMAN Ribosomal RNA processing protein 1 homolog A OS=Homo sapiens OX=9606 GN=RRP1 PE=1 SV=1			5	8	15	16	4	22		0.666667	0.484513
sp|P61353|RL27_HUMAN;tr|K7ELC7|K7ELC7_HUMAN;tr|K7EQQ9|K7EQQ9_HUMAN;tr|K7ERY7|K7ERY7_HUMAN	sp|P61353|RL27_HUMAN 60S ribosomal protein L27 OS=Homo sapiens OX=9606 GN=RPL27 PE=1 SV=2;tr|K7ELC7|K7ELC7_HUMAN 60S ribosomal protein L27 (Fragment) OS=Homo sapiens OX=9606 GN=RPL27 PE=1 SV=1			5	6	9	4	8	18		0.666667	0.484661
sp|O75592|MYCB2_HUMAN;tr|A0A499FJI4|A0A499FJI4_HUMAN;tr|H7C3U4|H7C3U4_HUMAN	sp|O75592|MYCB2_HUMAN E3 ubiquitin-protein ligase MYCBP2 OS=Homo sapiens OX=9606 GN=MYCBP2 PE=1 SV=4;tr|A0A499FJI4|A0A499FJI4_HUMAN E3 ubiquitin-protein ligase MYCBP2 OS=Homo sapiens OX=9606 GN=MYCBP2 PE=1 SV=1			1	0.5	3	0.5	0.5	14		0.3	0.485948
sp|P05114|HMGN1_HUMAN;tr|F2Z2W6|F2Z2W6_HUMAN;tr|F2Z2Y5|F2Z2Y5_HUMAN;tr|H7BXJ5|H7BXJ5_HUMAN;tr|A0A494C035|A0A494C035_HUMAN;tr|A6NL93|A6NL93_HUMAN;tr|A6NEL0|A6NEL0_HUMAN	sp|P05114|HMGN1_HUMAN Non-histone chromosomal protein HMG-14 OS=Homo sapiens OX=9606 GN=HMGN1 PE=1 SV=3;tr|F2Z2W6|F2Z2W6_HUMAN Non-histone chromosomal protein HMG-14 OS=Homo sapiens OX=9606 GN=HMGN1 PE=1 SV=1;tr|F2Z2Y5|F2Z2Y5_HUMAN Non-histone chromosomal			4	1	1	0.5	2	1		1.71429	0.488251
sp|P62263|RS14_HUMAN;tr|A0A2R8Y811|A0A2R8Y811_HUMAN;tr|E5RH77|E5RH77_HUMAN	sp|P62263|RS14_HUMAN 40S ribosomal protein S14 OS=Homo sapiens OX=9606 GN=RPS14 PE=1 SV=3;tr|A0A2R8Y811|A0A2R8Y811_HUMAN 40S ribosomal protein S14 (Fragment) OS=Homo sapiens OX=9606 GN=RPS14 PE=1 SV=1;tr|E5RH77|E5RH77_HUMAN 40S ribosomal protein S14 OS=Hom			12	9	18	4	9	16		1.34483	0.488251
tr|A0A3B3ISF0|A0A3B3ISF0_HUMAN;sp|Q659C4|LAR1B_HUMAN;tr|A0A3B3IT29|A0A3B3IT29_HUMAN;tr|A0A3B3ISF8|A0A3B3ISF8_HUMAN;tr|G3V0E9|G3V0E9_HUMAN;tr|H0Y9K3|H0Y9K3_HUMAN;tr|D6R9W6|D6R9W6_HUMAN;tr|D6RJB0|D6RJB0_HUMAN	tr|A0A3B3ISF0|A0A3B3ISF0_HUMAN La-related protein 1B OS=Homo sapiens OX=9606 GN=LARP1B PE=1 SV=1;sp|Q659C4|LAR1B_HUMAN La-related protein 1B OS=Homo sapiens OX=9606 GN=LARP1B PE=1 SV=2;tr|A0A3B3IT29|A0A3B3IT29_HUMAN La-related protein 1B OS=Homo sapiens OX			1	1	1	4	0.5	1		0.545455	0.488251
sp|Q9NY93|DDX56_HUMAN;tr|G3V0G3|G3V0G3_HUMAN;tr|F8WDT8|F8WDT8_HUMAN;tr|H7C3E9|H7C3E9_HUMAN;tr|F8WEI3|F8WEI3_HUMAN;tr|H7BZN7|H7BZN7_HUMAN	sp|Q9NY93|DDX56_HUMAN Probable ATP-dependent RNA helicase DDX56 OS=Homo sapiens OX=9606 GN=DDX56 PE=1 SV=1;tr|G3V0G3|G3V0G3_HUMAN DEAD (Asp-Glu-Ala-Asp) box polypeptide 56, isoform CRA_a OS=Homo sapiens OX=9606 GN=DDX56 PE=1 SV=1;tr|F8WDT8|F8WDT8_HUMAN Pro			4	4	7	23	4	3		0.5	0.489823
sp|Q5SSJ5|HP1B3_HUMAN;tr|X6RGJ2|X6RGJ2_HUMAN;tr|B0QZK4|B0QZK4_HUMAN;tr|Q5SWC8|Q5SWC8_HUMAN;tr|B0QZK9|B0QZK9_HUMAN;tr|B0QZK8|B0QZK8_HUMAN	sp|Q5SSJ5|HP1B3_HUMAN Heterochromatin protein 1-binding protein 3 OS=Homo sapiens OX=9606 GN=HP1BP3 PE=1 SV=1;tr|X6RGJ2|X6RGJ2_HUMAN Heterochromatin protein 1-binding protein 3 (Fragment) OS=Homo sapiens OX=9606 GN=HP1BP3 PE=1 SV=1;tr|B0QZK4|B0QZK4_HUMAN H			1	0.5	8	0.5	0.5	36		0.256757	0.490158
sp|Q9C0B9|ZCHC2_HUMAN;tr|K7ESN2|K7ESN2_HUMAN;tr|A0A087WXC7|A0A087WXC7_HUMAN;tr|K7EKB8|K7EKB8_HUMAN;tr|K7ERQ9|K7ERQ9_HUMAN	sp|Q9C0B9|ZCHC2_HUMAN Zinc finger CCHC domain-containing protein 2 OS=Homo sapiens OX=9606 GN=ZCCHC2 PE=1 SV=6;tr|K7ESN2|K7ESN2_HUMAN Zinc finger CCHC domain-containing protein 2 (Fragment) OS=Homo sapiens OX=9606 GN=ZCCHC2 PE=1 SV=1			2	1	1	11	0.5	0.5		0.333333	0.490402
sp|P54886|P5CS_HUMAN	sp|P54886|P5CS_HUMAN Delta-1-pyrroline-5-carboxylate synthase OS=Homo sapiens OX=9606 GN=ALDH18A1 PE=1 SV=2			4	1	8	0.5	2	5		1.73333	0.491046
sp|P34932|HSP74_HUMAN;tr|A0A087WYC1|A0A087WYC1_HUMAN;tr|A0A087WTS8|A0A087WTS8_HUMAN	sp|P34932|HSP74_HUMAN Heat shock 70 kDa protein 4 OS=Homo sapiens OX=9606 GN=HSPA4 PE=1 SV=4;tr|A0A087WYC1|A0A087WYC1_HUMAN Heat shock 70 kDa protein 4 OS=Homo sapiens OX=9606 GN=HSPA4 PE=1 SV=1			9	4	16	0.5	7	11		1.56757	0.492096
sp|Q8IWX8|CHERP_HUMAN;tr|J3QK89|J3QK89_HUMAN	sp|Q8IWX8|CHERP_HUMAN Calcium homeostasis endoplasmic reticulum protein OS=Homo sapiens OX=9606 GN=CHERP PE=1 SV=3;tr|J3QK89|J3QK89_HUMAN Calcium homeostasis endoplasmic reticulum protein OS=Homo sapiens OX=9606 GN=CHERP PE=1 SV=1			2	0.5	2	13	0.5	0.5		0.321429	0.492489
sp|O95625|ZBT11_HUMAN;tr|C9J2L2|C9J2L2_HUMAN	sp|O95625|ZBT11_HUMAN Zinc finger and BTB domain-containing protein 11 OS=Homo sapiens OX=9606 GN=ZBTB11 PE=1 SV=2			1	2	5	8	2	3		0.615385	0.492923
sp|O94761|RECQ4_HUMAN;tr|A0A087X072|A0A087X072_HUMAN;tr|A0A087WTJ0|A0A087WTJ0_HUMAN;tr|V9GZ64|V9GZ64_HUMAN;tr|V9GYB6|V9GYB6_HUMAN;tr|V9GYA3|V9GYA3_HUMAN;tr|V9GY60|V9GY60_HUMAN	sp|O94761|RECQ4_HUMAN ATP-dependent DNA helicase Q4 OS=Homo sapiens OX=9606 GN=RECQL4 PE=1 SV=2;tr|A0A087X072|A0A087X072_HUMAN ATP-dependent DNA helicase Q4 OS=Homo sapiens OX=9606 GN=RECQL4 PE=1 SV=1			2	1	3	19	0.5	0.5		0.3	0.493094
sp|P46779|RL28_HUMAN;tr|H0YKD8|H0YKD8_HUMAN;tr|H0YMF4|H0YMF4_HUMAN;tr|H0YLP6|H0YLP6_HUMAN	sp|P46779|RL28_HUMAN 60S ribosomal protein L28 OS=Homo sapiens OX=9606 GN=RPL28 PE=1 SV=3;tr|H0YKD8|H0YKD8_HUMAN 60S ribosomal protein L28 OS=Homo sapiens OX=9606 GN=RPL28 PE=1 SV=1;tr|H0YMF4|H0YMF4_HUMAN 60S ribosomal protein L28 OS=Homo sapiens OX=9606 G			4	3	11	5	5	22		0.5625	0.493533
tr|C9J4Z3|C9J4Z3_HUMAN;sp|P61513|RL37A_HUMAN;tr|M0R0A1|M0R0A1_HUMAN;tr|Q6P4E4|Q6P4E4_HUMAN;tr|E9PEL3|E9PEL3_HUMAN;tr|M0R2L6|M0R2L6_HUMAN;tr|G5E9R3|G5E9R3_HUMAN;sp|A6NKH3|RL37L_HUMAN	tr|C9J4Z3|C9J4Z3_HUMAN 60S ribosomal protein L37a OS=Homo sapiens OX=9606 GN=RPL37A PE=1 SV=1;sp|P61513|RL37A_HUMAN 60S ribosomal protein L37a OS=Homo sapiens OX=9606 GN=RPL37A PE=1 SV=2;tr|M0R0A1|M0R0A1_HUMAN 60S ribosomal protein L37a OS=Homo sapiens OX=			3	1	3	0.5	4	7		0.608696	0.493548
tr|E9PJ24|E9PJ24_HUMAN;tr|B7ZM65|B7ZM65_HUMAN;tr|F8WEF5|F8WEF5_HUMAN;tr|A0A0J9YYB5|A0A0J9YYB5_HUMAN;tr|A0A0J9YWD5|A0A0J9YWD5_HUMAN;sp|Q9P1Y6|PHRF1_HUMAN;tr|A0A0J9YX88|A0A0J9YX88_HUMAN	tr|E9PJ24|E9PJ24_HUMAN PHD and RING finger domain-containing protein 1 OS=Homo sapiens OX=9606 GN=PHRF1 PE=1 SV=1;tr|B7ZM65|B7ZM65_HUMAN PHD and RING finger domain-containing protein 1 OS=Homo sapiens OX=9606 GN=PHRF1 PE=1 SV=1;tr|F8WEF5|F8WEF5_HUMAN PHD a			2	0.5	3	7	1	2		0.55	0.493548
sp|Q9BQG0|MBB1A_HUMAN;tr|I3L1L3|I3L1L3_HUMAN;tr|I3L2H8|I3L2H8_HUMAN;tr|I3L311|I3L311_HUMAN	sp|Q9BQG0|MBB1A_HUMAN Myb-binding protein 1A OS=Homo sapiens OX=9606 GN=MYBBP1A PE=1 SV=2;tr|I3L1L3|I3L1L3_HUMAN Myb-binding protein 1A (Fragment) OS=Homo sapiens OX=9606 GN=MYBBP1A PE=1 SV=1			20	24	60	26	28	139		0.53886	0.493823
sp|Q76FK4|NOL8_HUMAN;tr|F5H101|F5H101_HUMAN;tr|F8WE42|F8WE42_HUMAN;tr|F5GWN9|F5GWN9_HUMAN;tr|A0A0A0MSJ1|A0A0A0MSJ1_HUMAN;tr|F5H8B8|F5H8B8_HUMAN;tr|F5H797|F5H797_HUMAN;tr|F5H692|F5H692_HUMAN;tr|F5H7D5|F5H7D5_HUMAN;tr|F5H532|F5H532_HUMAN;tr|F5H0I5|F5H0I5_HUMAN;tr|F5GXV1|F5GXV1_HUMAN	sp|Q76FK4|NOL8_HUMAN Nucleolar protein 8 OS=Homo sapiens OX=9606 GN=NOL8 PE=1 SV=1;tr|F5H101|F5H101_HUMAN Nucleolar protein 8 OS=Homo sapiens OX=9606 GN=NOL8 PE=1 SV=1;tr|F8WE42|F8WE42_HUMAN Nucleolar protein 8 (Fragment) OS=Homo sapiens OX=9606 GN=NOL8 PE			4	2	3	28	0.5	1		0.305085	0.49459
tr|F5H5U2|F5H5U2_HUMAN;sp|Q8NHQ9|DDX55_HUMAN;tr|E7EX41|E7EX41_HUMAN;tr|F5H2I2|F5H2I2_HUMAN;tr|F5H735|F5H735_HUMAN	tr|F5H5U2|F5H5U2_HUMAN RNA helicase OS=Homo sapiens OX=9606 GN=DDX55 PE=1 SV=1;sp|Q8NHQ9|DDX55_HUMAN ATP-dependent RNA helicase DDX55 OS=Homo sapiens OX=9606 GN=DDX55 PE=1 SV=3			0.5	0.5	2	7	0.5	0.5		0.375	0.495212
sp|Q9HAZ1|CLK4_HUMAN;tr|B7ZL31|B7ZL31_HUMAN;tr|A0A087WX74|A0A087WX74_HUMAN;tr|E7ES88|E7ES88_HUMAN	sp|Q9HAZ1|CLK4_HUMAN Dual specificity protein kinase CLK4 OS=Homo sapiens OX=9606 GN=CLK4 PE=1 SV=1;tr|B7ZL31|B7ZL31_HUMAN CLK4 protein OS=Homo sapiens OX=9606 GN=CLK4 PE=1 SV=1;tr|A0A087WX74|A0A087WX74_HUMAN Dual-specificity protein kinase CLK4 OS=Homo sa			0.5	2	0.5	7	0.5	0.5		0.375	0.495212
sp|P13667|PDIA4_HUMAN;tr|A0A499FI48|A0A499FI48_HUMAN;tr|C9JMN9|C9JMN9_HUMAN	sp|P13667|PDIA4_HUMAN Protein disulfide-isomerase A4 OS=Homo sapiens OX=9606 GN=PDIA4 PE=1 SV=2;tr|A0A499FI48|A0A499FI48_HUMAN Protein disulfide-isomerase OS=Homo sapiens OX=9606 GN=PDIA4 PE=1 SV=1			4	3	9	0.5	6	4		1.52381	0.496728
sp|Q9Y6M1|IF2B2_HUMAN;tr|F8W930|F8W930_HUMAN	sp|Q9Y6M1|IF2B2_HUMAN Insulin-like growth factor 2 mRNA-binding protein 2 OS=Homo sapiens OX=9606 GN=IGF2BP2 PE=1 SV=2;tr|F8W930|F8W930_HUMAN Insulin-like growth factor 2 mRNA-binding protein 2 OS=Homo sapiens OX=9606 GN=IGF2BP2 PE=1 SV=1			2	0.5	5	0.5	0.5	3		1.875	0.497012
sp|Q9Y3A4|RRP7A_HUMAN;sp|Q9NSQ0|RRP7B_HUMAN	sp|Q9Y3A4|RRP7A_HUMAN Ribosomal RNA-processing protein 7 homolog A OS=Homo sapiens OX=9606 GN=RRP7A PE=1 SV=2			0.5	2	5	7	2	3		0.625	0.499125
sp|P62851|RS25_HUMAN	sp|P62851|RS25_HUMAN 40S ribosomal protein S25 OS=Homo sapiens OX=9606 GN=RPS25 PE=1 SV=1			2	4	4	0.5	5	1		1.53846	0.499293
sp|P40429|RL13A_HUMAN;tr|M0QYS1|M0QYS1_HUMAN;tr|Q8J015|Q8J015_HUMAN;sp|Q6NVV1|R13P3_HUMAN;tr|M0QZU1|M0QZU1_HUMAN;tr|A0A096LPE0|A0A096LPE0_HUMAN	sp|P40429|RL13A_HUMAN 60S ribosomal protein L13a OS=Homo sapiens OX=9606 GN=RPL13A PE=1 SV=2;tr|M0QYS1|M0QYS1_HUMAN 60S ribosomal protein L13a (Fragment) OS=Homo sapiens OX=9606 GN=RPL13A PE=1 SV=2;tr|Q8J015|Q8J015_HUMAN 60S ribosomal protein L13a OS=Homo			5	8	17	2	12	48		0.483871	0.500704
sp|Q96PK6|RBM14_HUMAN;tr|A0A0A6YYI9|A0A0A6YYI9_HUMAN;tr|F8WDX3|F8WDX3_HUMAN;tr|A0A0A0MSL8|A0A0A0MSL8_HUMAN;tr|B8ZZ74|B8ZZ74_HUMAN	sp|Q96PK6|RBM14_HUMAN RNA-binding protein 14 OS=Homo sapiens OX=9606 GN=RBM14 PE=1 SV=2			9	10	10	22	8	9		0.74359	0.501899
sp|P35573|GDE_HUMAN	sp|P35573|GDE_HUMAN Glycogen debranching enzyme OS=Homo sapiens OX=9606 GN=AGL PE=1 SV=3			1	0.5	6	0.5	1	2		2.14286	0.502309
tr|A3KFJ0|A3KFJ0_HUMAN;sp|O14965|AURKA_HUMAN;tr|Q5QPD4|Q5QPD4_HUMAN;tr|A3KFJ1|A3KFJ1_HUMAN;tr|Q5QPD2|Q5QPD2_HUMAN;tr|A3KFJ2|A3KFJ2_HUMAN;tr|Q5QPD1|Q5QPD1_HUMAN	tr|A3KFJ0|A3KFJ0_HUMAN Aurora kinase A OS=Homo sapiens OX=9606 GN=AURKA PE=1 SV=1;sp|O14965|AURKA_HUMAN Aurora kinase A OS=Homo sapiens OX=9606 GN=AURKA PE=1 SV=2;tr|Q5QPD4|Q5QPD4_HUMAN Aurora kinase A (Fragment) OS=Homo sapiens OX=9606 GN=AURKA PE=1 SV=1;			0.5	2	1	6	1	0.5		0.466667	0.502309
sp|O43823|AKAP8_HUMAN;tr|M0QYL4|M0QYL4_HUMAN	sp|O43823|AKAP8_HUMAN A-kinase anchor protein 8 OS=Homo sapiens OX=9606 GN=AKAP8 PE=1 SV=1			2	3	7	41	0.5	0.5		0.285714	0.502536
sp|Q9BXP5|SRRT_HUMAN;tr|H7C3A1|H7C3A1_HUMAN;tr|H7C1K0|H7C1K0_HUMAN;tr|A0A0A0MSP6|A0A0A0MSP6_HUMAN	sp|Q9BXP5|SRRT_HUMAN Serrate RNA effector molecule homolog OS=Homo sapiens OX=9606 GN=SRRT PE=1 SV=1;tr|H7C3A1|H7C3A1_HUMAN Serrate RNA effector molecule homolog (Fragment) OS=Homo sapiens OX=9606 GN=SRRT PE=1 SV=1			8	0.5	10	4	5	3		1.54167	0.503213
sp|Q02878|RL6_HUMAN;tr|F8VZ45|F8VZ45_HUMAN;tr|U3KQR5|U3KQR5_HUMAN;tr|F8VZA3|F8VZA3_HUMAN;tr|F8VWR1|F8VWR1_HUMAN;tr|F8VU16|F8VU16_HUMAN;tr|F8VR69|F8VR69_HUMAN	sp|Q02878|RL6_HUMAN 60S ribosomal protein L6 OS=Homo sapiens OX=9606 GN=RPL6 PE=1 SV=3			11	18	45	19	20	95		0.552239	0.50323
sp|P20700|LMNB1_HUMAN;tr|E9PBF6|E9PBF6_HUMAN;tr|A0A0D9SFE5|A0A0D9SFE5_HUMAN;tr|A0A0D9SFY5|A0A0D9SFY5_HUMAN	sp|P20700|LMNB1_HUMAN Lamin-B1 OS=Homo sapiens OX=9606 GN=LMNB1 PE=1 SV=2;tr|E9PBF6|E9PBF6_HUMAN Lamin-B1 OS=Homo sapiens OX=9606 GN=LMNB1 PE=1 SV=1;tr|A0A0D9SFE5|A0A0D9SFE5_HUMAN Lamin B1, isoform CRA_a OS=Homo sapiens OX=9606 GN=LMNB1 PE=1 SV=1			1	0.5	10	0.5	1	3		2.55556	0.503762
sp|Q15637|SF01_HUMAN;tr|F8WEV5|F8WEV5_HUMAN;tr|C9J792|C9J792_HUMAN	sp|Q15637|SF01_HUMAN Splicing factor 1 OS=Homo sapiens OX=9606 GN=SF1 PE=1 SV=4			7	4	13	36	3	8		0.510638	0.509695
sp|Q9Y5J1|UTP18_HUMAN;tr|J3KSR7|J3KSR7_HUMAN;tr|J3QR85|J3QR85_HUMAN	sp|Q9Y5J1|UTP18_HUMAN U3 small nucleolar RNA-associated protein 18 homolog OS=Homo sapiens OX=9606 GN=UTP18 PE=1 SV=3			1	1	3	2	0.5	7		0.526316	0.509751
sp|P31939|PUR9_HUMAN;tr|H7C1S2|H7C1S2_HUMAN;tr|F8WEF0|F8WEF0_HUMAN;tr|C9JLK0|C9JLK0_HUMAN	sp|P31939|PUR9_HUMAN Bifunctional purine biosynthesis protein PURH OS=Homo sapiens OX=9606 GN=ATIC PE=1 SV=3			2	1	17	0.5	4	4		2.35294	0.509892
sp|O75616|ERAL1_HUMAN;tr|J3QSB2|J3QSB2_HUMAN;tr|J3QRV9|J3QRV9_HUMAN;tr|J3QT61|J3QT61_HUMAN;tr|K7EQJ8|K7EQJ8_HUMAN	sp|O75616|ERAL1_HUMAN GTPase Era, mitochondrial OS=Homo sapiens OX=9606 GN=ERAL1 PE=1 SV=2;tr|J3QSB2|J3QSB2_HUMAN GTPase Era, mitochondrial (Fragment) OS=Homo sapiens OX=9606 GN=ERAL1 PE=1 SV=1;tr|J3QRV9|J3QRV9_HUMAN GTPase Era, mitochondrial (Fragment) OS			0.5	1	2	8	0.5	0.5		0.388889	0.510144
sp|Q15032|R3HD1_HUMAN;tr|H7C207|H7C207_HUMAN;tr|H7C2F9|H7C2F9_HUMAN	sp|Q15032|R3HD1_HUMAN R3H domain-containing protein 1 OS=Homo sapiens OX=9606 GN=R3HDM1 PE=1 SV=3;tr|H7C207|H7C207_HUMAN R3H domain-containing protein 1 (Fragment) OS=Homo sapiens OX=9606 GN=R3HDM1 PE=1 SV=1			5	1	3	21	0.5	2		0.382979	0.510453
sp|Q96GJ1|TRM2_HUMAN	sp|Q96GJ1|TRM2_HUMAN tRNA (uracil(54)-C(5))-methyltransferase homolog OS=Homo sapiens OX=9606 GN=TRMT2B PE=1 SV=1			2	1	3	10	2	0.5		0.48	0.510738
sp|Q9NQ55|SSF1_HUMAN;tr|A0A0A6YYI3|A0A0A6YYI3_HUMAN;tr|A0A0B4J1V8|A0A0B4J1V8_HUMAN;tr|A8MV53|A8MV53_HUMAN;tr|C9J3W3|C9J3W3_HUMAN;tr|C9JHF7|C9JHF7_HUMAN	sp|Q9NQ55|SSF1_HUMAN Suppressor of SWI4 1 homolog OS=Homo sapiens OX=9606 GN=PPAN PE=2 SV=1;tr|A0A0A6YYI3|A0A0A6YYI3_HUMAN Protein PPAN-P2RY11 OS=Homo sapiens OX=9606 GN=PPAN-P2RY11 PE=4 SV=1;tr|A0A0B4J1V8|A0A0B4J1V8_HUMAN HCG2039996 OS=Homo sapiens OX=960			4	8	7	12	2	13		0.703704	0.512225
sp|O76003|GLRX3_HUMAN	sp|O76003|GLRX3_HUMAN Glutaredoxin-3 OS=Homo sapiens OX=9606 GN=GLRX3 PE=1 SV=2			4	0.5	0.5	14	0.5	0.5		0.333333	0.512993
sp|Q9BTT0|AN32E_HUMAN;tr|E9PPH5|E9PPH5_HUMAN;tr|Q5TB19|Q5TB19_HUMAN;tr|Q5TB25|Q5TB25_HUMAN;tr|E9PLC4|E9PLC4_HUMAN;tr|H0YCE2|H0YCE2_HUMAN	sp|Q9BTT0|AN32E_HUMAN Acidic leucine-rich nuclear phosphoprotein 32 family member E OS=Homo sapiens OX=9606 GN=ANP32E PE=1 SV=1;tr|E9PPH5|E9PPH5_HUMAN Acidic leucine-rich nuclear phosphoprotein 32 family member E (Fragment) OS=Homo sapiens OX=9606 GN=ANP32			1	2	4	0.5	3	1		1.55556	0.514519
sp|P00441|SODC_HUMAN;tr|H7BYH4|H7BYH4_HUMAN	sp|P00441|SODC_HUMAN Superoxide dismutase [Cu-Zn] OS=Homo sapiens OX=9606 GN=SOD1 PE=1 SV=2;tr|H7BYH4|H7BYH4_HUMAN Superoxide dismutase [Cu-Zn] OS=Homo sapiens OX=9606 GN=SOD1 PE=1 SV=1			0.5	0.5	10	0.5	0.5	3		2.75	0.515467
sp|P51572|BAP31_HUMAN;tr|C9JSP1|C9JSP1_HUMAN;tr|C9JQ75|C9JQ75_HUMAN;tr|C9J0M4|C9J0M4_HUMAN;tr|A0A2R8Y5M6|A0A2R8Y5M6_HUMAN;tr|C9JMD7|C9JMD7_HUMAN;tr|C9JM14|C9JM14_HUMAN	sp|P51572|BAP31_HUMAN B-cell receptor-associated protein 31 OS=Homo sapiens OX=9606 GN=BCAP31 PE=1 SV=3;tr|C9JSP1|C9JSP1_HUMAN B-cell receptor-associated protein 31 (Fragment) OS=Homo sapiens OX=9606 GN=BCAP31 PE=1 SV=1;tr|C9JQ75|C9JQ75_HUMAN B-cell recept			2	0.5	4	0.5	2	12		0.448276	0.516187
sp|P42677|RS27_HUMAN;tr|C9J1C5|C9J1C5_HUMAN	sp|P42677|RS27_HUMAN 40S ribosomal protein S27 OS=Homo sapiens OX=9606 GN=RPS27 PE=1 SV=3			2	2	8	3	4	13		0.6	0.516968
tr|A0A3B3ITJ4|A0A3B3ITJ4_HUMAN	tr|A0A3B3ITJ4|A0A3B3ITJ4_HUMAN Heterogeneous nuclear ribonucleoprotein L (Fragment) OS=Homo sapiens OX=9606 GN=HNRNPL PE=1 SV=1			1	2	1	7	0.5	1		0.470588	0.517295
sp|Q8TCT9|HM13_HUMAN;tr|A0A3B3IUB5|A0A3B3IUB5_HUMAN;tr|A0A075B6F6|A0A075B6F6_HUMAN;tr|A0A0S2Z6F0|A0A0S2Z6F0_HUMAN;tr|A0A3B3IT72|A0A3B3IT72_HUMAN;tr|A0A0C4DGU3|A0A0C4DGU3_HUMAN	sp|Q8TCT9|HM13_HUMAN Minor histocompatibility antigen H13 OS=Homo sapiens OX=9606 GN=HM13 PE=1 SV=1;tr|A0A3B3IUB5|A0A3B3IUB5_HUMAN Minor histocompatibility antigen H13 OS=Homo sapiens OX=9606 GN=HM13 PE=1 SV=1;tr|A0A075B6F6|A0A075B6F6_HUMAN Minor histocomp			2	0.5	2	0.5	2	0.5		1.5	0.518519
sp|Q9Y295|DRG1_HUMAN;tr|H0YI06|H0YI06_HUMAN	sp|Q9Y295|DRG1_HUMAN Developmentally-regulated GTP-binding protein 1 OS=Homo sapiens OX=9606 GN=DRG1 PE=1 SV=1			2	0.5	2	0.5	0.5	2		1.5	0.518519
sp|Q8NEF9|SRFB1_HUMAN	sp|Q8NEF9|SRFB1_HUMAN Serum response factor-binding protein 1 OS=Homo sapiens OX=9606 GN=SRFBP1 PE=1 SV=1			0.5	0.5	4	1	0.5	1		2	0.518519
sp|Q96HS1|PGAM5_HUMAN;tr|F5GXG4|F5GXG4_HUMAN	sp|Q96HS1|PGAM5_HUMAN Serine/threonine-protein phosphatase PGAM5, mitochondrial OS=Homo sapiens OX=9606 GN=PGAM5 PE=1 SV=2			0.5	0.5	4	0.5	1	1		2	0.518519
sp|O43818|U3IP2_HUMAN	sp|O43818|U3IP2_HUMAN U3 small nucleolar RNA-interacting protein 2 OS=Homo sapiens OX=9606 GN=RRP9 PE=1 SV=1			0.5	0.5	4	0.5	1	1		2	0.518519
[truncated: 934 more rows]
