# Supplementary material for: Reactivity-dependent profiling of RNA 5-methylcytidine dioxygenases
Source: Nat Commun. 2022 Jul 19;13:4176. doi: 10.1038/s41467-022-31876-2 (PMC9296451; doi:10.1038/s41467-022-31876-2)
Supplement: Supplementary file 4 — Supplementary Data 2 [file 41467_2022_31876_MOESM4_ESM.xlsx]

## Sheet: trRNA
	5EC rep1					5EC rep2							CTRL rep1				CTRL rep2
NAME	PEAK START	PEAK END	CENTER	CDNA	RPM	PEAK START	PEAK END	CENTER	CDNA	RPM	RPM AVERAGE	STRAND	PEAK START	PEAK END	CDNA	RPM	PEAK START	PEAK END	CDNA	RPM	RPM AVERAGE	RPM ratio 5EC/CTRL
Homo_sapiens_tRNA-Ala-AGC-3-1	34	40	37	48	312.814	34	40	37	59	317.669	315.241	+	NA	NA	NA	NA	NA	NA	NA	NA	NA	NA
Homo_sapiens_tRNA-Ala-AGC-6-1	34	36	35	17	110.788	34	36	35	33	177.679	144.234	+	NA	NA	NA	NA	NA	NA	NA	NA	NA	NA
Homo_sapiens_tRNA-Ala-AGC-6-1	52	54	53	12	78.2034	52	54	53	16	86.1475	82.1754	+	NA	NA	NA	NA	NA	NA	NA	NA	NA	NA
Homo_sapiens_tRNA-Ala-AGC-6-1	44	47	46	12	78.2034	44	47	46	31	166.911	122.557	+	NA	NA	NA	NA	NA	NA	NA	NA	NA	NA
Homo_sapiens_tRNA-Ala-AGC-24-1	57	60	59	12	78.2034	55	60	58	21	113.069	95.636	+	NA	NA	NA	NA	NA	NA	NA	NA	NA	NA
Homo_sapiens_tRNA-Ala-CGC-3-1	34	40	37	48	312.814	34	40	37	62	333.822	323.318	+	NA	NA	NA	NA	NA	NA	NA	NA	NA	NA
Homo_sapiens_tRNA-Ala-CGC-4-1	34	36	35	10	65.1695	34	36	35	12	64.6106	64.8901	+	NA	NA	NA	NA	NA	NA	NA	NA	NA	NA
Homo_sapiens_tRNA-Ala-TGC-4-1	23	25	24	41	267.195	23	25	24	47	253.058	260.127	+	NA	NA	NA	NA	NA	NA	NA	NA	NA	NA
Homo_sapiens_tRNA-Ala-TGC-4-1	34	41	38	163	1062.26	34	41	38	201	1082.23	1072.25	+	NA	NA	NA	NA	NA	NA	NA	NA	NA	NA
Homo_sapiens_tRNA-Arg-CCG-1-1;Homo_sapiens_tRNA-Arg-CCG-1-2;Homo_sapiens_tRNA-Arg-CCG-1-3	31	33	32	169	1101.36	31	33	32	212	1141.45	1121.41	+	NA	NA	NA	NA	NA	NA	NA	NA	NA	NA
Homo_sapiens_tRNA-Arg-CCG-2-1	31	37	34	959	6249.76	31	37	34	1101	5928.02	6088.89	+	NA	NA	NA	NA	NA	NA	NA	NA	NA	NA
Homo_sapiens_tRNA-Arg-CCT-1-1	52	54	53	31	202.025	52	54	53	36	193.832	197.929	+	NA	NA	NA	NA	NA	NA	NA	NA	NA	NA
Homo_sapiens_tRNA-Arg-CCT-1-1	17	20	19	32	208.542	17	20	19	45	242.29	225.416	+	NA	NA	NA	NA	NA	NA	NA	NA	NA	NA
Homo_sapiens_tRNA-Arg-CCT-1-1	31	35	33	966	6295.37	31	35	33	1207	6498.75	6397.06	+	NA	NA	NA	NA	NA	NA	NA	NA	NA	NA
Homo_sapiens_tRNA-Arg-CCT-2-1	52	54	53	24	156.407	52	54	53	23	123.837	140.122	+	NA	NA	NA	NA	NA	NA	NA	NA	NA	NA
Homo_sapiens_tRNA-Arg-CCT-2-1	17	20	19	12	78.2034	17	20	19	20	107.684	92.9439	+	NA	NA	NA	NA	NA	NA	NA	NA	NA	NA
Homo_sapiens_tRNA-Arg-CCT-2-1	31	35	33	507	3304.09	31	35	33	636	3424.36	3364.23	+	NA	NA	NA	NA	NA	NA	NA	NA	NA	NA
Homo_sapiens_tRNA-Arg-CCT-3-1	5	9	7	16	104.271	5	9	7	27	145.374	124.823	+	NA	NA	NA	NA	NA	NA	NA	NA	NA	NA
Homo_sapiens_tRNA-Arg-CCT-3-1	31	35	33	415	2704.53	31	35	33	560	3015.16	2859.85	+	NA	NA	NA	NA	NA	NA	NA	NA	NA	NA
Homo_sapiens_tRNA-Arg-CCT-4-1	31	34	33	845	5506.82	31	35	33	1037	5583.43	5545.13	+	NA	NA	NA	NA	NA	NA	NA	NA	NA	NA
Homo_sapiens_tRNA-Arg-CCT-4-1	55	58	57	238	1551.03	56	58	57	216	1162.99	1357.01	+	NA	NA	NA	NA	NA	NA	NA	NA	NA	NA
Homo_sapiens_tRNA-Arg-TCG-1-1	55	58	57	19	123.822	55	58	57	30	161.527	142.674	+	NA	NA	NA	NA	NA	NA	NA	NA	NA	NA
Homo_sapiens_tRNA-Arg-TCG-2-1	35	37	36	16	104.271	35	37	36	18	96.9159	100.594	+	NA	NA	NA	NA	NA	NA	NA	NA	NA	NA
Homo_sapiens_tRNA-Arg-TCG-2-1	56	60	58	47	306.297	56	59	58	51	274.595	290.446	+	NA	NA	NA	NA	NA	NA	NA	NA	NA	NA
Homo_sapiens_tRNA-Arg-TCG-5-1	35	37	36	30	195.509	35	37	36	34	183.063	189.286	+	NA	NA	NA	NA	NA	NA	NA	NA	NA	NA
Homo_sapiens_tRNA-Arg-TCG-5-1	57	59	58	93	606.076	56	59	58	116	624.569	615.323	+	NA	NA	NA	NA	NA	NA	NA	NA	NA	NA
Homo_sapiens_tRNA-Arg-TCT-1-1	31	35	33	71	462.703	31	35	33	85	457.659	460.181	+	NA	NA	NA	NA	NA	NA	NA	NA	NA	NA
Homo_sapiens_tRNA-Arg-TCT-2-1	56	58	57	37	241.127	56	58	57	45	242.29	241.708	+	NA	NA	NA	NA	NA	NA	NA	NA	NA	NA
Homo_sapiens_tRNA-Arg-TCT-3-2;Homo_sapiens_tRNA-Arg-TCT-3-1	31	34	33	18	117.305	31	34	33	30	161.527	139.416	+	NA	NA	NA	NA	NA	NA	NA	NA	NA	NA
Homo_sapiens_tRNA-Asn-GTT-1-1	25	28	27	19	123.822	25	28	27	40	215.369	169.595	+	NA	NA	NA	NA	NA	NA	NA	NA	NA	NA
Homo_sapiens_tRNA-Asn-GTT-3-1	20	26	23	23	149.89	19	26	23	23	123.837	136.863	+	NA	NA	NA	NA	NA	NA	NA	NA	NA	NA
Homo_sapiens_tRNA-Cys-GCA-12-1	35	40	38	31	202.025	35	40	38	47	253.058	227.542	+	NA	NA	NA	NA	NA	NA	NA	NA	NA	NA
Homo_sapiens_tRNA-Cys-GCA-14-1	41	43	42	27	175.958	41	43	42	35	188.448	182.203	+	NA	NA	NA	NA	NA	NA	NA	NA	NA	NA
Homo_sapiens_tRNA-Cys-GCA-17-1	51	54	53	59	384.5	51	54	53	75	403.816	394.158	+	NA	NA	NA	NA	NA	NA	NA	NA	NA	NA
Homo_sapiens_tRNA-Cys-GCA-17-1	33	40	37	114	742.932	33	40	37	173	931.47	837.201	+	NA	NA	NA	NA	NA	NA	NA	NA	NA	NA
Homo_sapiens_tRNA-Cys-GCA-23-1	49	54	52	11	71.6865	48	54	51	14	75.379	73.5328	+	NA	NA	NA	NA	NA	NA	NA	NA	NA	NA
Homo_sapiens_tRNA-Gln-CTG-1-1;Homo_sapiens_tRNA-Gln-CTG-1-2;Homo_sapiens_tRNA-Gln-CTG-1-3;Homo_sapiens_tRNA-Gln-CTG-1-4;Homo_sapiens_tRNA-Gln-CTG-1-5	31	35	33	505	3291.06	30	36	33	666	3585.89	3438.47	+	NA	NA	NA	NA	NA	NA	NA	NA	NA	NA
Homo_sapiens_tRNA-Gln-CTG-2-1	31	34	33	197	1283.84	31	34	33	253	1362.21	1323.02	+	NA	NA	NA	NA	NA	NA	NA	NA	NA	NA
Homo_sapiens_tRNA-Gln-CTG-4-1;Homo_sapiens_tRNA-Gln-CTG-4-2	16	19	18	23	149.89	16	19	18	31	166.911	158.4	+	NA	NA	NA	NA	NA	NA	NA	NA	NA	NA
Homo_sapiens_tRNA-Gln-CTG-6-1	29	35	32	19	123.822	31	37	34	15	80.7633	102.293	+	NA	NA	NA	NA	NA	NA	NA	NA	NA	NA
Homo_sapiens_tRNA-Glu-CTC-1-7;Homo_sapiens_tRNA-Glu-CTC-1-6;Homo_sapiens_tRNA-Glu-CTC-1-5;Homo_sapiens_tRNA-Glu-CTC-1-4;Homo_sapiens_tRNA-Glu-CTC-1-3;Homo_sapiens_tRNA-Glu-CTC-1-2;Homo_sapiens_tRNA-Glu-CTC-1-1	1	3	2	1354	8823.95	1	3	2	1417	7629.44	8226.69	+	NA	NA	NA	NA	NA	NA	NA	NA	NA	NA
Homo_sapiens_tRNA-Glu-CTC-1-7;Homo_sapiens_tRNA-Glu-CTC-1-6;Homo_sapiens_tRNA-Glu-CTC-1-5;Homo_sapiens_tRNA-Glu-CTC-1-4;Homo_sapiens_tRNA-Glu-CTC-1-3;Homo_sapiens_tRNA-Glu-CTC-1-2;Homo_sapiens_tRNA-Glu-CTC-1-1	17	20	19	446	2906.56	17	20	19	503	2708.26	2807.41	+	NA	NA	NA	NA	NA	NA	NA	NA	NA	NA
Homo_sapiens_tRNA-Glu-CTC-1-7;Homo_sapiens_tRNA-Glu-CTC-1-6;Homo_sapiens_tRNA-Glu-CTC-1-5;Homo_sapiens_tRNA-Glu-CTC-1-4;Homo_sapiens_tRNA-Glu-CTC-1-3;Homo_sapiens_tRNA-Glu-CTC-1-2;Homo_sapiens_tRNA-Glu-CTC-1-1	30	33	32	1451	9456.1	30	33	32	1560	8399.38	8927.74	+	NA	NA	NA	NA	NA	NA	NA	NA	NA	NA
Homo_sapiens_tRNA-Glu-CTC-2-1	8	10	9	11	71.6865	8	10	9	23	123.837	97.7617	+	NA	NA	NA	NA	NA	NA	NA	NA	NA	NA
Homo_sapiens_tRNA-Glu-CTC-2-1	31	34	33	19	123.822	31	34	33	54	290.748	207.285	+	NA	NA	NA	NA	NA	NA	NA	NA	NA	NA
Homo_sapiens_tRNA-Glu-CTC-2-1	52	57	55	24	156.407	51	58	55	48	258.442	207.425	+	NA	NA	NA	NA	NA	NA	NA	NA	NA	NA
Homo_sapiens_tRNA-Glu-TTC-1-1;Homo_sapiens_tRNA-Glu-TTC-1-2	32	37	35	24	156.407	32	38	35	28	150.758	153.582	+	NA	NA	NA	NA	NA	NA	NA	NA	NA	NA
Homo_sapiens_tRNA-Glu-TTC-2-2;Homo_sapiens_tRNA-Glu-TTC-2-1	29	36	33	45	293.263	30	36	33	54	290.748	292.005	+	NA	NA	NA	NA	NA	NA	NA	NA	NA	NA
Homo_sapiens_tRNA-Glu-TTC-3-1	1	3	2	11	71.6865	1	3	2	14	75.379	73.5328	+	NA	NA	NA	NA	NA	NA	NA	NA	NA	NA
Homo_sapiens_tRNA-Glu-TTC-3-1	32	37	35	18	117.305	32	37	35	20	107.684	112.495	+	NA	NA	NA	NA	NA	NA	NA	NA	NA	NA
Homo_sapiens_tRNA-Glu-TTC-3-1	51	57	54	50	325.848	51	57	54	87	468.427	397.137	+	NA	NA	NA	NA	NA	NA	NA	NA	NA	NA
Homo_sapiens_tRNA-Glu-TTC-4-1;Homo_sapiens_tRNA-Glu-TTC-4-2	31	33	32	76	495.288	30	33	32	116	624.569	559.929	+	NA	NA	NA	NA	NA	NA	NA	NA	NA	NA
Homo_sapiens_tRNA-Gly-CCC-1-2;Homo_sapiens_tRNA-Gly-CCC-1-1	30	35	33	884	5760.98	30	35	33	974	5244.23	5502.61	+	NA	NA	NA	NA	NA	NA	NA	NA	NA	NA
Homo_sapiens_tRNA-Gly-CCC-1-2;Homo_sapiens_tRNA-Gly-CCC-1-1	49	54	52	145	944.958	49	54	52	185	996.08	970.519	+	NA	NA	NA	NA	NA	NA	NA	NA	NA	NA
Homo_sapiens_tRNA-Gly-CCC-2-1;Homo_sapiens_tRNA-Gly-CCC-2-2	54	57	56	768	5005.02	54	57	56	903	4861.95	4933.48	+	NA	NA	NA	NA	NA	NA	NA	NA	NA	NA
Homo_sapiens_tRNA-Gly-CCC-2-1;Homo_sapiens_tRNA-Gly-CCC-2-2	28	35	32	1936	12616.8	28	35	32	2063	11107.6	11862.2	+	NA	NA	NA	NA	NA	NA	NA	NA	NA	NA
Homo_sapiens_tRNA-Gly-TCC-2-6;Homo_sapiens_tRNA-Gly-TCC-2-4;Homo_sapiens_tRNA-Gly-TCC-2-5;Homo_sapiens_tRNA-Gly-TCC-2-2;Homo_sapiens_tRNA-Gly-TCC-2-3;Homo_sapiens_tRNA-Gly-TCC-2-1	1	5	3	75	488.771	1	5	3	111	597.648	543.21	+	NA	NA	NA	NA	NA	NA	NA	NA	NA	NA
Homo_sapiens_tRNA-Ile-AAT-12-1	25	32	29	55	358.432	25	32	29	66	355.358	356.895	+	NA	NA	NA	NA	NA	NA	NA	NA	NA	NA
Homo_sapiens_tRNA-Ile-TAT-3-1	35	38	37	22	143.373	35	38	37	20	107.684	125.529	+	NA	NA	NA	NA	NA	NA	NA	NA	NA	NA
Homo_sapiens_tRNA-iMet-CAT-1-8;Homo_sapiens_tRNA-iMet-CAT-1-7;Homo_sapiens_tRNA-iMet-CAT-1-6;Homo_sapiens_tRNA-iMet-CAT-1-5;Homo_sapiens_tRNA-iMet-CAT-1-4;Homo_sapiens_tRNA-iMet-CAT-1-3;Homo_sapiens_tRNA-iMet-CAT-1-2;Homo_sapiens_tRNA-iMet-CAT-1-1	24	26	25	1556	10140.4	24	26	25	1860	10014.6	10077.5	+	NA	NA	NA	NA	NA	NA	NA	NA	NA	NA
Homo_sapiens_tRNA-iMet-CAT-1-8;Homo_sapiens_tRNA-iMet-CAT-1-7;Homo_sapiens_tRNA-iMet-CAT-1-6;Homo_sapiens_tRNA-iMet-CAT-1-5;Homo_sapiens_tRNA-iMet-CAT-1-4;Homo_sapiens_tRNA-iMet-CAT-1-3;Homo_sapiens_tRNA-iMet-CAT-1-2;Homo_sapiens_tRNA-iMet-CAT-1-1	30	33	32	2823	18397.4	30	33	32	3054	16443.4	17420.4	+	NA	NA	NA	NA	NA	NA	NA	NA	NA	NA
Homo_sapiens_tRNA-iMet-CAT-1-8;Homo_sapiens_tRNA-iMet-CAT-1-7;Homo_sapiens_tRNA-iMet-CAT-1-6;Homo_sapiens_tRNA-iMet-CAT-1-5;Homo_sapiens_tRNA-iMet-CAT-1-4;Homo_sapiens_tRNA-iMet-CAT-1-3;Homo_sapiens_tRNA-iMet-CAT-1-2;Homo_sapiens_tRNA-iMet-CAT-1-1	52	55	54	779	5076.7	52	55	54	947	5098.85	5087.78	+	NA	NA	NA	NA	NA	NA	NA	NA	NA	NA
Homo_sapiens_tRNA-iMet-CAT-2-1	31	33	32	116	755.966	30	33	32	383	2062.16	1409.06	+	NA	NA	NA	NA	NA	NA	NA	NA	NA	NA
Homo_sapiens_tRNA-iMet-CAT-2-1	52	55	54	27	175.958	52	55	54	47	253.058	214.508	+	NA	NA	NA	NA	NA	NA	NA	NA	NA	NA
Homo_sapiens_tRNA-Leu-CAA-1-2;Homo_sapiens_tRNA-Leu-CAA-1-1	20	22	21	162	1055.75	20	22	21	229	1232.99	1144.37	+	NA	NA	NA	NA	NA	NA	NA	NA	NA	NA
Homo_sapiens_tRNA-Leu-CAA-1-2;Homo_sapiens_tRNA-Leu-CAA-1-1	25	27	26	1398	9110.7	25	27	26	1584	8528.6	8819.65	+	NA	NA	NA	NA	NA	NA	NA	NA	NA	NA
Homo_sapiens_tRNA-Leu-CAA-1-2;Homo_sapiens_tRNA-Leu-CAA-1-1	46	48	47	567	3695.11	46	48	47	713	3838.95	3767.03	+	NA	NA	NA	NA	NA	NA	NA	NA	NA	NA
Homo_sapiens_tRNA-Leu-CAA-1-2;Homo_sapiens_tRNA-Leu-CAA-1-1	1	6	4	343	2235.31	1	6	4	488	2627.5	2431.41	+	NA	NA	NA	NA	NA	NA	NA	NA	NA	NA
Homo_sapiens_tRNA-Leu-CAA-2-1	25	27	26	1285	8374.28	25	27	26	1433	7715.58	8044.93	+	NA	NA	NA	NA	NA	NA	NA	NA	NA	NA
Homo_sapiens_tRNA-Leu-CAA-2-1	42	44	43	127	827.653	42	44	43	175	942.238	884.945	+	NA	NA	NA	NA	NA	NA	NA	NA	NA	NA
Homo_sapiens_tRNA-Leu-CAA-2-1	19	22	21	96	625.627	19	22	21	138	743.022	684.325	+	NA	NA	NA	NA	NA	NA	NA	NA	NA	NA
Homo_sapiens_tRNA-Leu-CAA-2-1	46	50	48	294	1915.98	46	50	48	358	1927.55	1921.77	+	NA	NA	NA	NA	NA	NA	NA	NA	NA	NA
Homo_sapiens_tRNA-Leu-CAA-2-1	1	6	4	280	1824.75	1	6	4	399	2148.3	1986.52	+	NA	NA	NA	NA	NA	NA	NA	NA	NA	NA
Homo_sapiens_tRNA-Leu-CAA-2-1	32	39	36	6032	39310.2	32	39	36	6434	34642.1	36976.2	+	NA	NA	NA	NA	NA	NA	NA	NA	NA	NA
Homo_sapiens_tRNA-Leu-CAA-3-1	25	27	26	1259	8204.84	25	27	26	1319	7101.78	7653.31	+	NA	NA	NA	NA	NA	NA	NA	NA	NA	NA
Homo_sapiens_tRNA-Leu-CAA-3-1	42	44	43	123	801.585	42	44	43	180	969.159	885.372	+	NA	NA	NA	NA	NA	NA	NA	NA	NA	NA
Homo_sapiens_tRNA-Leu-CAA-3-1	48	50	49	216	1407.66	48	50	49	280	1507.58	1457.62	+	NA	NA	NA	NA	NA	NA	NA	NA	NA	NA
Homo_sapiens_tRNA-Leu-CAA-3-1	18	22	20	176	1146.98	18	22	20	206	1109.15	1128.07	+	NA	NA	NA	NA	NA	NA	NA	NA	NA	NA
Homo_sapiens_tRNA-Leu-CAA-4-1	42	44	43	107	697.314	42	44	43	151	813.017	755.165	+	NA	NA	NA	NA	NA	NA	NA	NA	NA	NA
Homo_sapiens_tRNA-Leu-CAA-4-1	19	22	21	107	697.314	19	22	21	134	721.485	709.399	+	NA	NA	NA	NA	NA	NA	NA	NA	NA	NA
Homo_sapiens_tRNA-Leu-CAA-4-1	45	49	47	213	1388.11	45	49	47	290	1561.42	1474.77	+	NA	NA	NA	NA	NA	NA	NA	NA	NA	NA
Homo_sapiens_tRNA-Leu-CAA-4-1	1	6	4	162	1055.75	1	6	4	247	1329.9	1192.82	+	NA	NA	NA	NA	NA	NA	NA	NA	NA	NA
Homo_sapiens_tRNA-Leu-CAA-6-1	73	75	74	20	130.339	73	75	74	33	177.679	154.009	+	NA	NA	NA	NA	NA	NA	NA	NA	NA	NA
Homo_sapiens_tRNA-Leu-CAA-6-1	67	70	69	390	2541.61	67	70	69	665	3580.5	3061.06	+	NA	NA	NA	NA	NA	NA	NA	NA	NA	NA
Homo_sapiens_tRNA-Leu-CAG-1-1;Homo_sapiens_tRNA-Leu-CAG-1-2;Homo_sapiens_tRNA-Leu-CAG-1-3;Homo_sapiens_tRNA-Leu-CAG-1-4;Homo_sapiens_tRNA-Leu-CAG-1-5;Homo_sapiens_tRNA-Leu-CAG-1-6;Homo_sapiens_tRNA-Leu-CAG-1-7	71	73	72	65	423.602	71	73	72	96	516.885	470.243	+	NA	NA	NA	NA	NA	NA	NA	NA	NA	NA
Homo_sapiens_tRNA-Leu-CAG-1-1;Homo_sapiens_tRNA-Leu-CAG-1-2;Homo_sapiens_tRNA-Leu-CAG-1-3;Homo_sapiens_tRNA-Leu-CAG-1-4;Homo_sapiens_tRNA-Leu-CAG-1-5;Homo_sapiens_tRNA-Leu-CAG-1-6;Homo_sapiens_tRNA-Leu-CAG-1-7	25	28	27	257	1674.86	25	28	27	315	1696.03	1685.44	+	NA	NA	NA	NA	NA	NA	NA	NA	NA	NA
Homo_sapiens_tRNA-Leu-CAG-1-1;Homo_sapiens_tRNA-Leu-CAG-1-2;Homo_sapiens_tRNA-Leu-CAG-1-3;Homo_sapiens_tRNA-Leu-CAG-1-4;Homo_sapiens_tRNA-Leu-CAG-1-5;Homo_sapiens_tRNA-Leu-CAG-1-6;Homo_sapiens_tRNA-Leu-CAG-1-7	66	69	68	1231	8022.37	66	69	68	1390	7484.06	7753.21	+	NA	NA	NA	NA	NA	NA	NA	NA	NA	NA
Homo_sapiens_tRNA-Leu-CAG-1-1;Homo_sapiens_tRNA-Leu-CAG-1-2;Homo_sapiens_tRNA-Leu-CAG-1-3;Homo_sapiens_tRNA-Leu-CAG-1-4;Homo_sapiens_tRNA-Leu-CAG-1-5;Homo_sapiens_tRNA-Leu-CAG-1-6;Homo_sapiens_tRNA-Leu-CAG-1-7	1	6	4	22	143.373	1	6	4	24	129.221	136.297	+	NA	NA	NA	NA	NA	NA	NA	NA	NA	NA
Homo_sapiens_tRNA-Leu-CAG-1-1;Homo_sapiens_tRNA-Leu-CAG-1-2;Homo_sapiens_tRNA-Leu-CAG-1-3;Homo_sapiens_tRNA-Leu-CAG-1-4;Homo_sapiens_tRNA-Leu-CAG-1-5;Homo_sapiens_tRNA-Leu-CAG-1-6;Homo_sapiens_tRNA-Leu-CAG-1-7	32	38	35	1505	9808.01	32	38	35	1788	9626.98	9717.5	+	NA	NA	NA	NA	NA	NA	NA	NA	NA	NA
Homo_sapiens_tRNA-Leu-CAG-2-2;Homo_sapiens_tRNA-Leu-CAG-2-1	25	27	26	99	645.178	25	28	27	215	1157.61	901.392	+	NA	NA	NA	NA	NA	NA	NA	NA	NA	NA
Homo_sapiens_tRNA-Leu-CAG-2-2;Homo_sapiens_tRNA-Leu-CAG-2-1	1	6	4	12	78.2034	1	6	4	14	75.379	76.7912	+	NA	NA	NA	NA	NA	NA	NA	NA	NA	NA
Homo_sapiens_tRNA-Leu-CAG-2-2;Homo_sapiens_tRNA-Leu-CAG-2-1	32	38	35	748	4874.68	31	38	35	1163	6261.85	5568.26	+	NA	NA	NA	NA	NA	NA	NA	NA	NA	NA
Homo_sapiens_tRNA-Leu-TAA-1-1	24	26	25	14	91.2373	24	26	25	21	113.069	102.153	+	NA	NA	NA	NA	NA	NA	NA	NA	NA	NA
Homo_sapiens_tRNA-Leu-TAA-2-1	31	37	34	28	182.475	31	37	34	40	215.369	198.922	+	NA	NA	NA	NA	NA	NA	NA	NA	NA	NA
Homo_sapiens_tRNA-Lys-TTT-1-1	34	38	36	22	143.373	34	38	36	33	177.679	160.526	+	NA	NA	NA	NA	NA	NA	NA	NA	NA	NA
Homo_sapiens_tRNA-Lys-TTT-3-3;Homo_sapiens_tRNA-Lys-TTT-3-2;Homo_sapiens_tRNA-Lys-TTT-3-1;Homo_sapiens_tRNA-Lys-TTT-3-5;Homo_sapiens_tRNA-Lys-TTT-3-4	33	39	36	163	1062.26	33	39	36	197	1060.69	1061.48	+	NA	NA	NA	NA	NA	NA	NA	NA	NA	NA
Homo_sapiens_tRNA-Lys-TTT-6-1	33	38	36	36	234.61	33	38	36	43	231.521	233.066	+	NA	NA	NA	NA	NA	NA	NA	NA	NA	NA
Homo_sapiens_tRNA-Met-CAT-1-1	5	8	7	94	612.593	5	8	7	126	678.411	645.502	+	NA	NA	NA	NA	NA	NA	NA	NA	NA	NA
Homo_sapiens_tRNA-Met-CAT-1-1	24	28	26	1017	6627.74	24	28	26	1347	7252.54	6940.14	+	NA	NA	NA	NA	NA	NA	NA	NA	NA	NA
Homo_sapiens_tRNA-Met-CAT-1-1	13	19	16	802	5226.59	12	19	16	1167	6283.38	5754.99	+	NA	NA	NA	NA	NA	NA	NA	NA	NA	NA
Homo_sapiens_tRNA-Met-CAT-2-1	12	15	14	21	136.856	12	15	14	29	156.142	146.499	+	NA	NA	NA	NA	NA	NA	NA	NA	NA	NA
Homo_sapiens_tRNA-Met-CAT-3-1;Homo_sapiens_tRNA-Met-CAT-3-2	12	15	14	30	195.509	13	15	14	37	199.216	197.362	+	NA	NA	NA	NA	NA	NA	NA	NA	NA	NA
Homo_sapiens_tRNA-Met-CAT-3-1;Homo_sapiens_tRNA-Met-CAT-3-2	25	30	28	669	4359.84	25	31	28	743	4000.47	4180.16	+	NA	NA	NA	NA	NA	NA	NA	NA	NA	NA
Homo_sapiens_tRNA-Met-CAT-4-2;Homo_sapiens_tRNA-Met-CAT-4-3;Homo_sapiens_tRNA-Met-CAT-4-1	12	15	14	23	149.89	12	15	14	27	145.374	147.632	+	NA	NA	NA	NA	NA	NA	NA	NA	NA	NA
Homo_sapiens_tRNA-Met-CAT-5-2;Homo_sapiens_tRNA-Met-CAT-5-1	24	28	26	24	156.407	24	28	26	54	290.748	223.577	+	NA	NA	NA	NA	NA	NA	NA	NA	NA	NA
Homo_sapiens_tRNA-Met-CAT-6-1	14	20	17	22	143.373	14	20	17	37	199.216	171.294	+	NA	NA	NA	NA	NA	NA	NA	NA	NA	NA
Homo_sapiens_tRNA-Met-CAT-6-1	25	32	29	766	4991.98	25	32	29	955	5141.93	5066.96	+	NA	NA	NA	NA	NA	NA	NA	NA	NA	NA
Homo_sapiens_tRNA-Phe-GAA-1-5;Homo_sapiens_tRNA-Phe-GAA-1-4;Homo_sapiens_tRNA-Phe-GAA-1-6;Homo_sapiens_tRNA-Phe-GAA-1-1;Homo_sapiens_tRNA-Phe-GAA-1-3;Homo_sapiens_tRNA-Phe-GAA-1-2	53	55	54	63	410.568	53	55	54	81	436.122	423.345	+	NA	NA	NA	NA	NA	NA	NA	NA	NA	NA
Homo_sapiens_tRNA-Pro-AGG-1-1	29	35	32	17	110.788	29	35	32	32	172.295	141.542	+	NA	NA	NA	NA	NA	NA	NA	NA	NA	NA
Homo_sapiens_tRNA-Pro-AGG-2-4;Homo_sapiens_tRNA-Pro-AGG-2-5;Homo_sapiens_tRNA-Pro-AGG-2-6;Homo_sapiens_tRNA-Pro-AGG-2-7;Homo_sapiens_tRNA-Pro-AGG-2-1;Homo_sapiens_tRNA-Pro-AGG-2-2;Homo_sapiens_tRNA-Pro-AGG-2-3;Homo_sapiens_tRNA-Pro-AGG-2-8	29	32	31	16	104.271	29	32	31	28	150.758	127.515	+	NA	NA	NA	NA	NA	NA	NA	NA	NA	NA
Homo_sapiens_tRNA-Pro-CGG-1-1;Homo_sapiens_tRNA-Pro-CGG-1-3;Homo_sapiens_tRNA-Pro-CGG-1-2	27	32	30	33	215.059	27	32	30	38	204.6	209.83	+	NA	NA	NA	NA	NA	NA	NA	NA	NA	NA
Homo_sapiens_tRNA-Pro-CGG-2-1	4	9	7	10	65.1695	4	9	7	14	75.379	70.2743	+	NA	NA	NA	NA	NA	NA	NA	NA	NA	NA
Homo_sapiens_tRNA-Pro-CGG-2-1	31	38	35	68	443.153	31	38	35	79	425.353	434.253	+	NA	NA	NA	NA	NA	NA	NA	NA	NA	NA
Homo_sapiens_tRNA-Pro-TGG-3-4;Homo_sapiens_tRNA-Pro-TGG-3-5;Homo_sapiens_tRNA-Pro-TGG-3-1;Homo_sapiens_tRNA-Pro-TGG-3-2;Homo_sapiens_tRNA-Pro-TGG-3-3	4	9	7	21	136.856	4	9	7	32	172.295	154.575	+	NA	NA	NA	NA	NA	NA	NA	NA	NA	NA
Homo_sapiens_tRNA-Pro-TGG-2-1	32	36	34	24	156.407	29	36	33	31	166.911	161.659	+	NA	NA	NA	NA	NA	NA	NA	NA	NA	NA
Homo_sapiens_tRNA-SeC-TCA-1-1	74	76	75	10	65.1695	74	76	75	11	59.2264	62.198	+	NA	NA	NA	NA	NA	NA	NA	NA	NA	NA
Homo_sapiens_tRNA-Ser-CGA-1-1	24	26	25	361	2352.62	24	26	25	407	2191.38	2272	+	NA	NA	NA	NA	NA	NA	NA	NA	NA	NA
Homo_sapiens_tRNA-Ser-CGA-1-1	53	55	54	20	130.339	53	55	54	21	113.069	121.704	+	NA	NA	NA	NA	NA	NA	NA	NA	NA	NA
Homo_sapiens_tRNA-Ser-CGA-2-1	39	42	41	13	84.7204	39	42	41	19	102.3	93.5102	+	NA	NA	NA	NA	NA	NA	NA	NA	NA	NA
Homo_sapiens_tRNA-Ser-CGA-3-1	24	26	25	47	306.297	24	26	25	63	339.206	322.751	+	NA	NA	NA	NA	NA	NA	NA	NA	NA	NA
Homo_sapiens_tRNA-Ser-CGA-4-1	24	26	25	292	1902.95	24	26	25	365	1965.24	1934.09	+	NA	NA	NA	NA	NA	NA	NA	NA	NA	NA
Homo_sapiens_tRNA-Thr-CGT-1-1	25	29	27	13	84.7204	25	29	27	17	91.5317	88.126	+	NA	NA	NA	NA	NA	NA	NA	NA	NA	NA
Homo_sapiens_tRNA-Thr-TGT-3-1	31	36	34	15	97.7543	31	36	34	23	123.837	110.796	+	NA	NA	NA	NA	NA	NA	NA	NA	NA	NA
Homo_sapiens_tRNA-Trp-CCA-2-1	31	36	34	821	5350.42	31	36	34	947	5098.85	5224.64	+	NA	NA	NA	NA	NA	NA	NA	NA	NA	NA
Homo_sapiens_tRNA-Trp-CCA-4-1	43	45	44	15	97.7543	43	45	44	16	86.1475	91.9509	+	NA	NA	NA	NA	NA	NA	NA	NA	NA	NA
Homo_sapiens_tRNA-Trp-CCA-4-1	52	55	54	16	104.271	52	55	54	17	91.5317	97.9015	+	NA	NA	NA	NA	NA	NA	NA	NA	NA	NA
Homo_sapiens_tRNA-Trp-CCA-4-1	8	13	11	11	71.6865	8	13	11	15	80.7633	76.2249	+	NA	NA	NA	NA	NA	NA	NA	NA	NA	NA
Homo_sapiens_tRNA-Trp-CCA-4-1	30	37	34	689	4490.18	30	37	34	872	4695.04	4592.61	+	NA	NA	NA	NA	NA	NA	NA	NA	NA	NA
Homo_sapiens_tRNA-Tyr-GTA-9-1	40	46	43	11	71.6865	40	46	43	12	64.6106	68.1485	+	NA	NA	NA	NA	NA	NA	NA	NA	NA	NA
Homo_sapiens_tRNA-Val-AAC-1-1;Homo_sapiens_tRNA-Val-AAC-1-3;Homo_sapiens_tRNA-Val-AAC-1-2;Homo_sapiens_tRNA-Val-AAC-1-5;Homo_sapiens_tRNA-Val-AAC-1-4	16	19	18	23	149.89	16	19	18	78	419.969	284.929	+	NA	NA	NA	NA	NA	NA	NA	NA	NA	NA
Homo_sapiens_tRNA-Val-AAC-2-1	11	18	15	95	619.11	11	18	15	119	640.722	629.916	+	NA	NA	NA	NA	NA	NA	NA	NA	NA	NA
Homo_sapiens_tRNA-Val-AAC-3-1	53	55	54	74	482.254	52	55	54	131	705.333	593.793	+	NA	NA	NA	NA	NA	NA	NA	NA	NA	NA
Homo_sapiens_tRNA-Val-AAC-3-1	33	36	35	55	358.432	33	36	35	86	463.043	410.738	+	NA	NA	NA	NA	NA	NA	NA	NA	NA	NA
Homo_sapiens_tRNA-Val-AAC-3-1	43	46	45	86	560.458	43	46	45	99	533.038	546.748	+	NA	NA	NA	NA	NA	NA	NA	NA	NA	NA
Homo_sapiens_tRNA-Val-AAC-4-1	45	49	47	13	84.7204	44	49	47	17	91.5317	88.126	+	NA	NA	NA	NA	NA	NA	NA	NA	NA	NA
Homo_sapiens_tRNA-Val-AAC-5-1	33	36	35	45	293.263	33	37	35	106	570.727	431.995	+	NA	NA	NA	NA	NA	NA	NA	NA	NA	NA
Homo_sapiens_tRNA-Val-AAC-5-1	55	61	58	928	6047.73	55	60	58	1394	7505.6	6776.66	+	NA	NA	NA	NA	NA	NA	NA	NA	NA	NA
Homo_sapiens_tRNA-Val-CAC-1-7;Homo_sapiens_tRNA-Val-CAC-1-6;Homo_sapiens_tRNA-Val-CAC-1-5;Homo_sapiens_tRNA-Val-CAC-1-4;Homo_sapiens_tRNA-Val-CAC-1-3;Homo_sapiens_tRNA-Val-CAC-1-2;Homo_sapiens_tRNA-Val-CAC-1-1;Homo_sapiens_tRNA-Val-CAC-5-1	31	33	32	1983	12923.1	31	33	32	2078	11188.4	12055.8	+	NA	NA	NA	NA	NA	NA	NA	NA	NA	NA
Homo_sapiens_tRNA-Val-CAC-1-7;Homo_sapiens_tRNA-Val-CAC-1-6;Homo_sapiens_tRNA-Val-CAC-1-5;Homo_sapiens_tRNA-Val-CAC-1-4;Homo_sapiens_tRNA-Val-CAC-1-3;Homo_sapiens_tRNA-Val-CAC-1-2;Homo_sapiens_tRNA-Val-CAC-1-1;Homo_sapiens_tRNA-Val-CAC-5-1	24	27	26	2898	18886.1	24	27	26	3005	16179.6	17532.8	+	NA	NA	NA	NA	NA	NA	NA	NA	NA	NA
Homo_sapiens_tRNA-Val-CAC-14-1	11	13	12	38	247.644	11	13	12	60	323.053	285.349	+	NA	NA	NA	NA	NA	NA	NA	NA	NA	NA
Homo_sapiens_tRNA-Val-CAC-14-1	17	24	21	1152	7507.53	17	24	21	1342	7225.62	7366.57	+	NA	NA	NA	NA	NA	NA	NA	NA	NA	NA
Homo_sapiens_tRNA-Val-CAC-2-1	31	33	32	1353	8817.43	31	33	32	1454	7828.65	8323.04	+	NA	NA	NA	NA	NA	NA	NA	NA	NA	NA
Homo_sapiens_tRNA-Val-CAC-2-1	24	27	26	1975	12871	24	27	26	2246	12093	12482	+	NA	NA	NA	NA	NA	NA	NA	NA	NA	NA
Homo_sapiens_tRNA-Val-CAC-2-1	55	59	57	3070	20007	54	59	57	3557	19151.7	19579.4	+	NA	NA	NA	NA	NA	NA	NA	NA	NA	NA
Homo_sapiens_tRNA-Val-CAC-3-1	11	13	12	262	1707.44	11	13	12	324	1744.49	1725.96	+	NA	NA	NA	NA	NA	NA	NA	NA	NA	NA
Homo_sapiens_tRNA-Val-CAC-3-1	31	33	32	995	6484.37	31	33	32	1182	6364.15	6424.26	+	NA	NA	NA	NA	NA	NA	NA	NA	NA	NA
Homo_sapiens_tRNA-Val-CAC-3-1	56	59	58	2136	13920.2	56	59	58	2288	12319.1	13119.6	+	NA	NA	NA	NA	NA	NA	NA	NA	NA	NA
Homo_sapiens_tRNA-Val-CAC-3-1	19	25	22	3049	19870.2	19	25	22	3425	18440.9	19155.6	+	NA	NA	NA	NA	NA	NA	NA	NA	NA	NA
Homo_sapiens_tRNA-Val-CAC-4-1	31	33	32	101	658.212	31	33	32	197	1060.69	859.451	+	NA	NA	NA	NA	NA	NA	NA	NA	NA	NA
Homo_sapiens_tRNA-Val-CAC-4-1	56	61	59	1592	10375	56	61	59	1761	9481.61	9928.3	+	NA	NA	NA	NA	NA	NA	NA	NA	NA	NA
Homo_sapiens_tRNA-Val-CAC-6-1	31	33	32	118	769	31	33	32	166	893.78	831.39	+	NA	NA	NA	NA	NA	NA	NA	NA	NA	NA
Homo_sapiens_tRNA-Val-CAC-6-1	11	14	13	32	208.542	11	15	13	52	279.979	244.261	+	NA	NA	NA	NA	NA	NA	NA	NA	NA	NA
Homo_sapiens_tRNA-Val-CAC-6-1	19	23	21	312	2033.29	19	23	21	374	2013.7	2023.49	+	NA	NA	NA	NA	NA	NA	NA	NA	NA	NA
Homo_sapiens_tRNA-Val-TAC-4-1	31	33	32	94	612.593	31	33	32	116	624.569	618.581	+	NA	NA	NA	NA	NA	NA	NA	NA	NA	NA
Homo_sapiens_tRNA-Val-TAC-4-1	56	59	58	329	2144.08	55	60	58	741	3989.71	3066.89	+	NA	NA	NA	NA	NA	NA	NA	NA	NA	NA
NC_000001.11:c228610386-228610266	35	38	37	155	1010.13	35	38	37	167	899.164	954.646	+	NA	NA	NA	NA	NA	NA	NA	NA	NA	NA
NC_000001.11:c228610386-228610266	9	13	11	130	847.204	9	13	11	187	1006.85	927.026	+	NA	NA	NA	NA	NA	NA	NA	NA	NA	NA
NC_000001.11:c228610386-228610266	21	25	23	273	1779.13	21	25	23	332	1787.56	1783.34	+	NA	NA	NA	NA	NA	NA	NA	NA	NA	NA
NC_000001.11:c228610386-228610266	49	56	53	17	110.788	49	56	53	19	102.3	106.544	+	NA	NA	NA	NA	NA	NA	NA	NA	NA	NA
NC_000021.9:8433222-8446572	315	319	317	29	188.992	315	319	317	49	263.827	226.409	+	NA	NA	NA	NA	NA	NA	NA	NA	NA	NA
NC_000021.9:8433222-8446572	2415	2419	2417	13	84.7204	2415	2419	2417	14	75.379	80.0497	+	NA	NA	NA	NA	NA	NA	NA	NA	NA	NA
NC_000021.9:8433222-8446572	12300	12303	12302	13	84.7204	12300	12303	12302	32	172.295	128.508	-	NA	NA	NA	NA	NA	NA	NA	NA	NA	NA
NC_000021.9:8433222-8446572	4151	4155	4153	10	65.1695	4151	4155	4153	12	64.6106	64.8901	+	NA	NA	NA	NA	NA	NA	NA	NA	NA	NA
NC_000021.9:8433222-8446572	9069	9073	9071	16	104.271	9069	9073	9071	22	118.453	111.362	+	NA	NA	NA	NA	NA	NA	NA	NA	NA	NA
NC_000021.9:8433222-8446572	11095	11099	11097	35	228.093	11095	11099	11097	41	220.753	224.423	+	NA	NA	NA	NA	NA	NA	NA	NA	NA	NA
NC_000021.9:8433222-8446572	4831	4835	4833	18	117.305	4831	4834	4833	74	398.432	257.869	-	NA	NA	NA	NA	NA	NA	NA	NA	NA	NA
NC_000021.9:8433222-8446572	3973	3978	3976	11	71.6865	3973	3978	3976	14	75.379	73.5328	+	NA	NA	NA	NA	NA	NA	NA	NA	NA	NA
NC_000021.9:8433222-8446572	10067	10072	10070	18	117.305	10067	10073	10070	20	107.684	112.495	+	NA	NA	NA	NA	NA	NA	NA	NA	NA	NA
NC_000021.9:8433222-8446572	11011	11014	11013	63	410.568	11012	11014	11013	49	263.827	337.197	+	NA	NA	NA	NA	NA	NA	NA	NA	NA	NA
NC_000021.9:8433222-8446572	12610	12616	12613	105	684.28	12610	12616	12613	151	813.017	748.648	-	NA	NA	NA	NA	NA	NA	NA	NA	NA	NA
NC_000021.9:8433222-8446572	3847	3853	3850	12	78.2034	3847	3853	3850	16	86.1475	82.1754	+	NA	NA	NA	NA	NA	NA	NA	NA	NA	NA
NC_000021.9:8433222-8446572	4255	4261	4258	15	97.7543	4256	4260	4258	15	80.7633	89.2588	+	NA	NA	NA	NA	NA	NA	NA	NA	NA	NA
NC_000021.9:8433222-8446572	4859	4865	4862	13	84.7204	4859	4865	4862	18	96.9159	90.8181	-	NA	NA	NA	NA	NA	NA	NA	NA	NA	NA
NC_000021.9:8433222-8446572	13121	13126	13124	11	71.6865	13122	13126	13124	13	69.9948	70.8406	-	NA	NA	NA	NA	NA	NA	NA	NA	NA	NA
NC_000021.9:8433222-8446572	9022	9029	9026	12	78.2034	9022	9029	9026	13	69.9948	74.0991	+	NA	NA	NA	NA	NA	NA	NA	NA	NA	NA
NC_000021.9:8433222-8446572	10967	10974	10971	26	169.441	10967	10974	10971	45	242.29	205.865	+	NA	NA	NA	NA	NA	NA	NA	NA	NA	NA
NC_000021.9:8433222-8446572	3080	3087	3084	27	175.958	3080	3087	3084	32	172.295	174.126	-	NA	NA	NA	NA	NA	NA	NA	NA	NA	NA
Homo_sapiens_tRNA-Leu-CAA-3-1	32	39	36	6123	39903.3	32	39	36	6448	34717.4	37310.4	+	32	38	26	413.44	32	39	26	387.921	400.68	93.1175
Homo_sapiens_tRNA-Leu-CAA-4-1	32	39	36	5379	35054.7	32	39	36	6045	32547.6	33801.1	+	32	38	27	429.342	32	38	42	626.641	527.991	64.0184
Homo_sapiens_tRNA-Leu-CAA-1-2;Homo_sapiens_tRNA-Leu-CAA-1-1	32	39	36	6691	43604.9	32	39	36	7193	38728.7	41166.8	+	31	38	135	2146.71	32	38	259	3864.29	3005.5	13.6972
Homo_sapiens_tRNA-Ala-AGC-2-1;Homo_sapiens_tRNA-Ala-AGC-7-1;Homo_sapiens_tRNA-Ala-AGC-2-2	33	37	35	180	1173.05	32	38	35	248	1335.29	1254.17	+	33	36	35	556.554	34	36	30	447.601	502.077	2.49796
Homo_sapiens_tRNA-Leu-TAA-3-1	67	73	70	208	1355.53	67	73	70	307	1652.95	1504.24	+	66	68	40	636.062	65	69	46	686.321	661.191	2.27505
Homo_sapiens_tRNA-Arg-ACG-1-2;Homo_sapiens_tRNA-Arg-ACG-1-3;Homo_sapiens_tRNA-Arg-ACG-1-1	32	37	35	96	625.627	32	37	35	123	662.259	643.943	+	35	37	19	302.129	34	38	26	387.921	345.025	1.86637
Homo_sapiens_tRNA-Glu-TTC-1-1;Homo_sapiens_tRNA-Glu-TTC-1-2	52	58	55	81	527.873	52	58	55	85	457.659	492.766	+	51	58	15	238.523	52	57	22	328.241	283.382	1.73888
Homo_sapiens_tRNA-Asp-GTC-2-8;Homo_sapiens_tRNA-Asp-GTC-2-9;Homo_sapiens_tRNA-Asp-GTC-2-6;Homo_sapiens_tRNA-Asp-GTC-2-7;Homo_sapiens_tRNA-Asp-GTC-2-4;Homo_sapiens_tRNA-Asp-GTC-2-5;Homo_sapiens_tRNA-Asp-GTC-2-2;Homo_sapiens_tRNA-Asp-GTC-2-3;Homo_sapiens_tRNA-Asp-GTC-2-1;Homo_sapiens_tRNA-Asp-GTC-2-10;Homo_sapiens_tRNA-Asp-GTC-2-11	16	20	18	73	475.737	16	20	18	74	398.432	437.085	+	17	19	13	206.72	17	19	20	298.401	252.56	1.73062
Homo_sapiens_tRNA-Gly-GCC-1-2;Homo_sapiens_tRNA-Gly-GCC-1-3;Homo_sapiens_tRNA-Gly-GCC-1-1;Homo_sapiens_tRNA-Gly-GCC-1-4;Homo_sapiens_tRNA-Gly-GCC-1-5	31	34	33	218	1420.7	31	34	33	273	1469.89	1445.29	+	31	33	26	413.44	31	33	86	1283.12	848.281	1.70379
Homo_sapiens_tRNA-Leu-TAA-3-1	31	37	34	62	404.051	31	37	34	72	387.664	395.857	+	32	37	10	159.015	31	37	22	328.241	243.628	1.62484
Homo_sapiens_tRNA-Gly-GCC-2-1;Homo_sapiens_tRNA-Gly-GCC-2-3;Homo_sapiens_tRNA-Gly-GCC-2-2;Homo_sapiens_tRNA-Gly-GCC-2-5;Homo_sapiens_tRNA-Gly-GCC-2-4;Homo_sapiens_tRNA-Gly-GCC-2-6	31	34	33	177	1153.5	31	36	34	223	1200.68	1177.09	+	31	33	21	333.932	31	33	86	1283.12	808.527	1.45584
Homo_sapiens_tRNA-Arg-ACG-2-1;Homo_sapiens_tRNA-Arg-ACG-2-3;Homo_sapiens_tRNA-Arg-ACG-2-2;Homo_sapiens_tRNA-Arg-ACG-2-4	32	37	35	110	716.865	32	37	35	146	786.096	751.48	+	35	37	29	461.145	34	38	42	626.641	543.893	1.38167
Homo_sapiens_tRNA-Asp-GTC-2-8;Homo_sapiens_tRNA-Asp-GTC-2-9;Homo_sapiens_tRNA-Asp-GTC-2-6;Homo_sapiens_tRNA-Asp-GTC-2-7;Homo_sapiens_tRNA-Asp-GTC-2-4;Homo_sapiens_tRNA-Asp-GTC-2-5;Homo_sapiens_tRNA-Asp-GTC-2-2;Homo_sapiens_tRNA-Asp-GTC-2-3;Homo_sapiens_tRNA-Asp-GTC-2-1;Homo_sapiens_tRNA-Asp-GTC-2-10;Homo_sapiens_tRNA-Asp-GTC-2-11	4	9	7	1149	7487.98	4	9	7	1309	7047.94	7267.96	+	4	9	331	5263.41	4	9	550	8206.02	6734.71	1.07918
Homo_sapiens_tRNA-Glu-TTC-2-2;Homo_sapiens_tRNA-Glu-TTC-2-1	52	57	55	29	188.992	52	57	55	38	204.6	196.796	+	52	57	14	222.622	52	57	14	208.88	215.751	0.912144
Homo_sapiens_tRNA-Asp-GTC-1-1	4	9	7	109	710.348	5	9	7	126	678.411	694.38	+	4	9	49	779.175	4	9	56	835.522	807.348	0.860074
Homo_sapiens_tRNA-SeC-TCA-1-1	68	71	70	332	2163.63	68	71	70	389	2094.46	2129.04	+	69	71	200	3180.31	68	71	156	2327.52	2753.92	0.773097
Homo_sapiens_tRNA-Cys-GCA-4-1	34	40	37	142	925.407	34	40	37	226	1216.83	1071.12	+	32	37	82	1303.93	32	36	107	1596.44	1450.18	0.738609
Homo_sapiens_tRNA-Leu-TAA-1-1	31	37	34	64	417.085	31	37	34	93	500.732	458.909	+	31	37	30	477.046	31	37	55	820.602	648.824	0.707293
Homo_sapiens_tRNA-SeC-TCA-1-1	33	39	36	732	4770.41	33	39	36	908	4888.87	4829.64	+	33	39	374	5947.18	33	39	747	11145.3	8546.22	0.56512
Homo_sapiens_tRNA-Lys-TTT-6-1	53	59	56	15	97.7543	53	59	56	17	91.5317	94.643	+	51	58	16	254.425	51	58	14	208.88	231.653	0.408556
Homo_sapiens_tRNA-Cys-GCA-21-1	33	39	36	15	97.7543	33	40	37	20	107.684	102.719	+	32	37	12	190.818	32	36	21	313.321	252.07	0.407504
Homo_sapiens_tRNA-Phe-GAA-1-5;Homo_sapiens_tRNA-Phe-GAA-1-4;Homo_sapiens_tRNA-Phe-GAA-1-6;Homo_sapiens_tRNA-Phe-GAA-1-1;Homo_sapiens_tRNA-Phe-GAA-1-3;Homo_sapiens_tRNA-Phe-GAA-1-2	32	39	36	1113	7253.37	32	39	36	1174	6321.07	6787.22	+	33	39	1288	20481.2	33	39	1483	22126.4	21303.8	0.318592
Homo_sapiens_tRNA-Leu-TAA-2-1	66	70	68	61	397.534	67	69	68	75	403.816	400.675	+	63	69	104	1653.76	66	70	105	1566.6	1610.18	0.248839
Homo_sapiens_tRNA-Gly-GCC-1-2;Homo_sapiens_tRNA-Gly-GCC-1-3;Homo_sapiens_tRNA-Gly-GCC-1-1;Homo_sapiens_tRNA-Gly-GCC-1-4;Homo_sapiens_tRNA-Gly-GCC-1-5	51	56	54	406	2645.88	51	56	54	476	2562.89	2604.38	+	51	58	992	15774.3	51	58	1061	15830.2	15802.2	0.164811
Homo_sapiens_tRNA-Arg-TCG-4-1	55	58	57	19	123.822	55	58	57	23	123.837	123.83	+	57	59	41	651.963	57	59	61	910.122	781.042	0.158544
Homo_sapiens_tRNA-Ser-TGA-2-1	31	33	32	27	175.958	31	33	32	29	156.142	166.05	+	31	33	42	667.865	29	33	104	1551.68	1109.77	0.149625
Homo_sapiens_tRNA-Asp-GTC-1-1	32	36	34	70	456.187	32	36	34	81	436.122	446.154	+	32	35	221	3514.24	32	35	261	3894.13	3704.18	0.120446
Homo_sapiens_tRNA-Gly-GCC-2-1;Homo_sapiens_tRNA-Gly-GCC-2-3;Homo_sapiens_tRNA-Gly-GCC-2-2;Homo_sapiens_tRNA-Gly-GCC-2-5;Homo_sapiens_tRNA-Gly-GCC-2-4;Homo_sapiens_tRNA-Gly-GCC-2-6	50	54	52	40	260.678	50	54	52	55	296.132	278.405	+	51	54	127	2019.5	51	54	182	2715.45	2367.47	0.117596
Homo_sapiens_tRNA-Ile-TAT-2-1;Homo_sapiens_tRNA-Ile-TAT-2-3;Homo_sapiens_tRNA-Ile-TAT-2-2	30	36	33	12	78.2034	31	35	33	11	59.2264	68.7149	+	29	35	31	492.948	32	35	49	731.081	612.015	0.112277
Homo_sapiens_tRNA-Ser-TGA-1-1	30	37	34	13	84.7204	30	37	34	20	107.684	96.2024	+	31	37	37	588.357	31	36	82	1223.44	905.9	0.106195
Homo_sapiens_tRNA-Arg-TCG-1-1	31	37	34	118	769	31	37	34	157	845.322	807.161	+	31	37	401	6376.52	31	37	613	9145.98	7761.25	0.103999
Homo_sapiens_tRNA-Ser-GCT-2-1	31	35	33	20	130.339	31	35	33	21	113.069	121.704	+	33	35	45	715.569	33	35	136	2029.12	1372.35	0.088683
NC_000021.9:8433222-8446572	9498	9504	9501	10	65.1695	9498	9504	9501	19	102.3	83.7348	-	9495	9501	81	1288.02	9497	9501	52	775.841	1031.93	0.0811437
Homo_sapiens_tRNA-Ile-TAT-1-1	54	59	57	67	436.636	54	59	57	82	441.506	439.071	+	54	59	364	5788.16	54	59	424	6326.09	6057.13	0.0724883
Homo_sapiens_tRNA-Arg-TCG-3-1	31	33	32	19	123.822	31	33	32	28	150.758	137.29	+	31	33	94	1494.74	31	33	198	2954.17	2224.46	0.0617185
Homo_sapiens_tRNA-Ser-GCT-2-1	64	69	67	50	325.848	64	69	67	69	371.511	348.679	+	64	68	390	6201.6	66	68	424	6326.09	6263.85	0.0556654
Homo_sapiens_tRNA-Ser-GCT-3-1	31	35	33	50	325.848	31	35	33	68	366.127	345.987	+	32	35	322	5120.3	31	37	679	10130.7	7625.5	0.0453724
Homo_sapiens_tRNA-His-GTG-1-1;Homo_sapiens_tRNA-His-GTG-1-3;Homo_sapiens_tRNA-His-GTG-1-2;Homo_sapiens_tRNA-His-GTG-1-5;Homo_sapiens_tRNA-His-GTG-1-4;Homo_sapiens_tRNA-His-GTG-1-7;Homo_sapiens_tRNA-His-GTG-1-6;Homo_sapiens_tRNA-His-GTG-1-9;Homo_sapiens_tRNA-His-GTG-1-8	34	38	36	29	188.992	32	38	35	40	215.369	202.18	+	33	38	252	4007.19	33	38	389	5803.89	4905.54	0.0412147
Homo_sapiens_tRNA-Ser-TGA-1-1	65	68	67	64	417.085	65	68	67	67	360.743	388.914	+	63	69	661	10510.9	65	69	727	10846.9	10678.9	0.0364189
Homo_sapiens_tRNA-Ser-AGA-3-1	31	36	34	11	71.6865	32	35	34	17	91.5317	81.6091	+	30	37	106	1685.56	30	37	188	2804.97	2245.26	0.0363472
NC_000021.9:8433222-8446572	5249	5254	5252	14	91.2373	5249	5254	5252	15	80.7633	86.0003	+	5248	5254	201	3196.21	5248	5254	219	3267.49	3231.85	0.0266103

## Sheet: Non-trRNA
		5EC REP 1				5EC REP 2						Ctrl rep1				Ctrl rep2
CHR	STRAND	Peak start	Peak end	cDNA Score	Norm Score (RPM)	Peak start	Peak end	cDNA Score	Norm Score (RPM)	RPM average	ANNOTATION	peak start	peak end	cDNA	RPM	peak start	peak end	cDNA	RPM	RPM average	RPM(5EC/CTRL)
chr19	-	4724647	4724651	917	9122.56	4724647	4724651	1067	7290.84	8206.7	UTR5 DPP9; gene DPP9; transcript DPP9	NA	NA	NA	NA	NA	NA	NA	NA	NA	NA
chr6	-	28838479	28838484	649	6456.43	28838479	28838482	703	4803.62	5630.02	gene AL662890.2; intron AL662890.2; transcript AL662890.2	NA	NA	NA	NA	NA	NA	NA	NA	NA	NA
chr16	+	3189663	3189670	619	6157.98	3189663	3189670	716	4892.45	5525.21	gene AJ003147.2; intron AJ003147.2; transcript AJ003147.2	NA	NA	NA	NA	NA	NA	NA	NA	NA	NA
chr1	-	121020739	121020746	536	5332.27	121020740	121020746	638	4359.47	4845.87	gene AC241377.2; intron AC241377.2; transcript AC241377.2	NA	NA	NA	NA	NA	NA	NA	NA	NA	NA
chr5	-	181191762	181191767	447	4446.88	181191762	181191767	554	3785.5	4116.19	gene LINC01962; ncRNA LINC01962; transcript LINC01962	NA	NA	NA	NA	NA	NA	NA	NA	NA	NA
chr15	-	96282938	96282940	406	4039	96282938	96282940	468	3197.86	3618.43	gene NR2F2-AS1; ncRNA NR2F2-AS1; transcript NR2F2-AS1	96282938	96282940	39	1264.92	96282938	96282940	36	691.019	977.969	3.69994
chr7	-	137530976	137530978	324	3223.24	137530976	137530978	844	5767.08	4495.16	gene DGKI; intron DGKI; transcript DGKI	NA	NA	NA	NA	NA	NA	NA	NA	NA	NA
chr16	-	87384035	87384037	278	2765.62	87384035	87384037	349	2384.73	2575.17	gene FBXO31; intron FBXO31; transcript FBXO31	87384036	87384041	11	356.772	87384036	87384042	13	249.535	303.153	8.49462
chr6	-	28838461	28838463	243	2417.43	28838461	28838463	322	2200.24	2308.83	gene AL662890.2; intron AL662890.2; transcript AL662890.2	NA	NA	NA	NA	NA	NA	NA	NA	NA	NA
chr6	-	28863720	28863722	206	2049.34	28863720	28863722	235	1605.76	1827.55	gene LINC01623; intron LINC01623; transcript LINC01623	NA	NA	NA	NA	NA	NA	NA	NA	NA	NA
chr16	-	3182668	3182673	176	1750.9	3182668	3182673	221	1510.1	1630.5	gene AJ003147.1; intron AJ003147.1; transcript AJ003147.1	NA	NA	NA	NA	NA	NA	NA	NA	NA	NA
chr17	-	39153766	39153773	168	1671.31	39153766	39153773	194	1325.61	1498.46	gene PLXDC1; intron PLXDC1; transcript PLXDC1	NA	NA	NA	NA	NA	NA	NA	NA	NA	NA
chrM	+	607	614	168	1671.31	607	614	222	1516.93	1594.12	gene MT-TF; ncRNA MT-TF; transcript MT-TF	609	614	2203	71451.7	608	614	2941	56452.4	63952.1	0.0249268
chr5	-	181191713	181191715	162	1611.62	181191713	181191715	186	1270.94	1441.28	gene LINC01962; intron LINC01962; transcript LINC01962	NA	NA	NA	NA	NA	NA	NA	NA	NA	NA
chr16	+	3189685	3189687	161	1601.67	3189685	3189687	205	1400.77	1501.22	gene AJ003147.2; intron AJ003147.2; transcript AJ003147.2	NA	NA	NA	NA	NA	NA	NA	NA	NA	NA
chr17	-	8222868	8222874	156	1551.93	8222868	8222874	176	1202.61	1377.27	gene LINC00324; ncRNA LINC00324; transcript LINC00324	NA	NA	NA	NA	NA	NA	NA	NA	NA	NA
chr5	-	181191704	181191706	152	1512.14	181191704	181191706	197	1346.11	1429.12	gene LINC01962; intron LINC01962; transcript LINC01962	NA	NA	NA	NA	NA	NA	NA	NA	NA	NA
chr14	-	20609371	20609377	149	1482.29	20609371	20609378	191	1305.11	1393.7	gene RNASE11; intron RNASE11; transcript AL163195.3; transcript RNASE11	NA	NA	NA	NA	NA	NA	NA	NA	NA	NA
chr6	-	28863702	28863705	120	1193.79	28863702	28863705	157	1072.79	1133.29	gene LINC01623; intron LINC01623; transcript LINC01623	NA	NA	NA	NA	NA	NA	NA	NA	NA	NA
chr5	-	181191726	181191730	89	885.396	181191726	181191730	118	806.297	845.847	gene LINC01962; intron LINC01962; transcript LINC01962	NA	NA	NA	NA	NA	NA	NA	NA	NA	NA
chr14	-	20609353	20609356	80	795.862	20609353	20609355	101	690.136	742.999	gene RNASE11; intron RNASE11; transcript AL163195.3; transcript RNASE11	NA	NA	NA	NA	NA	NA	NA	NA	NA	NA
chr16	+	3189651	3189656	75	746.12	3189651	3189656	87	594.473	670.297	gene AJ003147.2; intron AJ003147.2; transcript AJ003147.2	NA	NA	NA	NA	NA	NA	NA	NA	NA	NA
chr3	-	132231829	132231834	69	686.431	132231829	132231834	95	649.138	667.784	gene CPNE4; intron CPNE4; transcript CPNE4	NA	NA	NA	NA	NA	NA	NA	NA	NA	NA
chr16	-	3182652	3182654	64	636.689	3182652	3182654	85	580.807	608.748	gene AJ003147.1; intron AJ003147.1; transcript AJ003147.1	NA	NA	NA	NA	NA	NA	NA	NA	NA	NA
chrM	+	2849	2853	56	557.103	2849	2853	75	512.477	534.79	gene MT-RNR2; ncRNA MT-RNR2; transcript MT-RNR2	NA	NA	NA	NA	NA	NA	NA	NA	NA	NA
chr1	-	121020768	121020771	55	547.155	121020768	121020771	79	539.809	543.482	gene AC241377.2; intron AC241377.2; transcript AC241377.2	NA	NA	NA	NA	NA	NA	NA	NA	NA	NA
chr16	+	3189629	3189631	52	517.31	3189629	3189631	57	389.483	453.396	gene AJ003147.2; intron AJ003147.2; transcript AJ003147.2	NA	NA	NA	NA	NA	NA	NA	NA	NA	NA
chr19	-	45478687	45478691	51	507.362	45478685	45478691	134	915.626	711.494	gene ERCC1; intron ERCC1; transcript ERCC1	NA	NA	NA	NA	NA	NA	NA	NA	NA	NA
chr17	-	81868348	81868353	49	487.465	81868348	81868355	59	403.149	445.307	UTR3 ARHGDIA; gene ARHGDIA; transcript ARHGDIA	NA	NA	NA	NA	NA	NA	NA	NA	NA	NA
chr7	+	139340730	139340732	46	457.62	139340730	139340733	62	423.648	440.634	gene LUC7L2; intron LUC7L2; transcript LUC7L2	NA	NA	NA	NA	NA	NA	NA	NA	NA	NA
chr19	-	50802401	50802404	45	447.672	50802401	50802404	53	362.15	404.911	gene SNORD88C; ncRNA SNORD88C; transcript SNORD88C	NA	NA	NA	NA	NA	NA	NA	NA	NA	NA
chr3	-	132229131	132229136	39	387.982	132229131	132229136	49	334.818	361.4	gene CPNE4; intron CPNE4; transcript CPNE4	NA	NA	NA	NA	NA	NA	NA	NA	NA	NA
chr6	-	28838455	28838459	38	378.034	28838455	28838459	53	362.15	370.092	gene AL662890.2; intron AL662890.2; transcript AL662890.2	NA	NA	NA	NA	NA	NA	NA	NA	NA	NA
chr17	-	8222858	8222863	36	358.138	8222858	8222863	43	293.82	325.979	gene LINC00324; ncRNA LINC00324; transcript LINC00324	NA	NA	NA	NA	NA	NA	NA	NA	NA	NA
chr17	-	8222850	8222852	34	338.241	8222850	8222852	39	266.488	302.365	gene LINC00324; ncRNA LINC00324; transcript LINC00324	NA	NA	NA	NA	NA	NA	NA	NA	NA	NA
chr14	-	20609411	20609414	31	308.396	20609411	20609414	55	375.817	342.106	gene AL163195.3; gene RNASE11; intron AL163195.3; intron RNASE11; transcript AL163195.3; transcript RNASE11	NA	NA	NA	NA	NA	NA	NA	NA	NA	NA
chr1	+	1475275	1475281	30	298.448	1475275	1475281	40	273.321	285.885	gene ATAD3B; intron ATAD3B; transcript ATAD3B	NA	NA	NA	NA	NA	NA	NA	NA	NA	NA
chr16	+	3192017	3192024	28	278.552	3192017	3192024	35	239.156	258.854	gene AJ003147.2; intron AJ003147.2; transcript AJ003147.2	NA	NA	NA	NA	NA	NA	NA	NA	NA	NA
chr16	-	87384094	87384101	28	278.552	87384094	87384101	39	266.488	272.52	gene FBXO31; intron FBXO31; transcript FBXO31	NA	NA	NA	NA	NA	NA	NA	NA	NA	NA
chr17	-	39153760	39153762	28	278.552	39153760	39153762	33	225.49	252.021	gene PLXDC1; intron PLXDC1; transcript PLXDC1	NA	NA	NA	NA	NA	NA	NA	NA	NA	NA
chr16	-	87384046	87384049	27	268.603	87384046	87384049	32	218.657	243.63	gene FBXO31; intron FBXO31; transcript FBXO31	NA	NA	NA	NA	NA	NA	NA	NA	NA	NA
chr3	-	132229126	132229130	27	268.603	132229125	132229130	39	266.488	267.546	gene CPNE4; intron CPNE4; transcript CPNE4	NA	NA	NA	NA	NA	NA	NA	NA	NA	NA
chr19	-	50802415	50802418	26	258.655	50802415	50802418	34	232.323	245.489	gene SNORD88C; ncRNA SNORD88C; transcript SNORD88C	NA	NA	NA	NA	NA	NA	NA	NA	NA	NA
chr3	+	193613035	193613037	25	248.707	193613035	193613037	37	252.822	250.764	gene OPA1; intron OPA1; transcript OPA1	NA	NA	NA	NA	NA	NA	NA	NA	NA	NA
chr7	+	139340751	139340757	25	248.707	139340751	139340757	28	191.325	220.016	gene FMC1; gene LUC7L2; intron FMC1; intron LUC7L2; transcript FMC1; transcript LUC7L2	NA	NA	NA	NA	NA	NA	NA	NA	NA	NA
chr16	-	3182683	3182688	24	238.758	3182684	3182688	34	232.323	235.541	gene AJ003147.1; intron AJ003147.1; transcript AJ003147.1	NA	NA	NA	NA	NA	NA	NA	NA	NA	NA
chr16	-	3182661	3182663	23	228.81	3182661	3182663	29	198.158	213.484	gene AJ003147.1; intron AJ003147.1; transcript AJ003147.1	NA	NA	NA	NA	NA	NA	NA	NA	NA	NA
chr4	+	3158783	3158786	23	228.81	3158783	3158786	51	348.484	288.647	gene HTT; intron HTT; transcript HTT	NA	NA	NA	NA	NA	NA	NA	NA	NA	NA
chr17	-	39153751	39153753	21	208.914	39153751	39153753	23	157.16	183.037	gene PLXDC1; intron PLXDC1; transcript PLXDC1	NA	NA	NA	NA	NA	NA	NA	NA	NA	NA
chr6	+	52995848	52995854	21	208.914	52995848	52995854	25	170.826	189.87	gene RN7SK; ncRNA RN7SK; transcript RN7SK	NA	NA	NA	NA	NA	NA	NA	NA	NA	NA
chr7	-	149589105	149589112	21	208.914	149589108	149589112	24	163.993	186.453	gene ZNF767P; intron ZNF767P; transcript ZNF767P	NA	NA	NA	NA	NA	NA	NA	NA	NA	NA
chr5	-	181191694	181191697	19	189.017	181191695	181191697	17	116.161	152.589	gene LINC01962; intron LINC01962; transcript LINC01962	NA	NA	NA	NA	NA	NA	NA	NA	NA	NA
chr14	-	20343375	20343381	18	179.069	20343374	20343381	22	150.327	164.698	gene AL355075.4; gene RPPH1; ncRNA AL355075.4; ncRNA RPPH1; transcript AL355075.4; transcript RPPH1	NA	NA	NA	NA	NA	NA	NA	NA	NA	NA
chr5	-	32420038	32420042	18	179.069	32420038	32420042	24	163.993	171.531	CDS ZFR; gene ZFR; transcript ZFR	NA	NA	NA	NA	NA	NA	NA	NA	NA	NA
chr16	+	3189695	3189697	17	169.121	3189695	3189697	20	136.661	152.891	gene AJ003147.2; intron AJ003147.2; transcript AJ003147.2	NA	NA	NA	NA	NA	NA	NA	NA	NA	NA
chr3	-	132231815	132231818	17	169.121	132231815	132231818	26	177.659	173.39	gene CPNE4; intron CPNE4; transcript CPNE4	NA	NA	NA	NA	NA	NA	NA	NA	NA	NA
chr13	-	41060771	41060778	16	159.172	41060771	41060778	22	150.327	154.749	gene ELF1; intron ELF1; transcript ELF1	NA	NA	NA	NA	NA	NA	NA	NA	NA	NA
chr7	+	139340693	139340698	16	159.172	139340693	139340699	26	177.659	168.416	gene FMC1; gene LUC7L2; intron FMC1; intron LUC7L2; transcript FMC1; transcript LUC7L2	NA	NA	NA	NA	NA	NA	NA	NA	NA	NA
chr19	-	45687537	45687541	15	149.224	45687537	45687541	20	136.661	142.942	UTR3 SNRPD2; gene SNRPD2; transcript SNRPD2	NA	NA	NA	NA	NA	NA	NA	NA	NA	NA
chr3	-	132231826	132231828	15	149.224	132231826	132231828	21	143.494	146.359	gene CPNE4; intron CPNE4; transcript CPNE4	NA	NA	NA	NA	NA	NA	NA	NA	NA	NA
chr14	-	20343409	20343413	14	139.276	20343409	20343413	19	129.828	134.552	gene AL355075.4; ncRNA AL355075.4; transcript AL355075.4	NA	NA	NA	NA	NA	NA	NA	NA	NA	NA
chr16	+	3049167	3049170	14	139.276	3049167	3049170	50	341.651	240.464	gene MMP25; intron MMP25; transcript MMP25	NA	NA	NA	NA	NA	NA	NA	NA	NA	NA
chr17	-	8222907	8222910	14	139.276	8222906	8222910	20	136.661	137.968	gene LINC00324; ncRNA LINC00324; transcript LINC00324	NA	NA	NA	NA	NA	NA	NA	NA	NA	NA
chr19	-	45478651	45478654	14	139.276	45478651	45478654	22	150.327	144.801	gene ERCC1; intron ERCC1; transcript ERCC1	NA	NA	NA	NA	NA	NA	NA	NA	NA	NA
chr1	-	121020750	121020752	13	129.327	121020750	121020752	18	122.995	126.161	gene AC241377.2; intron AC241377.2; transcript AC241377.2	NA	NA	NA	NA	NA	NA	NA	NA	NA	NA
chr6	+	31636733	31636738	13	129.327	31636733	31636738	16	109.328	119.328	CDS PRRC2A; gene PRRC2A; transcript PRRC2A	NA	NA	NA	NA	NA	NA	NA	NA	NA	NA
chr6	-	28863758	28863762	13	129.327	28863757	28863762	20	136.661	132.994	gene LINC01623; intron LINC01623; transcript LINC01623	NA	NA	NA	NA	NA	NA	NA	NA	NA	NA
chr16	-	87384079	87384081	12	119.379	87384079	87384081	17	116.161	117.77	gene FBXO31; intron FBXO31; transcript FBXO31	NA	NA	NA	NA	NA	NA	NA	NA	NA	NA
chr17	-	8222252	8222256	12	119.379	8222252	8222256	15	102.495	110.937	gene LINC00324; intron LINC00324; transcript LINC00324	NA	NA	NA	NA	NA	NA	NA	NA	NA	NA
chr22	+	42615268	42615271	12	119.379	42615265	42615271	15	102.495	110.937	gene RNU12; gene Z93241.1; ncRNA RNU12; ncRNA Z93241.1; transcript RNU12; transcript Z93241.1	NA	NA	NA	NA	NA	NA	NA	NA	NA	NA
chrM	+	4429	4431	12	119.379	4427	4431	13	88.8294	104.104	gene MT-TM; ncRNA MT-TM; transcript MT-TM	4430	4432	17	551.375	4429	4432	26	499.069	525.222	0.19821
chr13	-	41060750	41060753	11	109.431	41060750	41060753	13	88.8294	99.1302	gene ELF1; intron ELF1; transcript ELF1	NA	NA	NA	NA	NA	NA	NA	NA	NA	NA
chr19	-	38845986	38845993	11	109.431	38845986	38845993	14	95.6624	102.547	CDS HNRNPL; gene HNRNPL; transcript HNRNPL	NA	NA	NA	NA	NA	NA	NA	NA	NA	NA
chr19	-	45729859	45729866	11	109.431	45729859	45729866	13	88.8294	99.1302	gene FBXO46; intron FBXO46; transcript FBXO46	NA	NA	NA	NA	NA	NA	NA	NA	NA	NA
chr19	-	50802397	50802399	11	109.431	50802397	50802399	13	88.8294	99.1302	gene C19orf48; gene SNORD88C; ncRNA C19orf48; ncRNA SNORD88C; transcript C19orf48; transcript SNORD88C	NA	NA	NA	NA	NA	NA	NA	NA	NA	NA
chr7	+	139340707	139340713	11	109.431	139340707	139340713	32	218.657	164.044	gene FMC1; gene LUC7L2; intron FMC1; intron LUC7L2; transcript FMC1; transcript LUC7L2	NA	NA	NA	NA	NA	NA	NA	NA	NA	NA
chrX	-	73830758	73830761	11	109.431	73830758	73830761	11	75.1633	92.2971	gene XIST; intron XIST; transcript XIST	NA	NA	NA	NA	NA	NA	NA	NA	NA	NA
chr1	+	16872576	16872582	10	99.4827	16872576	16872582	16	109.328	104.406	gene BX284668.2; gene CROCC; ncRNA BX284668.2; transcript BX284668.2; transcript CROCC	NA	NA	NA	NA	NA	NA	NA	NA	NA	NA
chr13	-	29560307	29560313	10	99.4827	29560307	29560313	16	109.328	104.406	gene SLC7A1; intron SLC7A1; transcript SLC7A1	NA	NA	NA	NA	NA	NA	NA	NA	NA	NA
chr14	-	20343387	20343391	10	99.4827	20343387	20343391	16	109.328	104.406	gene AL355075.4; gene RPPH1; ncRNA AL355075.4; ncRNA RPPH1; transcript AL355075.4; transcript RPPH1	NA	NA	NA	NA	NA	NA	NA	NA	NA	NA
chr14	-	102932405	102932408	10	99.4827	102932405	102932411	113	772.132	435.807	UTR3 CDC42BPB; gene CDC42BPB; transcript CDC42BPB	102932405	102932410	64	2075.77	102932405	102932408	21	403.094	1239.43	0.351619
chr2	+	27051247	27051250	10	99.4827	27051247	27051250	11	75.1633	87.323	gene AGBL5; intron AGBL5; transcript AGBL5	NA	NA	NA	NA	NA	NA	NA	NA	NA	NA
chr3	-	132229172	132229178	10	99.4827	132229172	132229178	22	150.327	124.905	gene CPNE4; intron CPNE4; transcript CPNE4	NA	NA	NA	NA	NA	NA	NA	NA	NA	NA
chr6	-	28863695	28863697	10	99.4827	28863695	28863697	14	95.6624	97.5725	gene LINC01623; intron LINC01623; transcript LINC01623	NA	NA	NA	NA	NA	NA	NA	NA	NA	NA
chrX	+	22112052	22112056	10	99.4827	22112052	22112056	28	191.325	145.404	gene PHEX; intron PHEX; transcript PHEX	NA	NA	NA	NA	NA	NA	NA	NA	NA	NA
chrX	-	73845342	73845346	10	99.4827	73845342	73845347	11	75.1633	87.323	gene XIST; ncRNA XIST; transcript XIST	NA	NA	NA	NA	NA	NA	NA	NA	NA	NA
