# Supplementary material for: Reactivity-dependent profiling of RNA 5-methylcytidine dioxygenases
Source: Nat Commun. 2022 Jul 19;13:4176. doi: 10.1038/s41467-022-31876-2 (PMC9296451; doi:10.1038/s41467-022-31876-2)
Supplement: Supplementary file 5 — Supplementary Data 3 [file 41467_2022_31876_MOESM5_ESM.xlsx]

## Sheet: trRNA_all
WT IP REP1										WTIP rep2				WT CTRL REP1					WT CTRL REP2			KO IP rep1								KO IP rep2				KO CTRL rep1				KO CTRL rep2
CHR	START	END		CDNA value	rpm1	rep1 IP/CTRL	rep2 IP/CTRL	aver_ratio		start	end	cdna value	rpm2	start	end	cdna value	rpm1	start	end	cdna value	rpm2	start	end	cdna value	rpm2	rep1 IP/CTRL	rep2 IP/CTRL	aver_ratio		start	end	cdna value	rpm2	start	end	cdna value	rpm2	start	end	cdna value	rpm2
Homo_sapiens_tRNA-Ala-AGC-2-1;Homo_sapiens_tRNA-Ala-AGC-7-1;Homo_sapiens_tRNA-Ala-AGC-2-2	12	45	.	86	914.845	2.54965	10.8135	6.68158	+	12	45	66	833.66	3	39	49	358.811	3	39	25	77.0943	`	NA	NA	NA	NA	NA	NA	NA	NA	NA	NA	NA	NA	NA	NA	NA	NA	NA	NA	NA
Homo_sapiens_tRNA-Arg-CCT-1-1	19	60	.	412	4382.75	1.67652	4.40736	3.04194	+	17	60	453	5721.94	19	58	357	2614.2	16	58	421	1298.27	NA	NA	NA	NA	NA	NA	NA	NA	NA	NA	NA	NA	NA	NA	NA	NA	NA	NA	NA	NA
Homo_sapiens_tRNA-Arg-TCG-1-1	17	64	.	4308	45827.3	3.58846	6.07009	4.82928	+	10	64	3530	44588.2	8	62	1744	12770.8	8	63	2382	7345.55	10	64	3784	35508.8	9.20443	10.2524	9.72843	+	10	64	3903	44947.3	8	64	1251	3857.8	8	64	2150	4384.06
Homo_sapiens_tRNA-Arg-TCG-2-1	25	64	.	753	8010.21	4.69481	9.92078	7.3078	+	25	64	637	8046.08	25	63	233	1706.18	18	63	263	811.033	32	63	518	4860.88	3.9605	6.08759	5.02404	+	25	63	595	6852.08	25	59	398	1227.34	24	61	552	1125.58
Homo_sapiens_tRNA-Arg-TCG-4-1	33	63	.	241	2563.69	4.86254	13.5293	9.19591	+	33	63	218	2753.6	25	64	72	527.233	25	64	66	203.529	34	63	258	2421.06	5.09802	7.29382	6.19592	+	34	60	288	3316.63	32	63	154	474.901	19	63	223	454.719
Homo_sapiens_tRNA-Arg-TCG-5-1	34	64	.	618	6574.12	3.22941	6.67454	4.95197	+	25	64	541	6833.48	24	61	278	2035.71	17	61	332	1023.81	NA	NA	NA	NA	NA	NA	NA	NA	NA	NA	NA	NA	NA	NA	NA	NA	NA	NA	NA	NA
Homo_sapiens_tRNA-Arg-TCT-4-1	26	61	.	50	531.887	2.0753	6.05094	4.06312	+	26	61	65	821.028	25	59	35	256.294	31	59	44	135.686	NA	NA	NA	NA	NA	NA	NA	NA	NA	NA	NA	NA	NA	NA	NA	NA	NA	NA	NA	NA
Homo_sapiens_tRNA-Asn-GTT-1-1	8	59	.	138	1468.01	1.60379	2.6836	2.1437	+	14	59	133	1679.95	20	59	125	915.335	20	59	203	626.006	NA	NA	NA	NA	NA	NA	NA	NA	NA	NA	NA	NA	NA	NA	NA	NA	NA	NA	NA	NA
Homo_sapiens_tRNA-Cys-GCA-12-1	18	61	.	75	797.83	1.3287	2.41813	1.87342	+	18	62	49	618.929	18	58	82	600.46	18	57	83	255.953	NA	NA	NA	NA	NA	NA	NA	NA	NA	NA	NA	NA	NA	NA	NA	NA	NA	NA	NA	NA
Homo_sapiens_tRNA-Gln-CTG-3-2;Homo_sapiens_tRNA-Gln-CTG-3-1	8	19	.	43	457.422	1.68828	2.80254	2.24541	+	8	19	26	328.411	3	18	37	270.939	3	18	38	117.183	NA	NA	NA	NA	NA	NA	NA	NA	NA	NA	NA	NA	NA	NA	NA	NA	NA	NA	NA	NA
Homo_sapiens_tRNA-Glu-TTC-1-1;Homo_sapiens_tRNA-Glu-TTC-1-2	1	62	.	121	1287.17	1.95309	4.09602	3.02456	+	8	62	85	1073.65	1	57	90	659.041	1	57	85	262.121	NA	NA	NA	NA	NA	NA	NA	NA	NA	NA	NA	NA	NA	NA	NA	NA	NA	NA	NA	NA
Homo_sapiens_tRNA-Glu-TTC-2-2;Homo_sapiens_tRNA-Glu-TTC-2-1	1	59	.	133	1414.82	1.24652	2.32911	1.78781	+	1	57	87	1098.91	1	57	155	1135.02	1	57	153	471.817	1	62	203	1904.94	1.43325	1.65615	1.5447	+	1	62	178	2049.86	1	63	431	1329.11	1	63	607	1237.73
Homo_sapiens_tRNA-His-GTG-1-1;Homo_sapiens_tRNA-His-GTG-1-3;Homo_sapiens_tRNA-His-GTG-1-2;Homo_sapiens_tRNA-His-GTG-1-5;Homo_sapiens_tRNA-His-GTG-1-4;Homo_sapiens_tRNA-His-GTG-1-7;Homo_sapiens_tRNA-His-GTG-1-6;Homo_sapiens_tRNA-His-GTG-1-9;Homo_sapiens_tRNA-His-GTG-1-8	1	64	.	919	9776.08	1.35537	3.03251	2.19394	+	1	64	710	8968.16	1	64	985	7212.84	1	63	959	2957.34	1	64	1068	10022.1	1.44377	1.9971	1.72043	+	1	64	1017	11711.9	1	64	2251	6941.57	1	64	2876	5864.44
Homo_sapiens_tRNA-Ile-AAT-12-1	20	64	.	592	6297.54	1.13457	2.21621	1.67539	+	20	64	560	7073.48	19	62	758	5550.59	17	62	1035	3191.71	NA	NA	NA	NA	NA	NA	NA	NA	NA	NA	NA	NA	NA	NA	NA	NA	NA	NA	NA	NA
Homo_sapiens_tRNA-Ile-TAT-1-1	26	59	.	114	1212.7	2.01962	4.71043	3.36502	+	26	59	115	1452.59	30	59	82	600.46	26	59	100	308.377	33	59	132	1238.68	1.6395	2.53279	2.08614	+	33	59	161	1854.09	28	59	245	755.525	26	59	359	732.036
Homo_sapiens_tRNA-Ile-TAT-2-1;Homo_sapiens_tRNA-Ile-TAT-2-3;Homo_sapiens_tRNA-Ile-TAT-2-2	26	55	.	51	542.524	1.61061	3.31919	2.4649	+	26	55	47	593.667	20	56	46	336.843	20	56	58	178.859	24	55	54	506.733	1.48038	2.22853	1.85446	+	26	55	73	840.675	12	57	111	342.299	12	57	185	377.233
Homo_sapiens_tRNA-Leu-CAA-1-2;Homo_sapiens_tRNA-Leu-CAA-1-1	25	48	.	459	4882.72	4.50536	9.8145	7.15993	+	9	48	369	4660.92	3	49	148	1083.76	5	48	154	474.901	NA	NA	NA	NA	NA	NA	NA	NA	NA	NA	NA	NA	NA	NA	NA	NA	NA	NA	NA	NA
Homo_sapiens_tRNA-Leu-CAA-2-1	26	44	.	124	1319.08	6.43343	10.481	8.45721	+	26	44	87	1098.91	1	50	28	205.035	1	50	34	104.848	NA	NA	NA	NA	NA	NA	NA	NA	NA	NA	NA	NA	NA	NA	NA	NA	NA	NA	NA	NA
Homo_sapiens_tRNA-Leu-CAA-3-1	26	45	.	189	2010.53	8.85684	15.7539	12.3054	+	26	44	150	1894.68	1	41	31	227.003	1	50	39	120.267	NA	NA	NA	NA	NA	NA	NA	NA	NA	NA	NA	NA	NA	NA	NA	NA	NA	NA	NA	NA
Homo_sapiens_tRNA-Leu-CAA-4-1	5	49	.	273	2904.1	13.2197	27.0793	20.1495	+	26	49	238	3006.23	21	42	30	219.68	26	42	36	111.016	NA	NA	NA	NA	NA	NA	NA	NA	NA	NA	NA	NA	NA	NA	NA	NA	NA	NA	NA	NA
Homo_sapiens_tRNA-Lys-TTT-6-1	1	58	.	43	457.422	2.40256	4.24231	3.32243	+	1	56	29	366.305	1	46	26	190.39	1	37	28	86.3457	NA	NA	NA	NA	NA	NA	NA	NA	NA	NA	NA	NA	NA	NA	NA	NA	NA	NA	NA	NA
Homo_sapiens_tRNA-Met-CAT-1-1	8	58	.	80	851.019	1.38353	2.49038	1.93696	+	8	58	76	959.972	18	58	84	615.105	18	58	125	385.472	NA	NA	NA	NA	NA	NA	NA	NA	NA	NA	NA	NA	NA	NA	NA	NA	NA	NA	NA	NA
Homo_sapiens_tRNA-Met-CAT-3-1;Homo_sapiens_tRNA-Met-CAT-3-2	14	58	.	141	1499.92	1.23393	3.56433	2.39913	+	13	58	181	2286.25	15	58	166	1215.57	15	58	208	641.425	NA	NA	NA	NA	NA	NA	NA	NA	NA	NA	NA	NA	NA	NA	NA	NA	NA	NA	NA	NA
Homo_sapiens_tRNA-Met-CAT-6-1	19	58	.	104	1106.32	1.66024	3.97375	2.817	+	19	58	130	1642.06	19	58	91	666.364	19	58	134	413.226	NA	NA	NA	NA	NA	NA	NA	NA	NA	NA	NA	NA	NA	NA	NA	NA	NA	NA	NA	NA
Homo_sapiens_tRNA-Phe-GAA-1-5;Homo_sapiens_tRNA-Phe-GAA-1-4;Homo_sapiens_tRNA-Phe-GAA-1-6;Homo_sapiens_tRNA-Phe-GAA-1-1;Homo_sapiens_tRNA-Phe-GAA-1-3;Homo_sapiens_tRNA-Phe-GAA-1-2	14	55	.	979	10414.3	1.57672	3.96022	2.76847	+	14	55	904	11418.6	19	54	902	6605.06	19	56	935	2883.33	NA	NA	NA	NA	NA	NA	NA	NA	NA	NA	NA	NA	NA	NA	NA	NA	NA	NA	NA	NA
Homo_sapiens_tRNA-Ser-CGA-4-1	24	71	.	140	1489.28	1.12364	2.35574	1.73969	+	24	73	111	1402.06	1	67	181	1325.41	1	71	193	595.168	NA	NA	NA	NA	NA	NA	NA	NA	NA	NA	NA	NA	NA	NA	NA	NA	NA	NA	NA	NA
Homo_sapiens_tRNA-Ser-GCT-2-1	23	73	.	226	2404.13	1.13997	2.37657	1.75827	+	23	73	217	2740.97	25	70	288	2108.93	24	70	374	1153.33	NA	NA	NA	NA	NA	NA	NA	NA	NA	NA	NA	NA	NA	NA	NA	NA	NA	NA	NA	NA
Homo_sapiens_tRNA-Ser-TGA-1-1	25	72	.	66	702.09	2.28283	5.35634	3.81958	+	14	72	68	858.922	20	67	42	307.553	20	71	52	160.356	30	71	90	844.555	2.32094	2.85868	2.58981	+	31	71	82	944.32	1	68	118	363.885	1	68	162	330.334
Homo_sapiens_tRNA-Ser-TGA-4-1	22	71	.	110	1170.15	1.45271	2.19173	1.82222	+	25	72	61	770.504	24	68	110	805.495	18	68	114	351.55	NA	NA	NA	NA	NA	NA	NA	NA	NA	NA	NA	NA	NA	NA	NA	NA	NA	NA	NA	NA
Homo_sapiens_tRNA-Thr-AGT-3-1	26	59	.	230	2446.68	2.1147	3.87297	2.99384	+	14	59	191	2412.56	25	59	158	1156.98	25	59	202	622.922	26	59	196	1839.25	2.57082	3.43081	3.00081	+	26	59	195	2245.64	22	59	232	715.436	24	59	321	654.55
Homo_sapiens_tRNA-Thr-AGT-4-1	22	64	.	171	1819.05	3.35694	5.29812	4.32753	+	15	64	119	1503.11	32	59	74	541.878	25	60	92	283.707	32	62	79	741.332	1.46584	2.18762	1.82673	+	32	62	98	1128.58	32	61	164	505.739	26	62	253	515.892
Homo_sapiens_tRNA-Thr-CGT-2-1	15	45	.	83	882.932	1.11643	2.90573	2.01108	+	1	45	83	1048.39	22	47	108	790.85	22	47	117	360.802	NA	NA	NA	NA	NA	NA	NA	NA	NA	NA	NA	NA	NA	NA	NA	NA	NA	NA	NA	NA
Homo_sapiens_tRNA-Thr-TGT-1-1	15	65	.	319	3393.44	1.51443	3.34795	2.43119	+	14	65	273	3448.32	30	60	306	2240.74	26	61	334	1029.98	20	64	232	2177.08	1.2172	1.92517	1.57119	+	20	64	271	3120.86	8	64	580	1788.59	8	64	795	1621.08
Homo_sapiens_tRNA-Thr-TGT-2-1	31	59	.	84	893.569	1.11952	3.09064	2.10508	+	6	59	83	1048.39	30	59	109	798.172	30	59	110	339.215	NA	NA	NA	NA	NA	NA	NA	NA	NA	NA	NA	NA	NA	NA	NA	NA	NA	NA	NA	NA
Homo_sapiens_tRNA-Trp-CCA-2-1	23	57	.	245	2606.24	1.15933	1.98657	1.57295	+	23	57	194	2450.45	24	57	307	2248.06	24	57	400	1233.51	NA	NA	NA	NA	NA	NA	NA	NA	NA	NA	NA	NA	NA	NA	NA	NA	NA	NA	NA	NA
Homo_sapiens_tRNA-Tyr-GTA-4-1	10	46	.	106	1127.6	4.96733	10.4061	7.68672	+	10	58	94	1187.33	25	44	31	227.003	26	43	37	114.1	NA	NA	NA	NA	NA	NA	NA	NA	NA	NA	NA	NA	NA	NA	NA	NA	NA	NA	NA	NA
Homo_sapiens_tRNA-Val-CAC-1-7;Homo_sapiens_tRNA-Val-CAC-1-6;Homo_sapiens_tRNA-Val-CAC-1-5;Homo_sapiens_tRNA-Val-CAC-1-4;Homo_sapiens_tRNA-Val-CAC-1-3;Homo_sapiens_tRNA-Val-CAC-1-2;Homo_sapiens_tRNA-Val-CAC-1-1;Homo_sapiens_tRNA-Val-CAC-5-1	14	32	.	155	1648.85	1.07737	2.41681	1.74709	+	10	32	154	1945.21	14	33	209	1530.44	10	33	261	804.865	NA	NA	NA	NA	NA	NA	NA	NA	NA	NA	NA	NA	NA	NA	NA	NA	NA	NA	NA	NA
Homo_sapiens_tRNA-Val-CAC-4-1	17	60	.	42	446.785	1.8489	3.4892	2.66905	+	14	58	23	290.518	11	61	33	241.648	6	61	27	83.2619	NA	NA	NA	NA	NA	NA	NA	NA	NA	NA	NA	NA	NA	NA	NA	NA	NA	NA	NA	NA
NC_000021.9:8433222-8446572	3751	3764	.	98	1042.5	1.22729	2.13971	1.6835	+	3751	3764	70	884.184	3751	3754	116	849.431	3751	3754	134	413.226	NA	NA	NA	NA	NA	NA	NA	NA	NA	NA	NA	NA	NA	NA	NA	NA	NA	NA	NA	NA
NC_000021.9:8433222-8446572	4233	4259	.	283	3010.48	1.17462	2.34058	1.7576	+	4254	4257	56	707.348	4256	4271	350	2562.94	4269	4271	98	302.21	NA	NA	NA	NA	NA	NA	NA	NA	NA	NA	NA	NA	NA	NA	NA	NA	NA	NA	NA	NA
NC_000021.9:8433222-8446572	4962	4999	.	639	6797.51	9.77139	12.5755	11.1734	+	4978	4999	350	4420.92	4995	4997	95	695.655	4995	4997	114	351.55	4934	5000	1796	16853.6	13.6631	19.5042	16.5836	+	4934	5000	1820	20959.3	4951	4954	400	1233.51	4951	4954	527	1074.6
NC_000021.9:8433222-8446572	8069	8081	.	386	4106.16	11.4438	19.26	15.3519	+	8069	8081	221	2791.5	8071	8074	49	358.811	8071	8074	47	144.937	8069	8081	779	7310.09	NA	NA	NA	+	8069	8081	650	7485.46	NA	NA	NA	NA	NA	NA	NA	NA
NC_000021.9:8433222-8446572	8390	8393	.	45	478.698	1.6762	2.04801	1.86211	+	8390	8393	20	252.624	8390	8393	39	285.585	8390	8393	40	123.351	8391	8393	52	487.965	NA	NA	NA	+	8391	8393	49	564.289	NA	NA	NA	NA	NA	NA	NA	NA
NC_000021.9:8433222-8446572	8837	8860	.	173	1840.33	2.12982	3.27113	2.70047	+	8837	8860	115	1452.59	8854	8858	118	864.076	8854	8860	144	444.063	8851	8858	208	1951.86	1.81881	2.94795	2.38338	+	8851	8858	190	2188.06	8854	8860	348	1073.15	8854	8858	364	742.232
NC_000021.9:8433222-8446572	9245	9270	.	374	3978.51	1.73583	2.39108	2.06345	+	9245	9268	230	2905.18	9245	9249	313	2292	9245	9257	394	1215.01	9245	9257	486	4560.6	1.29162	2.24655	1.76908	+	9245	9257	467	5378.02	9245	9268	1145	3530.92	9245	9257	1174	2393.9
NC_000021.9:8433222-8446572	9542	9648	.	1000	10637.7	1.76086	3.64244	2.70165	+	9542	9674	795	10041.8	9541	9576	825	6041.21	9541	9576	894	2756.89	9558	9659	1945	18251.8	2.24106	3.35017	2.79562	+	9542	9674	2320	26717.3	9541	9576	2641	8144.25	9541	9576	3911	7974.91
NC_000021.9:8433222-8446572	9930	9941	.	184	1957.34	1.77019	1.4405	1.60534	+	9930	9942	115	1452.59	9930	9935	151	1105.72	9919	9935	327	1008.39	9920	9940	487	4569.98	2.73927	3.50639	3.12283	+	9920	9940	506	5827.14	9930	9935	541	1668.32	9930	9935	815	1661.86
NC_000021.9:8433222-8446572	10350	10362	.	199	2116.91	2.72726	5.21312	3.97019	+	10351	10361	98	1237.86	10350	10354	106	776.204	10352	10354	77	237.451	10352	10376	480	4504.29	2.95079	3.16711	3.05895	+	10352	10376	429	4940.4	10351	10360	495	1526.47	10351	10360	765	1559.91
NC_000021.9:8433222-8446572	11096	11099	.	106	1127.6	2.60995	4.35747	3.48371	+	11096	11099	50	631.56	11096	11098	59	432.038	11096	11098	47	144.937	11096	11099	114	1069.77	NA	NA	NA	+	11096	11099	69	794.61	NA	NA	NA	NA	NA	NA	NA	NA
Homo_sapiens_tRNA-Ala-AGC-1-1	5	58	.	29	308.494	NA	NA	NA	+	5	36	15	189.468	NA	NA	NA	NA	NA	NA	NA	NA	NA	NA	NA	NA	NA	NA	NA	NA	NA	NA	NA	NA	NA	NA	NA	NA	NA	NA	NA	NA
Homo_sapiens_tRNA-Ala-AGC-3-1	10	45	.	38	404.234	NA	NA	NA	+	10	45	34	429.461	NA	NA	NA	NA	NA	NA	NA	NA	NA	NA	NA	NA	NA	NA	NA	NA	NA	NA	NA	NA	NA	NA	NA	NA	NA	NA	NA	NA
Homo_sapiens_tRNA-Ala-AGC-4-1	14	57	.	17	180.841	NA	NA	NA	+	10	57	12	151.574	NA	NA	NA	NA	NA	NA	NA	NA	NA	NA	NA	NA	NA	NA	NA	NA	NA	NA	NA	NA	NA	NA	NA	NA	NA	NA	NA	NA
Homo_sapiens_tRNA-Ala-AGC-5-1	23	57	.	11	117.015	NA	NA	NA	+	14	38	13	164.206	NA	NA	NA	NA	NA	NA	NA	NA	NA	NA	NA	NA	NA	NA	NA	NA	NA	NA	NA	NA	NA	NA	NA	NA	NA	NA	NA	NA
Homo_sapiens_tRNA-Asn-GTT-4-1	25	38	.	11	117.015	NA	NA	NA	+	25	27	14	176.837	NA	NA	NA	NA	NA	NA	NA	NA	NA	NA	NA	NA	NA	NA	NA	NA	NA	NA	NA	NA	NA	NA	NA	NA	NA	NA	NA	NA
Homo_sapiens_tRNA-Gln-CTG-6-1	11	63	.	36	382.958	NA	NA	NA	+	44	63	18	227.362	NA	NA	NA	NA	NA	NA	NA	NA	12	60	20	187.679	1.41535	1.91151	1.66343	+	36	57	22	253.354	8	58	43	132.602	8	58	65	132.541
NC_000021.9:8433222-8446572	2072	2147	.	16	170.204	NA	NA	NA	+	2124	2129	17	214.731	NA	NA	NA	NA	NA	NA	NA	NA	2124	2129	14	131.375	4.26021	3.61449	3.93735	-	2124	2129	16	184.257	2123	2129	10	30.8377	2124	2129	25	50.9774
NC_000021.9:8433222-8446572	2712	2717	.	17	180.841	NA	NA	NA	+	2712	2715	10	126.312	NA	NA	NA	NA	NA	NA	NA	NA	NA	NA	NA	NA	NA	NA	NA	NA	NA	NA	NA	NA	NA	NA	NA	NA	NA	NA	NA	NA
NC_000021.9:8433222-8446572	3712	3719	.	49	521.249	NA	NA	NA	+	3710	3719	32	404.199	NA	NA	NA	NA	NA	NA	NA	NA	NA	NA	NA	NA	NA	NA	NA	NA	NA	NA	NA	NA	NA	NA	NA	NA	NA	NA	NA	NA
NC_000021.9:8433222-8446572	3878	3882	.	50	531.887	NA	NA	NA	+	3876	3882	28	353.674	NA	NA	NA	NA	NA	NA	NA	NA	3876	3881	96	900.859	NA	NA	NA	+	3879	3881	37	426.095	NA	NA	NA	NA	NA	NA	NA	NA
NC_000021.9:8433222-8446572	3939	3942	.	16	170.204	NA	NA	NA	+	3939	3942	15	189.468	NA	NA	NA	NA	NA	NA	NA	NA	NA	NA	NA	NA	NA	NA	NA	NA	NA	NA	NA	NA	NA	NA	NA	NA	NA	NA	NA	NA
NC_000021.9:8433222-8446572	4373	4377	.	74	787.192	NA	NA	NA	+	4373	4377	45	568.404	NA	NA	NA	NA	NA	NA	NA	NA	NA	NA	NA	NA	NA	NA	NA	NA	NA	NA	NA	NA	NA	NA	NA	NA	NA	NA	NA	NA
NC_000021.9:8433222-8446572	4393	4395	.	30	319.132	NA	NA	NA	+	4393	4395	13	164.206	NA	NA	NA	NA	NA	NA	NA	NA	NA	NA	NA	NA	NA	NA	NA	NA	NA	NA	NA	NA	NA	NA	NA	NA	NA	NA	NA	NA
NC_000021.9:8433222-8446572	4546	4549	.	24	255.306	NA	NA	NA	+	4538	4554	193	2437.82	NA	NA	NA	NA	NA	NA	NA	NA	NA	NA	NA	NA	NA	NA	NA	NA	NA	NA	NA	NA	NA	NA	NA	NA	NA	NA	NA	NA
NC_000021.9:8433222-8446572	4551	4553	.	25	265.943	NA	NA	NA	+	4538	4554	193	2437.82	NA	NA	NA	NA	NA	NA	NA	NA	NA	NA	NA	NA	NA	NA	NA	NA	NA	NA	NA	NA	NA	NA	NA	NA	NA	NA	NA	NA
NC_000021.9:8433222-8446572	4581	4583	.	18	191.479	NA	NA	NA	+	4581	4584	34	429.461	NA	NA	NA	NA	NA	NA	NA	NA	NA	NA	NA	NA	NA	NA	NA	NA	NA	NA	NA	NA	NA	NA	NA	NA	NA	NA	NA	NA
NC_000021.9:8433222-8446572	4632	4634	.	35	372.321	NA	NA	NA	+	4632	4634	22	277.887	NA	NA	NA	NA	NA	NA	NA	NA	NA	NA	NA	NA	NA	NA	NA	NA	NA	NA	NA	NA	NA	NA	NA	NA	NA	NA	NA	NA
NC_000021.9:8433222-8446572	4701	4705	.	56	595.713	NA	NA	NA	+	4701	4705	157	1983.1	NA	NA	NA	NA	NA	NA	NA	NA	4701	4703	23	215.831	NA	NA	NA	+	4696	4705	158	1819.54	NA	NA	NA	NA	NA	NA	NA	NA
NC_000021.9:8433222-8446572	4752	4755	.	71	755.279	NA	NA	NA	+	4752	4755	56	707.348	NA	NA	NA	NA	NA	NA	NA	NA	NA	NA	NA	NA	NA	NA	NA	NA	NA	NA	NA	NA	NA	NA	NA	NA	NA	NA	NA	NA
NC_000021.9:8433222-8446572	5249	5254	.	56	595.713	NA	NA	NA	+	5253	5255	25	315.78	NA	NA	NA	NA	NA	NA	NA	NA	NA	NA	NA	NA	NA	NA	NA	NA	NA	NA	NA	NA	NA	NA	NA	NA	NA	NA	NA	NA
NC_000021.9:8433222-8446572	7971	7974	.	30	319.132	NA	NA	NA	+	7971	7974	20	252.624	NA	NA	NA	NA	NA	NA	NA	NA	NA	NA	NA	NA	NA	NA	NA	NA	NA	NA	NA	NA	NA	NA	NA	NA	NA	NA	NA	NA
NC_000021.9:8433222-8446572	8032	8037	.	111	1180.79	NA	NA	NA	+	8033	8036	61	770.504	NA	NA	NA	NA	NA	NA	NA	NA	8021	8037	396	3716.04	NA	NA	NA	+	8021	8036	268	3086.31	NA	NA	NA	NA	NA	NA	NA	NA
NC_000021.9:8433222-8446572	8105	8110	.	47	499.973	NA	NA	NA	+	8108	8110	13	164.206	NA	NA	NA	NA	NA	NA	NA	NA	NA	NA	NA	NA	NA	NA	NA	NA	NA	NA	NA	NA	NA	NA	NA	NA	NA	NA	NA	NA
NC_000021.9:8433222-8446572	8164	8167	.	49	521.249	NA	NA	NA	+	8164	8167	20	252.624	NA	NA	NA	NA	NA	NA	NA	NA	8164	8167	96	900.859	1.96059	2.3926	2.1766	+	8164	8167	86	990.384	8164	8166	149	459.482	8164	8166	203	413.937
NC_000021.9:8433222-8446572	8191	8193	.	42	446.785	NA	NA	NA	+	8191	8193	23	290.518	NA	NA	NA	NA	NA	NA	NA	NA	8191	8193	42	394.126	NA	NA	NA	+	8191	8193	39	449.128	NA	NA	NA	NA	NA	NA	NA	NA
NC_000021.9:8433222-8446572	8278	8280	.	22	234.03	NA	NA	NA	+	8278	8280	11	138.943	NA	NA	NA	NA	NA	NA	NA	NA	NA	NA	NA	NA	NA	NA	NA	NA	NA	NA	NA	NA	NA	NA	NA	NA	NA	NA	NA	NA
NC_000021.9:8433222-8446572	8329	8332	.	46	489.336	NA	NA	NA	+	8329	8331	18	227.362	NA	NA	NA	NA	NA	NA	NA	NA	NA	NA	NA	NA	NA	NA	NA	NA	NA	NA	NA	NA	NA	NA	NA	NA	NA	NA	NA	NA
NC_000021.9:8433222-8446572	8348	8356	.	95	1010.58	NA	NA	NA	+	8348	8357	77	972.603	NA	NA	NA	NA	NA	NA	NA	NA	8354	8358	105	985.314	NA	NA	NA	+	8354	8356	87	1001.9	NA	NA	NA	NA	NA	NA	NA	NA
NC_000021.9:8433222-8446572	8632	8636	.	44	468.06	NA	NA	NA	+	8633	8635	16	202.099	NA	NA	NA	NA	NA	NA	NA	NA	NA	NA	NA	NA	NA	NA	NA	NA	NA	NA	NA	NA	NA	NA	NA	NA	NA	NA	NA	NA
NC_000021.9:8433222-8446572	8818	8821	.	32	340.407	NA	NA	NA	+	8818	8821	18	227.362	NA	NA	NA	NA	NA	NA	NA	NA	NA	NA	NA	NA	NA	NA	NA	NA	NA	NA	NA	NA	NA	NA	NA	NA	NA	NA	NA	NA
NC_000021.9:8433222-8446572	8885	8888	.	23	244.668	NA	NA	NA	+	8883	8886	14	176.837	NA	NA	NA	NA	NA	NA	NA	NA	NA	NA	NA	NA	NA	NA	NA	NA	NA	NA	NA	NA	NA	NA	NA	NA	NA	NA	NA	NA
NC_000021.9:8433222-8446572	8944	8958	.	145	1542.47	NA	NA	NA	+	8944	8955	46	581.036	NA	NA	NA	NA	NA	NA	NA	NA	8941	8947	135	1266.83	NA	NA	NA	+	8943	8947	65	748.546	NA	NA	NA	NA	NA	NA	NA	NA
NC_000021.9:8433222-8446572	9178	9181	.	24	255.306	NA	NA	NA	+	9178	9181	12	151.574	NA	NA	NA	NA	NA	NA	NA	NA	NA	NA	NA	NA	NA	NA	NA	NA	NA	NA	NA	NA	NA	NA	NA	NA	NA	NA	NA	NA
NC_000021.9:8433222-8446572	9520	9522	.	91	968.034	NA	NA	NA	+	9520	9522	44	555.773	NA	NA	NA	NA	NA	NA	NA	NA	9520	9522	211	1980.01	NA	NA	NA	+	9520	9522	171	1969.25	NA	NA	NA	NA	NA	NA	NA	NA
NC_000021.9:8433222-8446572	9532	9534	.	26	276.581	NA	NA	NA	+	9532	9534	13	164.206	NA	NA	NA	NA	NA	NA	NA	NA	NA	NA	NA	NA	NA	NA	NA	NA	NA	NA	NA	NA	NA	NA	NA	NA	NA	NA	NA	NA
NC_000021.9:8433222-8446572	9946	9948	.	30	319.132	NA	NA	NA	+	9946	9948	12	151.574	NA	NA	NA	NA	NA	NA	NA	NA	NA	NA	NA	NA	NA	NA	NA	NA	NA	NA	NA	NA	NA	NA	NA	NA	NA	NA	NA	NA
NC_000021.9:8433222-8446572	10048	10050	.	19	202.117	NA	NA	NA	+	10048	10053	24	303.149	NA	NA	NA	NA	NA	NA	NA	NA	NA	NA	NA	NA	NA	NA	NA	NA	NA	NA	NA	NA	NA	NA	NA	NA	NA	NA	NA	NA
NC_000021.9:8433222-8446572	10406	10408	.	29	308.494	NA	NA	NA	+	10406	10408	14	176.837	NA	NA	NA	NA	NA	NA	NA	NA	NA	NA	NA	NA	NA	NA	NA	NA	NA	NA	NA	NA	NA	NA	NA	NA	NA	NA	NA	NA
NC_000021.9:8433222-8446572	10484	10488	.	27	287.219	NA	NA	NA	+	10484	10487	13	164.206	NA	NA	NA	NA	NA	NA	NA	NA	NA	NA	NA	NA	NA	NA	NA	NA	NA	NA	NA	NA	NA	NA	NA	NA	NA	NA	NA	NA
NC_000021.9:8433222-8446572	10765	10767	.	53	563.8	NA	NA	NA	+	10765	10767	32	404.199	NA	NA	NA	NA	NA	NA	NA	NA	NA	NA	NA	NA	NA	NA	NA	NA	NA	NA	NA	NA	NA	NA	NA	NA	NA	NA	NA	NA
NC_000021.9:8433222-8446572	11139	11141	.	30	319.132	NA	NA	NA	+	11139	11141	12	151.574	NA	NA	NA	NA	NA	NA	NA	NA	NA	NA	NA	NA	NA	NA	NA	NA	NA	NA	NA	NA	NA	NA	NA	NA	NA	NA	NA	NA
NC_000021.9:8433222-8446572	11483	11489	.	99	1053.14	NA	NA	NA	+	11485	11488	38	479.986	NA	NA	NA	NA	NA	NA	NA	NA	11460	11574	10	93.8394	2.34077	49.9599	26.1503	-	11485	11488	230	2648.7	11460	11462	13	40.0891	11460	11462	26	53.0165
NC_000021.9:8433222-8446572	11692	11695	.	38	404.234	NA	NA	NA	+	11691	11695	18	227.362	NA	NA	NA	NA	NA	NA	NA	NA	NA	NA	NA	NA	NA	NA	NA	NA	NA	NA	NA	NA	NA	NA	NA	NA	NA	NA	NA	NA
NC_000021.9:8433222-8446572	11732	11734	.	34	361.683	NA	NA	NA	+	11732	11734	22	277.887	NA	NA	NA	NA	NA	NA	NA	NA	NA	NA	NA	NA	NA	NA	NA	NA	NA	NA	NA	NA	NA	NA	NA	NA	NA	NA	NA	NA
NC_000021.9:8433222-8446572	12163	12165	.	20	212.755	NA	NA	NA	+	12163	12165	12	151.574	NA	NA	NA	NA	NA	NA	NA	NA	NA	NA	NA	NA	NA	NA	NA	NA	NA	NA	NA	NA	NA	NA	NA	NA	NA	NA	NA	NA
NC_000021.9:8433222-8446572	12364	12366	.	13	138.291	NA	NA	NA	+	12364	12366	10	126.312	NA	NA	NA	NA	NA	NA	NA	NA	NA	NA	NA	NA	NA	NA	NA	NA	NA	NA	NA	NA	NA	NA	NA	NA	NA	NA	NA	NA
NC_000021.9:8433222-8446572	2124	2129	.	15	159.566	NA	NA	NA	-	2124	2129	17	214.731	NA	NA	NA	NA	NA	NA	NA	NA	2124	2129	14	131.375	4.26021	3.61449	3.93735	-	2124	2129	16	184.257	2123	2129	10	30.8377	2124	2129	25	50.9774
NC_000021.9:8433222-8446572	8794	8808	.	12	127.653	NA	NA	NA	-	8794	8821	14	176.837	NA	NA	NA	NA	NA	NA	NA	NA	NA	NA	NA	NA	NA	NA	NA	NA	NA	NA	NA	NA	NA	NA	NA	NA	NA	NA	NA	NA
NC_000021.9:8433222-8446572	8999	9010	.	90	957.396	NA	NA	NA	-	8999	9010	71	896.816	NA	NA	NA	NA	NA	NA	NA	NA	8999	9011	69	647.492	3.68364	4.29712	3.99038	-	8999	9010	70	806.127	8999	9100	57	175.775	8999	9100	92	187.597

## Sheet: tRNA_ALKBH1 dependent
WT IP REP1										WTIP rep2				WT CTRL REP1					WT CTRL REP2
CHR	START	END		CDNA value	rpm1	rep1 IP/CTRL	rep2 IP/CTRL	aver_ratio		start	end	cdna value	rpm2	start	end	cdna value	rpm1	start	end	cdna value	rpm2
Homo_sapiens_tRNA-Ala-AGC-2-1;Homo_sapiens_tRNA-Ala-AGC-7-1;Homo_sapiens_tRNA-Ala-AGC-2-2	12	45	.	86	914.845	2.54965	10.8135	6.68158	+	12	45	66	833.66	3	39	49	358.811	3	39	25	77.0943
Homo_sapiens_tRNA-Arg-CCT-1-1	19	60	.	412	4382.75	1.67652	4.40736	3.04194	+	17	60	453	5721.94	19	58	357	2614.2	16	58	421	1298.27
Homo_sapiens_tRNA-Arg-TCG-5-1	34	64	.	618	6574.12	3.22941	6.67454	4.95197	+	25	64	541	6833.48	24	61	278	2035.71	17	61	332	1023.81
Homo_sapiens_tRNA-Arg-TCT-4-1	26	61	.	50	531.887	2.0753	6.05094	4.06312	+	26	61	65	821.028	25	59	35	256.294	31	59	44	135.686
Homo_sapiens_tRNA-Asn-GTT-1-1	8	59	.	138	1468.01	1.60379	2.6836	2.1437	+	14	59	133	1679.95	20	59	125	915.335	20	59	203	626.006
Homo_sapiens_tRNA-Cys-GCA-12-1	18	61	.	75	797.83	1.3287	2.41813	1.87342	+	18	62	49	618.929	18	58	82	600.46	18	57	83	255.953
Homo_sapiens_tRNA-Gln-CTG-3-2;Homo_sapiens_tRNA-Gln-CTG-3-1	8	19	.	43	457.422	1.68828	2.80254	2.24541	+	8	19	26	328.411	3	18	37	270.939	3	18	38	117.183
Homo_sapiens_tRNA-Glu-TTC-1-1;Homo_sapiens_tRNA-Glu-TTC-1-2	1	62	.	121	1287.17	1.95309	4.09602	3.02456	+	8	62	85	1073.65	1	57	90	659.041	1	57	85	262.121
Homo_sapiens_tRNA-Ile-AAT-12-1	20	64	.	592	6297.54	1.13457	2.21621	1.67539	+	20	64	560	7073.48	19	62	758	5550.59	17	62	1035	3191.71
Homo_sapiens_tRNA-Leu-CAA-1-2;Homo_sapiens_tRNA-Leu-CAA-1-1	25	48	.	459	4882.72	4.50536	9.8145	7.15993	+	9	48	369	4660.92	3	49	148	1083.76	5	48	154	474.901
Homo_sapiens_tRNA-Leu-CAA-2-1	26	44	.	124	1319.08	6.43343	10.481	8.45721	+	26	44	87	1098.91	1	50	28	205.035	1	50	34	104.848
Homo_sapiens_tRNA-Leu-CAA-3-1	26	45	.	189	2010.53	8.85684	15.7539	12.3054	+	26	44	150	1894.68	1	41	31	227.003	1	50	39	120.267
Homo_sapiens_tRNA-Leu-CAA-4-1	5	49	.	273	2904.1	13.2197	27.0793	20.1495	+	26	49	238	3006.23	21	42	30	219.68	26	42	36	111.016
Homo_sapiens_tRNA-Lys-TTT-6-1	1	58	.	43	457.422	2.40256	4.24231	3.32243	+	1	56	29	366.305	1	46	26	190.39	1	37	28	86.3457
Homo_sapiens_tRNA-Met-CAT-1-1	8	58	.	80	851.019	1.38353	2.49038	1.93696	+	8	58	76	959.972	18	58	84	615.105	18	58	125	385.472
Homo_sapiens_tRNA-Met-CAT-3-1;Homo_sapiens_tRNA-Met-CAT-3-2	14	58	.	141	1499.92	1.23393	3.56433	2.39913	+	13	58	181	2286.25	15	58	166	1215.57	15	58	208	641.425
Homo_sapiens_tRNA-Met-CAT-6-1	19	58	.	104	1106.32	1.66024	3.97375	2.817	+	19	58	130	1642.06	19	58	91	666.364	19	58	134	413.226
Homo_sapiens_tRNA-Phe-GAA-1-5;Homo_sapiens_tRNA-Phe-GAA-1-4;Homo_sapiens_tRNA-Phe-GAA-1-6;Homo_sapiens_tRNA-Phe-GAA-1-1;Homo_sapiens_tRNA-Phe-GAA-1-3;Homo_sapiens_tRNA-Phe-GAA-1-2	14	55	.	979	10414.3	1.57672	3.96022	2.76847	+	14	55	904	11418.6	19	54	902	6605.06	19	56	935	2883.33
Homo_sapiens_tRNA-Ser-CGA-4-1	24	71	.	140	1489.28	1.12364	2.35574	1.73969	+	24	73	111	1402.06	1	67	181	1325.41	1	71	193	595.168
Homo_sapiens_tRNA-Ser-GCT-2-1	23	73	.	226	2404.13	1.13997	2.37657	1.75827	+	23	73	217	2740.97	25	70	288	2108.93	24	70	374	1153.33
Homo_sapiens_tRNA-Ser-TGA-4-1	22	71	.	110	1170.15	1.45271	2.19173	1.82222	+	25	72	61	770.504	24	68	110	805.495	18	68	114	351.55
Homo_sapiens_tRNA-Thr-CGT-2-1	15	45	.	83	882.932	1.11643	2.90573	2.01108	+	1	45	83	1048.39	22	47	108	790.85	22	47	117	360.802
Homo_sapiens_tRNA-Thr-TGT-2-1	31	59	.	84	893.569	1.11952	3.09064	2.10508	+	6	59	83	1048.39	30	59	109	798.172	30	59	110	339.215
Homo_sapiens_tRNA-Trp-CCA-2-1	23	57	.	245	2606.24	1.15933	1.98657	1.57295	+	23	57	194	2450.45	24	57	307	2248.06	24	57	400	1233.51
Homo_sapiens_tRNA-Tyr-GTA-4-1	10	46	.	106	1127.6	4.96733	10.4061	7.68672	+	10	58	94	1187.33	25	44	31	227.003	26	43	37	114.1
Homo_sapiens_tRNA-Val-CAC-1-7;Homo_sapiens_tRNA-Val-CAC-1-6;Homo_sapiens_tRNA-Val-CAC-1-5;Homo_sapiens_tRNA-Val-CAC-1-4;Homo_sapiens_tRNA-Val-CAC-1-3;Homo_sapiens_tRNA-Val-CAC-1-2;Homo_sapiens_tRNA-Val-CAC-1-1;Homo_sapiens_tRNA-Val-CAC-5-1	14	32	.	155	1648.85	1.07737	2.41681	1.74709	+	10	32	154	1945.21	14	33	209	1530.44	10	33	261	804.865
Homo_sapiens_tRNA-Val-CAC-4-1	17	60	.	42	446.785	1.8489	3.4892	2.66905	+	14	58	23	290.518	11	61	33	241.648	6	61	27	83.2619
NC_000021.9:8433222-8446572	3751	3764	.	98	1042.5	1.22729	2.13971	1.6835	+	3751	3764	70	884.184	3751	3754	116	849.431	3751	3754	134	413.226
NC_000021.9:8433222-8446572	4233	4259	.	283	3010.48	1.17462	2.34058	1.7576	+	4254	4257	56	707.348	4256	4271	350	2562.94	4269	4271	98	302.21
Homo_sapiens_tRNA-Ala-AGC-1-1	5	58	.	29	308.494	NA	NA	NA	+	5	36	15	189.468	NA	NA	NA	NA	NA	NA	NA	NA
Homo_sapiens_tRNA-Ala-AGC-3-1	10	45	.	38	404.234	NA	NA	NA	+	10	45	34	429.461	NA	NA	NA	NA	NA	NA	NA	NA
Homo_sapiens_tRNA-Ala-AGC-4-1	14	57	.	17	180.841	NA	NA	NA	+	10	57	12	151.574	NA	NA	NA	NA	NA	NA	NA	NA
Homo_sapiens_tRNA-Ala-AGC-5-1	23	57	.	11	117.015	NA	NA	NA	+	14	38	13	164.206	NA	NA	NA	NA	NA	NA	NA	NA
Homo_sapiens_tRNA-Asn-GTT-4-1	25	38	.	11	117.015	NA	NA	NA	+	25	27	14	176.837	NA	NA	NA	NA	NA	NA	NA	NA
NC_000021.9:8433222-8446572	2712	2717	.	17	180.841	NA	NA	NA	+	2712	2715	10	126.312	NA	NA	NA	NA	NA	NA	NA	NA
NC_000021.9:8433222-8446572	3712	3719	.	49	521.249	NA	NA	NA	+	3710	3719	32	404.199	NA	NA	NA	NA	NA	NA	NA	NA
NC_000021.9:8433222-8446572	3939	3942	.	16	170.204	NA	NA	NA	+	3939	3942	15	189.468	NA	NA	NA	NA	NA	NA	NA	NA
NC_000021.9:8433222-8446572	4373	4377	.	74	787.192	NA	NA	NA	+	4373	4377	45	568.404	NA	NA	NA	NA	NA	NA	NA	NA
NC_000021.9:8433222-8446572	4393	4395	.	30	319.132	NA	NA	NA	+	4393	4395	13	164.206	NA	NA	NA	NA	NA	NA	NA	NA
NC_000021.9:8433222-8446572	4546	4549	.	24	255.306	NA	NA	NA	+	4538	4554	193	2437.82	NA	NA	NA	NA	NA	NA	NA	NA
NC_000021.9:8433222-8446572	4551	4553	.	25	265.943	NA	NA	NA	+	4538	4554	193	2437.82	NA	NA	NA	NA	NA	NA	NA	NA
NC_000021.9:8433222-8446572	4581	4583	.	18	191.479	NA	NA	NA	+	4581	4584	34	429.461	NA	NA	NA	NA	NA	NA	NA	NA
NC_000021.9:8433222-8446572	4632	4634	.	35	372.321	NA	NA	NA	+	4632	4634	22	277.887	NA	NA	NA	NA	NA	NA	NA	NA
NC_000021.9:8433222-8446572	4752	4755	.	71	755.279	NA	NA	NA	+	4752	4755	56	707.348	NA	NA	NA	NA	NA	NA	NA	NA
NC_000021.9:8433222-8446572	5249	5254	.	56	595.713	NA	NA	NA	+	5253	5255	25	315.78	NA	NA	NA	NA	NA	NA	NA	NA
NC_000021.9:8433222-8446572	7971	7974	.	30	319.132	NA	NA	NA	+	7971	7974	20	252.624	NA	NA	NA	NA	NA	NA	NA	NA
NC_000021.9:8433222-8446572	8105	8110	.	47	499.973	NA	NA	NA	+	8108	8110	13	164.206	NA	NA	NA	NA	NA	NA	NA	NA
NC_000021.9:8433222-8446572	8278	8280	.	22	234.03	NA	NA	NA	+	8278	8280	11	138.943	NA	NA	NA	NA	NA	NA	NA	NA
NC_000021.9:8433222-8446572	8329	8332	.	46	489.336	NA	NA	NA	+	8329	8331	18	227.362	NA	NA	NA	NA	NA	NA	NA	NA
NC_000021.9:8433222-8446572	8632	8636	.	44	468.06	NA	NA	NA	+	8633	8635	16	202.099	NA	NA	NA	NA	NA	NA	NA	NA
NC_000021.9:8433222-8446572	8818	8821	.	32	340.407	NA	NA	NA	+	8818	8821	18	227.362	NA	NA	NA	NA	NA	NA	NA	NA
NC_000021.9:8433222-8446572	8885	8888	.	23	244.668	NA	NA	NA	+	8883	8886	14	176.837	NA	NA	NA	NA	NA	NA	NA	NA
NC_000021.9:8433222-8446572	9178	9181	.	24	255.306	NA	NA	NA	+	9178	9181	12	151.574	NA	NA	NA	NA	NA	NA	NA	NA
NC_000021.9:8433222-8446572	9532	9534	.	26	276.581	NA	NA	NA	+	9532	9534	13	164.206	NA	NA	NA	NA	NA	NA	NA	NA
NC_000021.9:8433222-8446572	9946	9948	.	30	319.132	NA	NA	NA	+	9946	9948	12	151.574	NA	NA	NA	NA	NA	NA	NA	NA
NC_000021.9:8433222-8446572	10048	10050	.	19	202.117	NA	NA	NA	+	10048	10053	24	303.149	NA	NA	NA	NA	NA	NA	NA	NA
NC_000021.9:8433222-8446572	10406	10408	.	29	308.494	NA	NA	NA	+	10406	10408	14	176.837	NA	NA	NA	NA	NA	NA	NA	NA
NC_000021.9:8433222-8446572	10484	10488	.	27	287.219	NA	NA	NA	+	10484	10487	13	164.206	NA	NA	NA	NA	NA	NA	NA	NA
NC_000021.9:8433222-8446572	10765	10767	.	53	563.8	NA	NA	NA	+	10765	10767	32	404.199	NA	NA	NA	NA	NA	NA	NA	NA
NC_000021.9:8433222-8446572	11139	11141	.	30	319.132	NA	NA	NA	+	11139	11141	12	151.574	NA	NA	NA	NA	NA	NA	NA	NA
NC_000021.9:8433222-8446572	11692	11695	.	38	404.234	NA	NA	NA	+	11691	11695	18	227.362	NA	NA	NA	NA	NA	NA	NA	NA
NC_000021.9:8433222-8446572	11732	11734	.	34	361.683	NA	NA	NA	+	11732	11734	22	277.887	NA	NA	NA	NA	NA	NA	NA	NA
NC_000021.9:8433222-8446572	12163	12165	.	20	212.755	NA	NA	NA	+	12163	12165	12	151.574	NA	NA	NA	NA	NA	NA	NA	NA
NC_000021.9:8433222-8446572	12364	12366	.	13	138.291	NA	NA	NA	+	12364	12366	10	126.312	NA	NA	NA	NA	NA	NA	NA	NA
NC_000021.9:8433222-8446572	8794	8808	.	12	127.653	NA	NA	NA	-	8794	8821	14	176.837	NA	NA	NA	NA	NA	NA	NA	NA

## Sheet: nontrRNA_all
WT IP REP1										WT IP REP2				WT input rep1				WT input rep2				KO IP REP1							KO IP REP2				KO INPUT rep1				KO INPUR rep2
chr	Peak start	peak end	name	cdna value	RPM1	REP1 RATIO	REP2 RATIO	average	strand	Peak start	peak end	cDNA value	RPM2	Peak start	peak end	cDNA value	RPM1	Peak start	peak end	cDNA value	RPM2	Peak start	peak end	cDNA value	rpm1	REP1 RATIO	REP2 RATIO	RATIO AVERAGE	Peak start	peak end	cDNA value	rpm1	Peak start	peak end	cDNA value	rpm1	Peak start	peak end	cDNA value	rpm1
chr1	26921752	26921829	UTR5 NUDC; gene NUDC; intron NUDC; transcript NUDC	16	170.204	2.03567	1.78369	1.90968	+	26921741	26921829	10	126.312	26921744	26921829	11	83.6108	26921744	26921833	10	70.815	26921754	26921829	20	187.679	NA	NA	NA	26921754	26921822	20	NA	NA	NA	NA	NA	NA	NA	NA	NA
chr1	93847567	93847654	gene AL049796.1; ncRNA AL049796.1; transcript AL049796.1	70	744.641	6.12291	10.5649	8.34392	+	93847567	93847654	77	972.603	93847566	93847630	16	121.616	93847566	93847630	13	92.0595	NA	NA	NA	NA	NA	NA	NA	NA	NA	NA	NA	NA	NA	NA	NA	NA	NA	NA	NA
chr13	41060746	41060814	gene ELF1; intron ELF1; transcript ELF1	48	510.611	2.39918	2.8985	2.64884	-	41060745	41060814	39	492.617	41060744	41060816	28	212.827	41060744	41060816	24	169.956	41060752	41060813	26	243.983	6.08601	5.15654	5.62128	41060752	41060813	21	241.838	41060745	41060816	13	40.0891	41060745	41060816	23	46.8992
chr15	78860554	78860615	gene MORF4L1; intron MORF4L1; transcript MORF4L1	48	510.611	1.72249	1.95771	1.8401	+	78860554	78860615	45	568.404	78860555	78860586	39	296.438	78860555	78860586	41	290.342	NA	NA	NA	NA	NA	NA	NA	NA	NA	NA	NA	NA	NA	NA	NA	NA	NA	NA	NA
chr17	19508175	19508243	gene SLC47A1; intron SLC47A1; transcript SLC47A1	87	925.483	1.79056	5.35107	3.57082	+	19508175	19508243	114	1439.96	19508204	19508237	68	516.867	19508204	19508237	38	269.097	NA	NA	NA	NA	NA	NA	NA	NA	NA	NA	NA	NA	NA	NA	NA	NA	NA	NA	NA
chr2	27050832	27050856	gene AGBL5; intron AGBL5; transcript AGBL5	212	2255.2	22.823	25.2461	24.0345	+	27050832	27050856	184	2324.14	27050771	27050863	13	98.8127	27050771	27050854	13	92.0595	27050833	27050855	18	168.911	1.71169	2.55489	2.13329	27050832	27050855	19	218.806	27050800	27050859	32	98.6808	27050771	27050862	42	85.6421
chr20	2656936	2657079	gene NOP56; intron NOP56; ncRNA NOP56; transcript NOP56	76	808.468	1.86603	1.82009	1.84306	+	2656936	2656989	50	631.56	2656935	2656987	57	433.256	2656935	2656987	49	346.994	NA	NA	NA	NA	NA	NA	NA	NA	NA	NA	NA	NA	NA	NA	NA	NA	NA	NA	NA
chr20	2656938	2657010	gene SNORD57; ncRNA SNORD57; transcript SNORD57	76	808.468	1.86603	1.82009	1.84306	+	2656936	2656989	50	631.56	2656935	2656987	57	433.256	2656935	2656987	49	346.994	NA	NA	NA	NA	NA	NA	NA	NA	NA	NA	NA	NA	NA	NA	NA	NA	NA	NA	NA
chr20	2656948	2657079	ncRNA NOP56; transcript NOP56	76	808.468	1.86603	1.82009	1.84306	+	2656936	2656989	50	631.56	2656935	2656987	57	433.256	2656935	2656987	49	346.994	NA	NA	NA	NA	NA	NA	NA	NA	NA	NA	NA	NA	NA	NA	NA	NA	NA	NA	NA
chr3	45689013	45689019	gene LIMD1-AS1; intron LIMD1-AS1; transcript LIMD1-AS1	26	276.581	2.42584	2.93035	2.67809	-	45689013	45689019	23	290.518	45689013	45689019	15	114.015	45689013	45689019	14	99.141	NA	NA	NA	NA	NA	NA	NA	NA	NA	NA	NA	NA	NA	NA	NA	NA	NA	NA	NA
chr3	45689019	45689046	ncRNA LIMD1-AS1	26	276.581	2.42584	2.93035	2.67809	-	45689019	45689046	23	290.518	45689019	45689078	15	114.015	45689019	45689078	14	99.141	NA	NA	NA	NA	NA	NA	NA	NA	NA	NA	NA	NA	NA	NA	NA	NA	NA	NA	NA
chr5	181191697	181191706	gene LINC01962; intron LINC01962; transcript LINC01962	132	1404.18	3.07895	2.52911	2.80403	-	181191697	181191727	95	1199.96	181191624	181191741	60	456.059	181191624	181191741	67	474.461	181191700	181191705	106	994.698	2.98665	3.22205	3.10435	181191690	181191705	89	1024.93	181191699	181191741	108	333.048	181191699	181191741	156	318.099
chr7	74195954	74195978	UTR3 EIF4H; gene EIF4H; transcript EIF4H	17	180.841	1.83014	2.30831	2.06922	+	74195951	74195992	22	277.887	74195954	74195984	13	98.8127	74195950	74195999	17	120.386	74195954	74195976	16	150.143	1.31589	1.78723	1.55156	74195949	74195974	25	287.902	74195955	74195983	37	114.1	74195843	74195983	79	161.089
chr8	3660544	3660547	gene CSMD1; intron CSMD1; transcript CSMD1	13	138.291	1.65398	2.91877	2.28637	-	3660543	3660547	18	227.362	3660541	3660547	11	83.6108	3660541	3660547	11	77.8965	3660544	3660547	11	103.223	1.969	2.29435	2.13168	3660544	3660547	13	149.709	3660541	3660547	17	52.4242	3660541	3660549	32	65.2511
chrM	647	704	gene MT-RNR1; ncRNA MT-RNR1; transcript MT-RNR1	253	2691.35	8.63607	25.7824	17.2093	+	647	704	159	2008.36	680	696	41	311.64	680	684	11	77.8965	647	706	432	4053.86	6.70703	7.52361	7.11532	647	706	381	4387.63	680	702	196	604.42	680	699	286	583.182
chrM	4401	4450	gene MT-TM; ncRNA MT-TM; transcript MT-TM	9326	99207.5	11.8978	11.0711	11.4845	+	4401	4450	8311	104978	4401	4445	1097	8338.27	4401	4444	1339	9482.13	NA	NA	NA	NA	NA	NA	NA	NA	NA	NA	NA	NA	NA	NA	NA	NA	NA	NA	NA
chrM	5618	5623	gene MT-TA; ncRNA MT-TA; transcript MT-TA	45	478.698	2.03156	1.71999	1.87578	-	5618	5623	27	341.043	5616	5623	31	235.63	5610	5623	28	198.282	5616	5623	71	666.26	3.08648	2.29964	2.69306	5617	5623	68	783.094	5604	5623	70	215.864	5604	5623	167	340.529
chrM	5849	5861	gene MT-TY; ncRNA MT-TY; transcript MT-TY	531	5648.64	1.66625	1.43749	1.55187	-	5849	5861	382	4825.12	5825	5862	446	3390.04	5825	5891	474	3356.63	NA	NA	NA	NA	NA	NA	NA	NA	NA	NA	NA	NA	NA	NA	NA	NA	NA	NA	NA
chrM	12145	12206	gene MT-TH; ncRNA MT-TH; transcript MT-TH	1385	14733.3	2.43204	1.79582	2.11393	+	12142	12206	888	11216.5	12137	12206	797	6057.98	12137	12206	882	6245.88	12140	12206	2021	18965	1.87326	2.16764	2.02045	12145	12206	1840	21189.6	12137	12206	3283	10124	12137	12206	4794	9775.43
chrM	12206	12219	gene MT-TS2; ncRNA MT-TS2; transcript MT-TS2	1385	14733.3	2.43204	1.79582	2.11393	+	12206	12219	888	11216.5	12206	12265	797	6057.98	12206	12265	882	6245.88	12206	12219	2021	18965	1.87326	2.16764	2.02045	12206	12219	1840	21189.6	12206	12265	3283	10124	12206	12265	4794	9775.43
chr10	70817632	70817637	gene SGPL1; intron SGPL1; transcript SGPL1	124	1319.08	NA	NA	NA	+	70817632	70817637	98	1237.86	NA	NA	NA	NA	NA	NA	NA	NA	NA	NA	NA	NA	NA	NA	NA	NA	NA	NA	NA	NA	NA	NA	NA	NA	NA	NA	NA
chr12	120293205	120293237	gene RNU4-1; ncRNA RNU4-1; transcript RNU4-1	12	127.653	NA	NA	NA	-	120293202	120293237	11	138.943	NA	NA	NA	NA	NA	NA	NA	NA	120293168	120293208	15	140.759	1.26792	1.82462	1.54627	120293168	120293237	21	241.838	120293136	120293237	36	111.016	120293170	120293237	65	132.541
chr14	22929691	22929737	gene AL132780.1; ncRNA AL132780.1; transcript AL132780.1	16	170.204	NA	NA	NA	+	22929691	22929737	10	126.312	NA	NA	NA	NA	NA	NA	NA	NA	NA	NA	NA	NA	NA	NA	NA	NA	NA	NA	NA	NA	NA	NA	NA	NA	NA	NA	NA
chr14	58239921	58239973	gene C14orf37; intron C14orf37; transcript C14orf37	21	223.392	NA	NA	NA	-	58239914	58239974	22	277.887	NA	NA	NA	NA	NA	NA	NA	NA	NA	NA	NA	NA	NA	NA	NA	NA	NA	NA	NA	NA	NA	NA	NA	NA	NA	NA	NA
chr14	102932405	102932408	UTR3 CDC42BPB; gene CDC42BPB; transcript CDC42BPB	63	670.177	NA	NA	NA	-	102932405	102932408	46	581.036	NA	NA	NA	NA	NA	NA	NA	NA	102932405	102932436	61	572.421	7.42494	4.61138	6.01816	102932405	102932411	89	1024.93	102932405	102932408	25	77.0943	102932405	102932408	109	222.262
chr16	87384036	87384070	gene FBXO31; intron FBXO31; transcript FBXO31	17	180.841	NA	NA	NA	-	87384031	87384100	33	416.83	NA	NA	NA	NA	NA	NA	NA	NA	NA	NA	NA	NA	NA	NA	NA	NA	NA	NA	NA	NA	NA	NA	NA	NA	NA	NA	NA
chr17	8226999	8227068	UTR3 CTC1; gene CTC1; transcript CTC1	54	574.438	NA	NA	NA	-	8226999	8227068	60	757.872	NA	NA	NA	NA	NA	NA	NA	NA	NA	NA	NA	NA	NA	NA	NA	NA	NA	NA	NA	NA	NA	NA	NA	NA	NA	NA	NA
chr17	39153748	39153770	gene PLXDC1; intron PLXDC1; transcript PLXDC1	50	531.887	NA	NA	NA	-	39153748	39153770	35	442.092	NA	NA	NA	NA	NA	NA	NA	NA	NA	NA	NA	NA	NA	NA	NA	NA	NA	NA	NA	NA	NA	NA	NA	NA	NA	NA	NA
chr19	1383588	1383621	UTR5 NDUFS7; gene NDUFS7; transcript NDUFS7	13	138.291	NA	NA	NA	+	1383557	1383608	27	341.043	NA	NA	NA	NA	NA	NA	NA	NA	NA	NA	NA	NA	NA	NA	NA	NA	NA	NA	NA	NA	NA	NA	NA	NA	NA	NA	NA
chr19	1383608	1383621	intron NDUFS7	13	138.291	NA	NA	NA	+	1383608	1383632	27	341.043	NA	NA	NA	NA	NA	NA	NA	NA	NA	NA	NA	NA	NA	NA	NA	NA	NA	NA	NA	NA	NA	NA	NA	NA	NA	NA	NA
chr2	27051249	27051271	gene AGBL5; intron AGBL5; transcript AGBL5	11	117.015	NA	NA	NA	+	27051268	27051272	14	176.837	NA	NA	NA	NA	NA	NA	NA	NA	NA	NA	NA	NA	NA	NA	NA	NA	NA	NA	NA	NA	NA	NA	NA	NA	NA	NA	NA
chr3	113745447	113745450	gene NAA50; intron NAA50; transcript NAA50	14	148.928	NA	NA	NA	-	113745447	113745450	10	126.312	NA	NA	NA	NA	NA	NA	NA	NA	NA	NA	NA	NA	NA	NA	NA	NA	NA	NA	NA	NA	NA	NA	NA	NA	NA	NA	NA
chr4	99109413	99109418	gene AP002026.1; intron AP002026.1; transcript AP002026.1	57	606.351	NA	NA	NA	+	99109413	99109417	23	290.518	NA	NA	NA	NA	NA	NA	NA	NA	99109413	99109418	47	441.045	3.66721	1.53156	2.59939	99109413	99109418	16	184.257	99109412	99109414	39	120.267	99109413	99109415	59	120.307
chr7	137763153	137763156	gene DGKI; intron DGKI; transcript DGKI	13	138.291	NA	NA	NA	-	137763153	137763156	14	176.837	NA	NA	NA	NA	NA	NA	NA	NA	137763153	137763155	10	93.8394	NA	NA	NA	137763153	137763155	14	NA	NA	NA	NA	NA	NA	NA	NA	NA
chr8	2087560	2087564	gene MYOM2; intron MYOM2; transcript MYOM2	25	265.943	NA	NA	NA	+	2087562	2087564	21	265.255	NA	NA	NA	NA	NA	NA	NA	NA	NA	NA	NA	NA	NA	NA	NA	NA	NA	NA	NA	NA	NA	NA	NA	NA	NA	NA	NA
chr8	66113357	66113444	gene AC084082.1; intron AC084082.1; ncRNA AC084082.1; transcript AC084082.1	36	382.958	NA	NA	NA	+	66113357	66113449	50	631.56	NA	NA	NA	NA	NA	NA	NA	NA	NA	NA	NA	NA	NA	NA	NA	NA	NA	NA	NA	NA	NA	NA	NA	NA	NA	NA	NA
chr8	66114186	66114246	gene AC084082.1; intron AC084082.1; transcript AC084082.1	11	117.015	NA	NA	NA	+	66114186	66114246	10	126.312	NA	NA	NA	NA	NA	NA	NA	NA	NA	NA	NA	NA	NA	NA	NA	NA	NA	NA	NA	NA	NA	NA	NA	NA	NA	NA	NA
chrM	2870	2874	gene MT-RNR2; ncRNA MT-RNR2; transcript MT-RNR2	12	127.653	NA	NA	NA	+	2850	2873	11	138.943	NA	NA	NA	NA	NA	NA	NA	NA	NA	NA	NA	NA	NA	NA	NA	NA	NA	NA	NA	NA	NA	NA	NA	NA	NA	NA	NA
chrM	5692	5696	gene MT-TN; ncRNA MT-TN; transcript MT-TN	66	702.09	NA	NA	NA	-	5692	5697	35	442.092	NA	NA	NA	NA	NA	NA	NA	NA	5692	5696	67	628.724	13.5921	14.4721	14.0321	5692	5697	41	472.16	5686	5695	15	46.2566	5691	5693	16	32.6256

## Sheet: nontrRNA_ALKBH1 dependent
WT IP REP1										WT IP REP2				WT input rep1				WT input rep2
chr	Peak start	peak end	name	cdna value	RPM1	REP1 RATIO	REP2 RATIO	average	strand	Peak start	peak end	cDNA value	RPM2	Peak start	peak end	cDNA value	RPM1	Peak start	peak end	cDNA value	RPM2
chr1	93847567	93847654	gene AL049796.1; ncRNA AL049796.1; transcript AL049796.1	70	744.641	6.12291	10.5649	8.34392	+	93847567	93847654	77	972.603	93847566	93847630	16	121.616	93847566	93847630	13	92.0595
chr15	78860554	78860615	gene MORF4L1; intron MORF4L1; transcript MORF4L1	48	510.611	1.72249	1.95771	1.8401	+	78860554	78860615	45	568.404	78860555	78860586	39	296.438	78860555	78860586	41	290.342
chr17	19508175	19508243	gene SLC47A1; intron SLC47A1; transcript SLC47A1	87	925.483	1.79056	5.35107	3.57082	+	19508175	19508243	114	1439.96	19508204	19508237	68	516.867	19508204	19508237	38	269.097
chr20	2656936	2657079	gene NOP56; intron NOP56; ncRNA NOP56; transcript NOP56	76	808.468	1.86603	1.82009	1.84306	+	2656936	2656989	50	631.56	2656935	2656987	57	433.256	2656935	2656987	49	346.994
chr20	2656938	2657010	gene SNORD57; ncRNA SNORD57; transcript SNORD57	76	808.468	1.86603	1.82009	1.84306	+	2656936	2656989	50	631.56	2656935	2656987	57	433.256	2656935	2656987	49	346.994
chr20	2656948	2657079	ncRNA NOP56; transcript NOP56	76	808.468	1.86603	1.82009	1.84306	+	2656936	2656989	50	631.56	2656935	2656987	57	433.256	2656935	2656987	49	346.994
chr3	45689013	45689019	gene LIMD1-AS1; intron LIMD1-AS1; transcript LIMD1-AS1	26	276.581	2.42584	2.93035	2.67809	-	45689013	45689019	23	290.518	45689013	45689019	15	114.015	45689013	45689019	14	99.141
chr3	45689019	45689046	ncRNA LIMD1-AS1	26	276.581	2.42584	2.93035	2.67809	-	45689019	45689046	23	290.518	45689019	45689078	15	114.015	45689019	45689078	14	99.141
chrM	4401	4450	gene MT-TM; ncRNA MT-TM; transcript MT-TM	9326	99207.5	11.8978	11.0711	11.4845	+	4401	4450	8311	104978	4401	4445	1097	8338.27	4401	4444	1339	9482.13
chrM	5849	5861	gene MT-TY; ncRNA MT-TY; transcript MT-TY	531	5648.64	1.66625	1.43749	1.55187	-	5849	5861	382	4825.12	5825	5862	446	3390.04	5825	5891	474	3356.63
chr10	70817632	70817637	gene SGPL1; intron SGPL1; transcript SGPL1	124	1319.08	NA	NA	NA	+	70817632	70817637	98	1237.86	NA	NA	NA	NA	NA	NA	NA	NA
chr14	22929691	22929737	gene AL132780.1; ncRNA AL132780.1; transcript AL132780.1	16	170.204	NA	NA	NA	+	22929691	22929737	10	126.312	NA	NA	NA	NA	NA	NA	NA	NA
chr14	58239921	58239973	gene C14orf37; intron C14orf37; transcript C14orf37	21	223.392	NA	NA	NA	-	58239914	58239974	22	277.887	NA	NA	NA	NA	NA	NA	NA	NA
chr16	87384036	87384070	gene FBXO31; intron FBXO31; transcript FBXO31	17	180.841	NA	NA	NA	-	87384031	87384100	33	416.83	NA	NA	NA	NA	NA	NA	NA	NA
chr17	8226999	8227068	UTR3 CTC1; gene CTC1; transcript CTC1	54	574.438	NA	NA	NA	-	8226999	8227068	60	757.872	NA	NA	NA	NA	NA	NA	NA	NA
chr17	39153748	39153770	gene PLXDC1; intron PLXDC1; transcript PLXDC1	50	531.887	NA	NA	NA	-	39153748	39153770	35	442.092	NA	NA	NA	NA	NA	NA	NA	NA
chr19	1383588	1383621	UTR5 NDUFS7; gene NDUFS7; transcript NDUFS7	13	138.291	NA	NA	NA	+	1383557	1383608	27	341.043	NA	NA	NA	NA	NA	NA	NA	NA
chr19	1383608	1383621	intron NDUFS7	13	138.291	NA	NA	NA	+	1383608	1383632	27	341.043	NA	NA	NA	NA	NA	NA	NA	NA
chr2	27051249	27051271	gene AGBL5; intron AGBL5; transcript AGBL5	11	117.015	NA	NA	NA	+	27051268	27051272	14	176.837	NA	NA	NA	NA	NA	NA	NA	NA
chr3	113745447	113745450	gene NAA50; intron NAA50; transcript NAA50	14	148.928	NA	NA	NA	-	113745447	113745450	10	126.312	NA	NA	NA	NA	NA	NA	NA	NA
chr8	2087560	2087564	gene MYOM2; intron MYOM2; transcript MYOM2	25	265.943	NA	NA	NA	+	2087562	2087564	21	265.255	NA	NA	NA	NA	NA	NA	NA	NA
chr8	66113357	66113444	gene AC084082.1; intron AC084082.1; ncRNA AC084082.1; transcript AC084082.1	36	382.958	NA	NA	NA	+	66113357	66113449	50	631.56	NA	NA	NA	NA	NA	NA	NA	NA
chr8	66114186	66114246	gene AC084082.1; intron AC084082.1; transcript AC084082.1	11	117.015	NA	NA	NA	+	66114186	66114246	10	126.312	NA	NA	NA	NA	NA	NA	NA	NA
chrM	2870	2874	gene MT-RNR2; ncRNA MT-RNR2; transcript MT-RNR2	12	127.653	NA	NA	NA	+	2850	2873	11	138.943	NA	NA	NA	NA	NA	NA	NA	NA
