# Supplementary material for: Reactivity-dependent profiling of RNA 5-methylcytidine dioxygenases
Source: Nat Commun. 2022 Jul 19;13:4176. doi: 10.1038/s41467-022-31876-2 (PMC9296451; doi:10.1038/s41467-022-31876-2)
Supplement: Supplementary file 6 — Supplementary Data 4 [file 41467_2022_31876_MOESM6_ESM.xlsx]

## Sheet: Pyridine Borane results
						Fold change		KOREP1					KOREP2					WTREP1					WT REP2					WTCTRL					KO CTRL
#CHROM	POS	REF	ALT	koaverage	wt average	WT/KO treated	WT treated/untreated	Reads depth	ref	alt	frequency	P value	Reads depth	ref	alt	frequency	P value	Reads depth	ref	alt	frequency	P value	Reads depth	ref	alt	frequency	P value	Reads depth	ref	alt	frequency	P value	Reads depth	ref	alt	frequency	P value
Homo_sapiens_tRNA-Val-CAC-1-7;Homo_sapiens_tRNA-Val-CAC-1-6;Homo_sapiens_tRNA-Val-CAC-1-5;Homo_sapiens_tRNA-Val-CAC-1-4;Homo_sapiens_tRNA-Val-CAC-1-3;Homo_sapiens_tRNA-Val-CAC-1-2;Homo_sapiens_tRNA-Val-CAC-1-1;Homo_sapiens_tRNA-Val-CAC-5-1	23	C	T	0.007	0.00875	1.25	29.1667	3634	3621	13	0.0036	0.98	3471	3434	36	0.0104	0.98	3829	3802	27	0.0071	0.98	3828	3788	40	0.0104	0.98	3943	3942	1	0.0003	0.98	3964	3962	1	0.0003	0.98
Homo_sapiens_tRNA-Val-CAC-1-7;Homo_sapiens_tRNA-Val-CAC-1-6;Homo_sapiens_tRNA-Val-CAC-1-5;Homo_sapiens_tRNA-Val-CAC-1-4;Homo_sapiens_tRNA-Val-CAC-1-3;Homo_sapiens_tRNA-Val-CAC-1-2;Homo_sapiens_tRNA-Val-CAC-1-1;Homo_sapiens_tRNA-Val-CAC-5-1	25	C	T	0.11045	0.09045	0.818923	1.74952	3634	3310	324	0.0892	0.98	3469	3011	457	0.1317	0.98	3827	3370	456	0.1192	0.98	3828	3592	236	0.0617	0.98	3943	3739	204	0.0517	0.98	3964	3874	89	0.0225	0.98
Homo_sapiens_tRNA-Val-CAC-1-7;Homo_sapiens_tRNA-Val-CAC-1-6;Homo_sapiens_tRNA-Val-CAC-1-5;Homo_sapiens_tRNA-Val-CAC-1-4;Homo_sapiens_tRNA-Val-CAC-1-3;Homo_sapiens_tRNA-Val-CAC-1-2;Homo_sapiens_tRNA-Val-CAC-1-1;Homo_sapiens_tRNA-Val-CAC-5-1	36	C	T	0.01535	0.0239	1.557	79.6667	3634	3577	57	0.0157	0.98	3473	3421	52	0.015	0.98	3831	3744	87	0.0227	0.98	3829	3733	96	0.0251	0.98	3944	3943	1	0.0003	0.98	3963	3962	1	0.0003	0.98
Homo_sapiens_tRNA-Val-CAC-1-7;Homo_sapiens_tRNA-Val-CAC-1-6;Homo_sapiens_tRNA-Val-CAC-1-5;Homo_sapiens_tRNA-Val-CAC-1-4;Homo_sapiens_tRNA-Val-CAC-1-3;Homo_sapiens_tRNA-Val-CAC-1-2;Homo_sapiens_tRNA-Val-CAC-1-1;Homo_sapiens_tRNA-Val-CAC-5-1	38	C	T	0.0059	0.01005	1.70339	33.5	3634	3611	23	0.0063	0.98	3473	3454	19	0.0055	0.98	3831	3795	36	0.0094	0.98	3829	3788	41	0.0107	0.98	3944	3943	1	0.0003	0.98	3964	3964	0	0	1
Homo_sapiens_tRNA-Met-CAT-1-1	28	C	T	0.01345	0.0076	0.565056	15.2	3561	3555	3	0.0008	0.98	459	445	12	0.0261	0.98	3370	3347	23	0.0068	0.98	3672	3641	31	0.0084	0.98	3818	3816	2	0.0005	0.98	3791	3788	3	0.0008	0.98
Homo_sapiens_tRNA-Met-CAT-1-1	32	C	T	0.0137	0.0146	1.06569	#DIV/0!	3561	3530	28	0.0079	0.98	461	452	9	0.0195	0.98	3370	3321	49	0.0145	0.98	3672	3618	54	0.0147	0.98	3819	3819	0	0	1	3791	3789	1	0.0003	0.98
Homo_sapiens_tRNA-Met-CAT-1-1	34	C	T	0.03635	0.0224	0.616231	28	3562	3478	81	0.0228	0.98	461	438	23	0.0499	0.98	3370	3286	84	0.0249	0.98	3673	3600	73	0.0199	0.98	3819	3816	3	0.0008	0.98	3791	3788	2	0.0005	0.98
Homo_sapiens_tRNA-Met-CAT-1-1	40	C	T	0.0027	0.00325	1.2037	10.8333	3561	3554	4	0.0011	0.98	461	459	2	0.0043	0.98	3370	3360	8	0.0024	0.98	3673	3658	15	0.0041	0.98	3819	3818	1	0.0003	0.98	3792	3792	0	0	1
Homo_sapiens_tRNA-Glu-CTC-1-7;Homo_sapiens_tRNA-Glu-CTC-1-6;Homo_sapiens_tRNA-Glu-CTC-1-5;Homo_sapiens_tRNA-Glu-CTC-1-4;Homo_sapiens_tRNA-Glu-CTC-1-3;Homo_sapiens_tRNA-Glu-CTC-1-2;Homo_sapiens_tRNA-Glu-CTC-1-1	32	C	T	0.00915	0.01095	1.19672	21.9	3902	3876	26	0.0067	0.98	3876	3829	45	0.0116	0.98	3863	3829	33	0.0085	0.98	3499	3452	47	0.0134	0.98	3976	3974	2	0.0005	0.98	3974	3971	2	0.0005	0.98
Homo_sapiens_tRNA-Glu-CTC-1-7;Homo_sapiens_tRNA-Glu-CTC-1-6;Homo_sapiens_tRNA-Glu-CTC-1-5;Homo_sapiens_tRNA-Glu-CTC-1-4;Homo_sapiens_tRNA-Glu-CTC-1-3;Homo_sapiens_tRNA-Glu-CTC-1-2;Homo_sapiens_tRNA-Glu-CTC-1-1	34	C	T	0.0159	0.0223	1.40252	11.15	3903	3840	63	0.0161	0.98	3875	3813	61	0.0157	0.98	3865	3812	51	0.0132	0.98	3500	3390	110	0.0314	0.98	3976	3962	8	0.002	0.98	3974	3972	1	0.0003	0.98
Homo_sapiens_tRNA-Glu-CTC-1-7;Homo_sapiens_tRNA-Glu-CTC-1-6;Homo_sapiens_tRNA-Glu-CTC-1-5;Homo_sapiens_tRNA-Glu-CTC-1-4;Homo_sapiens_tRNA-Glu-CTC-1-3;Homo_sapiens_tRNA-Glu-CTC-1-2;Homo_sapiens_tRNA-Glu-CTC-1-1	36	C	T	0.0247	0.0431	1.74494	43.1	3903	3809	94	0.0241	0.98	3874	3774	98	0.0253	0.98	3865	3746	119	0.0308	0.98	3500	3306	194	0.0554	0.98	3977	3972	4	0.001	0.98	3974	3966	7	0.0018	0.98
Homo_sapiens_tRNA-Glu-CTC-1-7;Homo_sapiens_tRNA-Glu-CTC-1-6;Homo_sapiens_tRNA-Glu-CTC-1-5;Homo_sapiens_tRNA-Glu-CTC-1-4;Homo_sapiens_tRNA-Glu-CTC-1-3;Homo_sapiens_tRNA-Glu-CTC-1-2;Homo_sapiens_tRNA-Glu-CTC-1-1	38	C	T	0.0086	0.01485	1.72674	#DIV/0!	3902	3863	37	0.0095	0.98	3875	3842	30	0.0077	0.98	3866	3826	40	0.0103	0.98	3501	3433	68	0.0194	0.98	3977	3977	0	0	1	3974	3973	1	0.0003	0.98
Homo_sapiens_tRNA-Leu-CAA-1-2;Homo_sapiens_tRNA-Leu-CAA-1-1	20	C	T	0.04585	0.06675	1.45583	#DIV/0!	1498	1442	56	0.0374	0.98	663	627	36	0.0543	0.98	1038	947	91	0.0877	0.98	2294	2188	105	0.0458	0.98	2592	2592	0	0	1	3168	3166	1	0.0003	0.98
Homo_sapiens_tRNA-Leu-CAA-1-2;Homo_sapiens_tRNA-Leu-CAA-1-1	35	C	T	0.0056	0.0923	16.4821	61.5333	1501	1489	10	0.0067	0.98	667	661	3	0.0045	0.98	1042	971	70	0.0672	0.98	2299	2023	270	0.1174	0.98	2594	2589	4	0.0015	0.98	3175	3171	2	0.0006	0.98
Homo_sapiens_tRNA-Leu-CAA-3-1	20	C	T	0.0297	0.03255	1.09596	21.7	706	691	15	0.0212	0.98	340	327	13	0.0382	0.98	424	407	17	0.0401	0.98	720	700	18	0.025	0.98	673	672	1	0.0015	0.98	808	808	0	0	1
Homo_sapiens_tRNA-Leu-CAA-3-1	33	C	T	0.00705	0.0049	0.695035	#DIV/0!	708	698	10	0.0141	0.98	343	343	0	0	1	426	423	3	0.007	0.98	720	718	2	0.0028	0.98	674	674	0	0	1	808	808	0	0	1
Homo_sapiens_tRNA-Leu-CAA-3-1	35	C	T	0.0108	0.127	11.7593	84.6667	708	700	7	0.0099	0.98	343	339	4	0.0117	0.98	426	374	52	0.1221	0.98	720	621	95	0.1319	0.98	674	673	1	0.0015	0.98	808	808	0	0	1
Homo_sapiens_tRNA-Leu-CAA-3-1	46	C	T	0.00725	0.0028	0.386207	#DIV/0!	709	706	2	0.0028	0.98	343	337	4	0.0117	0.98	426	426	0	0	1	720	716	4	0.0056	0.98	676	676	0	0	1	809	809	0	0	1
Homo_sapiens_tRNA-Leu-CAA-3-1	48	C	T	0.0007	0.00655	9.35714	#DIV/0!	709	708	1	0.0014	0.98	343	343	0	0	1	426	421	5	0.0117	0.98	720	719	1	0.0014	0.98	676	676	0	0	1	809	809	0	0	1
Homo_sapiens_tRNA-Leu-CAA-4-1	20	C	T	0.0432	0.05805	1.34375	#DIV/0!	558	538	19	0.0341	0.98	519	489	27	0.0523	0.98	366	337	29	0.0792	0.98	731	704	27	0.0369	0.98	1027	1027	0	0	1	1107	1107	0	0	1
Homo_sapiens_tRNA-Leu-CAA-4-1	35	C	T	0.00825	0.1447	17.5394	#DIV/0!	559	553	5	0.0089	0.98	528	523	4	0.0076	0.98	366	315	50	0.1366	0.98	733	620	112	0.1528	0.98	1027	1027	0	0	1	1109	1105	3	0.0027	0.98
Homo_sapiens_tRNA-Leu-CAA-4-1	46	C	T	0.0101	0.01295	1.28218	12.95	560	554	6	0.0107	0.98	526	521	5	0.0095	0.98	366	360	6	0.0164	0.98	733	726	7	0.0095	0.98	1027	1026	1	0.001	0.98	1110	1109	1	0.0009	0.98
Homo_sapiens_tRNA-Leu-CAA-4-1	48	C	T	0.00375	0.0007	0.186667	0.7	560	559	1	0.0018	0.98	526	523	3	0.0057	0.98	366	366	0	0	1	733	732	1	0.0014	0.98	1027	1026	1	0.001	0.98	1110	1109	1	0.0009	0.98
Homo_sapiens_tRNA-iMet-CAT-1-8;Homo_sapiens_tRNA-iMet-CAT-1-7;Homo_sapiens_tRNA-iMet-CAT-1-6;Homo_sapiens_tRNA-iMet-CAT-1-5;Homo_sapiens_tRNA-iMet-CAT-1-4;Homo_sapiens_tRNA-iMet-CAT-1-3;Homo_sapiens_tRNA-iMet-CAT-1-2;Homo_sapiens_tRNA-iMet-CAT-1-1	22	C	T	0.0148	0.00805	0.543919	#DIV/0!	3475	3444	30	0.0086	0.98	906	887	19	0.021	0.98	3120	3094	25	0.008	0.98	3215	3188	26	0.0081	0.98	3831	3831	0	0	1	3797	3797	0	0	1
Homo_sapiens_tRNA-iMet-CAT-1-8;Homo_sapiens_tRNA-iMet-CAT-1-7;Homo_sapiens_tRNA-iMet-CAT-1-6;Homo_sapiens_tRNA-iMet-CAT-1-5;Homo_sapiens_tRNA-iMet-CAT-1-4;Homo_sapiens_tRNA-iMet-CAT-1-3;Homo_sapiens_tRNA-iMet-CAT-1-2;Homo_sapiens_tRNA-iMet-CAT-1-1	33	C	T	0.02225	0.02045	0.919101	25.5625	3476	3416	59	0.017	0.98	909	884	25	0.0275	0.98	3120	3044	76	0.0244	0.98	3221	3168	53	0.0165	0.98	3832	3828	3	0.0008	0.98	3798	3794	3	0.0008	0.98
Homo_sapiens_tRNA-Leu-CAA-2-1	20	C	T	0.029	0.04055	1.39828	#DIV/0!	324	317	7	0.0216	0.98	302	291	11	0.0364	0.98	356	340	16	0.0449	0.98	635	612	23	0.0362	0.98	572	572	0	0	1	746	744	2	0.0027	0.98
Homo_sapiens_tRNA-Leu-CAA-2-1	33	C	T	0.00805	0.0103	1.2795	#DIV/0!	325	323	2	0.0062	0.98	303	300	3	0.0099	0.98	357	353	4	0.0112	0.98	637	631	6	0.0094	0.98	572	572	0	0	1	746	746	0	0	1
Homo_sapiens_tRNA-Leu-CAA-2-1	35	C	T	0.00815	0.0543	6.66258	31.9412	325	323	1	0.0031	0.98	302	298	4	0.0132	0.98	357	343	13	0.0364	0.98	637	588	46	0.0722	0.98	572	571	1	0.0017	0.98	746	745	1	0.0013	0.98
Homo_sapiens_tRNA-Met-CAT-6-1	23	C	T	0.0071	0.00485	0.683099	#DIV/0!	501	498	3	0.006	0.98	364	361	3	0.0082	0.98	744	740	4	0.0054	0.98	2115	2106	9	0.0043	0.98	843	842	0	0	1	1132	1132	0	0	1
Homo_sapiens_tRNA-Met-CAT-6-1	28	C	T	0.0065	0.0039	0.6	#DIV/0!	502	501	1	0.002	0.98	365	361	4	0.011	0.98	744	741	3	0.004	0.98	2115	2107	8	0.0038	0.98	843	843	0	0	1	1132	1132	0	0	1
Homo_sapiens_tRNA-Met-CAT-6-1	32	C	T	0.004	0.0069	1.725	#DIV/0!	501	497	4	0.008	0.98	365	365	0	0	1	744	738	6	0.0081	0.98	2114	2102	12	0.0057	0.98	843	843	0	0	1	1132	1132	0	0	1
Homo_sapiens_tRNA-Met-CAT-6-1	34	C	T	0.028	0.01425	0.508929	#DIV/0!	502	489	13	0.0259	0.98	365	354	11	0.0301	0.98	744	734	10	0.0134	0.98	2115	2083	32	0.0151	0.98	843	843	0	0	1	1132	1132	0	0	1
Homo_sapiens_tRNA-Met-CAT-6-1	40	C	T	0.0147	0.00515	0.35034	#DIV/0!	502	501	1	0.002	0.98	365	354	10	0.0274	0.98	744	737	7	0.0094	0.98	2115	2113	2	0.0009	0.98	843	843	0	0	1	1132	1132	0	0	1
Homo_sapiens_tRNA-Trp-CCA-2-1	22	C	T	0.0079	0.00915	1.15823	#DIV/0!	3853	3807	22	0.0057	0.98	1945	1772	18	0.0101	0.98	3753	3714	34	0.0091	0.98	3816	3781	35	0.0092	0.98	3935	3933	0	0	1	3919	3914	3	0.0008	0.98
Homo_sapiens_tRNA-Trp-CCA-2-1	24	C	T	0.01005	0.01085	1.0796	13.5625	3853	3791	34	0.0089	0.98	1946	1769	20	0.0112	0.98	3753	3705	39	0.0104	0.98	3817	3773	43	0.0113	0.98	3936	3930	3	0.0008	0.98	3919	3916	2	0.0005	0.98
Homo_sapiens_tRNA-Trp-CCA-2-1	31	C	T	0.01255	0.0095	0.756972	31.6667	3853	3785	45	0.0117	0.98	1946	1767	24	0.0134	0.98	3753	3701	47	0.0125	0.98	3820	3795	25	0.0065	0.98	3938	3935	1	0.0003	0.98	3920	3919	0	0	1
Homo_sapiens_tRNA-Trp-CCA-2-1	33	C	T	0.0434	0.03745	0.862903	46.8125	3851	3671	157	0.041	0.98	1945	1707	82	0.0458	0.98	3754	3602	146	0.039	0.98	3820	3683	137	0.0359	0.98	3938	3932	3	0.0008	0.98	3920	3913	3	0.0008	0.98
Homo_sapiens_tRNA-Trp-CCA-2-1	34	C	T	0.0385	0.0429	1.11429	42.9	3850	3676	151	0.0395	0.98	1945	1717	67	0.0375	0.98	3751	3562	177	0.0473	0.98	3821	3674	147	0.0385	0.98	3938	3929	4	0.001	0.98	3920	3916	2	0.0005	0.98
Homo_sapiens_tRNA-Trp-CCA-2-1	39	C	T	0.0145	0.01565	1.07931	52.1667	3852	3780	49	0.0128	0.98	1947	1761	29	0.0162	0.98	3753	3661	78	0.0208	0.98	3823	3782	40	0.0105	0.98	3938	3935	1	0.0003	0.98	3920	3918	1	0.0003	0.98
Homo_sapiens_tRNA-Glu-CTC-2-1	34	C	T	0.00845	#VALUE!	#VALUE!	#VALUE!	63	63	0	0	1	118	116	2	0.0169	0.98	NA	NA	NA	NA	NA	NA	NA	NA	NA	NA	79	79	0	0	1	103	103	0	0	1
Homo_sapiens_tRNA-Glu-CTC-2-1	36	C	T	0.00795	#VALUE!	#VALUE!	#VALUE!	63	62	1	0.0159	0.98	118	117	0	0	1	NA	NA	NA	NA	NA	NA	NA	NA	NA	NA	79	79	0	0	1	103	103	0	0	1
Homo_sapiens_tRNA-Arg-TCG-3-1	32	C	T	0.0212	0.00745	0.351415	18.625	1190	1151	38	0.032	0.98	2125	2102	22	0.0104	0.98	1750	1732	17	0.0097	0.98	3812	3792	20	0.0052	0.98	2334	2332	1	0.0004	0.98	3590	3590	0	0	1
Homo_sapiens_tRNA-Arg-TCG-3-1	35	C	T	0.0229	0.01805	0.78821	45.125	1190	1164	26	0.0218	0.98	2125	2072	51	0.024	0.98	1749	1717	32	0.0183	0.98	3812	3742	68	0.0178	0.98	2334	2333	1	0.0004	0.98	3590	3588	2	0.0006	0.98
Homo_sapiens_tRNA-Gly-CCC-1-2;Homo_sapiens_tRNA-Gly-CCC-1-1	26	C	T	0.0347	0.02035	0.586455	67.8333	3472	3424	48	0.0138	0.98	306	289	17	0.0556	0.98	2811	2752	57	0.0203	0.98	2742	2685	56	0.0204	0.98	3835	3834	1	0.0003	0.98	3793	3793	0	0	1
Homo_sapiens_tRNA-Gly-CCC-1-2;Homo_sapiens_tRNA-Gly-CCC-1-1	28	C	T	0.0291	0.01745	0.599656	34.9	3472	3439	32	0.0092	0.98	306	291	15	0.049	0.98	2812	2762	50	0.0178	0.98	2742	2694	47	0.0171	0.98	3835	3832	2	0.0005	0.98	3793	3791	2	0.0005	0.98
Homo_sapiens_tRNA-Gly-CCC-1-2;Homo_sapiens_tRNA-Gly-CCC-1-1	30	C	T	0.0161	0.0043	0.267081	#DIV/0!	3471	3461	10	0.0029	0.98	307	298	9	0.0293	0.98	2811	2794	17	0.006	0.98	2742	2734	7	0.0026	0.98	3835	3835	0	0	1	3793	3793	0	0	1
Homo_sapiens_tRNA-Gly-CCC-1-2;Homo_sapiens_tRNA-Gly-CCC-1-1	31	C	T	0.0061	0.0185	3.03279	7.11538	3472	3441	31	0.0089	0.98	307	306	1	0.0033	0.98	2812	2752	60	0.0213	0.98	2743	2700	43	0.0157	0.98	3835	3823	10	0.0026	0.98	3793	3779	13	0.0034	0.98
Homo_sapiens_tRNA-Gly-CCC-1-2;Homo_sapiens_tRNA-Gly-CCC-1-1	35	C	T	0.00435	0.00955	2.1954	19.1	3472	3453	19	0.0055	0.98	308	307	1	0.0032	0.98	2810	2789	20	0.0071	0.98	2743	2710	33	0.012	0.98	3836	3834	2	0.0005	0.98	3793	3788	5	0.0013	0.98
Homo_sapiens_tRNA-Gly-CCC-1-2;Homo_sapiens_tRNA-Gly-CCC-1-1	37	C	T	0.01625	0.01605	0.987692	#DIV/0!	3472	3427	45	0.013	0.98	308	302	6	0.0195	0.98	2812	2774	38	0.0135	0.98	2743	2692	51	0.0186	0.98	3836	3836	0	0	1	3794	3794	0	0	1
Homo_sapiens_tRNA-Gly-CCC-1-2;Homo_sapiens_tRNA-Gly-CCC-1-1	39	C	T	0.07055	0.06435	0.912119	128.7	3472	3304	163	0.0469	0.98	308	278	29	0.0942	0.98	2812	2628	178	0.0634	0.98	2743	2560	179	0.0653	0.98	3836	3832	2	0.0005	0.98	3794	3792	2	0.0005	0.98
mt-met	31	C	T	0.00655	0.71055	108.481	#DIV/0!	3488	3463	25	0.0072	0.98	1180	1173	7	0.0059	0.98	3769	1092	2675	0.7097	0.98	4008	1156	2850	0.7114	0.98	3830	3380	0	0	1	4220	4220	0	0	1

## Sheet: ALKBH1_dependent
#CHROM	POS	REF	ALT	koaverage	wt average	WT/KO treated	WT treated/untreated	Reads depth	ref	alt	frequency	P value	Reads depth	ref	alt	frequency	P value	Reads depth	ref	alt	frequency	P value	Reads depth	ref	alt	frequency	P value	Reads depth	ref	alt	frequency	P value	Reads depth	ref	alt	frequency	P value
Homo_sapiens_tRNA-Val-CAC-1-7;Homo_sapiens_tRNA-Val-CAC-1-6;Homo_sapiens_tRNA-Val-CAC-1-5;Homo_sapiens_tRNA-Val-CAC-1-4;Homo_sapiens_tRNA-Val-CAC-1-3;Homo_sapiens_tRNA-Val-CAC-1-2;Homo_sapiens_tRNA-Val-CAC-1-1;Homo_sapiens_tRNA-Val-CAC-5-1	36	C	T	0.01535	0.0239	1.557	79.6667	3634	3577	57	0.0157	0.98	3473	3421	52	0.015	0.98	3831	3744	87	0.0227	0.98	3829	3733	96	0.0251	0.98	3944	3943	1	0.0003	0.98	3963	3962	1	0.0003	0.98
Homo_sapiens_tRNA-Val-CAC-1-7;Homo_sapiens_tRNA-Val-CAC-1-6;Homo_sapiens_tRNA-Val-CAC-1-5;Homo_sapiens_tRNA-Val-CAC-1-4;Homo_sapiens_tRNA-Val-CAC-1-3;Homo_sapiens_tRNA-Val-CAC-1-2;Homo_sapiens_tRNA-Val-CAC-1-1;Homo_sapiens_tRNA-Val-CAC-5-1	38	C	T	0.0059	0.01005	1.70339	33.5	3634	3611	23	0.0063	0.98	3473	3454	19	0.0055	0.98	3831	3795	36	0.0094	0.98	3829	3788	41	0.0107	0.98	3944	3943	1	0.0003	0.98	3964	3964	0	0	1
Homo_sapiens_tRNA-Glu-CTC-1-7;Homo_sapiens_tRNA-Glu-CTC-1-6;Homo_sapiens_tRNA-Glu-CTC-1-5;Homo_sapiens_tRNA-Glu-CTC-1-4;Homo_sapiens_tRNA-Glu-CTC-1-3;Homo_sapiens_tRNA-Glu-CTC-1-2;Homo_sapiens_tRNA-Glu-CTC-1-1	36	C	T	0.0247	0.0431	1.74494	43.1	3903	3809	94	0.0241	0.98	3874	3774	98	0.0253	0.98	3865	3746	119	0.0308	0.98	3500	3306	194	0.0554	0.98	3977	3972	4	0.001	0.98	3974	3966	7	0.0018	0.98
Homo_sapiens_tRNA-Glu-CTC-1-7;Homo_sapiens_tRNA-Glu-CTC-1-6;Homo_sapiens_tRNA-Glu-CTC-1-5;Homo_sapiens_tRNA-Glu-CTC-1-4;Homo_sapiens_tRNA-Glu-CTC-1-3;Homo_sapiens_tRNA-Glu-CTC-1-2;Homo_sapiens_tRNA-Glu-CTC-1-1	38	C	T	0.0086	0.01485	1.72674	#DIV/0!	3902	3863	37	0.0095	0.98	3875	3842	30	0.0077	0.98	3866	3826	40	0.0103	0.98	3501	3433	68	0.0194	0.98	3977	3977	0	0	1	3974	3973	1	0.0003	0.98
Homo_sapiens_tRNA-Leu-CAA-1-2;Homo_sapiens_tRNA-Leu-CAA-1-1	35	C	T	0.0056	0.0923	16.4821	61.5333	1501	1489	10	0.0067	0.98	667	661	3	0.0045	0.98	1042	971	70	0.0672	0.98	2299	2023	270	0.1174	0.98	2594	2589	4	0.0015	0.98	3175	3171	2	0.0006	0.98
Homo_sapiens_tRNA-Leu-CAA-3-1	35	C	T	0.0108	0.127	11.7593	84.6667	708	700	7	0.0099	0.98	343	339	4	0.0117	0.98	426	374	52	0.1221	0.98	720	621	95	0.1319	0.98	674	673	1	0.0015	0.98	808	808	0	0	1
Homo_sapiens_tRNA-Leu-CAA-3-1	48	C	T	0.0007	0.00655	9.35714	#DIV/0!	709	708	1	0.0014	0.98	343	343	0	0	1	426	421	5	0.0117	0.98	720	719	1	0.0014	0.98	676	676	0	0	1	809	809	0	0	1
Homo_sapiens_tRNA-Leu-CAA-4-1	35	C	T	0.00825	0.1447	17.5394	#DIV/0!	559	553	5	0.0089	0.98	528	523	4	0.0076	0.98	366	315	50	0.1366	0.98	733	620	112	0.1528	0.98	1027	1027	0	0	1	1109	1105	3	0.0027	0.98
Homo_sapiens_tRNA-Leu-CAA-2-1	35	C	T	0.00815	0.0543	6.66258	31.9412	325	323	1	0.0031	0.98	302	298	4	0.0132	0.98	357	343	13	0.0364	0.98	637	588	46	0.0722	0.98	572	571	1	0.0017	0.98	746	745	1	0.0013	0.98
Homo_sapiens_tRNA-Met-CAT-6-1	32	C	T	0.004	0.0069	1.725	#DIV/0!	501	497	4	0.008	0.98	365	365	0	0	1	744	738	6	0.0081	0.98	2114	2102	12	0.0057	0.98	843	843	0	0	1	1132	1132	0	0	1
Homo_sapiens_tRNA-Gly-CCC-1-2;Homo_sapiens_tRNA-Gly-CCC-1-1	31	C	T	0.0061	0.0185	3.03279	7.11538	3472	3441	31	0.0089	0.98	307	306	1	0.0033	0.98	2812	2752	60	0.0213	0.98	2743	2700	43	0.0157	0.98	3835	3823	10	0.0026	0.98	3793	3779	13	0.0034	0.98
Homo_sapiens_tRNA-Gly-CCC-1-2;Homo_sapiens_tRNA-Gly-CCC-1-1	35	C	T	0.00435	0.00955	2.1954	19.1	3472	3453	19	0.0055	0.98	308	307	1	0.0032	0.98	2810	2789	20	0.0071	0.98	2743	2710	33	0.012	0.98	3836	3834	2	0.0005	0.98	3793	3788	5	0.0013	0.98
mt-met	31	C	T	0.00655	0.71055	108.481	#DIV/0!	3488	3463	25	0.0072	0.98	1180	1173	7	0.0059	0.98	3769	1092	2675	0.7097	0.98	4008	1156	2850	0.7114	0.98	3830	3380	0	0	1	4220	4220	0	0	1

## Sheet: ALKBH1_independent
						Fold change		KOREP1					KOREP2					WTREP1					WT REP2					WTCTRL					KO CTRL
#CHROM	POS	REF	ALT	koaverage	wt average	WT/KO treated	WT treated/untreated	Reads depth	ref	alt	frequency	P value	Reads depth	ref	alt	frequency	P value	Reads depth	ref	alt	frequency	P value	Reads depth	ref	alt	frequency	P value	Reads depth	ref	alt	frequency	P value	Reads depth	ref	alt	frequency	P value
Homo_sapiens_tRNA-Val-CAC-1-7;Homo_sapiens_tRNA-Val-CAC-1-6;Homo_sapiens_tRNA-Val-CAC-1-5;Homo_sapiens_tRNA-Val-CAC-1-4;Homo_sapiens_tRNA-Val-CAC-1-3;Homo_sapiens_tRNA-Val-CAC-1-2;Homo_sapiens_tRNA-Val-CAC-1-1;Homo_sapiens_tRNA-Val-CAC-5-1	25	C	T	0.11045	0.09045	0.818923	1.74952	3634	3310	324	0.0892	0.98	3469	3011	457	0.1317	0.98	3827	3370	456	0.1192	0.98	3828	3592	236	0.0617	0.98	3943	3739	204	0.0517	0.98	3964	3874	89	0.0225	0.98
Homo_sapiens_tRNA-Leu-CAA-1-2;Homo_sapiens_tRNA-Leu-CAA-1-1	20	C	T	0.04585	0.06675	1.45583	#DIV/0!	1498	1442	56	0.0374	0.98	663	627	36	0.0543	0.98	1038	947	91	0.0877	0.98	2294	2188	105	0.0458	0.98	2592	2592	0	0	1	3168	3166	1	0.0003	0.98
Homo_sapiens_tRNA-Leu-CAA-4-1	20	C	T	0.0432	0.05805	1.34375	#DIV/0!	558	538	19	0.0341	0.98	519	489	27	0.0523	0.98	366	337	29	0.0792	0.98	731	704	27	0.0369	0.98	1027	1027	0	0	1	1107	1107	0	0	1
Homo_sapiens_tRNA-Gly-CCC-1-2;Homo_sapiens_tRNA-Gly-CCC-1-1	39	C	T	0.07055	0.06435	0.912119	128.7	3472	3304	163	0.0469	0.98	308	278	29	0.0942	0.98	2812	2628	178	0.0634	0.98	2743	2560	179	0.0653	0.98	3836	3832	2	0.0005	0.98	3794	3792	2	0.0005	0.98

## Sheet: Tested tRNA
Trna name	PCR primers	RT primer
LEU-CAA for	CGCGGATCCCTGAAGCTGTCAGGATGGCCGAGTGG	TGTCAGAAGTGGGATTCGAACCCACGCCTC
LEU-CAA rev	CAGATCCCGGAATTCTGTCAGAAGTGGGATTCGA
VAL-CAC for	CGCGGATCCTCCGGAGAGTTTCCGTAGTGTAGTGGTTA	TGTTTCCGCCCGGTTTCGAACCGGGGAC
VAL-CAC rev	TGACCACCGGAATTCTGTTTCCGCCCGGTTTCGA
MET-CAT for	CGCGGATCCTCCGCGAAGCCTCGTTAGCGCAGTAGG	TGCCCCGTGTGAGGATCGAACTCACGACCT
MET-CAT rev	CTTGTACCGGAATTCTGCCCCGTGTGAGGATCG
ARG-TCG for	CGCGGATCCCGCTCATTGACCGCGTGGCCTAATGGA	CGACCACGAAGGGACTCGAACCCTCAATC
ARG-TCG rev	TTAGGCCCGGAATTCCGACCACGAAGGGACTCGA
IMET-CAT for	CGCGGATCCGAGATTCCCAGCAGAGTGGCGCAGCGG	TAGCAGAGGATGGTTTCGATCCATCGACCT
IMET-CAT rev	ATCACGCCGGAATTCTAGCAGAGGATGGTTTCG
GLU-CTCfor	CGCGGATCCATTACTCGTCCCTGGTGGTCTAGTGGT	TTCCCTGACCGGGAATCGAACCCGGGCCGCGGC
GLU-CTCrev	CGATGTCCGGAATTCTTCCCTGACCGGGAATCG
TRP-CCA for	CGCGGATCCCGGCTATGGACCTCGTGGCGCAATGG	TGACCCCGACGTGACTTGAACACGCAACCTT
TRP-CCA rev	GATCAGCCGGAATTCTGACCCCGACGTGACTTGAA
mt-MET for	AGTAAGGTCAGCTAAATAAGC	TAGTACGGGAAGGGTATAACCAACATTT
mt-MET rev	CGCGGATCCGTACTGACCGGATCCTAGTACGGGAAGGGTATAACCAA C
