# Supplementary material for: Reactivity-dependent profiling of RNA 5-methylcytidine dioxygenases
Source: Nat Commun. 2022 Jul 19;13:4176. doi: 10.1038/s41467-022-31876-2 (PMC9296451; doi:10.1038/s41467-022-31876-2)
Supplement: Supplementary file 8 — Source Data [file 41467_2022_31876_MOESM8_ESM.xlsx]

## Sheet: Fig 1D
Treatment	% 5-EC/C			% m5C/C			%5-EU/C
1 mM 5-EC	1.354	1.259	1.493	1.08	1.01	0.99	0.0122	0.0132	0.0145
N.T.	0	0	0	1.12	1.14	1.07	0	0	0

## Sheet: Fig 2B
Protein IDs	Fasta headers			exp1_5EC	exp2_5EC	exp3_5EC	exp1_ctrl	exp2_ctrl	exp3_ctrl
sp|P29692|EF1D_HUMAN;tr|E9PK01|E9PK01_HUMAN;tr|E9PRY8|E9PRY8_HUMAN;tr|E9PL12|E9PL12_HUMAN;tr|A0A087X1X7|A0A087X1X7_HUMAN;tr|E9PI39|E9PI39_HUMAN;tr|E9PQ49|E9PQ49_HUMAN;tr|E9PPR1|E9PPR1_HUMAN;tr|E9PMW7|E9PMW7_HUMAN;tr|E9PL71|E9PL71_HUMAN;tr|E9PIZ1|E9PIZ1_HUMAN;tr|E9PN91|E9PN91_HUMAN;tr|H0YCK7|H0YCK7_HUMAN;tr|E9PQZ1|E9PQZ1_HUMAN;tr|E9PK06|E9PK06_HUMAN;tr|E9PK72|E9PK72_HUMAN;tr|E9PKK3|E9PKK3_HUMAN;tr…	sp|P29692|EF1D_HUMAN Elongation factor 1-delta OS=Homo sapiens OX=9606 GN=EEF1D PE=1 SV=5;tr|E9PK01|E9PK01_HUMAN Elongation factor 1-delta (Fragment) OS=Homo sapiens OX=9606 GN=EEF1D PE=1 SV=1;tr|E9PRY8|E9PRY8_HUMAN Elongation factor 1-delta OS=Homo sapien			4	5	5	0.5	2	1
sp|Q96P11|NSUN5_HUMAN;sp|Q63ZY6|NSN5C_HUMAN;sp|Q3KNT7|NSN5B_HUMAN	sp|Q96P11|NSUN5_HUMAN Probable 28S rRNA (cytosine-C(5))-methyltransferase OS=Homo sapiens OX=9606 GN=NSUN5 PE=1 SV=2			23	15	31	5	3	2
sp|Q13686|ALKB1_HUMAN;tr|G3V4M4|G3V4M4_HUMAN	sp|Q13686|ALKB1_HUMAN Nucleic acid dioxygenase ALKBH1 OS=Homo sapiens OX=9606 GN=ALKBH1 PE=1 SV=2			14	14	27	1	1	1
sp|Q08J23|NSUN2_HUMAN;tr|A0A140T9Y7|A0A140T9Y7_HUMAN;tr|A0A140T9Z1|A0A140T9Z1_HUMAN	sp|Q08J23|NSUN2_HUMAN tRNA (cytosine(34)-C(5))-methyltransferase OS=Homo sapiens OX=9606 GN=NSUN2 PE=1 SV=2			50	36	72	18	6	9
tr|B5MCF9|B5MCF9_HUMAN;sp|O00541|PESC_HUMAN;tr|B3KXD6|B3KXD6_HUMAN;tr|H7C267|H7C267_HUMAN;tr|H7BYY8|H7BYY8_HUMAN	tr|B5MCF9|B5MCF9_HUMAN Pescadillo homolog OS=Homo sapiens OX=9606 GN=PES1 PE=1 SV=1;sp|O00541|PESC_HUMAN Pescadillo homolog OS=Homo sapiens OX=9606 GN=PES1 PE=1 SV=1;tr|B3KXD6|B3KXD6_HUMAN Pescadillo homolog OS=Homo sapiens OX=9606 GN=PES1 PE=1 SV=1			2	2	8	12	12	9
sp|P23284|PPIB_HUMAN	sp|P23284|PPIB_HUMAN Peptidyl-prolyl cis-trans isomerase B OS=Homo sapiens OX=9606 GN=PPIB PE=1 SV=2			8	6	6	2	3	5
sp|Q6P1R4|DUS1L_HUMAN;tr|H0YGW8|H0YGW8_HUMAN;tr|J3QLE4|J3QLE4_HUMAN;tr|J3QKP9|J3QKP9_HUMAN;tr|J3QQZ0|J3QQZ0_HUMAN;tr|J3KT57|J3KT57_HUMAN;tr|J3QQL9|J3QQL9_HUMAN;tr|F5H0Q0|F5H0Q0_HUMAN	sp|Q6P1R4|DUS1L_HUMAN tRNA-dihydrouridine(16/17) synthase [NAD(P)(+)]-like OS=Homo sapiens OX=9606 GN=DUS1L PE=1 SV=1;tr|H0YGW8|H0YGW8_HUMAN tRNA-dihydrouridine(16/17) synthase [NAD(P)(+)]-like (Fragment) OS=Homo sapiens OX=9606 GN=DUS1L PE=1 SV=2;tr|J3QLE			4	2	2	1	0.5	0.5
tr|A0A286YF22|A0A286YF22_HUMAN;sp|O43175|SERA_HUMAN;tr|A0A2C9F2M7|A0A2C9F2M7_HUMAN;tr|A0A286YFA2|A0A286YFA2_HUMAN;tr|A0A286YFL2|A0A286YFL2_HUMAN;tr|A0A286YFM8|A0A286YFM8_HUMAN;tr|A0A286YER3|A0A286YER3_HUMAN;tr|A0A286YFC8|A0A286YFC8_HUMAN;tr|A0A286YFB2|A0A286YFB2_HUMAN;tr|A0A286YF78|A0A286YF78_HUMAN;tr|A0A286YF34|A0A286YF34_HUMAN;tr|A0A286YFF3|A0A286YFF3_HUMAN;tr|A0A286YFK5|A0A286YFK5_HUMAN;tr|A0A…	tr|A0A286YF22|A0A286YF22_HUMAN D-3-phosphoglycerate dehydrogenase OS=Homo sapiens OX=9606 GN=PHGDH PE=1 SV=1;sp|O43175|SERA_HUMAN D-3-phosphoglycerate dehydrogenase OS=Homo sapiens OX=9606 GN=PHGDH PE=1 SV=4;tr|A0A2C9F2M7|A0A2C9F2M7_HUMAN D-3-phosphoglycer			8	9	11	0.5	7	2
sp|P52292|IMA1_HUMAN;tr|J3QLL0|J3QLL0_HUMAN;tr|J3KS65|J3KS65_HUMAN	sp|P52292|IMA1_HUMAN Importin subunit alpha-1 OS=Homo sapiens OX=9606 GN=KPNA2 PE=1 SV=1;tr|J3QLL0|J3QLL0_HUMAN Importin subunit alpha-1 (Fragment) OS=Homo sapiens OX=9606 GN=KPNA2 PE=1 SV=1;tr|J3KS65|J3KS65_HUMAN Importin subunit alpha-1 (Fragment) OS=Hom			9	7	14	0.5	6	1
sp|O75937|DNJC8_HUMAN;tr|S4R3J5|S4R3J5_HUMAN	sp|O75937|DNJC8_HUMAN DnaJ homolog subfamily C member 8 OS=Homo sapiens OX=9606 GN=DNAJC8 PE=1 SV=2			5	3	6	0.5	3	0.5
sp|Q6ZVX7|FBX50_HUMAN	sp|Q6ZVX7|FBX50_HUMAN F-box only protein 50 OS=Homo sapiens OX=9606 GN=NCCRP1 PE=1 SV=1			3	3	2	0.5	2	1
sp|Q16610|ECM1_HUMAN	sp|Q16610|ECM1_HUMAN Extracellular matrix protein 1 OS=Homo sapiens OX=9606 GN=ECM1 PE=1 SV=2			1	2	2	0.5	1	0.5
tr|A0A087WWU8|A0A087WWU8_HUMAN;tr|Q5HYB6|Q5HYB6_HUMAN;tr|J3KN67|J3KN67_HUMAN;tr|D6R904|D6R904_HUMAN;tr|A0A2R2Y2Q3|A0A2R2Y2Q3_HUMAN;tr|A0A494C0P6|A0A494C0P6_HUMAN;sp|P06753|TPM3_HUMAN;tr|A0A494C0G0|A0A494C0G0_HUMAN;tr|K7EP68|K7EP68_HUMAN;tr|K7ERG3|K7ERG3_HUMAN;tr|A0A2R8Y5V9|A0A2R8Y5V9_HUMAN;tr|A0A2R8YEU4|A0A2R8YEU4_HUMAN;tr|K7ENT6|K7ENT6_HUMAN;tr|A0A2R8YH90|A0A2R8YH90_HUMAN;sp|P67936|TPM4_HUMAN;tr…	tr|A0A087WWU8|A0A087WWU8_HUMAN Tropomyosin alpha-3 chain OS=Homo sapiens OX=9606 GN=TPM3 PE=1 SV=1;tr|Q5HYB6|Q5HYB6_HUMAN Epididymis luminal protein 189 OS=Homo sapiens OX=9606 GN=TPM3 PE=1 SV=1;tr|J3KN67|J3KN67_HUMAN Tropomyosin alpha-3 chain OS=Homo sapi			7	6	14	0.5	4	0.5
tr|Q32Q12|Q32Q12_HUMAN;sp|P22392|NDKB_HUMAN;tr|J3KPD9|J3KPD9_HUMAN;sp|O60361|NDK8_HUMAN;tr|F6XY72|F6XY72_HUMAN	tr|Q32Q12|Q32Q12_HUMAN Nucleoside diphosphate kinase OS=Homo sapiens OX=9606 GN=NME1-NME2 PE=1 SV=1;sp|P22392|NDKB_HUMAN Nucleoside diphosphate kinase B OS=Homo sapiens OX=9606 GN=NME2 PE=1 SV=1;tr|J3KPD9|J3KPD9_HUMAN NME1-NME2 readthrough OS=Homo sapiens			8	6	10	1	6	1
sp|P06730|IF4E_HUMAN;tr|D6RFJ3|D6RFJ3_HUMAN;tr|D6RBW1|D6RBW1_HUMAN	sp|P06730|IF4E_HUMAN Eukaryotic translation initiation factor 4E OS=Homo sapiens OX=9606 GN=EIF4E PE=1 SV=2;tr|D6RFJ3|D6RFJ3_HUMAN Eukaryotic translation initiation factor 4E OS=Homo sapiens OX=9606 GN=EIF4E PE=1 SV=1;tr|D6RBW1|D6RBW1_HUMAN Eukaryotic tran			3	2	4	0.5	2	0.5
tr|H0YMZ1|H0YMZ1_HUMAN;tr|H0YL69|H0YL69_HUMAN;sp|P25789|PSA4_HUMAN;tr|H0YN18|H0YN18_HUMAN;tr|H0YMA1|H0YMA1_HUMAN;tr|H0YLS6|H0YLS6_HUMAN;tr|H0YLC2|H0YLC2_HUMAN;tr|H0YKT8|H0YKT8_HUMAN;tr|H0YMI6|H0YMI6_HUMAN;tr|H0YKS0|H0YKS0_HUMAN	tr|H0YMZ1|H0YMZ1_HUMAN Proteasome subunit alpha type (Fragment) OS=Homo sapiens OX=9606 GN=PSMA4 PE=1 SV=8;tr|H0YL69|H0YL69_HUMAN Proteasome subunit alpha type (Fragment) OS=Homo sapiens OX=9606 GN=PSMA4 PE=1 SV=1;sp|P25789|PSA4_HUMAN Proteasome subunit al			3	2	4	0.5	2	0.5
sp|P31689|DNJA1_HUMAN	sp|P31689|DNJA1_HUMAN DnaJ homolog subfamily A member 1 OS=Homo sapiens OX=9606 GN=DNAJA1 PE=1 SV=2			5	5	7	0.5	3	4
sp|Q8WUA2|PPIL4_HUMAN	sp|Q8WUA2|PPIL4_HUMAN Peptidyl-prolyl cis-trans isomerase-like 4 OS=Homo sapiens OX=9606 GN=PPIL4 PE=1 SV=1			0.5	0.5	0.5	2	1	1
sp|P14868|SYDC_HUMAN;tr|H7BZ35|H7BZ35_HUMAN;tr|C9J7S3|C9J7S3_HUMAN;tr|C9JLC1|C9JLC1_HUMAN;tr|H7C278|H7C278_HUMAN;tr|C9JQM9|C9JQM9_HUMAN	sp|P14868|SYDC_HUMAN Aspartate--tRNA ligase, cytoplasmic OS=Homo sapiens OX=9606 GN=DARS PE=1 SV=2;tr|H7BZ35|H7BZ35_HUMAN Aspartate--tRNA ligase, cytoplasmic (Fragment) OS=Homo sapiens OX=9606 GN=DARS PE=1 SV=1			6	3	7	0.5	2	3
tr|C9JW96|C9JW96_HUMAN;sp|P35232|PHB_HUMAN;tr|C9JZ20|C9JZ20_HUMAN;tr|E7ESE2|E7ESE2_HUMAN;tr|E9PCW0|E9PCW0_HUMAN;tr|D6RBK0|D6RBK0_HUMAN	tr|C9JW96|C9JW96_HUMAN Prohibitin (Fragment) OS=Homo sapiens OX=9606 GN=PHB PE=1 SV=2;sp|P35232|PHB_HUMAN Prohibitin OS=Homo sapiens OX=9606 GN=PHB PE=1 SV=1;tr|C9JZ20|C9JZ20_HUMAN Prohibitin (Fragment) OS=Homo sapiens OX=9606 GN=PHB PE=1 SV=1;tr|E7ESE2|E7			6	2	5	0.5	2	1
sp|P62937|PPIA_HUMAN;tr|F8WE65|F8WE65_HUMAN;tr|C9J5S7|C9J5S7_HUMAN;tr|A0A0H2UH34|A0A0H2UH34_HUMAN;sp|Q9Y536|PAL4A_HUMAN;sp|P0DN26|PAL4F_HUMAN;sp|F5H284|PAL4D_HUMAN;sp|A0A0B4J2A2|PAL4C_HUMAN;sp|A0A075B767|PAL4H_HUMAN;sp|A0A075B759|PAL4E_HUMAN	sp|P62937|PPIA_HUMAN Peptidyl-prolyl cis-trans isomerase A OS=Homo sapiens OX=9606 GN=PPIA PE=1 SV=2;tr|F8WE65|F8WE65_HUMAN Peptidyl-prolyl cis-trans isomerase OS=Homo sapiens OX=9606 GN=PPIA PE=1 SV=1;tr|C9J5S7|C9J5S7_HUMAN Peptidyl-prolyl cis-trans isome			9	9	12	4	7	8
sp|P04264|K2C1_HUMAN	sp|P04264|K2C1_HUMAN Keratin, type II cytoskeletal 1 OS=Homo sapiens OX=9606 GN=KRT1 PE=1 SV=6			161	197	162	93	134	151
sp|Q8IYB8|SUV3_HUMAN	sp|Q8IYB8|SUV3_HUMAN ATP-dependent RNA helicase SUPV3L1, mitochondrial OS=Homo sapiens OX=9606 GN=SUPV3L1 PE=1 SV=1			1	0.5	1	2	1	2
sp|P43487|RANG_HUMAN;tr|F6WQW2|F6WQW2_HUMAN;tr|C9JXG8|C9JXG8_HUMAN;tr|C9JJ34|C9JJ34_HUMAN;tr|C9JGV6|C9JGV6_HUMAN;tr|C9JDM3|C9JDM3_HUMAN;tr|C9JIC6|C9JIC6_HUMAN	sp|P43487|RANG_HUMAN Ran-specific GTPase-activating protein OS=Homo sapiens OX=9606 GN=RANBP1 PE=1 SV=1;tr|F6WQW2|F6WQW2_HUMAN Ran-specific GTPase-activating protein OS=Homo sapiens OX=9606 GN=RANBP1 PE=1 SV=1;tr|C9JXG8|C9JXG8_HUMAN Ran-specific GTPase-act			5	1	5	0.5	1	0.5
tr|A0A087WUL2|A0A087WUL2_HUMAN;sp|P49720|PSB3_HUMAN;tr|A0A087WXQ8|A0A087WXQ8_HUMAN;tr|A0A087WY10|A0A087WY10_HUMAN	tr|A0A087WUL2|A0A087WUL2_HUMAN Proteasome subunit beta type-3 (Fragment) OS=Homo sapiens OX=9606 GN=PSMB3 PE=1 SV=1;sp|P49720|PSB3_HUMAN Proteasome subunit beta type-3 OS=Homo sapiens OX=9606 GN=PSMB3 PE=1 SV=2;tr|A0A087WXQ8|A0A087WXQ8_HUMAN Proteasome sub			2	1	3	0.5	1	0.5
tr|A0A0C4DFV9|A0A0C4DFV9_HUMAN;sp|Q01105|SET_HUMAN;tr|A0A087X027|A0A087X027_HUMAN;sp|P0DME0|SETLP_HUMAN	tr|A0A0C4DFV9|A0A0C4DFV9_HUMAN Protein SET OS=Homo sapiens OX=9606 GN=SET PE=1 SV=1;sp|Q01105|SET_HUMAN Protein SET OS=Homo sapiens OX=9606 GN=SET PE=1 SV=3;tr|A0A087X027|A0A087X027_HUMAN Protein SETSIP OS=Homo sapiens OX=9606 GN=SETSIP PE=1 SV=1;sp|P0DME0			3	3	4	1	3	0.5
sp|Q9Y3I0|RTCB_HUMAN	sp|Q9Y3I0|RTCB_HUMAN tRNA-splicing ligase RtcB homolog OS=Homo sapiens OX=9606 GN=RTCB PE=1 SV=1			5	2	6	2	2	0.5
sp|P23526|SAHH_HUMAN	sp|P23526|SAHH_HUMAN Adenosylhomocysteinase OS=Homo sapiens OX=9606 GN=AHCY PE=1 SV=4			6	3	7	0.5	3	3
sp|P18669|PGAM1_HUMAN;sp|Q8N0Y7|PGAM4_HUMAN	sp|P18669|PGAM1_HUMAN Phosphoglycerate mutase 1 OS=Homo sapiens OX=9606 GN=PGAM1 PE=1 SV=2			12	6	22	1	4	4
sp|P23528|COF1_HUMAN;tr|G3V1A4|G3V1A4_HUMAN;tr|E9PP50|E9PP50_HUMAN;tr|E9PK25|E9PK25_HUMAN;tr|E9PLJ3|E9PLJ3_HUMAN;tr|E9PS23|E9PS23_HUMAN;tr|E9PQB7|E9PQB7_HUMAN	sp|P23528|COF1_HUMAN Cofilin-1 OS=Homo sapiens OX=9606 GN=CFL1 PE=1 SV=3;tr|G3V1A4|G3V1A4_HUMAN Cofilin 1 (Non-muscle), isoform CRA_a OS=Homo sapiens OX=9606 GN=CFL1 PE=1 SV=1;tr|E9PP50|E9PP50_HUMAN Cofilin-1 (Fragment) OS=Homo sapiens OX=9606 GN=CFL1 PE=1			5	3	3	0.5	3	1
sp|P81605|DCD_HUMAN	sp|P81605|DCD_HUMAN Dermcidin OS=Homo sapiens OX=9606 GN=DCD PE=1 SV=2			2	1	2	2	3	3
sp|P25788|PSA3_HUMAN;tr|G3V3W4|G3V3W4_HUMAN;tr|G3V5N4|G3V5N4_HUMAN;tr|G3V4X5|G3V4X5_HUMAN	sp|P25788|PSA3_HUMAN Proteasome subunit alpha type-3 OS=Homo sapiens OX=9606 GN=PSMA3 PE=1 SV=2			2	2	3	0.5	2	1
sp|P61981|1433G_HUMAN;tr|F8WEB6|F8WEB6_HUMAN;tr|A2IDB1|A2IDB1_HUMAN	sp|P61981|1433G_HUMAN 14-3-3 protein gamma OS=Homo sapiens OX=9606 GN=YWHAG PE=1 SV=2			6	2	7	0.5	3	0.5
sp|P00505|AATM_HUMAN	sp|P00505|AATM_HUMAN Aspartate aminotransferase, mitochondrial OS=Homo sapiens OX=9606 GN=GOT2 PE=1 SV=3			6	4	11	0.5	4	2
sp|P62258|1433E_HUMAN;tr|B4DJF2|B4DJF2_HUMAN;tr|I3L3T1|I3L3T1_HUMAN;tr|K7EIT4|K7EIT4_HUMAN;tr|K7EM20|K7EM20_HUMAN;tr|I3L0W5|I3L0W5_HUMAN	sp|P62258|1433E_HUMAN 14-3-3 protein epsilon OS=Homo sapiens OX=9606 GN=YWHAE PE=1 SV=1;tr|B4DJF2|B4DJF2_HUMAN 14-3-3 protein epsilon OS=Homo sapiens OX=9606 GN=YWHAE PE=1 SV=1;tr|I3L3T1|I3L3T1_HUMAN 14-3-3 protein epsilon OS=Homo sapiens OX=9606 GN=YWHAE			14	22	24	2	18	2
tr|B1ALA9|B1ALA9_HUMAN;sp|P60891|PRPS1_HUMAN;tr|B7ZB02|B7ZB02_HUMAN;tr|A0A2R8Y7H4|A0A2R8Y7H4_HUMAN;tr|A0A0B4J207|A0A0B4J207_HUMAN;sp|P21108|PRPS3_HUMAN;tr|Q15244|Q15244_HUMAN;tr|B1ALA7|B1ALA7_HUMAN;tr|H7C540|H7C540_HUMAN	tr|B1ALA9|B1ALA9_HUMAN Ribose-phosphate pyrophosphokinase 1 OS=Homo sapiens OX=9606 GN=PRPS1 PE=1 SV=2;sp|P60891|PRPS1_HUMAN Ribose-phosphate pyrophosphokinase 1 OS=Homo sapiens OX=9606 GN=PRPS1 PE=1 SV=2;tr|B7ZB02|B7ZB02_HUMAN Ribose-phosphate pyrophospho			5	1	4	0.5	1	1
sp|P49915|GUAA_HUMAN	sp|P49915|GUAA_HUMAN GMP synthase [glutamine-hydrolyzing] OS=Homo sapiens OX=9606 GN=GMPS PE=1 SV=1			4	1	5	0.5	1	1
sp|P25786|PSA1_HUMAN;tr|F5GX11|F5GX11_HUMAN;tr|B4DEV8|B4DEV8_HUMAN	sp|P25786|PSA1_HUMAN Proteasome subunit alpha type-1 OS=Homo sapiens OX=9606 GN=PSMA1 PE=1 SV=1;tr|F5GX11|F5GX11_HUMAN Proteasome endopeptidase complex OS=Homo sapiens OX=9606 GN=PSMA1 PE=1 SV=1;tr|B4DEV8|B4DEV8_HUMAN Proteasome subunit alpha type OS=Homo			3	2	6	0.5	2	0.5
sp|P78371|TCPB_HUMAN;tr|F5GWF6|F5GWF6_HUMAN;tr|F8VQ14|F8VQ14_HUMAN	sp|P78371|TCPB_HUMAN T-complex protein 1 subunit beta OS=Homo sapiens OX=9606 GN=CCT2 PE=1 SV=4;tr|F5GWF6|F5GWF6_HUMAN T-complex protein 1 subunit beta OS=Homo sapiens OX=9606 GN=CCT2 PE=1 SV=2;tr|F8VQ14|F8VQ14_HUMAN T-complex protein 1 subunit beta OS=Hom			14	3	17	0.5	5	1
tr|E9PN17|E9PN17_HUMAN;tr|A0A3B3ITX4|A0A3B3ITX4_HUMAN;sp|O75964|ATP5L_HUMAN;tr|A0A3B3IRW3|A0A3B3IRW3_HUMAN	tr|E9PN17|E9PN17_HUMAN ATP synthase subunit g, mitochondrial OS=Homo sapiens OX=9606 GN=ATP5MG PE=1 SV=1;tr|A0A3B3ITX4|A0A3B3ITX4_HUMAN Uncharacterized protein OS=Homo sapiens OX=9606 PE=4 SV=1;sp|O75964|ATP5L_HUMAN ATP synthase subunit g, mitochondrial OS			1	3	4	0.5	1	1
sp|Q15691|MARE1_HUMAN	sp|Q15691|MARE1_HUMAN Microtubule-associated protein RP/EB family member 1 OS=Homo sapiens OX=9606 GN=MAPRE1 PE=1 SV=3			7	2	10	0.5	3	0.5
tr|K7EK07|K7EK07_HUMAN;sp|P84243|H33_HUMAN;tr|K7EMV3|K7EMV3_HUMAN;tr|B4DEB1|B4DEB1_HUMAN;tr|K7ES00|K7ES00_HUMAN;tr|K7EP01|K7EP01_HUMAN	tr|K7EK07|K7EK07_HUMAN Histone H3 (Fragment) OS=Homo sapiens OX=9606 GN=H3F3B PE=1 SV=1;sp|P84243|H33_HUMAN Histone H3.3 OS=Homo sapiens OX=9606 GN=H3F3A PE=1 SV=2;tr|K7EMV3|K7EMV3_HUMAN Histone H3 OS=Homo sapiens OX=9606 GN=H3F3B PE=1 SV=1;tr|B4DEB1|B4DEB			1	0.5	1	0.5	0.5	0.5
sp|P30046|DOPD_HUMAN;sp|A6NHG4|DDTL_HUMAN;tr|B5MC82|B5MC82_HUMAN;tr|J3KQ18|J3KQ18_HUMAN	sp|P30046|DOPD_HUMAN D-dopachrome decarboxylase OS=Homo sapiens OX=9606 GN=DDT PE=1 SV=3;sp|A6NHG4|DDTL_HUMAN D-dopachrome decarboxylase-like protein OS=Homo sapiens OX=9606 GN=DDTL PE=2 SV=1;tr|B5MC82|B5MC82_HUMAN D-dopachrome decarboxylase OS=Homo sapien			1	0.5	1	0.5	0.5	0.5
tr|A0A1B0GVS3|A0A1B0GVS3_HUMAN;tr|R4GMT0|R4GMT0_HUMAN;sp|P61163|ACTZ_HUMAN;sp|P42025|ACTY_HUMAN	tr|A0A1B0GVS3|A0A1B0GVS3_HUMAN Alpha-centractin OS=Homo sapiens OX=9606 GN=ACTR1A PE=1 SV=1;tr|R4GMT0|R4GMT0_HUMAN Alpha-centractin OS=Homo sapiens OX=9606 GN=ACTR1A PE=1 SV=1;sp|P61163|ACTZ_HUMAN Alpha-centractin OS=Homo sapiens OX=9606 GN=ACTR1A PE=1 SV=			1	0.5	1	0.5	0.5	0.5
tr|A0A087X1D8|A0A087X1D8_HUMAN;tr|A0A087WVN4|A0A087WVN4_HUMAN;sp|P14324|FPPS_HUMAN;tr|A0A087WTP2|A0A087WTP2_HUMAN	tr|A0A087X1D8|A0A087X1D8_HUMAN Farnesyl pyrophosphate synthase (Fragment) OS=Homo sapiens OX=9606 GN=FDPS PE=1 SV=1;tr|A0A087WVN4|A0A087WVN4_HUMAN Farnesyl pyrophosphate synthase (Fragment) OS=Homo sapiens OX=9606 GN=FDPS PE=1 SV=1;sp|P14324|FPPS_HUMAN Far			1	0.5	1	0.5	0.5	0.5
sp|Q9H444|CHM4B_HUMAN	sp|Q9H444|CHM4B_HUMAN Charged multivesicular body protein 4b OS=Homo sapiens OX=9606 GN=CHMP4B PE=1 SV=1			1	0.5	1	0.5	0.5	0.5
tr|K7ENK9|K7ENK9_HUMAN;tr|K7EKX0|K7EKX0_HUMAN;sp|Q15836|VAMP3_HUMAN;tr|J3QRU4|J3QRU4_HUMAN;sp|P63027|VAMP2_HUMAN;tr|F8WCA0|F8WCA0_HUMAN;tr|L7N2F9|L7N2F9_HUMAN	tr|K7ENK9|K7ENK9_HUMAN Vesicle-associated membrane protein 2 OS=Homo sapiens OX=9606 GN=VAMP2 PE=4 SV=1;tr|K7EKX0|K7EKX0_HUMAN Vesicle-associated membrane protein 3 OS=Homo sapiens OX=9606 GN=VAMP3 PE=4 SV=1;sp|Q15836|VAMP3_HUMAN Vesicle-associated membran			1	0.5	1	0.5	0.5	0.5
tr|A0A087WTZ5|A0A087WTZ5_HUMAN;tr|E9PJ81|E9PJ81_HUMAN;tr|E9PRQ7|E9PRQ7_HUMAN;sp|Q04323|UBXN1_HUMAN;tr|E9PS08|E9PS08_HUMAN	tr|A0A087WTZ5|A0A087WTZ5_HUMAN UBX domain-containing protein 1 OS=Homo sapiens OX=9606 GN=UBXN1 PE=1 SV=1;tr|E9PJ81|E9PJ81_HUMAN UBX domain-containing protein 1 (Fragment) OS=Homo sapiens OX=9606 GN=UBXN1 PE=1 SV=1;tr|E9PRQ7|E9PRQ7_HUMAN UBX domain-contain			1	0.5	1	0.5	0.5	0.5
sp|Q9P2X0|DPM3_HUMAN	sp|Q9P2X0|DPM3_HUMAN Dolichol-phosphate mannosyltransferase subunit 3 OS=Homo sapiens OX=9606 GN=DPM3 PE=1 SV=2			1	0.5	1	0.5	0.5	0.5
sp|Q9Y6A4|CFA20_HUMAN	sp|Q9Y6A4|CFA20_HUMAN Cilia- and flagella-associated protein 20 OS=Homo sapiens OX=9606 GN=CFAP20 PE=1 SV=1			1	0.5	1	0.5	0.5	0.5
tr|J3QKT4|J3QKT4_HUMAN;sp|P32322|P5CR1_HUMAN;tr|J3QL24|J3QL24_HUMAN;tr|J3KQ22|J3KQ22_HUMAN;tr|E2QRB3|E2QRB3_HUMAN	tr|J3QKT4|J3QKT4_HUMAN Pyrroline-5-carboxylate reductase (Fragment) OS=Homo sapiens OX=9606 GN=PYCR1 PE=1 SV=1;sp|P32322|P5CR1_HUMAN Pyrroline-5-carboxylate reductase 1, mitochondrial OS=Homo sapiens OX=9606 GN=PYCR1 PE=1 SV=2;tr|J3QL24|J3QL24_HUMAN Pyrrol			1	0.5	1	0.5	0.5	0.5
tr|F2Z2Q9|F2Z2Q9_HUMAN;tr|G5E9R5|G5E9R5_HUMAN;tr|D3YTI2|D3YTI2_HUMAN;sp|P24666|PPAC_HUMAN	tr|F2Z2Q9|F2Z2Q9_HUMAN Low molecular weight phosphotyrosine protein phosphatase OS=Homo sapiens OX=9606 GN=ACP1 PE=1 SV=1;tr|G5E9R5|G5E9R5_HUMAN Acid phosphatase 1, soluble, isoform CRA_d OS=Homo sapiens OX=9606 GN=ACP1 PE=1 SV=1;tr|D3YTI2|D3YTI2_HUMAN Low			1	0.5	1	0.5	0.5	0.5
sp|Q9ULT8|HECD1_HUMAN;tr|A0A087X2H1|A0A087X2H1_HUMAN;tr|G3V4V5|G3V4V5_HUMAN;tr|H0YJ72|H0YJ72_HUMAN;tr|A0A087WVU6|A0A087WVU6_HUMAN;tr|H0YJP0|H0YJP0_HUMAN	sp|Q9ULT8|HECD1_HUMAN E3 ubiquitin-protein ligase HECTD1 OS=Homo sapiens OX=9606 GN=HECTD1 PE=1 SV=3;tr|A0A087X2H1|A0A087X2H1_HUMAN E3 ubiquitin-protein ligase HECTD1 OS=Homo sapiens OX=9606 GN=HECTD1 PE=1 SV=1;tr|G3V4V5|G3V4V5_HUMAN E3 ubiquitin-protein l			1	0.5	1	0.5	0.5	0.5
sp|Q92922|SMRC1_HUMAN;tr|F8WE13|F8WE13_HUMAN	sp|Q92922|SMRC1_HUMAN SWI/SNF complex subunit SMARCC1 OS=Homo sapiens OX=9606 GN=SMARCC1 PE=1 SV=3;tr|F8WE13|F8WE13_HUMAN SWI/SNF complex subunit SMARCC1 OS=Homo sapiens OX=9606 GN=SMARCC1 PE=1 SV=1			1	0.5	1	0.5	0.5	0.5
sp|P36551|HEM6_HUMAN;tr|D6RER6|D6RER6_HUMAN	sp|P36551|HEM6_HUMAN Oxygen-dependent coproporphyrinogen-III oxidase, mitochondrial OS=Homo sapiens OX=9606 GN=CPOX PE=1 SV=3;tr|D6RER6|D6RER6_HUMAN Oxygen-dependent coproporphyrinogen-III oxidase, mitochondrial OS=Homo sapiens OX=9606 GN=CPOX PE=1 SV=1			1	0.5	1	0.5	0.5	0.5
sp|P49916|DNLI3_HUMAN	sp|P49916|DNLI3_HUMAN DNA ligase 3 OS=Homo sapiens OX=9606 GN=LIG3 PE=1 SV=2			1	0.5	1	0.5	0.5	0.5
tr|B1AN99|B1AN99_HUMAN;sp|P35030|TRY3_HUMAN	tr|B1AN99|B1AN99_HUMAN Trypsin-3 (Fragment) OS=Homo sapiens OX=9606 GN=PRSS3 PE=1 SV=8;sp|P35030|TRY3_HUMAN Trypsin-3 OS=Homo sapiens OX=9606 GN=PRSS3 PE=1 SV=2			1	1	0.5	0.5	0.5	0.5
tr|H0Y875|H0Y875_HUMAN;sp|O43852|CALU_HUMAN	tr|H0Y875|H0Y875_HUMAN Calumenin (Fragment) OS=Homo sapiens OX=9606 GN=CALU PE=1 SV=1;sp|O43852|CALU_HUMAN Calumenin OS=Homo sapiens OX=9606 GN=CALU PE=1 SV=2			1	0.5	1	0.5	0.5	0.5
sp|P38606|VATA_HUMAN	sp|P38606|VATA_HUMAN V-type proton ATPase catalytic subunit A OS=Homo sapiens OX=9606 GN=ATP6V1A PE=1 SV=2			1	0.5	1	0.5	0.5	0.5
sp|Q12948|FOXC1_HUMAN;sp|O43638|FOXS1_HUMAN;sp|Q99958|FOXC2_HUMAN	sp|Q12948|FOXC1_HUMAN Forkhead box protein C1 OS=Homo sapiens OX=9606 GN=FOXC1 PE=1 SV=3			0.5	1	1	0.5	0.5	0.5
sp|Q9BRZ2|TRI56_HUMAN;tr|C9JI91|C9JI91_HUMAN	sp|Q9BRZ2|TRI56_HUMAN E3 ubiquitin-protein ligase TRIM56 OS=Homo sapiens OX=9606 GN=TRIM56 PE=1 SV=3;tr|C9JI91|C9JI91_HUMAN E3 ubiquitin-protein ligase TRIM56 (Fragment) OS=Homo sapiens OX=9606 GN=TRIM56 PE=1 SV=1			1	0.5	1	0.5	0.5	0.5
sp|Q9H3N1|TMX1_HUMAN;tr|G3V448|G3V448_HUMAN	sp|Q9H3N1|TMX1_HUMAN Thioredoxin-related transmembrane protein 1 OS=Homo sapiens OX=9606 GN=TMX1 PE=1 SV=1;tr|G3V448|G3V448_HUMAN Thioredoxin-related transmembrane protein 1 OS=Homo sapiens OX=9606 GN=TMX1 PE=1 SV=1			1	0.5	1	0.5	0.5	0.5
sp|Q9Y2R0|COA3_HUMAN;tr|K7EPV0|K7EPV0_HUMAN	sp|Q9Y2R0|COA3_HUMAN Cytochrome c oxidase assembly factor 3 homolog, mitochondrial OS=Homo sapiens OX=9606 GN=COA3 PE=1 SV=1;tr|K7EPV0|K7EPV0_HUMAN Cytochrome c oxidase assembly factor 3 homolog, mitochondrial OS=Homo sapiens OX=9606 GN=COA3 PE=1 SV=1			1	0.5	1	0.5	0.5	0.5
sp|P49406|RM19_HUMAN;tr|S4R455|S4R455_HUMAN;tr|S4R3W9|S4R3W9_HUMAN;tr|A0A0A0MRF4|A0A0A0MRF4_HUMAN	sp|P49406|RM19_HUMAN 39S ribosomal protein L19, mitochondrial OS=Homo sapiens OX=9606 GN=MRPL19 PE=1 SV=2;tr|S4R455|S4R455_HUMAN 39S ribosomal protein L19, mitochondrial (Fragment) OS=Homo sapiens OX=9606 GN=MRPL19 PE=1 SV=1;tr|S4R3W9|S4R3W9_HUMAN 39S ribo			1	1	1	0.5	0.5	1
sp|Q9BTV4|TMM43_HUMAN	sp|Q9BTV4|TMM43_HUMAN Transmembrane protein 43 OS=Homo sapiens OX=9606 GN=TMEM43 PE=1 SV=1			1	1	1	0.5	1	0.5
sp|Q9UBG3|CRNN_HUMAN	sp|Q9UBG3|CRNN_HUMAN Cornulin OS=Homo sapiens OX=9606 GN=CRNN PE=1 SV=1			0.5	0.5	0.5	1	1	0.5
tr|L7N2F3|L7N2F3_HUMAN;sp|Q32NC0|CR021_HUMAN	tr|L7N2F3|L7N2F3_HUMAN UPF0711 protein C18orf21 (Fragment) OS=Homo sapiens OX=9606 GN=C18orf21 PE=1 SV=8;sp|Q32NC0|CR021_HUMAN UPF0711 protein C18orf21 OS=Homo sapiens OX=9606 GN=C18orf21 PE=1 SV=1			0.5	0.5	0.5	1	0.5	1
sp|O15297|PPM1D_HUMAN	sp|O15297|PPM1D_HUMAN Protein phosphatase 1D OS=Homo sapiens OX=9606 GN=PPM1D PE=1 SV=1			0.5	0.5	0.5	1	0.5	1
sp|P55081|MFAP1_HUMAN	sp|P55081|MFAP1_HUMAN Microfibrillar-associated protein 1 OS=Homo sapiens OX=9606 GN=MFAP1 PE=1 SV=2			0.5	0.5	0.5	0.5	1	1
tr|A0A3B3ITE9|A0A3B3ITE9_HUMAN;sp|Q8N5M9|JAGN1_HUMAN	tr|A0A3B3ITE9|A0A3B3ITE9_HUMAN Protein jagunal homolog 1 OS=Homo sapiens OX=9606 GN=JAGN1 PE=1 SV=1;sp|Q8N5M9|JAGN1_HUMAN Protein jagunal homolog 1 OS=Homo sapiens OX=9606 GN=JAGN1 PE=1 SV=1			0.5	0.5	0.5	0.5	1	1
tr|E9PB90|E9PB90_HUMAN;sp|P52789|HXK2_HUMAN	tr|E9PB90|E9PB90_HUMAN Hexokinase-2 OS=Homo sapiens OX=9606 GN=HK2 PE=1 SV=1;sp|P52789|HXK2_HUMAN Hexokinase-2 OS=Homo sapiens OX=9606 GN=HK2 PE=1 SV=2			0.5	0.5	0.5	0.5	1	1
sp|A8MTZ7|CL071_HUMAN	sp|A8MTZ7|CL071_HUMAN Uncharacterized protein C12orf71 OS=Homo sapiens OX=9606 GN=C12orf71 PE=4 SV=3			0.5	0.5	0.5	0.5	1	1
tr|F8WCT9|F8WCT9_HUMAN;sp|Q5FWF4|ZRAB3_HUMAN	tr|F8WCT9|F8WCT9_HUMAN DNA annealing helicase and endonuclease ZRANB3 OS=Homo sapiens OX=9606 GN=ZRANB3 PE=1 SV=1;sp|Q5FWF4|ZRAB3_HUMAN DNA annealing helicase and endonuclease ZRANB3 OS=Homo sapiens OX=9606 GN=ZRANB3 PE=1 SV=2			0.5	0.5	0.5	1	0.5	1
sp|P29508|SPB3_HUMAN;tr|C9JZ65|C9JZ65_HUMAN;tr|H0Y5H9|H0Y5H9_HUMAN;sp|P48594|SPB4_HUMAN	sp|P29508|SPB3_HUMAN Serpin B3 OS=Homo sapiens OX=9606 GN=SERPINB3 PE=1 SV=2;tr|C9JZ65|C9JZ65_HUMAN Serpin B4 (Fragment) OS=Homo sapiens OX=9606 GN=SERPINB4 PE=1 SV=1;tr|H0Y5H9|H0Y5H9_HUMAN Serpin B4 (Fragment) OS=Homo sapiens OX=9606 GN=SERPINB4 PE=1 SV=1			0.5	0.5	0.5	0.5	1	1
sp|Q99661|KIF2C_HUMAN;tr|Q5JR91|Q5JR91_HUMAN;tr|Q5JR89|Q5JR89_HUMAN	sp|Q99661|KIF2C_HUMAN Kinesin-like protein KIF2C OS=Homo sapiens OX=9606 GN=KIF2C PE=1 SV=2			0.5	0.5	0.5	1	1	0.5
tr|Q5RI18|Q5RI18_HUMAN	tr|Q5RI18|Q5RI18_HUMAN Heterogeneous nuclear ribonucleoprotein U OS=Homo sapiens OX=9606 GN=HNRNPU PE=1 SV=9			0.5	0.5	0.5	1	0.5	1
tr|F8VYE8|F8VYE8_HUMAN;sp|P36873|PP1G_HUMAN;tr|F8W0W8|F8W0W8_HUMAN;tr|A0A087WYY5|A0A087WYY5_HUMAN;tr|F8VR82|F8VR82_HUMAN	tr|F8VYE8|F8VYE8_HUMAN Serine/threonine-protein phosphatase OS=Homo sapiens OX=9606 GN=PPP1CC PE=1 SV=1;sp|P36873|PP1G_HUMAN Serine/threonine-protein phosphatase PP1-gamma catalytic subunit OS=Homo sapiens OX=9606 GN=PPP1CC PE=1 SV=1;tr|F8W0W8|F8W0W8_HUMAN			2	2	2	0.5	2	0.5
sp|Q03252|LMNB2_HUMAN	sp|Q03252|LMNB2_HUMAN Lamin-B2 OS=Homo sapiens OX=9606 GN=LMNB2 PE=1 SV=4			2	0.5	2	0.5	0.5	0.5
sp|O43765|SGTA_HUMAN;tr|K7EMD6|K7EMD6_HUMAN	sp|O43765|SGTA_HUMAN Small glutamine-rich tetratricopeptide repeat-containing protein alpha OS=Homo sapiens OX=9606 GN=SGTA PE=1 SV=1;tr|K7EMD6|K7EMD6_HUMAN Small glutamine-rich tetratricopeptide repeat-containing protein alpha (Fragment) OS=Homo sapiens O			2	0.5	2	0.5	0.5	0.5
tr|D6REP8|D6REP8_HUMAN;tr|D6RE99|D6RE99_HUMAN;tr|D6RD60|D6RD60_HUMAN;sp|P49773|HINT1_HUMAN	tr|D6REP8|D6REP8_HUMAN Histidine triad nucleotide-binding protein 1 OS=Homo sapiens OX=9606 GN=HINT1 PE=1 SV=1;tr|D6RE99|D6RE99_HUMAN Histidine triad nucleotide-binding protein 1 OS=Homo sapiens OX=9606 GN=HINT1 PE=1 SV=1;tr|D6RD60|D6RD60_HUMAN Histidine t			2	0.5	2	0.5	0.5	0.5
tr|A0A087WWJ2|A0A087WWJ2_HUMAN;tr|C9J5D1|C9J5D1_HUMAN;tr|E7EQ69|E7EQ69_HUMAN;sp|Q9GZZ1|NAA50_HUMAN;tr|C9J5J3|C9J5J3_HUMAN;tr|A0A0D9SF32|A0A0D9SF32_HUMAN;tr|B0AZT5|B0AZT5_HUMAN;tr|F8WCK0|F8WCK0_HUMAN;tr|C9JZU6|C9JZU6_HUMAN	tr|A0A087WWJ2|A0A087WWJ2_HUMAN N-alpha-acetyltransferase 50 OS=Homo sapiens OX=9606 GN=NAA50 PE=1 SV=1;tr|C9J5D1|C9J5D1_HUMAN N-alpha-acetyltransferase 50 OS=Homo sapiens OX=9606 GN=NAA50 PE=1 SV=1;tr|E7EQ69|E7EQ69_HUMAN N-alpha-acetyltransferase 50 OS=Hom			2	0.5	2	0.5	0.5	0.5
sp|Q9UBT2|SAE2_HUMAN;tr|K7EPL2|K7EPL2_HUMAN;tr|U3KQ55|U3KQ55_HUMAN;tr|K7ES38|K7ES38_HUMAN;tr|K7ESK7|K7ESK7_HUMAN	sp|Q9UBT2|SAE2_HUMAN SUMO-activating enzyme subunit 2 OS=Homo sapiens OX=9606 GN=UBA2 PE=1 SV=2;tr|K7EPL2|K7EPL2_HUMAN SUMO-activating enzyme subunit 2 (Fragment) OS=Homo sapiens OX=9606 GN=UBA2 PE=1 SV=2			2	0.5	2	0.5	0.5	0.5
sp|P31151|S10A7_HUMAN;sp|Q86SG5|S1A7A_HUMAN	sp|P31151|S10A7_HUMAN Protein S100-A7 OS=Homo sapiens OX=9606 GN=S100A7 PE=1 SV=4;sp|Q86SG5|S1A7A_HUMAN Protein S100-A7A OS=Homo sapiens OX=9606 GN=S100A7A PE=1 SV=3			4	3	5	2	3	3
sp|Q6IQ21|ZN770_HUMAN;tr|H0YM59|H0YM59_HUMAN	sp|Q6IQ21|ZN770_HUMAN Zinc finger protein 770 OS=Homo sapiens OX=9606 GN=ZNF770 PE=1 SV=1			0.5	0.5	0.5	2	0.5	2
sp|Q03468|ERCC6_HUMAN;tr|D6R9X7|D6R9X7_HUMAN;sp|P0DP91|ERPG3_HUMAN	sp|Q03468|ERCC6_HUMAN DNA excision repair protein ERCC-6 OS=Homo sapiens OX=9606 GN=ERCC6 PE=1 SV=1			0.5	0.5	0.5	2	0.5	2
sp|P49321|NASP_HUMAN;tr|Q5T624|Q5T624_HUMAN;tr|H0YDS9|H0YDS9_HUMAN;tr|E9PPR5|E9PPR5_HUMAN;tr|E9PRH9|E9PRH9_HUMAN;tr|H0YF33|H0YF33_HUMAN;tr|E9PI86|E9PI86_HUMAN;tr|E9PPQ8|E9PPQ8_HUMAN	sp|P49321|NASP_HUMAN Nuclear autoantigenic sperm protein OS=Homo sapiens OX=9606 GN=NASP PE=1 SV=2;tr|Q5T624|Q5T624_HUMAN Nuclear autoantigenic sperm protein OS=Homo sapiens OX=9606 GN=NASP PE=1 SV=1			13	7	14	0.5	10	0.5
sp|P28066|PSA5_HUMAN	sp|P28066|PSA5_HUMAN Proteasome subunit alpha type-5 OS=Homo sapiens OX=9606 GN=PSMA5 PE=1 SV=3			4	4	4	0.5	4	1
sp|Q8IZT6|ASPM_HUMAN;tr|Q5VYL4|Q5VYL4_HUMAN	sp|Q8IZT6|ASPM_HUMAN Abnormal spindle-like microcephaly-associated protein OS=Homo sapiens OX=9606 GN=ASPM PE=1 SV=2			4	0.5	10	19	7	29
sp|O94906|PRP6_HUMAN	sp|O94906|PRP6_HUMAN Pre-mRNA-processing factor 6 OS=Homo sapiens OX=9606 GN=PRPF6 PE=1 SV=1			2	1	3	1	1	0.5
sp|P50990|TCPQ_HUMAN;tr|H7C4C8|H7C4C8_HUMAN;tr|H7C2U0|H7C2U0_HUMAN	sp|P50990|TCPQ_HUMAN T-complex protein 1 subunit theta OS=Homo sapiens OX=9606 GN=CCT8 PE=1 SV=4			16	10	24	1	7	12
sp|Q99549|MPP8_HUMAN;tr|A0A0A0MT47|A0A0A0MT47_HUMAN;tr|H0Y6J1|H0Y6J1_HUMAN	sp|Q99549|MPP8_HUMAN M-phase phosphoprotein 8 OS=Homo sapiens OX=9606 GN=MPHOSPH8 PE=1 SV=2			4	8	21	0.5	0.5	2
sp|P31948|STIP1_HUMAN;tr|F5H783|F5H783_HUMAN;tr|F5GXD8|F5GXD8_HUMAN;tr|H0YGI8|H0YGI8_HUMAN	sp|P31948|STIP1_HUMAN Stress-induced-phosphoprotein 1 OS=Homo sapiens OX=9606 GN=STIP1 PE=1 SV=1			10	2	12	0.5	4	0.5
sp|Q16527|CSRP2_HUMAN;tr|F8VQR7|F8VQR7_HUMAN;tr|F8VW96|F8VW96_HUMAN	sp|Q16527|CSRP2_HUMAN Cysteine and glycine-rich protein 2 OS=Homo sapiens OX=9606 GN=CSRP2 PE=1 SV=3;tr|F8VQR7|F8VQR7_HUMAN Cysteine and glycine-rich protein 2 OS=Homo sapiens OX=9606 GN=CSRP2 PE=1 SV=1;tr|F8VW96|F8VW96_HUMAN Cysteine and glycine-rich prot			0.5	0.5	0.5	3	0.5	4
sp|P30414|NKTR_HUMAN;tr|A0A087WYW3|A0A087WYW3_HUMAN;tr|C9JMM5|C9JMM5_HUMAN;tr|A8K7K2|A8K7K2_HUMAN	sp|P30414|NKTR_HUMAN NK-tumor recognition protein OS=Homo sapiens OX=9606 GN=NKTR PE=1 SV=2;tr|A0A087WYW3|A0A087WYW3_HUMAN NK-tumor recognition protein OS=Homo sapiens OX=9606 GN=NKTR PE=1 SV=1			0.5	0.5	0.5	10	0.5	7
tr|I3L2Z5|I3L2Z5_HUMAN;tr|A0A087WWR2|A0A087WWR2_HUMAN;sp|P56270|MAZ_HUMAN;tr|I3L411|I3L411_HUMAN;tr|I3L4Y2|I3L4Y2_HUMAN;tr|H3BPU3|H3BPU3_HUMAN;tr|H3BQS2|H3BQS2_HUMAN;tr|H3BQI4|H3BQI4_HUMAN	tr|I3L2Z5|I3L2Z5_HUMAN Myc-associated zinc finger protein (Fragment) OS=Homo sapiens OX=9606 GN=MAZ PE=1 SV=1;tr|A0A087WWR2|A0A087WWR2_HUMAN Myc-associated zinc finger protein OS=Homo sapiens OX=9606 GN=MAZ PE=1 SV=1;sp|P56270|MAZ_HUMAN Myc-associated zinc			2	0.5	1	2	2	2
sp|Q99497|PARK7_HUMAN;tr|K7ELW0|K7ELW0_HUMAN;tr|K7EN27|K7EN27_HUMAN	sp|Q99497|PARK7_HUMAN Protein/nucleic acid deglycase DJ-1 OS=Homo sapiens OX=9606 GN=PARK7 PE=1 SV=2;tr|K7ELW0|K7ELW0_HUMAN Protein/nucleic acid deglycase DJ-1 OS=Homo sapiens OX=9606 GN=PARK7 PE=1 SV=1;tr|K7EN27|K7EN27_HUMAN Protein/nucleic acid deglycase			2	2	4	2	1	0.5
sp|O75390|CISY_HUMAN;tr|B4DJV2|B4DJV2_HUMAN;tr|A0A0C4DGI3|A0A0C4DGI3_HUMAN;tr|H0YIC4|H0YIC4_HUMAN;tr|H0YH82|H0YH82_HUMAN;tr|F8W4S1|F8W4S1_HUMAN;tr|F8VTT8|F8VTT8_HUMAN;tr|F8VPA1|F8VPA1_HUMAN;tr|F8W1S4|F8W1S4_HUMAN;tr|F8W642|F8W642_HUMAN;tr|F8VZK9|F8VZK9_HUMAN;tr|F8VPF9|F8VPF9_HUMAN;tr|F8VX68|F8VX68_HUMAN;tr|F8VRP1|F8VRP1_HUMAN;tr|F8VX07|F8VX07_HUMAN;tr|F8VRI6|F8VRI6_HUMAN;tr|F8VWQ5|F8VWQ5_HUMAN;tr…	sp|O75390|CISY_HUMAN Citrate synthase, mitochondrial OS=Homo sapiens OX=9606 GN=CS PE=1 SV=2;tr|B4DJV2|B4DJV2_HUMAN Citrate synthase OS=Homo sapiens OX=9606 GN=CS PE=1 SV=1;tr|A0A0C4DGI3|A0A0C4DGI3_HUMAN Citrate synthase OS=Homo sapiens OX=9606 GN=CS PE=1			5	3	12	0.5	2	2
sp|P61586|RHOA_HUMAN;tr|Q5JR08|Q5JR08_HUMAN;sp|P08134|RHOC_HUMAN;tr|Q5JR07|Q5JR07_HUMAN;tr|C9JNR4|C9JNR4_HUMAN;tr|E9PQH6|E9PQH6_HUMAN;tr|C9JX21|C9JX21_HUMAN;tr|Q5JR05|Q5JR05_HUMAN;tr|E9PLA2|E9PLA2_HUMAN;tr|C9JRM1|C9JRM1_HUMAN;tr|Q5JR06|Q5JR06_HUMAN;tr|E9PN11|E9PN11_HUMAN;tr|U3KQA9|U3KQA9_HUMAN;tr|U3KQV3|U3KQV3_HUMAN	sp|P61586|RHOA_HUMAN Transforming protein RhoA OS=Homo sapiens OX=9606 GN=RHOA PE=1 SV=1;tr|Q5JR08|Q5JR08_HUMAN Rho-related GTP-binding protein RhoC (Fragment) OS=Homo sapiens OX=9606 GN=RHOC PE=1 SV=8;sp|P08134|RHOC_HUMAN Rho-related GTP-binding protein R			7	2	4	0.5	2	2
sp|Q03701|CEBPZ_HUMAN;tr|C9J9W7|C9J9W7_HUMAN	sp|Q03701|CEBPZ_HUMAN CCAAT/enhancer-binding protein zeta OS=Homo sapiens OX=9606 GN=CEBPZ PE=1 SV=3			1	1	2	8	1	9
sp|Q9Y230|RUVB2_HUMAN;tr|M0R0Y3|M0R0Y3_HUMAN;tr|X6R2L4|X6R2L4_HUMAN	sp|Q9Y230|RUVB2_HUMAN RuvB-like 2 OS=Homo sapiens OX=9606 GN=RUVBL2 PE=1 SV=3;tr|M0R0Y3|M0R0Y3_HUMAN RuvB-like helicase OS=Homo sapiens OX=9606 GN=RUVBL2 PE=1 SV=1			2	0.5	3	0.5	0.5	0.5
sp|P28070|PSB4_HUMAN	sp|P28070|PSB4_HUMAN Proteasome subunit beta type-4 OS=Homo sapiens OX=9606 GN=PSMB4 PE=1 SV=4			3	0.5	2	0.5	0.5	0.5
sp|P10599|THIO_HUMAN	sp|P10599|THIO_HUMAN Thioredoxin OS=Homo sapiens OX=9606 GN=TXN PE=1 SV=3			6	4	8	5	3	0.5
sp|Q02543|RL18A_HUMAN;tr|M0R1A7|M0R1A7_HUMAN;tr|M0R117|M0R117_HUMAN;tr|M0R3D6|M0R3D6_HUMAN;tr|M0R0P7|M0R0P7_HUMAN	sp|Q02543|RL18A_HUMAN 60S ribosomal protein L18a OS=Homo sapiens OX=9606 GN=RPL18A PE=1 SV=2;tr|M0R1A7|M0R1A7_HUMAN 60S ribosomal protein L18a OS=Homo sapiens OX=9606 GN=RPL18A PE=1 SV=1;tr|M0R117|M0R117_HUMAN 60S ribosomal protein L18a OS=Homo sapiens OX=			6	5	5	14	5	18
tr|I3L397|I3L397_HUMAN;sp|P63241|IF5A1_HUMAN;tr|I3L504|I3L504_HUMAN;sp|Q6IS14|IF5AL_HUMAN;tr|F8WCJ1|F8WCJ1_HUMAN;tr|C9J7B5|C9J7B5_HUMAN;tr|C9J4W5|C9J4W5_HUMAN;sp|Q9GZV4|IF5A2_HUMAN	tr|I3L397|I3L397_HUMAN Eukaryotic translation initiation factor 5A (Fragment) OS=Homo sapiens OX=9606 GN=EIF5A PE=1 SV=8;sp|P63241|IF5A1_HUMAN Eukaryotic translation initiation factor 5A-1 OS=Homo sapiens OX=9606 GN=EIF5A PE=1 SV=2;tr|I3L504|I3L504_HUMAN E			9	5	15	4	6	2
sp|Q08554|DSC1_HUMAN	sp|Q08554|DSC1_HUMAN Desmocollin-1 OS=Homo sapiens OX=9606 GN=DSC1 PE=1 SV=2			11	14	5	2	8	2
sp|Q8IXZ2|ZC3H3_HUMAN;tr|A0A0J9YYE2|A0A0J9YYE2_HUMAN;tr|H0YEY2|H0YEY2_HUMAN	sp|Q8IXZ2|ZC3H3_HUMAN Zinc finger CCCH domain-containing protein 3 OS=Homo sapiens OX=9606 GN=ZC3H3 PE=1 SV=3;tr|A0A0J9YYE2|A0A0J9YYE2_HUMAN Zinc finger CCCH domain-containing protein 3 (Fragment) OS=Homo sapiens OX=9606 GN=ZC3H3 PE=1 SV=1			0.5	0.5	0.5	21	0.5	12
sp|Q02790|FKBP4_HUMAN;tr|H0YFG2|H0YFG2_HUMAN;tr|F5H120|F5H120_HUMAN;tr|F5H1U3|F5H1U3_HUMAN	sp|Q02790|FKBP4_HUMAN Peptidyl-prolyl cis-trans isomerase FKBP4 OS=Homo sapiens OX=9606 GN=FKBP4 PE=1 SV=3			10	2	13	0.5	4	2
sp|P51148|RAB5C_HUMAN;tr|K7ERI8|K7ERI8_HUMAN;tr|K7ERQ8|K7ERQ8_HUMAN;tr|F8VVK3|F8VVK3_HUMAN;tr|K7ENY4|K7ENY4_HUMAN;tr|F8VVZ0|F8VVZ0_HUMAN;tr|F8VUA5|F8VUA5_HUMAN;sp|P61020|RAB5B_HUMAN;sp|P20339|RAB5A_HUMAN;tr|K7EIP6|K7EIP6_HUMAN;tr|F8WCY6|F8WCY6_HUMAN;tr|F8WD79|F8WD79_HUMAN;tr|F8VPW9|F8VPW9_HUMAN;tr|F8VSF8|F8VSF8_HUMAN;tr|F8VWZ7|F8VWZ7_HUMAN;tr|F8VWU4|F8VWU4_HUMAN	sp|P51148|RAB5C_HUMAN Ras-related protein Rab-5C OS=Homo sapiens OX=9606 GN=RAB5C PE=1 SV=2;tr|K7ERI8|K7ERI8_HUMAN Uncharacterized protein OS=Homo sapiens OX=9606 PE=4 SV=1;tr|K7ERQ8|K7ERQ8_HUMAN PCAF_N domain-containing protein (Fragment) OS=Homo sapiens			4	1	5	0.5	2	0.5
sp|P23588|IF4B_HUMAN;tr|E7EX17|E7EX17_HUMAN;tr|F8VX11|F8VX11_HUMAN;tr|F8W0K0|F8W0K0_HUMAN;tr|F8VSC7|F8VSC7_HUMAN;tr|F8VP89|F8VP89_HUMAN;tr|F8VRU1|F8VRU1_HUMAN;tr|F8VYE9|F8VYE9_HUMAN	sp|P23588|IF4B_HUMAN Eukaryotic translation initiation factor 4B OS=Homo sapiens OX=9606 GN=EIF4B PE=1 SV=2;tr|E7EX17|E7EX17_HUMAN Eukaryotic translation initiation factor 4B OS=Homo sapiens OX=9606 GN=EIF4B PE=1 SV=1;tr|F8VX11|F8VX11_HUMAN Eukaryotic tran			10	3	10	5	3	1
tr|X6RFL8|X6RFL8_HUMAN;sp|P61106|RAB14_HUMAN	tr|X6RFL8|X6RFL8_HUMAN Ras-related protein Rab-14 (Fragment) OS=Homo sapiens OX=9606 GN=RAB14 PE=1 SV=1;sp|P61106|RAB14_HUMAN Ras-related protein Rab-14 OS=Homo sapiens OX=9606 GN=RAB14 PE=1 SV=4			1	2	1	0.5	0.5	1
sp|P15531|NDKA_HUMAN;tr|E7ERL0|E7ERL0_HUMAN;tr|E5RHP0|E5RHP0_HUMAN;tr|C9K028|C9K028_HUMAN	sp|P15531|NDKA_HUMAN Nucleoside diphosphate kinase A OS=Homo sapiens OX=9606 GN=NME1 PE=1 SV=1;tr|E7ERL0|E7ERL0_HUMAN Nucleoside diphosphate kinase A OS=Homo sapiens OX=9606 GN=NME1 PE=1 SV=1;tr|E5RHP0|E5RHP0_HUMAN Nucleoside diphosphate kinase A OS=Homo s			2	1	1	0.5	1	0.5
sp|Q9BVC6|TM109_HUMAN	sp|Q9BVC6|TM109_HUMAN Transmembrane protein 109 OS=Homo sapiens OX=9606 GN=TMEM109 PE=1 SV=1			1	1	2	0.5	1	0.5
sp|P00403|COX2_HUMAN	sp|P00403|COX2_HUMAN Cytochrome c oxidase subunit 2 OS=Homo sapiens OX=9606 GN=MT-CO2 PE=1 SV=1			1	1	2	0.5	1	0.5
sp|P08559|ODPA_HUMAN;tr|Q5JPU0|Q5JPU0_HUMAN;tr|Q5JPU1|Q5JPU1_HUMAN;tr|Q5JPT9|Q5JPT9_HUMAN;sp|P29803|ODPAT_HUMAN;tr|Q5JPU3|Q5JPU3_HUMAN;tr|Q5JPU2|Q5JPU2_HUMAN	sp|P08559|ODPA_HUMAN Pyruvate dehydrogenase E1 component subunit alpha, somatic form, mitochondrial OS=Homo sapiens OX=9606 GN=PDHA1 PE=1 SV=3;tr|Q5JPU0|Q5JPU0_HUMAN Pyruvate dehydrogenase E1 component subunit alpha, somatic form, mitochondrial OS=Homo sap			1	1	2	0.5	1	0.5
tr|A0A087WUV8|A0A087WUV8_HUMAN;sp|P35613|BASI_HUMAN;tr|A0A087X2B5|A0A087X2B5_HUMAN;tr|R4GN83|R4GN83_HUMAN;tr|R4GMX5|R4GMX5_HUMAN;tr|I3L192|I3L192_HUMAN	tr|A0A087WUV8|A0A087WUV8_HUMAN Basigin OS=Homo sapiens OX=9606 GN=BSG PE=1 SV=1;sp|P35613|BASI_HUMAN Basigin OS=Homo sapiens OX=9606 GN=BSG PE=1 SV=2;tr|A0A087X2B5|A0A087X2B5_HUMAN Basigin (Fragment) OS=Homo sapiens OX=9606 GN=BSG PE=1 SV=1			1	1	2	0.5	1	0.5
tr|F2Z2Y8|F2Z2Y8_HUMAN;sp|Q9H0E2|TOLIP_HUMAN;tr|E9PNS3|E9PNS3_HUMAN;tr|E9PP67|E9PP67_HUMAN;tr|E9PQ25|E9PQ25_HUMAN;tr|E7EN89|E7EN89_HUMAN	tr|F2Z2Y8|F2Z2Y8_HUMAN Toll-interacting protein OS=Homo sapiens OX=9606 GN=TOLLIP PE=1 SV=1;sp|Q9H0E2|TOLIP_HUMAN Toll-interacting protein OS=Homo sapiens OX=9606 GN=TOLLIP PE=1 SV=1;tr|E9PNS3|E9PNS3_HUMAN Toll-interacting protein OS=Homo sapiens OX=9606 G			2	1	1	0.5	1	0.5
tr|Q5QNZ2|Q5QNZ2_HUMAN;sp|P24539|AT5F1_HUMAN	tr|Q5QNZ2|Q5QNZ2_HUMAN ATP synthase F(0) complex subunit B1, mitochondrial OS=Homo sapiens OX=9606 GN=ATP5PB PE=1 SV=1;sp|P24539|AT5F1_HUMAN ATP synthase F(0) complex subunit B1, mitochondrial OS=Homo sapiens OX=9606 GN=ATP5PB PE=1 SV=2			1	1	2	0.5	0.5	1
tr|A0A494C0Y9|A0A494C0Y9_HUMAN	tr|A0A494C0Y9|A0A494C0Y9_HUMAN Constitutive coactivator of PPAR-gamma-like protein 1 (Fragment) OS=Homo sapiens OX=9606 GN=FAM120A PE=1 SV=1			0.5	0.5	1	1	1	2
tr|A0A499FJY3|A0A499FJY3_HUMAN;tr|A0A087WWP4|A0A087WWP4_HUMAN;tr|A0A494C001|A0A494C001_HUMAN;sp|Q96T37|RBM15_HUMAN	tr|A0A499FJY3|A0A499FJY3_HUMAN RNA-binding protein 15 OS=Homo sapiens OX=9606 GN=RBM15 PE=1 SV=1;tr|A0A087WWP4|A0A087WWP4_HUMAN RNA-binding protein 15 OS=Homo sapiens OX=9606 GN=RBM15 PE=1 SV=1;tr|A0A494C001|A0A494C001_HUMAN RNA-binding protein 15 (Fragmen			0.5	0.5	0.5	7	0.5	4
sp|P60174|TPIS_HUMAN;tr|U3KPZ0|U3KPZ0_HUMAN;tr|U3KQF3|U3KQF3_HUMAN;tr|U3KPS5|U3KPS5_HUMAN	sp|P60174|TPIS_HUMAN Triosephosphate isomerase OS=Homo sapiens OX=9606 GN=TPI1 PE=1 SV=3			12	12	24	5	12	7
sp|P07355|ANXA2_HUMAN;tr|H0YN42|H0YN42_HUMAN;tr|H0YMU9|H0YMU9_HUMAN;tr|H0YMD0|H0YMD0_HUMAN;tr|H0YKS4|H0YKS4_HUMAN;sp|A6NMY6|AXA2L_HUMAN;tr|H0YMM1|H0YMM1_HUMAN;tr|H0YM50|H0YM50_HUMAN;tr|H0YMW4|H0YMW4_HUMAN;tr|H0YKZ7|H0YKZ7_HUMAN;tr|H0YLV6|H0YLV6_HUMAN;tr|H0YMT9|H0YMT9_HUMAN;tr|H0YKX9|H0YKX9_HUMAN;tr|H0YNP5|H0YNP5_HUMAN;tr|H0YN28|H0YN28_HUMAN;tr|H0YL33|H0YL33_HUMAN;tr|H0YKL9|H0YKL9_HUMAN;tr|H0YKV8|…	sp|P07355|ANXA2_HUMAN Annexin A2 OS=Homo sapiens OX=9606 GN=ANXA2 PE=1 SV=2;tr|H0YN42|H0YN42_HUMAN Annexin (Fragment) OS=Homo sapiens OX=9606 GN=ANXA2 PE=1 SV=1;tr|H0YMU9|H0YMU9_HUMAN Annexin OS=Homo sapiens OX=9606 GN=ANXA2 PE=1 SV=1;tr|H0YMD0|H0YMD0_HUMA			6	7	8	0.5	5	6
sp|P08670|VIME_HUMAN;tr|B0YJC4|B0YJC4_HUMAN;tr|B0YJC5|B0YJC5_HUMAN;tr|A0A1B0GTT5|A0A1B0GTT5_HUMAN;sp|P17661|DESM_HUMAN;tr|A0A1B0GVG8|A0A1B0GVG8_HUMAN;tr|H7C5W5|H7C5W5_HUMAN;sp|P41219|PERI_HUMAN;sp|Q16352|AINX_HUMAN;tr|E7EMV2|E7EMV2_HUMAN;tr|E7ESP9|E7ESP9_HUMAN;sp|P07197|NFM_HUMAN;tr|A0A1W2PRT3|A0A1W2PRT3_HUMAN;tr|K7EMP8|K7EMP8_HUMAN;sp|P14136|GFAP_HUMAN;tr|F8W835|F8W835_HUMAN;tr|A0A1X7SBR3|A0A1X7…	sp|P08670|VIME_HUMAN Vimentin OS=Homo sapiens OX=9606 GN=VIM PE=1 SV=4;tr|B0YJC4|B0YJC4_HUMAN Vimentin OS=Homo sapiens OX=9606 GN=VIM PE=1 SV=1;tr|B0YJC5|B0YJC5_HUMAN Vimentin OS=Homo sapiens OX=9606 GN=VIM PE=1 SV=1			24	11	29	0.5	18	6
tr|A0A087WYT3|A0A087WYT3_HUMAN;sp|Q15185|TEBP_HUMAN;tr|B4DDC6|B4DDC6_HUMAN	tr|A0A087WYT3|A0A087WYT3_HUMAN Prostaglandin E synthase 3 OS=Homo sapiens OX=9606 GN=PTGES3 PE=1 SV=1;sp|Q15185|TEBP_HUMAN Prostaglandin E synthase 3 OS=Homo sapiens OX=9606 GN=PTGES3 PE=1 SV=1			2	2	6	1	1	1
sp|P09012|SNRPA_HUMAN;tr|M0QZG7|M0QZG7_HUMAN;tr|M0R221|M0R221_HUMAN;tr|M0R2B8|M0R2B8_HUMAN;tr|M0R268|M0R268_HUMAN;tr|M0QXK2|M0QXK2_HUMAN;tr|M0R0G9|M0R0G9_HUMAN	sp|P09012|SNRPA_HUMAN U1 small nuclear ribonucleoprotein A OS=Homo sapiens OX=9606 GN=SNRPA PE=1 SV=3;tr|M0QZG7|M0QZG7_HUMAN U1 small nuclear ribonucleoprotein A (Fragment) OS=Homo sapiens OX=9606 GN=SNRPA PE=1 SV=1;tr|M0R221|M0R221_HUMAN U1 small nuclear			6	3	7	2	4	3
sp|P13797|PLST_HUMAN;tr|A0A0A0MSQ0|A0A0A0MSQ0_HUMAN;tr|U3KQI3|U3KQI3_HUMAN;tr|H7C4N2|H7C4N2_HUMAN;sp|P13796|PLSL_HUMAN;tr|Q5TBN3|Q5TBN3_HUMAN;sp|Q14651|PLSI_HUMAN;tr|C9JAM8|C9JAM8_HUMAN	sp|P13797|PLST_HUMAN Plastin-3 OS=Homo sapiens OX=9606 GN=PLS3 PE=1 SV=4;tr|A0A0A0MSQ0|A0A0A0MSQ0_HUMAN Plastin-3 OS=Homo sapiens OX=9606 GN=PLS3 PE=1 SV=1			13	2	20	0.5	5	1
sp|O75533|SF3B1_HUMAN;tr|H7C341|H7C341_HUMAN;tr|B4DGZ4|B4DGZ4_HUMAN;tr|A0A494C1M2|A0A494C1M2_HUMAN;tr|F8WC19|F8WC19_HUMAN	sp|O75533|SF3B1_HUMAN Splicing factor 3B subunit 1 OS=Homo sapiens OX=9606 GN=SF3B1 PE=1 SV=3			19	6	28	8	7	4
tr|E5RIW3|E5RIW3_HUMAN;sp|O75347|TBCA_HUMAN;tr|E5RJD8|E5RJD8_HUMAN;tr|E5RHG6|E5RHG6_HUMAN	tr|E5RIW3|E5RIW3_HUMAN Tubulin-specific chaperone A OS=Homo sapiens OX=9606 GN=TBCA PE=1 SV=1;sp|O75347|TBCA_HUMAN Tubulin-specific chaperone A OS=Homo sapiens OX=9606 GN=TBCA PE=1 SV=3;tr|E5RJD8|E5RJD8_HUMAN Tubulin-specific chaperone A OS=Homo sapiens OX			3	0.5	4	0.5	1	0.5
sp|Q92598|HS105_HUMAN;tr|A0A0A0MSM0|A0A0A0MSM0_HUMAN;tr|R4GN69|R4GN69_HUMAN;tr|Q5TBM3|Q5TBM3_HUMAN	sp|Q92598|HS105_HUMAN Heat shock protein 105 kDa OS=Homo sapiens OX=9606 GN=HSPH1 PE=1 SV=1;tr|A0A0A0MSM0|A0A0A0MSM0_HUMAN Heat shock protein 105 kDa OS=Homo sapiens OX=9606 GN=HSPH1 PE=1 SV=1			3	0.5	4	0.5	1	0.5
sp|Q99832|TCPH_HUMAN;tr|F8WAM2|F8WAM2_HUMAN;tr|F8WBP8|F8WBP8_HUMAN	sp|Q99832|TCPH_HUMAN T-complex protein 1 subunit eta OS=Homo sapiens OX=9606 GN=CCT7 PE=1 SV=2			9	5	15	0.5	6	5
sp|Q9UQ35|SRRM2_HUMAN;tr|I3L4D8|I3L4D8_HUMAN;tr|I3L182|I3L182_HUMAN;tr|I3L1I8|I3L1I8_HUMAN;tr|I3L1C0|I3L1C0_HUMAN;tr|A0A087X1W1|A0A087X1W1_HUMAN;tr|I3L3Q8|I3L3Q8_HUMAN;tr|I3L0N7|I3L0N7_HUMAN	sp|Q9UQ35|SRRM2_HUMAN Serine/arginine repetitive matrix protein 2 OS=Homo sapiens OX=9606 GN=SRRM2 PE=1 SV=2			11	4	8	27	7	40
sp|O14617|AP3D1_HUMAN;tr|A0A2R8Y611|A0A2R8Y611_HUMAN;tr|A0A2R8Y4J3|A0A2R8Y4J3_HUMAN;tr|K7ELX8|K7ELX8_HUMAN;tr|A0A087WYN6|A0A087WYN6_HUMAN	sp|O14617|AP3D1_HUMAN AP-3 complex subunit delta-1 OS=Homo sapiens OX=9606 GN=AP3D1 PE=1 SV=1;tr|A0A2R8Y611|A0A2R8Y611_HUMAN AP-3 complex subunit delta-1 (Fragment) OS=Homo sapiens OX=9606 GN=AP3D1 PE=1 SV=1			4	1	1	3	5	10
sp|P04181|OAT_HUMAN	sp|P04181|OAT_HUMAN Ornithine aminotransferase, mitochondrial OS=Homo sapiens OX=9606 GN=OAT PE=1 SV=1			4	1	9	0.5	1	0.5
sp|Q00688|FKBP3_HUMAN;tr|G3V5F2|G3V5F2_HUMAN	sp|Q00688|FKBP3_HUMAN Peptidyl-prolyl cis-trans isomerase FKBP3 OS=Homo sapiens OX=9606 GN=FKBP3 PE=1 SV=1			5	6	13	1	6	2
tr|E7EQS8|E7EQS8_HUMAN;sp|Q6N021|TET2_HUMAN;tr|E7EPB1|E7EPB1_HUMAN	tr|E7EQS8|E7EQS8_HUMAN Methylcytosine dioxygenase TET2 OS=Homo sapiens OX=9606 GN=TET2 PE=1 SV=1;sp|Q6N021|TET2_HUMAN Methylcytosine dioxygenase TET2 OS=Homo sapiens OX=9606 GN=TET2 PE=1 SV=3;tr|E7EPB1|E7EPB1_HUMAN Methylcytosine dioxygenase TET2 OS=Homo s			6	0.5	3	0.5	0.5	0.5
sp|Q14444|CAPR1_HUMAN;tr|G3V153|G3V153_HUMAN;tr|E9PLA9|E9PLA9_HUMAN	sp|Q14444|CAPR1_HUMAN Caprin-1 OS=Homo sapiens OX=9606 GN=CAPRIN1 PE=1 SV=2;tr|G3V153|G3V153_HUMAN Caprin-1 OS=Homo sapiens OX=9606 GN=CAPRIN1 PE=1 SV=1;tr|E9PLA9|E9PLA9_HUMAN Caprin-1 (Fragment) OS=Homo sapiens OX=9606 GN=CAPRIN1 PE=1 SV=1			7	1	8	1	3	0.5
sp|Q15181|IPYR_HUMAN;tr|Q5SQT6|Q5SQT6_HUMAN	sp|Q15181|IPYR_HUMAN Inorganic pyrophosphatase OS=Homo sapiens OX=9606 GN=PPA1 PE=1 SV=2;tr|Q5SQT6|Q5SQT6_HUMAN Inorganic pyrophosphatase OS=Homo sapiens OX=9606 GN=PPA1 PE=1 SV=1			5	2	3	0.5	3	0.5
sp|Q9NRZ9|HELLS_HUMAN;tr|A0A0B4J1V9|A0A0B4J1V9_HUMAN;tr|A0A087WSW7|A0A087WSW7_HUMAN;tr|F6XU50|F6XU50_HUMAN;tr|Q9NW36|Q9NW36_HUMAN;tr|B1ALG6|B1ALG6_HUMAN	sp|Q9NRZ9|HELLS_HUMAN Lymphoid-specific helicase OS=Homo sapiens OX=9606 GN=HELLS PE=1 SV=1;tr|A0A0B4J1V9|A0A0B4J1V9_HUMAN Helicase, lymphoid-specific, isoform CRA_b OS=Homo sapiens OX=9606 GN=HELLS PE=1 SV=1;tr|A0A087WSW7|A0A087WSW7_HUMAN Helicase, lympho			4	1	6	0.5	2	1
sp|P13073|COX41_HUMAN;tr|H3BN72|H3BN72_HUMAN;tr|H3BNV9|H3BNV9_HUMAN;tr|Q86WV2|Q86WV2_HUMAN;tr|H3BNI5|H3BNI5_HUMAN;tr|H3BPG0|H3BPG0_HUMAN	sp|P13073|COX41_HUMAN Cytochrome c oxidase subunit 4 isoform 1, mitochondrial OS=Homo sapiens OX=9606 GN=COX4I1 PE=1 SV=1;tr|H3BN72|H3BN72_HUMAN Cytochrome c oxidase subunit 4 isoform 1, mitochondrial OS=Homo sapiens OX=9606 GN=COX4I1 PE=1 SV=1;tr|H3BNV9|H			2	0.5	4	0.5	0.5	0.5
sp|Q96T88|UHRF1_HUMAN;tr|A0A087WVR3|A0A087WVR3_HUMAN;tr|A0A087WTW0|A0A087WTW0_HUMAN;tr|A0A087WWG9|A0A087WWG9_HUMAN	sp|Q96T88|UHRF1_HUMAN E3 ubiquitin-protein ligase UHRF1 OS=Homo sapiens OX=9606 GN=UHRF1 PE=1 SV=1;tr|A0A087WVR3|A0A087WVR3_HUMAN E3 ubiquitin-protein ligase UHRF1 OS=Homo sapiens OX=9606 GN=UHRF1 PE=1 SV=1;tr|A0A087WTW0|A0A087WTW0_HUMAN E3 ubiquitin-prote			0.5	0.5	0.5	0.5	4	2
sp|Q8NAF0|ZN579_HUMAN	sp|Q8NAF0|ZN579_HUMAN Zinc finger protein 579 OS=Homo sapiens OX=9606 GN=ZNF579 PE=1 SV=2			0.5	0.5	0.5	4	0.5	2
sp|Q92576|PHF3_HUMAN;tr|E7EVH3|E7EVH3_HUMAN;tr|E7ER40|E7ER40_HUMAN;tr|D6R9X2|D6R9X2_HUMAN;tr|E9PE34|E9PE34_HUMAN;tr|A0A1B0GX99|A0A1B0GX99_HUMAN;tr|D6RBF0|D6RBF0_HUMAN	sp|Q92576|PHF3_HUMAN PHD finger protein 3 OS=Homo sapiens OX=9606 GN=PHF3 PE=1 SV=3;tr|E7EVH3|E7EVH3_HUMAN PHD finger protein 3 (Fragment) OS=Homo sapiens OX=9606 GN=PHF3 PE=1 SV=1			0.5	0.5	0.5	4	0.5	2
tr|F8W1A4|F8W1A4_HUMAN;sp|P54819|KAD2_HUMAN;tr|G3V213|G3V213_HUMAN;tr|F8VZG5|F8VZG5_HUMAN;tr|F8VY04|F8VY04_HUMAN;tr|F8VPP1|F8VPP1_HUMAN	tr|F8W1A4|F8W1A4_HUMAN Adenylate kinase 2, mitochondrial OS=Homo sapiens OX=9606 GN=AK2 PE=1 SV=1;sp|P54819|KAD2_HUMAN Adenylate kinase 2, mitochondrial OS=Homo sapiens OX=9606 GN=AK2 PE=1 SV=2;tr|G3V213|G3V213_HUMAN Adenylate kinase 2, isoform CRA_a OS=Ho			3	1	8	0.5	1	0.5
tr|A0A3B3IUD7|A0A3B3IUD7_HUMAN;sp|Q14690|RRP5_HUMAN;tr|S4R3Q4|S4R3Q4_HUMAN	tr|A0A3B3IUD7|A0A3B3IUD7_HUMAN Programmed cell death 11, isoform CRA_a OS=Homo sapiens OX=9606 GN=PDCD11 PE=1 SV=1;sp|Q14690|RRP5_HUMAN Protein RRP5 homolog OS=Homo sapiens OX=9606 GN=PDCD11 PE=1 SV=3			171	121	197	203	194	337
sp|Q92688|AN32B_HUMAN	sp|Q92688|AN32B_HUMAN Acidic leucine-rich nuclear phosphoprotein 32 family member B OS=Homo sapiens OX=9606 GN=ANP32B PE=1 SV=1			1	3	5	0.5	2	0.5
tr|E5RJR5|E5RJR5_HUMAN;sp|P63208|SKP1_HUMAN;tr|E5RI56|E5RI56_HUMAN;tr|E5RGM3|E5RGM3_HUMAN;tr|E7ERH2|E7ERH2_HUMAN;tr|F8W8N3|F8W8N3_HUMAN	tr|E5RJR5|E5RJR5_HUMAN S-phase kinase-associated protein 1 OS=Homo sapiens OX=9606 GN=SKP1 PE=1 SV=1;sp|P63208|SKP1_HUMAN S-phase kinase-associated protein 1 OS=Homo sapiens OX=9606 GN=SKP1 PE=1 SV=2;tr|E5RI56|E5RI56_HUMAN Skp1_POZ domain-containing protei			2	0.5	2	0.5	1	0.5
sp|P40222|TXLNA_HUMAN	sp|P40222|TXLNA_HUMAN Alpha-taxilin OS=Homo sapiens OX=9606 GN=TXLNA PE=1 SV=3			2	0.5	2	0.5	1	0.5
tr|E9PJ21|E9PJ21_HUMAN;tr|A0A087WWI4|A0A087WWI4_HUMAN;tr|K7EQK2|K7EQK2_HUMAN;tr|A0A087X054|A0A087X054_HUMAN;sp|Q9Y4L1|HYOU1_HUMAN;tr|A0A494C039|A0A494C039_HUMAN;tr|J3KTF1|J3KTF1_HUMAN;tr|A0A087X214|A0A087X214_HUMAN;tr|A0A087WW13|A0A087WW13_HUMAN;tr|Q9BST8|Q9BST8_HUMAN;tr|J3QQH7|J3QQH7_HUMAN;tr|J3QLE9|J3QLE9_HUMAN;tr|J3QL06|J3QL06_HUMAN	tr|E9PJ21|E9PJ21_HUMAN Hypoxia up-regulated protein 1 (Fragment) OS=Homo sapiens OX=9606 GN=HYOU1 PE=1 SV=1;tr|A0A087WWI4|A0A087WWI4_HUMAN Hypoxia up-regulated protein 1 OS=Homo sapiens OX=9606 GN=HYOU1 PE=1 SV=1;tr|K7EQK2|K7EQK2_HUMAN Hypoxia up-regulated			2	0.5	2	0.5	0.5	1
sp|Q5TA81|LCE2C_HUMAN;sp|O14633|LCE2B_HUMAN	sp|Q5TA81|LCE2C_HUMAN Late cornified envelope protein 2C OS=Homo sapiens OX=9606 GN=LCE2C PE=1 SV=1;sp|O14633|LCE2B_HUMAN Late cornified envelope protein 2B OS=Homo sapiens OX=9606 GN=LCE2B PE=1 SV=1			2	2	0.5	0.5	1	0.5
sp|P63173|RL38_HUMAN;tr|J3KT73|J3KT73_HUMAN;tr|J3QL01|J3QL01_HUMAN;tr|J3KSP2|J3KSP2_HUMAN	sp|P63173|RL38_HUMAN 60S ribosomal protein L38 OS=Homo sapiens OX=9606 GN=RPL38 PE=1 SV=2;tr|J3KT73|J3KT73_HUMAN 60S ribosomal protein L38 OS=Homo sapiens OX=9606 GN=RPL38 PE=1 SV=1;tr|J3QL01|J3QL01_HUMAN 60S ribosomal protein L38 OS=Homo sapiens OX=9606 G			3	6	6	3	4	3
sp|Q8IX12|CCAR1_HUMAN;tr|A0A0C4DGG8|A0A0C4DGG8_HUMAN;tr|F5H2E6|F5H2E6_HUMAN;tr|F5H1H2|F5H1H2_HUMAN;tr|F5H3E1|F5H3E1_HUMAN;tr|H0YFJ7|H0YFJ7_HUMAN	sp|Q8IX12|CCAR1_HUMAN Cell division cycle and apoptosis regulator protein 1 OS=Homo sapiens OX=9606 GN=CCAR1 PE=1 SV=2;tr|A0A0C4DGG8|A0A0C4DGG8_HUMAN Cell division cycle and apoptosis regulator protein 1 (Fragment) OS=Homo sapiens OX=9606 GN=CCAR1 PE=1 SV=			0.5	0.5	1	2	0.5	2
sp|P38919|IF4A3_HUMAN;tr|I3L3H2|I3L3H2_HUMAN	sp|P38919|IF4A3_HUMAN Eukaryotic initiation factor 4A-III OS=Homo sapiens OX=9606 GN=EIF4A3 PE=1 SV=4;tr|I3L3H2|I3L3H2_HUMAN Eukaryotic initiation factor 4A-III OS=Homo sapiens OX=9606 GN=EIF4A3 PE=1 SV=2			5	5	11	1	5	4
sp|P60228|EIF3E_HUMAN;tr|E5RHS5|E5RHS5_HUMAN;tr|E5RGA2|E5RGA2_HUMAN;tr|H0YAW4|H0YAW4_HUMAN;tr|E5RIP5|E5RIP5_HUMAN;tr|E5RJ25|E5RJ25_HUMAN;tr|E5RIT4|E5RIT4_HUMAN;tr|E5RII3|E5RII3_HUMAN;tr|H0YBR5|H0YBR5_HUMAN	sp|P60228|EIF3E_HUMAN Eukaryotic translation initiation factor 3 subunit E OS=Homo sapiens OX=9606 GN=EIF3E PE=1 SV=1;tr|E5RHS5|E5RHS5_HUMAN Eukaryotic translation initiation factor 3 subunit E (Fragment) OS=Homo sapiens OX=9606 GN=EIF3E PE=1 SV=1;tr|E5RGA			3	0.5	3	0.5	1	1
sp|O43583|DENR_HUMAN;tr|F8VVL1|F8VVL1_HUMAN	sp|O43583|DENR_HUMAN Density-regulated protein OS=Homo sapiens OX=9606 GN=DENR PE=1 SV=2;tr|F8VVL1|F8VVL1_HUMAN Density-regulated protein OS=Homo sapiens OX=9606 GN=DENR PE=1 SV=1			3	0.5	2	0.5	1	0.5
tr|Q3KNR6|Q3KNR6_HUMAN;sp|P50502|F10A1_HUMAN;tr|F6VDH7|F6VDH7_HUMAN;sp|Q8IZP2|ST134_HUMAN;sp|Q8NFI4|F10A5_HUMAN;tr|H7C3I1|H7C3I1_HUMAN;tr|F8WAQ7|F8WAQ7_HUMAN	tr|Q3KNR6|Q3KNR6_HUMAN Hsc70-interacting protein OS=Homo sapiens OX=9606 GN=ST13 PE=1 SV=1;sp|P50502|F10A1_HUMAN Hsc70-interacting protein OS=Homo sapiens OX=9606 GN=ST13 PE=1 SV=2;tr|F6VDH7|F6VDH7_HUMAN Hsc70-interacting protein (Fragment) OS=Homo sapiens			3	0.5	2	0.5	1	0.5
tr|D6RDG3|D6RDG3_HUMAN	tr|D6RDG3|D6RDG3_HUMAN Transcription factor BTF3 (Fragment) OS=Homo sapiens OX=9606 GN=BTF3 PE=1 SV=3			2	0.5	3	0.5	0.5	1
sp|O95104|SCAF4_HUMAN	sp|O95104|SCAF4_HUMAN SR-related and CTD-associated factor 4 OS=Homo sapiens OX=9606 GN=SCAF4 PE=1 SV=3			2	0.5	3	0.5	0.5	1
sp|P54105|ICLN_HUMAN;tr|E9PMI6|E9PMI6_HUMAN;tr|J3KN38|J3KN38_HUMAN;tr|E9PJF4|E9PJF4_HUMAN;tr|E9PQ83|E9PQ83_HUMAN	sp|P54105|ICLN_HUMAN Methylosome subunit pICln OS=Homo sapiens OX=9606 GN=CLNS1A PE=1 SV=1;tr|E9PMI6|E9PMI6_HUMAN Methylosome subunit pICln OS=Homo sapiens OX=9606 GN=CLNS1A PE=1 SV=1;tr|J3KN38|J3KN38_HUMAN Methylosome subunit pICln OS=Homo sapiens OX=9606			3	5	9	0.5	4	3
sp|Q8N1G4|LRC47_HUMAN	sp|Q8N1G4|LRC47_HUMAN Leucine-rich repeat-containing protein 47 OS=Homo sapiens OX=9606 GN=LRRC47 PE=1 SV=1			2	2	6	0.5	2	1
sp|Q99575|POP1_HUMAN;tr|E5RK39|E5RK39_HUMAN	sp|Q99575|POP1_HUMAN Ribonucleases P/MRP protein subunit POP1 OS=Homo sapiens OX=9606 GN=POP1 PE=1 SV=2			5	7	14	42	3	64
sp|Q14669|TRIPC_HUMAN;tr|G5E9G6|G5E9G6_HUMAN;tr|F8W9P3|F8W9P3_HUMAN;tr|C9JLJ5|C9JLJ5_HUMAN;tr|C9JSX9|C9JSX9_HUMAN;tr|H7C2Y1|H7C2Y1_HUMAN;tr|C9JLD7|C9JLD7_HUMAN;tr|H7C1L9|H7C1L9_HUMAN	sp|Q14669|TRIPC_HUMAN E3 ubiquitin-protein ligase TRIP12 OS=Homo sapiens OX=9606 GN=TRIP12 PE=1 SV=1			8	0.5	3	7	6	10
sp|P42285|MTREX_HUMAN;tr|H0Y8U3|H0Y8U3_HUMAN	sp|P42285|MTREX_HUMAN Exosome RNA helicase MTR4 OS=Homo sapiens OX=9606 GN=MTREX PE=1 SV=3			2	1	6	0.5	1	0.5
sp|Q9P0L0|VAPA_HUMAN;tr|J3QKM9|J3QKM9_HUMAN	sp|Q9P0L0|VAPA_HUMAN Vesicle-associated membrane protein-associated protein A OS=Homo sapiens OX=9606 GN=VAPA PE=1 SV=3			1	0.5	2	0.5	0.5	0.5
sp|P56537|IF6_HUMAN;tr|B7ZBH1|B7ZBH1_HUMAN;tr|A0A0U1RQV5|A0A0U1RQV5_HUMAN	sp|P56537|IF6_HUMAN Eukaryotic translation initiation factor 6 OS=Homo sapiens OX=9606 GN=EIF6 PE=1 SV=1;tr|B7ZBH1|B7ZBH1_HUMAN Eukaryotic translation initiation factor 6 (Fragment) OS=Homo sapiens OX=9606 GN=EIF6 PE=1 SV=1;tr|A0A0U1RQV5|A0A0U1RQV5_HUMAN U			2	0.5	1	0.5	0.5	0.5
sp|O43768|ENSA_HUMAN;tr|A6NMQ3|A6NMQ3_HUMAN;tr|Q5T5H1|Q5T5H1_HUMAN;tr|A0A1W2PRU0|A0A1W2PRU0_HUMAN;tr|H3BQ52|H3BQ52_HUMAN;tr|H3BTD3|H3BTD3_HUMAN;sp|P56211|ARP19_HUMAN;tr|H3BMD8|H3BMD8_HUMAN	sp|O43768|ENSA_HUMAN Alpha-endosulfine OS=Homo sapiens OX=9606 GN=ENSA PE=1 SV=1;tr|A6NMQ3|A6NMQ3_HUMAN Alpha-endosulfine OS=Homo sapiens OX=9606 GN=ENSA PE=1 SV=2;tr|Q5T5H1|Q5T5H1_HUMAN Alpha-endosulfine OS=Homo sapiens OX=9606 GN=ENSA PE=1 SV=1;tr|A0A1W2			1	0.5	2	0.5	0.5	0.5
sp|Q04917|1433F_HUMAN;tr|A2IDB2|A2IDB2_HUMAN	sp|Q04917|1433F_HUMAN 14-3-3 protein eta OS=Homo sapiens OX=9606 GN=YWHAH PE=1 SV=4;tr|A2IDB2|A2IDB2_HUMAN 14-3-3 protein eta (Fragment) OS=Homo sapiens OX=9606 GN=YWHAH PE=1 SV=1			1	2	0.5	0.5	0.5	0.5
tr|Q5TG40|Q5TG40_HUMAN;sp|Q9NPF5|DMAP1_HUMAN;tr|Q5TG36|Q5TG36_HUMAN;tr|Q5TG38|Q5TG38_HUMAN;tr|Q5TG39|Q5TG39_HUMAN	tr|Q5TG40|Q5TG40_HUMAN DNA methyltransferase 1-associated protein 1 (Fragment) OS=Homo sapiens OX=9606 GN=DMAP1 PE=1 SV=1;sp|Q9NPF5|DMAP1_HUMAN DNA methyltransferase 1-associated protein 1 OS=Homo sapiens OX=9606 GN=DMAP1 PE=1 SV=1;tr|Q5TG36|Q5TG36_HUMAN D			1	0.5	2	0.5	0.5	0.5
sp|O75874|IDHC_HUMAN;tr|C9J4N6|C9J4N6_HUMAN	sp|O75874|IDHC_HUMAN Isocitrate dehydrogenase [NADP] cytoplasmic OS=Homo sapiens OX=9606 GN=IDH1 PE=1 SV=2;tr|C9J4N6|C9J4N6_HUMAN Isocitrate dehydrogenase [NADP] cytoplasmic (Fragment) OS=Homo sapiens OX=9606 GN=IDH1 PE=1 SV=1			1	0.5	2	0.5	0.5	0.5
sp|Q9H9J2|RM44_HUMAN	sp|Q9H9J2|RM44_HUMAN 39S ribosomal protein L44, mitochondrial OS=Homo sapiens OX=9606 GN=MRPL44 PE=1 SV=1			1	0.5	2	0.5	0.5	0.5
sp|P07919|QCR6_HUMAN;sp|A0A096LP55|QCR6L_HUMAN	sp|P07919|QCR6_HUMAN Cytochrome b-c1 complex subunit 6, mitochondrial OS=Homo sapiens OX=9606 GN=UQCRH PE=1 SV=2;sp|A0A096LP55|QCR6L_HUMAN Cytochrome b-c1 complex subunit 6-like, mitochondrial OS=Homo sapiens OX=9606 GN=UQCRHL PE=3 SV=1			1	0.5	2	0.5	0.5	0.5
tr|F6RFD5|F6RFD5_HUMAN;sp|P60981|DEST_HUMAN	tr|F6RFD5|F6RFD5_HUMAN Destrin OS=Homo sapiens OX=9606 GN=DSTN PE=1 SV=1;sp|P60981|DEST_HUMAN Destrin OS=Homo sapiens OX=9606 GN=DSTN PE=1 SV=3			1	0.5	2	0.5	0.5	0.5
sp|Q9UJA5|TRM6_HUMAN	sp|Q9UJA5|TRM6_HUMAN tRNA (adenine(58)-N(1))-methyltransferase non-catalytic subunit TRM6 OS=Homo sapiens OX=9606 GN=TRMT6 PE=1 SV=1			2	0.5	1	0.5	0.5	0.5
sp|Q96DV4|RM38_HUMAN	sp|Q96DV4|RM38_HUMAN 39S ribosomal protein L38, mitochondrial OS=Homo sapiens OX=9606 GN=MRPL38 PE=1 SV=2			1	0.5	2	0.5	0.5	0.5
tr|G5EA36|G5EA36_HUMAN;sp|P30260|CDC27_HUMAN;tr|I3L2Z8|I3L2Z8_HUMAN;tr|I3L328|I3L328_HUMAN;tr|I3L3H6|I3L3H6_HUMAN;tr|F6QPS0|F6QPS0_HUMAN	tr|G5EA36|G5EA36_HUMAN Cell division cycle 27, isoform CRA_c OS=Homo sapiens OX=9606 GN=CDC27 PE=1 SV=1;sp|P30260|CDC27_HUMAN Cell division cycle protein 27 homolog OS=Homo sapiens OX=9606 GN=CDC27 PE=1 SV=2;tr|I3L2Z8|I3L2Z8_HUMAN Cell division cycle prote			2	0.5	1	0.5	0.5	0.5
sp|Q8TCS8|PNPT1_HUMAN;tr|F8WBI3|F8WBI3_HUMAN;tr|H7BXF6|H7BXF6_HUMAN	sp|Q8TCS8|PNPT1_HUMAN Polyribonucleotide nucleotidyltransferase 1, mitochondrial OS=Homo sapiens OX=9606 GN=PNPT1 PE=1 SV=2			2	0.5	1	0.5	0.5	0.5
tr|D6RA32|D6RA32_HUMAN;sp|P46821|MAP1B_HUMAN;tr|D6RCL2|D6RCL2_HUMAN;tr|D6RGJ3|D6RGJ3_HUMAN	tr|D6RA32|D6RA32_HUMAN Microtubule-associated protein 1B (Fragment) OS=Homo sapiens OX=9606 GN=MAP1B PE=1 SV=2;sp|P46821|MAP1B_HUMAN Microtubule-associated protein 1B OS=Homo sapiens OX=9606 GN=MAP1B PE=1 SV=2;tr|D6RCL2|D6RCL2_HUMAN Microtubule-associated			0.5	0.5	0.5	0.5	1	2
sp|P78362|SRPK2_HUMAN;tr|H7C5L6|H7C5L6_HUMAN	sp|P78362|SRPK2_HUMAN SRSF protein kinase 2 OS=Homo sapiens OX=9606 GN=SRPK2 PE=1 SV=3;tr|H7C5L6|H7C5L6_HUMAN SRSF protein kinase 2 (Fragment) OS=Homo sapiens OX=9606 GN=SRPK2 PE=1 SV=1			0.5	0.5	0.5	0.5	1	2
tr|E7ERS3|E7ERS3_HUMAN;sp|Q86VM9|ZCH18_HUMAN;tr|H3BRH3|H3BRH3_HUMAN	tr|E7ERS3|E7ERS3_HUMAN Zinc finger CCCH domain-containing protein 18 OS=Homo sapiens OX=9606 GN=ZC3H18 PE=1 SV=1;sp|Q86VM9|ZCH18_HUMAN Zinc finger CCCH domain-containing protein 18 OS=Homo sapiens OX=9606 GN=ZC3H18 PE=1 SV=2			0.5	0.5	0.5	2	1	0.5
sp|P51959|CCNG1_HUMAN;tr|D6RGX3|D6RGX3_HUMAN;tr|D6RCC5|D6RCC5_HUMAN;tr|E7ERZ1|E7ERZ1_HUMAN;tr|D6RD30|D6RD30_HUMAN	sp|P51959|CCNG1_HUMAN Cyclin-G1 OS=Homo sapiens OX=9606 GN=CCNG1 PE=1 SV=2;tr|D6RGX3|D6RGX3_HUMAN Cyclin-G1 (Fragment) OS=Homo sapiens OX=9606 GN=CCNG1 PE=1 SV=8;tr|D6RCC5|D6RCC5_HUMAN Cyclin-G1 (Fragment) OS=Homo sapiens OX=9606 GN=CCNG1 PE=1 SV=1			0.5	0.5	0.5	2	1	0.5
sp|Q9ULW3|ABT1_HUMAN	sp|Q9ULW3|ABT1_HUMAN Activator of basal transcription 1 OS=Homo sapiens OX=9606 GN=ABT1 PE=1 SV=1			0.5	0.5	0.5	5	2	0.5
tr|H0Y3N9|H0Y3N9_HUMAN;sp|Q9UPP1|PHF8_HUMAN;tr|H0Y589|H0Y589_HUMAN;tr|H0Y7M8|H0Y7M8_HUMAN;tr|H7BZB7|H7BZB7_HUMAN	tr|H0Y3N9|H0Y3N9_HUMAN Histone lysine demethylase PHF8 (Fragment) OS=Homo sapiens OX=9606 GN=PHF8 PE=1 SV=1;sp|Q9UPP1|PHF8_HUMAN Histone lysine demethylase PHF8 OS=Homo sapiens OX=9606 GN=PHF8 PE=1 SV=3			1	0.5	1	2	1	5
sp|Q9H9L3|I20L2_HUMAN	sp|Q9H9L3|I20L2_HUMAN Interferon-stimulated 20 kDa exonuclease-like 2 OS=Homo sapiens OX=9606 GN=ISG20L2 PE=1 SV=1			0.5	3	2	9	0.5	10
sp|P00558|PGK1_HUMAN;sp|P07205|PGK2_HUMAN	sp|P00558|PGK1_HUMAN Phosphoglycerate kinase 1 OS=Homo sapiens OX=9606 GN=PGK1 PE=1 SV=3			10	5	30	1	3	6
sp|Q15008|PSMD6_HUMAN;tr|C9J7B7|C9J7B7_HUMAN;tr|H7C531|H7C531_HUMAN	sp|Q15008|PSMD6_HUMAN 26S proteasome non-ATPase regulatory subunit 6 OS=Homo sapiens OX=9606 GN=PSMD6 PE=1 SV=1;tr|C9J7B7|C9J7B7_HUMAN 26S proteasome non-ATPase regulatory subunit 6 (Fragment) OS=Homo sapiens OX=9606 GN=PSMD6 PE=1 SV=1			1	1	4	0.5	0.5	0.5
sp|O75691|UTP20_HUMAN	sp|O75691|UTP20_HUMAN Small subunit processome component 20 homolog OS=Homo sapiens OX=9606 GN=UTP20 PE=1 SV=3			1	1	1	34	2	10
sp|P28074|PSB5_HUMAN;tr|H0YJM8|H0YJM8_HUMAN	sp|P28074|PSB5_HUMAN Proteasome subunit beta type-5 OS=Homo sapiens OX=9606 GN=PSMB5 PE=1 SV=3			3	2	3	0.5	3	0.5
sp|Q8ND56|LS14A_HUMAN;tr|A0A140TA76|A0A140TA76_HUMAN;tr|K7EMZ9|K7EMZ9_HUMAN;tr|A0A140TA66|A0A140TA66_HUMAN;tr|I3L4Q1|I3L4Q1_HUMAN;tr|A0A0G2JQ95|A0A0G2JQ95_HUMAN;tr|A0A096LP11|A0A096LP11_HUMAN	sp|Q8ND56|LS14A_HUMAN Protein LSM14 homolog A OS=Homo sapiens OX=9606 GN=LSM14A PE=1 SV=3;tr|A0A140TA76|A0A140TA76_HUMAN Protein LSM14 homolog A (Fragment) OS=Homo sapiens OX=9606 GN=LSM14A PE=1 SV=1;tr|K7EMZ9|K7EMZ9_HUMAN Protein LSM14 homolog A (Fragment			7	1	5	2	1	2
sp|P15924|DESP_HUMAN	sp|P15924|DESP_HUMAN Desmoplakin OS=Homo sapiens OX=9606 GN=DSP PE=1 SV=3			49	39	29	25	30	34
sp|Q5JTH9|RRP12_HUMAN;tr|A0A087X1U8|A0A087X1U8_HUMAN;tr|H7C1M8|H7C1M8_HUMAN;tr|A0A087X0G0|A0A087X0G0_HUMAN;tr|A0A087WYW2|A0A087WYW2_HUMAN	sp|Q5JTH9|RRP12_HUMAN RRP12-like protein OS=Homo sapiens OX=9606 GN=RRP12 PE=1 SV=2			1	4	8	35	4	15
sp|Q8NC51|PAIRB_HUMAN	sp|Q8NC51|PAIRB_HUMAN Plasminogen activator inhibitor 1 RNA-binding protein OS=Homo sapiens OX=9606 GN=SERBP1 PE=1 SV=2			49	22	40	21	23	30
sp|O95373|IPO7_HUMAN	sp|O95373|IPO7_HUMAN Importin-7 OS=Homo sapiens OX=9606 GN=IPO7 PE=1 SV=1			2	0.5	4	0.5	1	0.5
sp|O00264|PGRC1_HUMAN;tr|U3KQM0|U3KQM0_HUMAN	sp|O00264|PGRC1_HUMAN Membrane-associated progesterone receptor component 1 OS=Homo sapiens OX=9606 GN=PGRMC1 PE=1 SV=3			2	0.5	4	0.5	0.5	1
sp|Q96EY4|TMA16_HUMAN;tr|H0Y9X1|H0Y9X1_HUMAN;tr|D6RA57|D6RA57_HUMAN;tr|D6RE67|D6RE67_HUMAN;tr|D6RC31|D6RC31_HUMAN	sp|Q96EY4|TMA16_HUMAN Translation machinery-associated protein 16 OS=Homo sapiens OX=9606 GN=TMA16 PE=1 SV=2;tr|H0Y9X1|H0Y9X1_HUMAN Translation machinery-associated protein 16 (Fragment) OS=Homo sapiens OX=9606 GN=TMA16 PE=1 SV=1;tr|D6RA57|D6RA57_HUMAN Tra			0.5	1	0.5	4	2	0.5
sp|Q9GZR2|REXO4_HUMAN;tr|A0A0C4DG31|A0A0C4DG31_HUMAN;tr|A0A0C4DG22|A0A0C4DG22_HUMAN	sp|Q9GZR2|REXO4_HUMAN RNA exonuclease 4 OS=Homo sapiens OX=9606 GN=REXO4 PE=1 SV=2			0.5	0.5	1	2	0.5	4
sp|Q15361|TTF1_HUMAN	sp|Q15361|TTF1_HUMAN Transcription termination factor 1 OS=Homo sapiens OX=9606 GN=TTF1 PE=1 SV=3			1	0.5	0.5	4	0.5	2
sp|P30101|PDIA3_HUMAN	sp|P30101|PDIA3_HUMAN Protein disulfide-isomerase A3 OS=Homo sapiens OX=9606 GN=PDIA3 PE=1 SV=4			7	2	21	1	3	1
sp|Q9NSD9|SYFB_HUMAN	sp|Q9NSD9|SYFB_HUMAN Phenylalanine--tRNA ligase beta subunit OS=Homo sapiens OX=9606 GN=FARSB PE=1 SV=3			1	1	3	0.5	1	0.5
sp|Q8WWK9|CKAP2_HUMAN;tr|C9J7Y4|C9J7Y4_HUMAN	sp|Q8WWK9|CKAP2_HUMAN Cytoskeleton-associated protein 2 OS=Homo sapiens OX=9606 GN=CKAP2 PE=1 SV=1			1	1	3	0.5	0.5	1
sp|P82912|RT11_HUMAN;tr|H0YL99|H0YL99_HUMAN	sp|P82912|RT11_HUMAN 28S ribosomal protein S11, mitochondrial OS=Homo sapiens OX=9606 GN=MRPS11 PE=1 SV=2;tr|H0YL99|H0YL99_HUMAN 28S ribosomal protein S11, mitochondrial OS=Homo sapiens OX=9606 GN=MRPS11 PE=1 SV=1			0.5	0.5	2	8	2	2
sp|Q9H7N4|SFR19_HUMAN	sp|Q9H7N4|SFR19_HUMAN Splicing factor, arginine/serine-rich 19 OS=Homo sapiens OX=9606 GN=SCAF1 PE=1 SV=3			1	1	2	7	0.5	5
sp|P08758|ANXA5_HUMAN;tr|D6RBL5|D6RBL5_HUMAN;tr|D6RBE9|D6RBE9_HUMAN;tr|E9PHT9|E9PHT9_HUMAN;tr|D6RCN3|D6RCN3_HUMAN	sp|P08758|ANXA5_HUMAN Annexin A5 OS=Homo sapiens OX=9606 GN=ANXA5 PE=1 SV=2;tr|D6RBL5|D6RBL5_HUMAN Annexin OS=Homo sapiens OX=9606 GN=ANXA5 PE=1 SV=1;tr|D6RBE9|D6RBE9_HUMAN Annexin OS=Homo sapiens OX=9606 GN=ANXA5 PE=1 SV=1;tr|E9PHT9|E9PHT9_HUMAN Annexin O			5	4	13	0.5	6	1
tr|A0A0A0MT49|A0A0A0MT49_HUMAN;tr|A0A2R8Y4P4|A0A2R8Y4P4_HUMAN;tr|A0A2R8Y7S2|A0A2R8Y7S2_HUMAN;sp|P51532|SMCA4_HUMAN;tr|Q9HBD4|Q9HBD4_HUMAN;tr|A0A2R8YF80|A0A2R8YF80_HUMAN;tr|A0A2R8Y440|A0A2R8Y440_HUMAN;tr|A0A2R8YF58|A0A2R8YF58_HUMAN;tr|A0A2R8YG32|A0A2R8YG32_HUMAN;tr|A0A2R8Y6N0|A0A2R8Y6N0_HUMAN;tr|A0A2R8Y7F3|A0A2R8Y7F3_HUMAN;tr|A0A2R8Y4C5|A0A2R8Y4C5_HUMAN;tr|A0A2R8Y526|A0A2R8Y526_HUMAN;tr|A0A2R8YGG3…	tr|A0A0A0MT49|A0A0A0MT49_HUMAN Transcription activator BRG1 OS=Homo sapiens OX=9606 GN=SMARCA4 PE=1 SV=1;tr|A0A2R8Y4P4|A0A2R8Y4P4_HUMAN Transcription activator BRG1 OS=Homo sapiens OX=9606 GN=SMARCA4 PE=1 SV=1;tr|A0A2R8Y7S2|A0A2R8Y7S2_HUMAN Transcription a			0.5	1	3	1	5	9
sp|Q13427|PPIG_HUMAN;tr|E9PG73|E9PG73_HUMAN;tr|C9JN15|C9JN15_HUMAN;tr|C9JM79|C9JM79_HUMAN;tr|C9JT64|C9JT64_HUMAN;tr|C9J679|C9J679_HUMAN	sp|Q13427|PPIG_HUMAN Peptidyl-prolyl cis-trans isomerase G OS=Homo sapiens OX=9606 GN=PPIG PE=1 SV=2;tr|E9PG73|E9PG73_HUMAN Peptidyl-prolyl cis-trans isomerase G OS=Homo sapiens OX=9606 GN=PPIG PE=1 SV=1;tr|C9JN15|C9JN15_HUMAN Peptidyl-prolyl cis-trans iso			0.5	0.5	1	8	0.5	3
sp|P62266|RS23_HUMAN;tr|D6RD47|D6RD47_HUMAN;tr|D6RDJ2|D6RDJ2_HUMAN;tr|D6RIX0|D6RIX0_HUMAN;tr|D6R9I7|D6R9I7_HUMAN	sp|P62266|RS23_HUMAN 40S ribosomal protein S23 OS=Homo sapiens OX=9606 GN=RPS23 PE=1 SV=3;tr|D6RD47|D6RD47_HUMAN 40S ribosomal protein S23 OS=Homo sapiens OX=9606 GN=RPS23 PE=1 SV=1			3	3	3	4	4	11
sp|Q09028|RBBP4_HUMAN;tr|H0YEU5|H0YEU5_HUMAN;tr|H0YCT5|H0YCT5_HUMAN;tr|H0YF10|H0YF10_HUMAN;tr|H0YDK2|H0YDK2_HUMAN;tr|E9PNS2|E9PNS2_HUMAN;tr|E9PIC4|E9PIC4_HUMAN;tr|E9PNS6|E9PNS6_HUMAN;tr|Q5JP02|Q5JP02_HUMAN	sp|Q09028|RBBP4_HUMAN Histone-binding protein RBBP4 OS=Homo sapiens OX=9606 GN=RBBP4 PE=1 SV=3			5	3	5	0.5	0.5	5
sp|P62854|RS26_HUMAN;sp|Q5JNZ5|RS26L_HUMAN	sp|P62854|RS26_HUMAN 40S ribosomal protein S26 OS=Homo sapiens OX=9606 GN=RPS26 PE=1 SV=3;sp|Q5JNZ5|RS26L_HUMAN Putative 40S ribosomal protein S26-like 1 OS=Homo sapiens OX=9606 GN=RPS26P11 PE=5 SV=1			1	1	2	1	3	4
tr|A0A024QZP7|A0A024QZP7_HUMAN;sp|P06493|CDK1_HUMAN;tr|A0A087WZZ9|A0A087WZZ9_HUMAN;tr|E5RIU6|E5RIU6_HUMAN;sp|P24941|CDK2_HUMAN;tr|G3V5T9|G3V5T9_HUMAN;tr|K7ELV5|K7ELV5_HUMAN;tr|E7ESI2|E7ESI2_HUMAN;sp|Q00526|CDK3_HUMAN;sp|Q00536|CDK16_HUMAN;sp|Q07002|CDK18_HUMAN;tr|F5H6Z0|F5H6Z0_HUMAN;sp|O94921|CDK14_HUMAN;tr|A0A087WZU2|A0A087WZU2_HUMAN;sp|Q96Q40|CDK15_HUMAN;tr|E5RGN0|E5RGN0_HUMAN;tr|G3V317|G3V317_…	tr|A0A024QZP7|A0A024QZP7_HUMAN Cell division cycle 2, G1 to S and G2 to M, isoform CRA_a OS=Homo sapiens OX=9606 GN=CDK1 PE=1 SV=1;sp|P06493|CDK1_HUMAN Cyclin-dependent kinase 1 OS=Homo sapiens OX=9606 GN=CDK1 PE=1 SV=3;tr|A0A087WZZ9|A0A087WZZ9_HUMAN Cycli			2	1	6	0.5	1	1
tr|E9PD53|E9PD53_HUMAN;sp|Q9NTJ3|SMC4_HUMAN;tr|C9JR83|C9JR83_HUMAN;tr|C9JVD8|C9JVD8_HUMAN;tr|C9J578|C9J578_HUMAN;tr|C9J9E4|C9J9E4_HUMAN	tr|E9PD53|E9PD53_HUMAN Structural maintenance of chromosomes protein OS=Homo sapiens OX=9606 GN=SMC4 PE=1 SV=1;sp|Q9NTJ3|SMC4_HUMAN Structural maintenance of chromosomes protein 4 OS=Homo sapiens OX=9606 GN=SMC4 PE=1 SV=2			4	0.5	5	0.5	1	2
sp|Q5T3I0|GPTC4_HUMAN;tr|A0A0A0MRK1|A0A0A0MRK1_HUMAN;tr|E9PAV9|E9PAV9_HUMAN;tr|F8W895|F8W895_HUMAN;tr|E9PPY4|E9PPY4_HUMAN;tr|F2Z3C6|F2Z3C6_HUMAN	sp|Q5T3I0|GPTC4_HUMAN G patch domain-containing protein 4 OS=Homo sapiens OX=9606 GN=GPATCH4 PE=1 SV=2;tr|A0A0A0MRK1|A0A0A0MRK1_HUMAN G patch domain-containing protein 4 OS=Homo sapiens OX=9606 GN=GPATCH4 PE=1 SV=1;tr|E9PAV9|E9PAV9_HUMAN G patch domain-con			6	3	9	21	4	15
sp|P46087|NOP2_HUMAN;tr|F5H5X6|F5H5X6_HUMAN;tr|F5GWB7|F5GWB7_HUMAN;tr|F5H709|F5H709_HUMAN;tr|F5GYR3|F5GYR3_HUMAN;tr|F5H359|F5H359_HUMAN;tr|F5H8G6|F5H8G6_HUMAN	sp|P46087|NOP2_HUMAN Probable 28S rRNA (cytosine(4447)-C(5))-methyltransferase OS=Homo sapiens OX=9606 GN=NOP2 PE=1 SV=2			23	35	54	15	12	36
sp|Q13442|HAP28_HUMAN;tr|F8WBW6|F8WBW6_HUMAN	sp|Q13442|HAP28_HUMAN 28 kDa heat- and acid-stable phosphoprotein OS=Homo sapiens OX=9606 GN=PDAP1 PE=1 SV=1			2	3	2	0.5	2	2
tr|A0A087WYR0|A0A087WYR0_HUMAN;sp|P09132|SRP19_HUMAN;tr|A0A087WWU9|A0A087WWU9_HUMAN;tr|A0A2U3TZN1|A0A2U3TZN1_HUMAN;tr|D6RBG4|D6RBG4_HUMAN;tr|A0A2R8Y4M3|A0A2R8Y4M3_HUMAN	tr|A0A087WYR0|A0A087WYR0_HUMAN Signal recognition particle 19 kDa protein OS=Homo sapiens OX=9606 GN=SRP19 PE=1 SV=1;sp|P09132|SRP19_HUMAN Signal recognition particle 19 kDa protein OS=Homo sapiens OX=9606 GN=SRP19 PE=1 SV=3;tr|A0A087WWU9|A0A087WWU9_HUMAN			2	2	8	0.5	2	1
sp|P10809|CH60_HUMAN;tr|E7ESH4|E7ESH4_HUMAN;tr|E7EXB4|E7EXB4_HUMAN;tr|C9JL25|C9JL25_HUMAN;tr|C9JL19|C9JL19_HUMAN;tr|C9JCQ4|C9JCQ4_HUMAN	sp|P10809|CH60_HUMAN 60 kDa heat shock protein, mitochondrial OS=Homo sapiens OX=9606 GN=HSPD1 PE=1 SV=2			16	11	47	1	13	11
sp|O00303|EIF3F_HUMAN;tr|H0YDT6|H0YDT6_HUMAN;tr|E9PQV8|E9PQV8_HUMAN;tr|A0A1W2PP79|A0A1W2PP79_HUMAN	sp|O00303|EIF3F_HUMAN Eukaryotic translation initiation factor 3 subunit F OS=Homo sapiens OX=9606 GN=EIF3F PE=1 SV=1			5	0.5	2	0.5	0.5	1
tr|A0A1B0GUN3|A0A1B0GUN3_HUMAN	tr|A0A1B0GUN3|A0A1B0GUN3_HUMAN Fibrosin-1-like protein OS=Homo sapiens OX=9606 GN=FBRSL1 PE=1 SV=1			10	8	4	24	10	9
sp|Q99543|DNJC2_HUMAN;tr|H7C3L7|H7C3L7_HUMAN;tr|F2Z3N9|F2Z3N9_HUMAN;tr|C9IZ83|C9IZ83_HUMAN;tr|F2Z3H0|F2Z3H0_HUMAN	sp|Q99543|DNJC2_HUMAN DnaJ homolog subfamily C member 2 OS=Homo sapiens OX=9606 GN=DNAJC2 PE=1 SV=4			7	0.5	13	0.5	2	3
tr|C9J406|C9J406_HUMAN;tr|B9A067|B9A067_HUMAN;sp|Q16891|MIC60_HUMAN;tr|H7C463|H7C463_HUMAN;tr|A0A087WYS0|A0A087WYS0_HUMAN	tr|C9J406|C9J406_HUMAN MICOS complex subunit MIC60 OS=Homo sapiens OX=9606 GN=IMMT PE=1 SV=1;tr|B9A067|B9A067_HUMAN MICOS complex subunit MIC60 OS=Homo sapiens OX=9606 GN=IMMT PE=1 SV=2;sp|Q16891|MIC60_HUMAN MICOS complex subunit MIC60 OS=Homo sapiens OX=9			4	1	8	0.5	2	2
sp|P20618|PSB1_HUMAN	sp|P20618|PSB1_HUMAN Proteasome subunit beta type-1 OS=Homo sapiens OX=9606 GN=PSMB1 PE=1 SV=2			4	1	8	0.5	2	2
sp|Q8TDD1|DDX54_HUMAN;tr|H0YHH7|H0YHH7_HUMAN;tr|H0YHZ9|H0YHZ9_HUMAN	sp|Q8TDD1|DDX54_HUMAN ATP-dependent RNA helicase DDX54 OS=Homo sapiens OX=9606 GN=DDX54 PE=1 SV=2			1	4	9	18	2	41
sp|Q7L2J0|MEPCE_HUMAN	sp|Q7L2J0|MEPCE_HUMAN 7SK snRNA methylphosphate capping enzyme OS=Homo sapiens OX=9606 GN=MEPCE PE=1 SV=1			0.5	0.5	3	7	0.5	20
sp|P59666|DEF3_HUMAN;sp|P59665|DEF1_HUMAN	sp|P59666|DEF3_HUMAN Neutrophil defensin 3 OS=Homo sapiens OX=9606 GN=DEFA3 PE=1 SV=1;sp|P59665|DEF1_HUMAN Neutrophil defensin 1 OS=Homo sapiens OX=9606 GN=DEFA1 PE=1 SV=1			0.5	3	2	1	0.5	1
sp|Q92973|TNPO1_HUMAN;tr|E7EW37|E7EW37_HUMAN;tr|S4R398|S4R398_HUMAN	sp|Q92973|TNPO1_HUMAN Transportin-1 OS=Homo sapiens OX=9606 GN=TNPO1 PE=1 SV=2			3	0.5	2	0.5	1	1
sp|Q9UHD8|SEPT9_HUMAN;tr|K7EJV0|K7EJV0_HUMAN;tr|K7EJ51|K7EJ51_HUMAN;tr|K7EPY1|K7EPY1_HUMAN;tr|K7ENL0|K7ENL0_HUMAN;tr|K7ERG1|K7ERG1_HUMAN;tr|K7ER14|K7ER14_HUMAN;tr|K7EJL9|K7EJL9_HUMAN;tr|K7EK18|K7EK18_HUMAN;tr|K7EL40|K7EL40_HUMAN	sp|Q9UHD8|SEPT9_HUMAN Septin-9 OS=Homo sapiens OX=9606 GN=SEPTIN9 PE=1 SV=2			2	0.5	3	1	1	0.5
sp|Q86UP2|KTN1_HUMAN;tr|G3V4Y7|G3V4Y7_HUMAN;tr|B7Z6P3|B7Z6P3_HUMAN;tr|H0YJP2|H0YJP2_HUMAN;tr|H0YJZ8|H0YJZ8_HUMAN;tr|G3V5P0|G3V5P0_HUMAN;tr|G3V5G2|G3V5G2_HUMAN	sp|Q86UP2|KTN1_HUMAN Kinectin OS=Homo sapiens OX=9606 GN=KTN1 PE=1 SV=1;tr|G3V4Y7|G3V4Y7_HUMAN Kinectin OS=Homo sapiens OX=9606 GN=KTN1 PE=1 SV=1			2	0.5	3	0.5	1	1
tr|A0A1W2PPS1|A0A1W2PPS1_HUMAN;tr|A0A1X7SBS1|A0A1X7SBS1_HUMAN;tr|A0A1W2PP35|A0A1W2PP35_HUMAN;tr|A0A1W2PQL0|A0A1W2PQL0_HUMAN;tr|A0A1W2PP34|A0A1W2PP34_HUMAN;tr|A0A1W2PPL4|A0A1W2PPL4_HUMAN;tr|A0A1W2PPH7|A0A1W2PPH7_HUMAN;tr|A0A1W2PQ74|A0A1W2PQ74_HUMAN;tr|A0A1W2PRZ7|A0A1W2PRZ7_HUMAN;tr|A0A1W2PQD4|A0A1W2PQD4_HUMAN;tr|A0A1W2PRI6|A0A1W2PRI6_HUMAN;tr|A0A1W2PPE9|A0A1W2PPE9_HUMAN;tr|A0A1W2PP22|A0A1W2PP22_HU…	tr|A0A1W2PPS1|A0A1W2PPS1_HUMAN Heterogeneous nuclear ribonucleoprotein U OS=Homo sapiens OX=9606 GN=HNRNPU PE=1 SV=1;tr|A0A1X7SBS1|A0A1X7SBS1_HUMAN Heterogeneous nuclear ribonucleoprotein U OS=Homo sapiens OX=9606 GN=HNRNPU PE=1 SV=1;tr|A0A1W2PP35|A0A1W2PP			2	1	1	1	0.5	1
sp|Q14574|DSC3_HUMAN	sp|Q14574|DSC3_HUMAN Desmocollin-3 OS=Homo sapiens OX=9606 GN=DSC3 PE=1 SV=3			4	4	0.5	1	2	0.5
sp|Q9P275|UBP36_HUMAN;tr|A0A075B784|A0A075B784_HUMAN;tr|E9PEW0|E9PEW0_HUMAN;tr|K7EIH0|K7EIH0_HUMAN;tr|K7EKN3|K7EKN3_HUMAN;tr|K7EKL7|K7EKL7_HUMAN;tr|K7ELR5|K7ELR5_HUMAN;tr|Q8IXW9|Q8IXW9_HUMAN;tr|K7ERC1|K7ERC1_HUMAN;tr|K7ELT3|K7ELT3_HUMAN;tr|K7EQS0|K7EQS0_HUMAN;tr|K7EPT1|K7EPT1_HUMAN;tr|K7EIT7|K7EIT7_HUMAN;tr|K7EJI3|K7EJI3_HUMAN;tr|K7ERP8|K7ERP8_HUMAN;tr|U3KQ92|U3KQ92_HUMAN	sp|Q9P275|UBP36_HUMAN Ubiquitin carboxyl-terminal hydrolase 36 OS=Homo sapiens OX=9606 GN=USP36 PE=1 SV=4;tr|A0A075B784|A0A075B784_HUMAN Ubiquitin carboxyl-terminal hydrolase OS=Homo sapiens OX=9606 GN=USP36 PE=1 SV=1			5	1	7	20	2	60
sp|Q13283|G3BP1_HUMAN;tr|E5RIZ6|E5RIZ6_HUMAN;tr|E5RH42|E5RH42_HUMAN;tr|E5RJU8|E5RJU8_HUMAN;tr|E5RI46|E5RI46_HUMAN;tr|E5RIF8|E5RIF8_HUMAN;tr|E5RH00|E5RH00_HUMAN	sp|Q13283|G3BP1_HUMAN Ras GTPase-activating protein-binding protein 1 OS=Homo sapiens OX=9606 GN=G3BP1 PE=1 SV=1;tr|E5RIZ6|E5RIZ6_HUMAN Ras GTPase-activating protein-binding protein 1 (Fragment) OS=Homo sapiens OX=9606 GN=G3BP1 PE=1 SV=1			12	7	22	6	9	8
sp|Q7L2E3|DHX30_HUMAN;tr|H7BXY3|H7BXY3_HUMAN;tr|F6R0H4|F6R0H4_HUMAN	sp|Q7L2E3|DHX30_HUMAN ATP-dependent RNA helicase DHX30 OS=Homo sapiens OX=9606 GN=DHX30 PE=1 SV=1;tr|H7BXY3|H7BXY3_HUMAN ATP-dependent RNA helicase DHX30 OS=Homo sapiens OX=9606 GN=DHX30 PE=1 SV=1			58	38	79	84	59	97
sp|P62191|PRS4_HUMAN	sp|P62191|PRS4_HUMAN 26S proteasome regulatory subunit 4 OS=Homo sapiens OX=9606 GN=PSMC1 PE=1 SV=1			1	2	4	0.5	2	0.5
sp|P68104|EF1A1_HUMAN;sp|Q5VTE0|EF1A3_HUMAN;tr|A0A087WVQ9|A0A087WVQ9_HUMAN;tr|A0A087WV01|A0A087WV01_HUMAN;tr|A6PW80|A6PW80_HUMAN;tr|Q5JR01|Q5JR01_HUMAN	sp|P68104|EF1A1_HUMAN Elongation factor 1-alpha 1 OS=Homo sapiens OX=9606 GN=EEF1A1 PE=1 SV=1;sp|Q5VTE0|EF1A3_HUMAN Putative elongation factor 1-alpha-like 3 OS=Homo sapiens OX=9606 GN=EEF1A1P5 PE=5 SV=1;tr|A0A087WVQ9|A0A087WVQ9_HUMAN Elongation factor 1-a			22	22	59	12	15	25
sp|P49368|TCPG_HUMAN;tr|B4DUR8|B4DUR8_HUMAN;tr|Q5SZX6|Q5SZX6_HUMAN;tr|E9PRC8|E9PRC8_HUMAN;tr|Q5SZW8|Q5SZW8_HUMAN;tr|E9PM09|E9PM09_HUMAN;tr|Q5SZX9|Q5SZX9_HUMAN;tr|E9PQ35|E9PQ35_HUMAN	sp|P49368|TCPG_HUMAN T-complex protein 1 subunit gamma OS=Homo sapiens OX=9606 GN=CCT3 PE=1 SV=4;tr|B4DUR8|B4DUR8_HUMAN T-complex protein 1 subunit gamma OS=Homo sapiens OX=9606 GN=CCT3 PE=1 SV=1			9	3	19	0.5	6	5
tr|F8W1R7|F8W1R7_HUMAN;sp|P60660|MYL6_HUMAN;tr|J3KND3|J3KND3_HUMAN;tr|G8JLA2|G8JLA2_HUMAN;tr|G3V1V0|G3V1V0_HUMAN;tr|B7Z6Z4|B7Z6Z4_HUMAN;tr|F8VPF3|F8VPF3_HUMAN;tr|G3V1Y7|G3V1Y7_HUMAN;tr|F8W1I5|F8W1I5_HUMAN;sp|P14649|MYL6B_HUMAN;tr|F8VXL3|F8VXL3_HUMAN;tr|H0YI43|H0YI43_HUMAN;tr|F8VZU9|F8VZU9_HUMAN;tr|F8W180|F8W180_HUMAN	tr|F8W1R7|F8W1R7_HUMAN Myosin light polypeptide 6 OS=Homo sapiens OX=9606 GN=MYL6 PE=1 SV=1;sp|P60660|MYL6_HUMAN Myosin light polypeptide 6 OS=Homo sapiens OX=9606 GN=MYL6 PE=1 SV=2;tr|J3KND3|J3KND3_HUMAN Myosin light polypeptide 6 OS=Homo sapiens OX=9606			2	1	3	0.5	2	0.5
tr|Q5TGM0|Q5TGM0_HUMAN;tr|A0A087WY55|A0A087WY55_HUMAN;sp|Q9NP79|VTA1_HUMAN	tr|Q5TGM0|Q5TGM0_HUMAN Vacuolar protein sorting-associated protein VTA1 homolog OS=Homo sapiens OX=9606 GN=VTA1 PE=1 SV=1;tr|A0A087WY55|A0A087WY55_HUMAN Chromosome 6 open reading frame 55, isoform CRA_b OS=Homo sapiens OX=9606 GN=VTA1 PE=1 SV=1;sp|Q9NP79|V			1	0.5	3	0.5	0.5	0.5
tr|E7ETE2|E7ETE2_HUMAN;tr|B4E1C5|B4E1C5_HUMAN;tr|B4DDD8|B4DDD8_HUMAN;sp|P12081|SYHC_HUMAN;tr|B3KWE1|B3KWE1_HUMAN;tr|A0A2R8YFR1|A0A2R8YFR1_HUMAN;tr|D6RF05|D6RF05_HUMAN;tr|A0A2R8YCI2|A0A2R8YCI2_HUMAN	tr|E7ETE2|E7ETE2_HUMAN Histidine--tRNA ligase, cytoplasmic (Fragment) OS=Homo sapiens OX=9606 GN=HARS PE=1 SV=1;tr|B4E1C5|B4E1C5_HUMAN Histidine--tRNA ligase, cytoplasmic OS=Homo sapiens OX=9606 GN=HARS PE=1 SV=1;tr|B4DDD8|B4DDD8_HUMAN Histidine--tRNA liga			1	0.5	3	0.5	0.5	0.5
sp|Q96QK1|VPS35_HUMAN;tr|I3L4S0|I3L4S0_HUMAN;tr|A0A1W2PP10|A0A1W2PP10_HUMAN;tr|A0A3B3ITD4|A0A3B3ITD4_HUMAN	sp|Q96QK1|VPS35_HUMAN Vacuolar protein sorting-associated protein 35 OS=Homo sapiens OX=9606 GN=VPS35 PE=1 SV=2;tr|I3L4S0|I3L4S0_HUMAN Vacuolar protein sorting-associated protein 35 OS=Homo sapiens OX=9606 GN=VPS35 PE=1 SV=1;tr|A0A1W2PP10|A0A1W2PP10_HUMAN			3	0.5	1	0.5	0.5	0.5
tr|K7EP07|K7EP07_HUMAN;tr|K7EK42|K7EK42_HUMAN;sp|Q99426|TBCB_HUMAN;tr|A0A494C0X0|A0A494C0X0_HUMAN;tr|K7EL99|K7EL99_HUMAN	tr|K7EP07|K7EP07_HUMAN Tubulin-folding cofactor B (Fragment) OS=Homo sapiens OX=9606 GN=TBCB PE=1 SV=8;tr|K7EK42|K7EK42_HUMAN Tubulin-folding cofactor B OS=Homo sapiens OX=9606 GN=TBCB PE=1 SV=1;sp|Q99426|TBCB_HUMAN Tubulin-folding cofactor B OS=Homo sapie			1	0.5	3	0.5	0.5	0.5
tr|A0A2R8Y653|A0A2R8Y653_HUMAN;sp|Q9BZX2|UCK2_HUMAN;sp|Q9HA47|UCK1_HUMAN	tr|A0A2R8Y653|A0A2R8Y653_HUMAN Uridine-cytidine kinase 2 OS=Homo sapiens OX=9606 GN=UCK2 PE=1 SV=1;sp|Q9BZX2|UCK2_HUMAN Uridine-cytidine kinase 2 OS=Homo sapiens OX=9606 GN=UCK2 PE=1 SV=1			1	0.5	3	0.5	0.5	0.5
sp|Q08AD1|CAMP2_HUMAN	sp|Q08AD1|CAMP2_HUMAN Calmodulin-regulated spectrin-associated protein 2 OS=Homo sapiens OX=9606 GN=CAMSAP2 PE=1 SV=3			1	0.5	3	0.5	0.5	0.5
tr|A0A2U3TZL8|A0A2U3TZL8_HUMAN;tr|H7BYN4|H7BYN4_HUMAN;sp|Q02241|KIF23_HUMAN;tr|A0A2R8Y531|A0A2R8Y531_HUMAN;tr|H0YME6|H0YME6_HUMAN	tr|A0A2U3TZL8|A0A2U3TZL8_HUMAN Kinesin-like protein OS=Homo sapiens OX=9606 GN=KIF23 PE=1 SV=1;tr|H7BYN4|H7BYN4_HUMAN Kinesin-like protein OS=Homo sapiens OX=9606 GN=KIF23 PE=1 SV=1;sp|Q02241|KIF23_HUMAN Kinesin-like protein KIF23 OS=Homo sapiens OX=9606 G			3	0.5	1	0.5	0.5	0.5
tr|B9ZVN9|B9ZVN9_HUMAN;sp|O95602|RPA1_HUMAN	tr|B9ZVN9|B9ZVN9_HUMAN DNA-directed RNA polymerase subunit OS=Homo sapiens OX=9606 GN=POLR1A PE=1 SV=1;sp|O95602|RPA1_HUMAN DNA-directed RNA polymerase I subunit RPA1 OS=Homo sapiens OX=9606 GN=POLR1A PE=1 SV=2			0.5	0.5	0.5	0.5	3	1
sp|P82673|RT35_HUMAN;tr|H0YG82|H0YG82_HUMAN	sp|P82673|RT35_HUMAN 28S ribosomal protein S35, mitochondrial OS=Homo sapiens OX=9606 GN=MRPS35 PE=1 SV=1;tr|H0YG82|H0YG82_HUMAN 28S ribosomal protein S35, mitochondrial (Fragment) OS=Homo sapiens OX=9606 GN=MRPS35 PE=1 SV=1			0.5	0.5	0.5	3	1	0.5
tr|J3KRE2|J3KRE2_HUMAN;tr|J3KTF8|J3KTF8_HUMAN;sp|P52565|GDIR1_HUMAN;tr|J3QQX2|J3QQX2_HUMAN;tr|J3KS60|J3KS60_HUMAN;tr|J3KRY1|J3KRY1_HUMAN	tr|J3KRE2|J3KRE2_HUMAN Rho GDP-dissociation inhibitor 1 OS=Homo sapiens OX=9606 GN=ARHGDIA PE=1 SV=1;tr|J3KTF8|J3KTF8_HUMAN Rho GDP-dissociation inhibitor 1 (Fragment) OS=Homo sapiens OX=9606 GN=ARHGDIA PE=1 SV=8;sp|P52565|GDIR1_HUMAN Rho GDP-dissociation			4	5	2	0.5	4	1
sp|P00492|HPRT_HUMAN	sp|P00492|HPRT_HUMAN Hypoxanthine-guanine phosphoribosyltransferase OS=Homo sapiens OX=9606 GN=HPRT1 PE=1 SV=2			3	2	6	0.5	3	2
sp|O43809|CPSF5_HUMAN;tr|H3BND3|H3BND3_HUMAN;tr|H3BV41|H3BV41_HUMAN	sp|O43809|CPSF5_HUMAN Cleavage and polyadenylation specificity factor subunit 5 OS=Homo sapiens OX=9606 GN=NUDT21 PE=1 SV=1			3	2	6	0.5	3	2
sp|P39656|OST48_HUMAN;tr|A0A0C4DGS1|A0A0C4DGS1_HUMAN;tr|U3KQ84|U3KQ84_HUMAN	sp|P39656|OST48_HUMAN Dolichyl-diphosphooligosaccharide--protein glycosyltransferase 48 kDa subunit OS=Homo sapiens OX=9606 GN=DDOST PE=1 SV=4;tr|A0A0C4DGS1|A0A0C4DGS1_HUMAN Dolichyl-diphosphooligosaccharide--protein glycosyltransferase 48 kDa subunit OS=H			3	0.5	4	0.5	2	0.5
tr|K7EKI4|K7EKI4_HUMAN;tr|K7ELF1|K7ELF1_HUMAN;tr|K7ELQ0|K7ELQ0_HUMAN;tr|K7ES61|K7ES61_HUMAN;sp|Q9BYD3|RM04_HUMAN;tr|X6RAY8|X6RAY8_HUMAN	tr|K7EKI4|K7EKI4_HUMAN 39S ribosomal protein L4, mitochondrial OS=Homo sapiens OX=9606 GN=MRPL4 PE=1 SV=1;tr|K7ELF1|K7ELF1_HUMAN 39S ribosomal protein L4, mitochondrial (Fragment) OS=Homo sapiens OX=9606 GN=MRPL4 PE=1 SV=1;tr|K7ELQ0|K7ELQ0_HUMAN 39S riboso			2	0.5	4	0.5	1	1
sp|Q6P1J9|CDC73_HUMAN;tr|A0A2R8YHB3|A0A2R8YHB3_HUMAN;tr|A0A3B3IRP5|A0A3B3IRP5_HUMAN;tr|A0A1B0GUB2|A0A1B0GUB2_HUMAN;tr|A0A2R8Y640|A0A2R8Y640_HUMAN;tr|A0A3B3ISN2|A0A3B3ISN2_HUMAN	sp|Q6P1J9|CDC73_HUMAN Parafibromin OS=Homo sapiens OX=9606 GN=CDC73 PE=1 SV=1;tr|A0A2R8YHB3|A0A2R8YHB3_HUMAN Parafibromin OS=Homo sapiens OX=9606 GN=CDC73 PE=1 SV=1;tr|A0A3B3IRP5|A0A3B3IRP5_HUMAN Parafibromin OS=Homo sapiens OX=9606 GN=CDC73 PE=1 SV=1;tr|A			2	0.5	4	0.5	1	1
sp|Q5T280|CI114_HUMAN;tr|R4GNG4|R4GNG4_HUMAN	sp|Q5T280|CI114_HUMAN Putative methyltransferase C9orf114 OS=Homo sapiens OX=9606 GN=SPOUT1 PE=1 SV=3			0.5	1	1	4	0.5	2
sp|Q9Y265|RUVB1_HUMAN;tr|E7ETR0|E7ETR0_HUMAN;tr|H7C4G5|H7C4G5_HUMAN;tr|J3QLR1|J3QLR1_HUMAN;tr|H7C4I3|H7C4I3_HUMAN	sp|Q9Y265|RUVB1_HUMAN RuvB-like 1 OS=Homo sapiens OX=9606 GN=RUVBL1 PE=1 SV=1;tr|E7ETR0|E7ETR0_HUMAN RuvB-like helicase OS=Homo sapiens OX=9606 GN=RUVBL1 PE=1 SV=1			2	1	8	0.5	1	1
sp|Q12931|TRAP1_HUMAN;tr|I3L0K7|I3L0K7_HUMAN	sp|Q12931|TRAP1_HUMAN Heat shock protein 75 kDa, mitochondrial OS=Homo sapiens OX=9606 GN=TRAP1 PE=1 SV=3			4	1	5	0.5	1	3
tr|H7BZ94|H7BZ94_HUMAN;sp|P07237|PDIA1_HUMAN;tr|H0Y3Z3|H0Y3Z3_HUMAN;tr|I3L398|I3L398_HUMAN;tr|I3L312|I3L312_HUMAN;tr|I3NI03|I3NI03_HUMAN;tr|I3L4M2|I3L4M2_HUMAN;tr|I3L0S0|I3L0S0_HUMAN;tr|I3L3U6|I3L3U6_HUMAN;tr|I3L514|I3L514_HUMAN;tr|I3L1Y5|I3L1Y5_HUMAN;tr|I3L3P5|I3L3P5_HUMAN	tr|H7BZ94|H7BZ94_HUMAN Protein disulfide-isomerase OS=Homo sapiens OX=9606 GN=P4HB PE=1 SV=2;sp|P07237|PDIA1_HUMAN Protein disulfide-isomerase OS=Homo sapiens OX=9606 GN=P4HB PE=1 SV=3;tr|H0Y3Z3|H0Y3Z3_HUMAN Protein disulfide-isomerase (Fragment) OS=Homo s			8	2	27	0.5	5	2
sp|P63104|1433Z_HUMAN;tr|E7EX29|E7EX29_HUMAN;tr|E7ESK7|E7ESK7_HUMAN;tr|E5RIR4|E5RIR4_HUMAN;tr|E9PD24|E9PD24_HUMAN;tr|E7EVZ2|E7EVZ2_HUMAN;tr|E5RGE1|E5RGE1_HUMAN;tr|B0AZS6|B0AZS6_HUMAN;tr|B7Z2E6|B7Z2E6_HUMAN;tr|H0YB80|H0YB80_HUMAN	sp|P63104|1433Z_HUMAN 14-3-3 protein zeta/delta OS=Homo sapiens OX=9606 GN=YWHAZ PE=1 SV=1;tr|E7EX29|E7EX29_HUMAN 14-3-3 protein zeta/delta (Fragment) OS=Homo sapiens OX=9606 GN=YWHAZ PE=1 SV=1;tr|E7ESK7|E7ESK7_HUMAN 14-3-3 protein zeta/delta (Fragment) OS			3	9	12	0.5	7	4
sp|P05387|RLA2_HUMAN	sp|P05387|RLA2_HUMAN 60S acidic ribosomal protein P2 OS=Homo sapiens OX=9606 GN=RPLP2 PE=1 SV=1			4	1	4	0.5	3	0.5
tr|B3KYB7|B3KYB7_HUMAN;tr|A0A0A0MSW4|A0A0A0MSW4_HUMAN;sp|P48739|PIPNB_HUMAN;tr|B3KYB6|B3KYB6_HUMAN	tr|B3KYB7|B3KYB7_HUMAN Phosphatidylinositol transfer protein beta isoform (Fragment) OS=Homo sapiens OX=9606 GN=PITPNB PE=1 SV=8;tr|A0A0A0MSW4|A0A0A0MSW4_HUMAN Phosphatidylinositol transfer protein beta isoform OS=Homo sapiens OX=9606 GN=PITPNB PE=1 SV=1;s			2	1	5	0.5	2	0.5
sp|P27348|1433T_HUMAN;tr|E9PG15|E9PG15_HUMAN	sp|P27348|1433T_HUMAN 14-3-3 protein theta OS=Homo sapiens OX=9606 GN=YWHAQ PE=1 SV=1;tr|E9PG15|E9PG15_HUMAN 14-3-3 protein theta (Fragment) OS=Homo sapiens OX=9606 GN=YWHAQ PE=1 SV=1			2	5	7	0.5	5	0.5
sp|Q15020|SART3_HUMAN;tr|A0A499FI31|A0A499FI31_HUMAN;tr|F8VV04|F8VV04_HUMAN;tr|A0A494C0L2|A0A494C0L2_HUMAN;tr|F8W667|F8W667_HUMAN;tr|F8VVK9|F8VVK9_HUMAN;tr|F8VZM2|F8VZM2_HUMAN	sp|Q15020|SART3_HUMAN Squamous cell carcinoma antigen recognized by T-cells 3 OS=Homo sapiens OX=9606 GN=SART3 PE=1 SV=1;tr|A0A499FI31|A0A499FI31_HUMAN Squamous cell carcinoma antigen recognized by T-cells 3 OS=Homo sapiens OX=9606 GN=SART3 PE=1 SV=1;tr|F8			4	1	11	0.5	2	2
sp|P04040|CATA_HUMAN	sp|P04040|CATA_HUMAN Catalase OS=Homo sapiens OX=9606 GN=CAT PE=1 SV=3			6	2	2	0.5	3	0.5
sp|Q7Z6E9|RBBP6_HUMAN;tr|A0A2R8Y880|A0A2R8Y880_HUMAN;tr|H3BSK8|H3BSK8_HUMAN;tr|H3BUN0|H3BUN0_HUMAN;tr|I3L3Y2|I3L3Y2_HUMAN;tr|A0A087WY32|A0A087WY32_HUMAN	sp|Q7Z6E9|RBBP6_HUMAN E3 ubiquitin-protein ligase RBBP6 OS=Homo sapiens OX=9606 GN=RBBP6 PE=1 SV=1;tr|A0A2R8Y880|A0A2R8Y880_HUMAN E3 ubiquitin-protein ligase RBBP6 (Fragment) OS=Homo sapiens OX=9606 GN=RBBP6 PE=1 SV=1;tr|H3BSK8|H3BSK8_HUMAN E3 ubiquitin-pr			0.5	1	13	23	1	72
sp|P27797|CALR_HUMAN;tr|K7EJB9|K7EJB9_HUMAN;tr|K7EL50|K7EL50_HUMAN	sp|P27797|CALR_HUMAN Calreticulin OS=Homo sapiens OX=9606 GN=CALR PE=1 SV=1			9	9	16	0.5	9	10
sp|P30086|PEBP1_HUMAN	sp|P30086|PEBP1_HUMAN Phosphatidylethanolamine-binding protein 1 OS=Homo sapiens OX=9606 GN=PEBP1 PE=1 SV=3			4	3	3	1	4	1
sp|P20340|RAB6A_HUMAN;tr|C9JB90|C9JB90_HUMAN;tr|F5H3K7|F5H3K7_HUMAN;tr|C9JU14|C9JU14_HUMAN;tr|J3KR73|J3KR73_HUMAN;sp|Q9NRW1|RAB6B_HUMAN;sp|Q14964|RB39A_HUMAN	sp|P20340|RAB6A_HUMAN Ras-related protein Rab-6A OS=Homo sapiens OX=9606 GN=RAB6A PE=1 SV=3;tr|C9JB90|C9JB90_HUMAN Ras-related protein Rab-6B (Fragment) OS=Homo sapiens OX=9606 GN=RAB6B PE=4 SV=1;tr|F5H3K7|F5H3K7_HUMAN Ras-related protein Rab-6A (Fragment)			0.5	2	2	1	1	0.5
sp|P49591|SYSC_HUMAN;tr|Q5T5C7|Q5T5C7_HUMAN	sp|P49591|SYSC_HUMAN Serine--tRNA ligase, cytoplasmic OS=Homo sapiens OX=9606 GN=SARS PE=1 SV=3;tr|Q5T5C7|Q5T5C7_HUMAN Serine--tRNA ligase, cytoplasmic OS=Homo sapiens OX=9606 GN=SARS PE=1 SV=1			2	0.5	2	0.5	1	1
sp|Q9UNQ2|DIM1_HUMAN;tr|A0A494C0G7|A0A494C0G7_HUMAN;tr|A0A0C4DGB1|A0A0C4DGB1_HUMAN;tr|D6RCL3|D6RCL3_HUMAN	sp|Q9UNQ2|DIM1_HUMAN Probable dimethyladenosine transferase OS=Homo sapiens OX=9606 GN=DIMT1 PE=1 SV=1;tr|A0A494C0G7|A0A494C0G7_HUMAN rRNA adenine N(6)-methyltransferase OS=Homo sapiens OX=9606 GN=DIMT1 PE=1 SV=1;tr|A0A0C4DGB1|A0A0C4DGB1_HUMAN rRNA adenine			2	0.5	2	1	0.5	1
tr|B8ZZQ6|B8ZZQ6_HUMAN;sp|P06454|PTMA_HUMAN;tr|B8ZZA1|B8ZZA1_HUMAN;tr|B8ZZW7|B8ZZW7_HUMAN;tr|H7C2N1|H7C2N1_HUMAN	tr|B8ZZQ6|B8ZZQ6_HUMAN Prothymosin alpha OS=Homo sapiens OX=9606 GN=PTMA PE=1 SV=1;sp|P06454|PTMA_HUMAN Prothymosin alpha OS=Homo sapiens OX=9606 GN=PTMA PE=1 SV=2;tr|B8ZZA1|B8ZZA1_HUMAN Prothymosin alpha OS=Homo sapiens OX=9606 GN=PTMA PE=1 SV=1;tr|B8ZZW7			7	9	11	5	10	3
sp|O00410|IPO5_HUMAN;tr|H0Y8C6|H0Y8C6_HUMAN;tr|E7ETV3|E7ETV3_HUMAN;tr|E7EV12|E7EV12_HUMAN;tr|E7EQT5|E7EQT5_HUMAN;tr|H0Y3V4|H0Y3V4_HUMAN;tr|E7EWK4|E7EWK4_HUMAN;tr|E7EX05|E7EX05_HUMAN;tr|C9JQT6|C9JQT6_HUMAN;tr|C9JZD8|C9JZD8_HUMAN;tr|E7ETV8|E7ETV8_HUMAN;tr|E7ESZ1|E7ESZ1_HUMAN;tr|C9J875|C9J875_HUMAN;sp|O60518|RNBP6_HUMAN	sp|O00410|IPO5_HUMAN Importin-5 OS=Homo sapiens OX=9606 GN=IPO5 PE=1 SV=4;tr|H0Y8C6|H0Y8C6_HUMAN Importin-5 (Fragment) OS=Homo sapiens OX=9606 GN=IPO5 PE=1 SV=1			5	0.5	15	0.5	3	0.5
sp|P55036|PSMD4_HUMAN;tr|Q5VWC4|Q5VWC4_HUMAN;tr|A6PVX3|A6PVX3_HUMAN;tr|H0Y3Y9|H0Y3Y9_HUMAN	sp|P55036|PSMD4_HUMAN 26S proteasome non-ATPase regulatory subunit 4 OS=Homo sapiens OX=9606 GN=PSMD4 PE=1 SV=1;tr|Q5VWC4|Q5VWC4_HUMAN 26S proteasome non-ATPase regulatory subunit 4 OS=Homo sapiens OX=9606 GN=PSMD4 PE=1 SV=1;tr|A6PVX3|A6PVX3_HUMAN 26S prot			2	3	4	0.5	3	2
sp|P17987|TCPA_HUMAN;tr|E7ERF2|E7ERF2_HUMAN;tr|E7EQR6|E7EQR6_HUMAN;tr|F5H282|F5H282_HUMAN;tr|F5GZ03|F5GZ03_HUMAN;tr|F5H136|F5H136_HUMAN;tr|F5GZI8|F5GZI8_HUMAN;tr|F5H7Y1|F5H7Y1_HUMAN;tr|F5GYL4|F5GYL4_HUMAN;tr|F5H676|F5H676_HUMAN;tr|F5H726|F5H726_HUMAN	sp|P17987|TCPA_HUMAN T-complex protein 1 subunit alpha OS=Homo sapiens OX=9606 GN=TCP1 PE=1 SV=1;tr|E7ERF2|E7ERF2_HUMAN T-complex protein 1 subunit alpha OS=Homo sapiens OX=9606 GN=TCP1 PE=1 SV=1;tr|E7EQR6|E7EQR6_HUMAN T-complex protein 1 subunit alpha OS=			13	5	23	0.5	7	11
sp|P51858|HDGF_HUMAN	sp|P51858|HDGF_HUMAN Hepatoma-derived growth factor OS=Homo sapiens OX=9606 GN=HDGF PE=1 SV=1			10	0.5	5	1	3	1
tr|B4DY09|B4DY09_HUMAN;sp|Q12905|ILF2_HUMAN;tr|X6R6Z1|X6R6Z1_HUMAN;tr|A0A0A0MRL0|A0A0A0MRL0_HUMAN	tr|B4DY09|B4DY09_HUMAN Interleukin enhancer-binding factor 2 OS=Homo sapiens OX=9606 GN=ILF2 PE=1 SV=1;sp|Q12905|ILF2_HUMAN Interleukin enhancer-binding factor 2 OS=Homo sapiens OX=9606 GN=ILF2 PE=1 SV=2			5	3	9	4	4	2
sp|P61956|SUMO2_HUMAN	sp|P61956|SUMO2_HUMAN Small ubiquitin-related modifier 2 OS=Homo sapiens OX=9606 GN=SUMO2 PE=1 SV=3			1	3	3	8	2	4
sp|Q12789|TF3C1_HUMAN;tr|H3BRD0|H3BRD0_HUMAN;tr|H3BU37|H3BU37_HUMAN;tr|I3L1Z3|I3L1Z3_HUMAN;tr|H3BU55|H3BU55_HUMAN	sp|Q12789|TF3C1_HUMAN General transcription factor 3C polypeptide 1 OS=Homo sapiens OX=9606 GN=GTF3C1 PE=1 SV=4			3	0.5	8	14	0.5	37
sp|P10155|RO60_HUMAN;tr|H0Y9N5|H0Y9N5_HUMAN;tr|D6RDN1|D6RDN1_HUMAN;tr|D6RE09|D6RE09_HUMAN;tr|G5E9R9|G5E9R9_HUMAN	sp|P10155|RO60_HUMAN 60 kDa SS-A/Ro ribonucleoprotein OS=Homo sapiens OX=9606 GN=RO60 PE=1 SV=2			1	6	19	1	1	4
sp|Q04760|LGUL_HUMAN	sp|Q04760|LGUL_HUMAN Lactoylglutathione lyase OS=Homo sapiens OX=9606 GN=GLO1 PE=1 SV=4			1	0.5	4	0.5	0.5	0.5
sp|P17174|AATC_HUMAN	sp|P17174|AATC_HUMAN Aspartate aminotransferase, cytoplasmic OS=Homo sapiens OX=9606 GN=GOT1 PE=1 SV=3			1	0.5	4	0.5	0.5	0.5
tr|A0A0C4DGQ6|A0A0C4DGQ6_HUMAN;sp|Q96P16|RPR1A_HUMAN;tr|K7EP82|K7EP82_HUMAN;tr|E9PIQ9|E9PIQ9_HUMAN;sp|Q9NQG5|RPR1B_HUMAN	tr|A0A0C4DGQ6|A0A0C4DGQ6_HUMAN Regulation of nuclear pre-mRNA domain-containing protein 1A OS=Homo sapiens OX=9606 GN=RPRD1A PE=1 SV=1;sp|Q96P16|RPR1A_HUMAN Regulation of nuclear pre-mRNA domain-containing protein 1A OS=Homo sapiens OX=9606 GN=RPRD1A PE=1			0.5	1	4	0.5	0.5	0.5
tr|F5GXX5|F5GXX5_HUMAN;sp|P61803|DAD1_HUMAN;tr|F5H895|F5H895_HUMAN;tr|A0A0B4J239|A0A0B4J239_HUMAN	tr|F5GXX5|F5GXX5_HUMAN Dolichyl-diphosphooligosaccharide--protein glycosyltransferase subunit DAD1 OS=Homo sapiens OX=9606 GN=DAD1 PE=1 SV=1;sp|P61803|DAD1_HUMAN Dolichyl-diphosphooligosaccharide--protein glycosyltransferase subunit DAD1 OS=Homo sapiens OX			0.5	0.5	0.5	0.5	1	4
sp|Q9NP64|NO40_HUMAN;tr|A0A0D9SEW3|A0A0D9SEW3_HUMAN;tr|A0A087WXF8|A0A087WXF8_HUMAN;tr|A0A087WXU5|A0A087WXU5_HUMAN;tr|A0A087WYV3|A0A087WYV3_HUMAN;tr|A0A087WYF0|A0A087WYF0_HUMAN	sp|Q9NP64|NO40_HUMAN Nucleolar protein of 40 kDa OS=Homo sapiens OX=9606 GN=ZCCHC17 PE=1 SV=1;tr|A0A0D9SEW3|A0A0D9SEW3_HUMAN Nucleolar protein of 40 kDa OS=Homo sapiens OX=9606 GN=ZCCHC17 PE=1 SV=1;tr|A0A087WXF8|A0A087WXF8_HUMAN Nucleolar protein of 40 kDa			0.5	0.5	0.5	1	0.5	4
sp|Q96EY7|PTCD3_HUMAN;tr|B8ZZQ4|B8ZZQ4_HUMAN	sp|Q96EY7|PTCD3_HUMAN Pentatricopeptide repeat domain-containing protein 3, mitochondrial OS=Homo sapiens OX=9606 GN=PTCD3 PE=1 SV=3			0.5	0.5	0.5	4	1	0.5
sp|Q9UMS4|PRP19_HUMAN;tr|F5GY56|F5GY56_HUMAN;tr|H0YGF3|H0YGF3_HUMAN;tr|F5H2I0|F5H2I0_HUMAN;tr|H0YGZ5|H0YGZ5_HUMAN	sp|Q9UMS4|PRP19_HUMAN Pre-mRNA-processing factor 19 OS=Homo sapiens OX=9606 GN=PRPF19 PE=1 SV=1;tr|F5GY56|F5GY56_HUMAN Pre-mRNA-processing factor 19 (Fragment) OS=Homo sapiens OX=9606 GN=PRPF19 PE=1 SV=1			7	2	13	0.5	0.5	7
sp|Q9UDW1|QCR9_HUMAN	sp|Q9UDW1|QCR9_HUMAN Cytochrome b-c1 complex subunit 9 OS=Homo sapiens OX=9606 GN=UQCR10 PE=1 SV=3			3	1	1	0.5	1	1
sp|P02545|LMNA_HUMAN;tr|Q5TCI8|Q5TCI8_HUMAN;tr|Q3BDU5|Q3BDU5_HUMAN;tr|A0A0C4DGC5|A0A0C4DGC5_HUMAN;tr|H0YAB0|H0YAB0_HUMAN	sp|P02545|LMNA_HUMAN Prelamin-A/C OS=Homo sapiens OX=9606 GN=LMNA PE=1 SV=1;tr|Q5TCI8|Q5TCI8_HUMAN Prelamin-A/C OS=Homo sapiens OX=9606 GN=LMNA PE=1 SV=1;tr|Q3BDU5|Q3BDU5_HUMAN Prelamin-A/C OS=Homo sapiens OX=9606 GN=LMNA PE=1 SV=1			1	1	3	0.5	1	1
sp|Q9Y277|VDAC3_HUMAN;tr|E5RK27|E5RK27_HUMAN;tr|E5RFP6|E5RFP6_HUMAN;tr|E5RJN6|E5RJN6_HUMAN;tr|E5RHZ6|E5RHZ6_HUMAN;tr|E5RHE1|E5RHE1_HUMAN	sp|Q9Y277|VDAC3_HUMAN Voltage-dependent anion-selective channel protein 3 OS=Homo sapiens OX=9606 GN=VDAC3 PE=1 SV=1			6	0.5	3	0.5	2	1
sp|Q14807|KIF22_HUMAN;tr|H3BRB3|H3BRB3_HUMAN;tr|H3BQB9|H3BQB9_HUMAN;tr|H3BTH5|H3BTH5_HUMAN	sp|Q14807|KIF22_HUMAN Kinesin-like protein KIF22 OS=Homo sapiens OX=9606 GN=KIF22 PE=1 SV=5;tr|H3BRB3|H3BRB3_HUMAN Kinesin-like protein OS=Homo sapiens OX=9606 GN=KIF22 PE=1 SV=1			1	0.5	1	11	2	1
sp|Q9BYJ9|YTHD1_HUMAN	sp|Q9BYJ9|YTHD1_HUMAN YTH domain-containing family protein 1 OS=Homo sapiens OX=9606 GN=YTHDF1 PE=1 SV=1			0.5	0.5	3	6	0.5	4
sp|P29966|MARCS_HUMAN	sp|P29966|MARCS_HUMAN Myristoylated alanine-rich C-kinase substrate OS=Homo sapiens OX=9606 GN=MARCKS PE=1 SV=4			6	1	1	0.5	1	0.5
sp|P84090|ERH_HUMAN;tr|G3V279|G3V279_HUMAN	sp|P84090|ERH_HUMAN Enhancer of rudimentary homolog OS=Homo sapiens OX=9606 GN=ERH PE=1 SV=1;tr|G3V279|G3V279_HUMAN Enhancer of rudimentary homolog OS=Homo sapiens OX=9606 GN=ERH PE=1 SV=1			3	0.5	8	0.5	2	1
sp|Q2NL82|TSR1_HUMAN;tr|I3L1Q5|I3L1Q5_HUMAN;tr|I3L4E8|I3L4E8_HUMAN	sp|Q2NL82|TSR1_HUMAN Pre-rRNA-processing protein TSR1 homolog OS=Homo sapiens OX=9606 GN=TSR1 PE=1 SV=1			2	0.5	1	0.5	3	8
sp|Q5T200|ZC3HD_HUMAN;tr|Q5T9K0|Q5T9K0_HUMAN;tr|A0A087WX14|A0A087WX14_HUMAN	sp|Q5T200|ZC3HD_HUMAN Zinc finger CCCH domain-containing protein 13 OS=Homo sapiens OX=9606 GN=ZC3H13 PE=1 SV=1			0.5	0.5	1	10	0.5	2
tr|C9JLU1|C9JLU1_HUMAN;sp|P52434|RPAB3_HUMAN	tr|C9JLU1|C9JLU1_HUMAN DNA-directed RNA polymerases I, II, and III subunit RPABC3 (Fragment) OS=Homo sapiens OX=9606 GN=POLR2H PE=1 SV=8;sp|P52434|RPAB3_HUMAN DNA-directed RNA polymerases I, II, and III subunit RPABC3 OS=Homo sapiens OX=9606 GN=POLR2H PE=1			4	2	1	0.5	2	1
sp|O43670|ZN207_HUMAN;tr|J3QRS9|J3QRS9_HUMAN;tr|X6R4W8|X6R4W8_HUMAN;tr|J3KS31|J3KS31_HUMAN;tr|J3QS27|J3QS27_HUMAN;tr|J3KTL1|J3KTL1_HUMAN;tr|J3KRB6|J3KRB6_HUMAN;tr|J3KRW6|J3KRW6_HUMAN;tr|H0Y3M2|H0Y3M2_HUMAN	sp|O43670|ZN207_HUMAN BUB3-interacting and GLEBS motif-containing protein ZNF207 OS=Homo sapiens OX=9606 GN=ZNF207 PE=1 SV=1;tr|J3QRS9|J3QRS9_HUMAN BUB3-interacting and GLEBS motif-containing protein ZNF207 OS=Homo sapiens OX=9606 GN=ZNF207 PE=1 SV=1;tr|X6			1	2	0.5	4	2	1
sp|P11142|HSP7C_HUMAN;tr|E9PKE3|E9PKE3_HUMAN;tr|E9PNE6|E9PNE6_HUMAN;tr|E9PN89|E9PN89_HUMAN;tr|A8K7Q2|A8K7Q2_HUMAN;tr|E9PLF4|E9PLF4_HUMAN;tr|E9PQQ4|E9PQQ4_HUMAN;tr|E9PQK7|E9PQK7_HUMAN;tr|E9PPY6|E9PPY6_HUMAN;tr|E9PN25|E9PN25_HUMAN;sp|P54652|HSP72_HUMAN;tr|E9PI65|E9PI65_HUMAN;tr|E9PS65|E9PS65_HUMAN;tr|E9PM13|E9PM13_HUMAN	sp|P11142|HSP7C_HUMAN Heat shock cognate 71 kDa protein OS=Homo sapiens OX=9606 GN=HSPA8 PE=1 SV=1;tr|E9PKE3|E9PKE3_HUMAN Heat shock cognate 71 kDa protein OS=Homo sapiens OX=9606 GN=HSPA8 PE=1 SV=1;tr|E9PNE6|E9PNE6_HUMAN Heat shock cognate 71 kDa protein			36	23	42	14	26	33
sp|P31153|METK2_HUMAN;sp|Q00266|METK1_HUMAN	sp|P31153|METK2_HUMAN S-adenosylmethionine synthase isoform type-2 OS=Homo sapiens OX=9606 GN=MAT2A PE=1 SV=1			7	5	8	0.5	5	7
sp|P26583|HMGB2_HUMAN;tr|D6R9A6|D6R9A6_HUMAN	sp|P26583|HMGB2_HUMAN High mobility group protein B2 OS=Homo sapiens OX=9606 GN=HMGB2 PE=1 SV=2;tr|D6R9A6|D6R9A6_HUMAN High mobility group protein B2 (Fragment) OS=Homo sapiens OX=9606 GN=HMGB2 PE=1 SV=1			12	10	23	5	9	14
sp|Q13263|TIF1B_HUMAN;tr|M0R0K9|M0R0K9_HUMAN;tr|M0R2I3|M0R2I3_HUMAN;tr|M0R3C0|M0R3C0_HUMAN	sp|Q13263|TIF1B_HUMAN Transcription intermediary factor 1-beta OS=Homo sapiens OX=9606 GN=TRIM28 PE=1 SV=5			18	3	11	0.5	9	5
tr|B7Z6D5|B7Z6D5_HUMAN;sp|Q96GQ7|DDX27_HUMAN;tr|A0A087X059|A0A087X059_HUMAN;tr|A0A087WYH5|A0A087WYH5_HUMAN	tr|B7Z6D5|B7Z6D5_HUMAN Probable ATP-dependent RNA helicase DDX27 OS=Homo sapiens OX=9606 GN=DDX27 PE=1 SV=1;sp|Q96GQ7|DDX27_HUMAN Probable ATP-dependent RNA helicase DDX27 OS=Homo sapiens OX=9606 GN=DDX27 PE=1 SV=2			2	2	4	5	2	15
sp|O95202|LETM1_HUMAN	sp|O95202|LETM1_HUMAN Mitochondrial proton/calcium exchanger protein OS=Homo sapiens OX=9606 GN=LETM1 PE=1 SV=1			1	0.5	5	0.5	0.5	0.5
sp|Q8NEJ9|NGDN_HUMAN;tr|H0YJ17|H0YJ17_HUMAN	sp|Q8NEJ9|NGDN_HUMAN Neuroguidin OS=Homo sapiens OX=9606 GN=NGDN PE=1 SV=1;tr|H0YJ17|H0YJ17_HUMAN Neuroguidin (Fragment) OS=Homo sapiens OX=9606 GN=NGDN PE=1 SV=1			0.5	0.5	0.5	5	0.5	1
sp|P26640|SYVC_HUMAN;tr|A0A140T936|A0A140T936_HUMAN;tr|A0A140T954|A0A140T954_HUMAN;tr|A2ABF4|A2ABF4_HUMAN;tr|A0A0G2JJT9|A0A0G2JJT9_HUMAN;tr|A0A140T904|A0A140T904_HUMAN;tr|H0Y426|H0Y426_HUMAN	sp|P26640|SYVC_HUMAN Valine--tRNA ligase OS=Homo sapiens OX=9606 GN=VARS PE=1 SV=4;tr|A0A140T936|A0A140T936_HUMAN Valine--tRNA ligase (Fragment) OS=Homo sapiens OX=9606 GN=VARS PE=1 SV=1;tr|A0A140T954|A0A140T954_HUMAN Valine--tRNA ligase (Fragment) OS=Homo			3	1	8	0.5	2	2
sp|Q13823|NOG2_HUMAN;tr|H0YG10|H0YG10_HUMAN	sp|Q13823|NOG2_HUMAN Nucleolar GTP-binding protein 2 OS=Homo sapiens OX=9606 GN=GNL2 PE=1 SV=1			0.5	0.5	0.5	0.5	2	15
sp|P11021|BIP_HUMAN	sp|P11021|BIP_HUMAN Endoplasmic reticulum chaperone BiP OS=Homo sapiens OX=9606 GN=HSPA5 PE=1 SV=2			15	10	22	4	16	10
sp|Q8IZ69|TRM2A_HUMAN;tr|F2Z2W7|F2Z2W7_HUMAN;tr|H7C100|H7C100_HUMAN;tr|C9K041|C9K041_HUMAN	sp|Q8IZ69|TRM2A_HUMAN tRNA (uracil-5-)-methyltransferase homolog A OS=Homo sapiens OX=9606 GN=TRMT2A PE=1 SV=2;tr|F2Z2W7|F2Z2W7_HUMAN tRNA (uracil-5-)-methyltransferase homolog A OS=Homo sapiens OX=9606 GN=TRMT2A PE=1 SV=1			9	7	8	11	7	11
tr|A0A0B4J1Z1|A0A0B4J1Z1_HUMAN;tr|C9JAB2|C9JAB2_HUMAN;sp|Q16629|SRSF7_HUMAN;tr|F8WEA1|F8WEA1_HUMAN	tr|A0A0B4J1Z1|A0A0B4J1Z1_HUMAN Serine/arginine-rich-splicing factor 7 OS=Homo sapiens OX=9606 GN=SRSF7 PE=1 SV=1;tr|C9JAB2|C9JAB2_HUMAN Serine/arginine-rich-splicing factor 7 OS=Homo sapiens OX=9606 GN=SRSF7 PE=1 SV=1;sp|Q16629|SRSF7_HUMAN Serine/arginine-			5	4	13	6	1	4
sp|O15042|SR140_HUMAN;tr|E7ET15|E7ET15_HUMAN;tr|H0Y8D9|H0Y8D9_HUMAN;tr|E7EW00|E7EW00_HUMAN;tr|C9JDJ7|C9JDJ7_HUMAN;tr|C9J5L1|C9J5L1_HUMAN;tr|U3KPT1|U3KPT1_HUMAN;tr|H7C4V2|H7C4V2_HUMAN	sp|O15042|SR140_HUMAN U2 snRNP-associated SURP motif-containing protein OS=Homo sapiens OX=9606 GN=U2SURP PE=1 SV=2;tr|E7ET15|E7ET15_HUMAN U2 snRNP-associated SURP motif-containing protein OS=Homo sapiens OX=9606 GN=U2SURP PE=1 SV=1;tr|H0Y8D9|H0Y8D9_HUMAN			0.5	0.5	1	2	0.5	13
sp|P16152|CBR1_HUMAN;tr|E9PQ63|E9PQ63_HUMAN;tr|A8MTM1|A8MTM1_HUMAN;sp|O75828|CBR3_HUMAN	sp|P16152|CBR1_HUMAN Carbonyl reductase [NADPH] 1 OS=Homo sapiens OX=9606 GN=CBR1 PE=1 SV=3;tr|E9PQ63|E9PQ63_HUMAN Carbonyl reductase [NADPH] 1 OS=Homo sapiens OX=9606 GN=CBR1 PE=1 SV=1;tr|A8MTM1|A8MTM1_HUMAN Carbonyl reductase [NADPH] 1 OS=Homo sapiens OX			1	1	8	0.5	0.5	1
sp|P38117|ETFB_HUMAN;tr|M0QY67|M0QY67_HUMAN	sp|P38117|ETFB_HUMAN Electron transfer flavoprotein subunit beta OS=Homo sapiens OX=9606 GN=ETFB PE=1 SV=3;tr|M0QY67|M0QY67_HUMAN Electron transfer flavoprotein subunit beta (Fragment) OS=Homo sapiens OX=9606 GN=ETFB PE=1 SV=1			1	0.5	6	0.5	0.5	0.5
sp|O15347|HMGB3_HUMAN;tr|E7ES08|E7ES08_HUMAN;tr|E7EQU1|E7EQU1_HUMAN;tr|E9PES6|E9PES6_HUMAN	sp|O15347|HMGB3_HUMAN High mobility group protein B3 OS=Homo sapiens OX=9606 GN=HMGB3 PE=1 SV=4;tr|E7ES08|E7ES08_HUMAN High mobility group protein B3 (Fragment) OS=Homo sapiens OX=9606 GN=HMGB3 PE=1 SV=1;tr|E7EQU1|E7EQU1_HUMAN High mobility group protein B			6	9	15	4	5	10
sp|Q8IWZ3|ANKH1_HUMAN;tr|E9PDP5|E9PDP5_HUMAN;tr|H0Y785|H0Y785_HUMAN;tr|H0Y472|H0Y472_HUMAN;tr|H0Y4P6|H0Y4P6_HUMAN;tr|D6RHC4|D6RHC4_HUMAN;tr|H7C0V5|H7C0V5_HUMAN	sp|Q8IWZ3|ANKH1_HUMAN Ankyrin repeat and KH domain-containing protein 1 OS=Homo sapiens OX=9606 GN=ANKHD1 PE=1 SV=1;tr|E9PDP5|E9PDP5_HUMAN Ankyrin repeat and KH domain-containing protein 1 (Fragment) OS=Homo sapiens OX=9606 GN=ANKHD1 PE=1 SV=1			2	0.5	5	1	1	1
sp|Q7L0Y3|TM10C_HUMAN;tr|C9JVB6|C9JVB6_HUMAN	sp|Q7L0Y3|TM10C_HUMAN tRNA methyltransferase 10 homolog C OS=Homo sapiens OX=9606 GN=TRMT10C PE=1 SV=2;tr|C9JVB6|C9JVB6_HUMAN tRNA methyltransferase 10 homolog C (Fragment) OS=Homo sapiens OX=9606 GN=TRMT10C PE=1 SV=1			7	3	17	7	0.5	4
sp|P05388|RLA0_HUMAN;tr|F8VU65|F8VU65_HUMAN;tr|F8VWS0|F8VWS0_HUMAN;tr|F8VPE8|F8VPE8_HUMAN;tr|G3V210|G3V210_HUMAN;tr|F8VW21|F8VW21_HUMAN;sp|Q8NHW5|RLA0L_HUMAN;tr|F8VQY6|F8VQY6_HUMAN;tr|F8VRK7|F8VRK7_HUMAN;tr|F8VZS0|F8VZS0_HUMAN;tr|F8VWV4|F8VWV4_HUMAN;tr|F8VS58|F8VS58_HUMAN;tr|F8W1K8|F8W1K8_HUMAN	sp|P05388|RLA0_HUMAN 60S acidic ribosomal protein P0 OS=Homo sapiens OX=9606 GN=RPLP0 PE=1 SV=1;tr|F8VU65|F8VU65_HUMAN 60S acidic ribosomal protein P0 (Fragment) OS=Homo sapiens OX=9606 GN=RPLP0 PE=1 SV=1;tr|F8VWS0|F8VWS0_HUMAN 60S acidic ribosomal protein			6	4	11	0.5	4	7
sp|P55060|XPO2_HUMAN	sp|P55060|XPO2_HUMAN Exportin-2 OS=Homo sapiens OX=9606 GN=CSE1L PE=1 SV=3			5	0.5	12	1	2	3
sp|P55265|DSRAD_HUMAN;tr|A0A3B3ISX1|A0A3B3ISX1_HUMAN;tr|A0A3B3ITG9|A0A3B3ITG9_HUMAN;tr|A0A3B3ISU1|A0A3B3ISU1_HUMAN	sp|P55265|DSRAD_HUMAN Double-stranded RNA-specific adenosine deaminase OS=Homo sapiens OX=9606 GN=ADAR PE=1 SV=4;tr|A0A3B3ISX1|A0A3B3ISX1_HUMAN Double-stranded RNA-specific adenosine deaminase (Fragment) OS=Homo sapiens OX=9606 GN=ADAR PE=1 SV=1			12	3	21	51	8	23
sp|P26639|SYTC_HUMAN	sp|P26639|SYTC_HUMAN Threonine--tRNA ligase, cytoplasmic OS=Homo sapiens OX=9606 GN=TARS PE=1 SV=3			3	1	9	0.5	1	3
sp|P26641|EF1G_HUMAN	sp|P26641|EF1G_HUMAN Elongation factor 1-gamma OS=Homo sapiens OX=9606 GN=EEF1G PE=1 SV=3			14	6	18	4	6	13
sp|Q9H2Y7|ZN106_HUMAN;tr|H3BSS6|H3BSS6_HUMAN;tr|H3BNX5|H3BNX5_HUMAN;tr|A0A0C4DGM5|A0A0C4DGM5_HUMAN;tr|H3BS99|H3BS99_HUMAN;tr|U3KQH7|U3KQH7_HUMAN;tr|H3BNJ4|H3BNJ4_HUMAN	sp|Q9H2Y7|ZN106_HUMAN Zinc finger protein 106 OS=Homo sapiens OX=9606 GN=ZNF106 PE=1 SV=1;tr|H3BSS6|H3BSS6_HUMAN Zinc finger protein 106 OS=Homo sapiens OX=9606 GN=ZNF106 PE=1 SV=2;tr|H3BNX5|H3BNX5_HUMAN Zinc finger protein 106 (Fragment) OS=Homo sapiens O			1	0.5	2	8	1	2
sp|Q96L73|NSD1_HUMAN;tr|D6RBP3|D6RBP3_HUMAN;tr|D6RBV9|D6RBV9_HUMAN;tr|D6RA58|D6RA58_HUMAN	sp|Q96L73|NSD1_HUMAN Histone-lysine N-methyltransferase, H3 lysine-36 and H4 lysine-20 specific OS=Homo sapiens OX=9606 GN=NSD1 PE=1 SV=1			2	0.5	1	8	2	1
sp|P39687|AN32A_HUMAN;tr|H0YN26|H0YN26_HUMAN;tr|H7BZ09|H7BZ09_HUMAN;sp|O95626|AN32D_HUMAN;sp|O43423|AN32C_HUMAN	sp|P39687|AN32A_HUMAN Acidic leucine-rich nuclear phosphoprotein 32 family member A OS=Homo sapiens OX=9606 GN=ANP32A PE=1 SV=1;tr|H0YN26|H0YN26_HUMAN Acidic leucine-rich nuclear phosphoprotein 32 family member A OS=Homo sapiens OX=9606 GN=ANP32A PE=1 SV=1			4	3	8	0.5	6	0.5
sp|Q99986|VRK1_HUMAN;tr|H0YJ50|H0YJ50_HUMAN;tr|H0YJJ9|H0YJJ9_HUMAN;tr|H0YJF7|H0YJF7_HUMAN	sp|Q99986|VRK1_HUMAN Serine/threonine-protein kinase VRK1 OS=Homo sapiens OX=9606 GN=VRK1 PE=1 SV=1;tr|H0YJ50|H0YJ50_HUMAN Serine/threonine-protein kinase VRK1 (Fragment) OS=Homo sapiens OX=9606 GN=VRK1 PE=1 SV=1			6	1	3	0.5	1	3
sp|Q7L014|DDX46_HUMAN;tr|A0A0C4DG89|A0A0C4DG89_HUMAN;tr|D6RJA6|D6RJA6_HUMAN;tr|H0Y9U3|H0Y9U3_HUMAN	sp|Q7L014|DDX46_HUMAN Probable ATP-dependent RNA helicase DDX46 OS=Homo sapiens OX=9606 GN=DDX46 PE=1 SV=2;tr|A0A0C4DG89|A0A0C4DG89_HUMAN Probable ATP-dependent RNA helicase DDX46 OS=Homo sapiens OX=9606 GN=DDX46 PE=1 SV=1			0.5	0.5	0.5	1	1	14
sp|Q15056|IF4H_HUMAN	sp|Q15056|IF4H_HUMAN Eukaryotic translation initiation factor 4H OS=Homo sapiens OX=9606 GN=EIF4H PE=1 SV=5			5	0.5	7	0.5	4	0.5
tr|E7ES33|E7ES33_HUMAN;tr|E7EPK1|E7EPK1_HUMAN;sp|Q16181|SEPT7_HUMAN;tr|G3V1Q4|G3V1Q4_HUMAN;tr|Q5JXL7|Q5JXL7_HUMAN;tr|A0A0U1RRM2|A0A0U1RRM2_HUMAN;tr|A0A0U1RRD1|A0A0U1RRD1_HUMAN;tr|A0A0U1RRH9|A0A0U1RRH9_HUMAN;tr|A0A0U1RRE1|A0A0U1RRE1_HUMAN	tr|E7ES33|E7ES33_HUMAN Septin-7 OS=Homo sapiens OX=9606 GN=SEPTIN7 PE=1 SV=3;tr|E7EPK1|E7EPK1_HUMAN Septin-7 OS=Homo sapiens OX=9606 GN=SEPTIN7 PE=1 SV=2;sp|Q16181|SEPT7_HUMAN Septin-7 OS=Homo sapiens OX=9606 GN=SEPTIN7 PE=1 SV=2;tr|G3V1Q4|G3V1Q4_HUMAN Sep			1	2	2	0.5	0.5	2
sp|P31942|HNRH3_HUMAN	sp|P31942|HNRH3_HUMAN Heterogeneous nuclear ribonucleoprotein H3 OS=Homo sapiens OX=9606 GN=HNRNPH3 PE=1 SV=2			5	3	7	4	4	3
sp|P38646|GRP75_HUMAN;tr|A0A3B3ITI4|A0A3B3ITI4_HUMAN;tr|D6RJI2|D6RJI2_HUMAN;tr|H0YBG6|H0YBG6_HUMAN;tr|D6RA73|D6RA73_HUMAN;tr|H0Y8S0|H0Y8S0_HUMAN	sp|P38646|GRP75_HUMAN Stress-70 protein, mitochondrial OS=Homo sapiens OX=9606 GN=HSPA9 PE=1 SV=2			15	3	22	0.5	6	12
sp|P41091|IF2G_HUMAN;sp|Q2VIR3|IF2GL_HUMAN;tr|H7BZU1|H7BZU1_HUMAN	sp|P41091|IF2G_HUMAN Eukaryotic translation initiation factor 2 subunit 3 OS=Homo sapiens OX=9606 GN=EIF2S3 PE=1 SV=3;sp|Q2VIR3|IF2GL_HUMAN Eukaryotic translation initiation factor 2 subunit 3B OS=Homo sapiens OX=9606 GN=EIF2S3B PE=2 SV=2			3	2	8	1	1	4
sp|Q14974|IMB1_HUMAN;tr|J3KTM9|J3KTM9_HUMAN;tr|J3QR48|J3QR48_HUMAN;tr|J3QKQ5|J3QKQ5_HUMAN;tr|J3QRG4|J3QRG4_HUMAN	sp|Q14974|IMB1_HUMAN Importin subunit beta-1 OS=Homo sapiens OX=9606 GN=KPNB1 PE=1 SV=2;tr|J3KTM9|J3KTM9_HUMAN Importin subunit beta-1 (Fragment) OS=Homo sapiens OX=9606 GN=KPNB1 PE=1 SV=1			11	1	6	0.5	5	2
sp|Q99615|DNJC7_HUMAN;tr|K7ESP1|K7ESP1_HUMAN;tr|K7ELJ8|K7ELJ8_HUMAN;tr|K7EPP7|K7EPP7_HUMAN;tr|K7EIH8|K7EIH8_HUMAN;tr|K7EJE9|K7EJE9_HUMAN;tr|K7EK03|K7EK03_HUMAN;tr|K7EJ24|K7EJ24_HUMAN;tr|K7EJL5|K7EJL5_HUMAN;tr|K7EN19|K7EN19_HUMAN;tr|K7EJV7|K7EJV7_HUMAN;tr|K7ER44|K7ER44_HUMAN	sp|Q99615|DNJC7_HUMAN DnaJ homolog subfamily C member 7 OS=Homo sapiens OX=9606 GN=DNAJC7 PE=1 SV=2;tr|K7ESP1|K7ESP1_HUMAN DnaJ homolog subfamily C member 7 (Fragment) OS=Homo sapiens OX=9606 GN=DNAJC7 PE=1 SV=1			1	0.5	8	0.5	0.5	0.5
sp|O14980|XPO1_HUMAN;tr|C9JKM9|C9JKM9_HUMAN;tr|C9J673|C9J673_HUMAN;tr|C9JF49|C9JF49_HUMAN;tr|C9IYM2|C9IYM2_HUMAN;tr|H7BZC5|H7BZC5_HUMAN;tr|F8WF71|F8WF71_HUMAN;tr|C9IZS4|C9IZS4_HUMAN;tr|C9JQ02|C9JQ02_HUMAN;tr|C9JV99|C9JV99_HUMAN	sp|O14980|XPO1_HUMAN Exportin-1 OS=Homo sapiens OX=9606 GN=XPO1 PE=1 SV=1			3	1	4	0.5	3	0.5
sp|P34897|GLYM_HUMAN;tr|H0YIZ0|H0YIZ0_HUMAN;tr|G3V5L0|G3V5L0_HUMAN;tr|G3V2Y4|G3V2Y4_HUMAN;tr|G3V540|G3V540_HUMAN;tr|G3V4W5|G3V4W5_HUMAN;tr|G3V241|G3V241_HUMAN;tr|G3V3Y8|G3V3Y8_HUMAN;tr|G3V4T0|G3V4T0_HUMAN;tr|G3V4X0|G3V4X0_HUMAN;tr|G3V2W0|G3V2W0_HUMAN;tr|G3V2E4|G3V2E4_HUMAN;tr|G3V2D2|G3V2D2_HUMAN;tr|G3V2Y1|G3V2Y1_HUMAN;tr|G3V3C6|G3V3C6_HUMAN;sp|P34896|GLYC_HUMAN	sp|P34897|GLYM_HUMAN Serine hydroxymethyltransferase, mitochondrial OS=Homo sapiens OX=9606 GN=SHMT2 PE=1 SV=3;tr|H0YIZ0|H0YIZ0_HUMAN Serine hydroxymethyltransferase, mitochondrial (Fragment) OS=Homo sapiens OX=9606 GN=SHMT2 PE=1 SV=1;tr|G3V5L0|G3V5L0_HUMA			2	1	10	0.5	2	1
sp|Q8IY81|SPB1_HUMAN;tr|J3KS36|J3KS36_HUMAN	sp|Q8IY81|SPB1_HUMAN pre-rRNA 2-O-ribose RNA methyltransferase FTSJ3 OS=Homo sapiens OX=9606 GN=FTSJ3 PE=1 SV=2			12	11	12	17	9	46
sp|Q9BRT6|LLPH_HUMAN	sp|Q9BRT6|LLPH_HUMAN Protein LLP homolog OS=Homo sapiens OX=9606 GN=LLPH PE=1 SV=1			1	0.5	1	6	1	1
sp|P78344|IF4G2_HUMAN;tr|D3DQV9|D3DQV9_HUMAN;tr|H0Y3P2|H0Y3P2_HUMAN;tr|H0YCH5|H0YCH5_HUMAN;tr|H0YD77|H0YD77_HUMAN;tr|E9PKF8|E9PKF8_HUMAN;tr|H0YEC5|H0YEC5_HUMAN;tr|H0YD99|H0YD99_HUMAN;tr|H0YEN8|H0YEN8_HUMAN;tr|H0YDC0|H0YDC0_HUMAN;tr|H0YCF8|H0YCF8_HUMAN;tr|H0YE22|H0YE22_HUMAN	sp|P78344|IF4G2_HUMAN Eukaryotic translation initiation factor 4 gamma 2 OS=Homo sapiens OX=9606 GN=EIF4G2 PE=1 SV=1;tr|D3DQV9|D3DQV9_HUMAN Eukaryotic translation initiation factor 4 gamma 2 (Fragment) OS=Homo sapiens OX=9606 GN=EIF4G2 PE=1 SV=1;tr|H0Y3P2|			11	4	10	7	7	2
tr|Q5QPL9|Q5QPL9_HUMAN;sp|Q9UKM9|RALY_HUMAN;tr|Q5QPM0|Q5QPM0_HUMAN;tr|Q5QPM1|Q5QPM1_HUMAN;tr|Q5QPM2|Q5QPM2_HUMAN	tr|Q5QPL9|Q5QPL9_HUMAN RNA-binding protein Raly (Fragment) OS=Homo sapiens OX=9606 GN=RALY PE=1 SV=1;sp|Q9UKM9|RALY_HUMAN RNA-binding protein Raly OS=Homo sapiens OX=9606 GN=RALY PE=1 SV=1;tr|Q5QPM0|Q5QPM0_HUMAN RNA-binding protein Raly (Fragment) OS=Homo			2	0.5	8	1	1	1
tr|C9J9K3|C9J9K3_HUMAN;sp|P08865|RSSA_HUMAN;tr|A0A0C4DG17|A0A0C4DG17_HUMAN;tr|F8WD59|F8WD59_HUMAN	tr|C9J9K3|C9J9K3_HUMAN 40S ribosomal protein SA (Fragment) OS=Homo sapiens OX=9606 GN=RPSA PE=1 SV=8;sp|P08865|RSSA_HUMAN 40S ribosomal protein SA OS=Homo sapiens OX=9606 GN=RPSA PE=1 SV=4;tr|A0A0C4DG17|A0A0C4DG17_HUMAN 40S ribosomal protein SA OS=Homo sap			4	3	12	1	3	5
sp|Q1ED39|KNOP1_HUMAN;tr|H3BPL4|H3BPL4_HUMAN;tr|H3BNU8|H3BNU8_HUMAN;tr|H3BMC9|H3BMC9_HUMAN	sp|Q1ED39|KNOP1_HUMAN Lysine-rich nucleolar protein 1 OS=Homo sapiens OX=9606 GN=KNOP1 PE=1 SV=1			0.5	1	5	4	2	30
sp|Q14692|BMS1_HUMAN	sp|Q14692|BMS1_HUMAN Ribosome biogenesis protein BMS1 homolog OS=Homo sapiens OX=9606 GN=BMS1 PE=1 SV=1			4	2	14	16	2	69
sp|Q13428|TCOF_HUMAN;tr|H0Y8Y7|H0Y8Y7_HUMAN;tr|A0A2R8Y857|A0A2R8Y857_HUMAN;tr|H0YA99|H0YA99_HUMAN;tr|A0A2R8Y4M7|A0A2R8Y4M7_HUMAN;tr|H0YAB7|H0YAB7_HUMAN	sp|Q13428|TCOF_HUMAN Treacle protein OS=Homo sapiens OX=9606 GN=TCOF1 PE=1 SV=3;tr|H0Y8Y7|H0Y8Y7_HUMAN Treacle protein OS=Homo sapiens OX=9606 GN=TCOF1 PE=1 SV=2			10	2	14	15	6	59
sp|P27824|CALX_HUMAN;tr|H0Y9Q7|H0Y9Q7_HUMAN;tr|D6RAQ8|D6RAQ8_HUMAN;tr|D6RAU8|D6RAU8_HUMAN;tr|D6RB85|D6RB85_HUMAN;tr|D6RDP7|D6RDP7_HUMAN;tr|D6RFL1|D6RFL1_HUMAN;tr|H0Y9H1|H0Y9H1_HUMAN;tr|D6RGY2|D6RGY2_HUMAN;tr|D6RHJ3|D6RHJ3_HUMAN;tr|D6RD16|D6RD16_HUMAN	sp|P27824|CALX_HUMAN Calnexin OS=Homo sapiens OX=9606 GN=CANX PE=1 SV=2;tr|H0Y9Q7|H0Y9Q7_HUMAN Calnexin (Fragment) OS=Homo sapiens OX=9606 GN=CANX PE=1 SV=1			5	2	11	0.5	3	5
tr|H7BY36|H7BY36_HUMAN	tr|H7BY36|H7BY36_HUMAN RNA-binding protein EWS (Fragment) OS=Homo sapiens OX=9606 GN=EWSR1 PE=1 SV=1			5	2	7	11	4	7
sp|P46013|KI67_HUMAN	sp|P46013|KI67_HUMAN Proliferation marker protein Ki-67 OS=Homo sapiens OX=9606 GN=MKI67 PE=1 SV=2			58	50	187	196	47	570
sp|P24534|EF1B_HUMAN;tr|F8WF65|F8WF65_HUMAN;tr|F2Z2G2|F2Z2G2_HUMAN;tr|C9JZW3|C9JZW3_HUMAN	sp|P24534|EF1B_HUMAN Elongation factor 1-beta OS=Homo sapiens OX=9606 GN=EEF1B2 PE=1 SV=3			1	0.5	3	0.5	1	0.5
sp|Q9NTK5|OLA1_HUMAN;tr|J3KQ32|J3KQ32_HUMAN;tr|C9JCJ9|C9JCJ9_HUMAN;tr|C9JTK6|C9JTK6_HUMAN	sp|Q9NTK5|OLA1_HUMAN Obg-like ATPase 1 OS=Homo sapiens OX=9606 GN=OLA1 PE=1 SV=2;tr|J3KQ32|J3KQ32_HUMAN Obg-like ATPase 1 OS=Homo sapiens OX=9606 GN=OLA1 PE=1 SV=1			1	0.5	3	0.5	1	0.5
sp|Q13155|AIMP2_HUMAN;tr|A8MU58|A8MU58_HUMAN	sp|Q13155|AIMP2_HUMAN Aminoacyl tRNA synthase complex-interacting multifunctional protein 2 OS=Homo sapiens OX=9606 GN=AIMP2 PE=1 SV=2;tr|A8MU58|A8MU58_HUMAN Aminoacyl tRNA synthase complex-interacting multifunctional protein 2 OS=Homo sapiens OX=9606 GN=A			1	0.5	3	0.5	1	0.5
sp|P58546|MTPN_HUMAN;tr|C9JL85|C9JL85_HUMAN	sp|P58546|MTPN_HUMAN Myotrophin OS=Homo sapiens OX=9606 GN=MTPN PE=1 SV=2			1	0.5	3	0.5	1	0.5
sp|P01036|CYTS_HUMAN;sp|P01037|CYTN_HUMAN;sp|P09228|CYTT_HUMAN	sp|P01036|CYTS_HUMAN Cystatin-S OS=Homo sapiens OX=9606 GN=CST4 PE=1 SV=3;sp|P01037|CYTN_HUMAN Cystatin-SN OS=Homo sapiens OX=9606 GN=CST1 PE=1 SV=3			1	3	0.5	0.5	1	0.5
sp|P61160|ARP2_HUMAN;tr|A0A1B0GWD0|A0A1B0GWD0_HUMAN;tr|A0A1B0GWH0|A0A1B0GWH0_HUMAN;tr|F5H6T1|F5H6T1_HUMAN	sp|P61160|ARP2_HUMAN Actin-related protein 2 OS=Homo sapiens OX=9606 GN=ACTR2 PE=1 SV=1			1	0.5	3	0.5	0.5	1
sp|Q9H773|DCTP1_HUMAN;tr|H3BPN2|H3BPN2_HUMAN;tr|H3BSA6|H3BSA6_HUMAN	sp|Q9H773|DCTP1_HUMAN dCTP pyrophosphatase 1 OS=Homo sapiens OX=9606 GN=DCTPP1 PE=1 SV=1			3	0.5	1	1	0.5	0.5
sp|Q15155|NOMO1_HUMAN;sp|P69849|NOMO3_HUMAN;tr|J3KN36|J3KN36_HUMAN;tr|A0A0G2JN29|A0A0G2JN29_HUMAN;tr|A0A087X117|A0A087X117_HUMAN;sp|Q5JPE7|NOMO2_HUMAN;tr|A0A0G2JP90|A0A0G2JP90_HUMAN;tr|A0A087WW46|A0A087WW46_HUMAN	sp|Q15155|NOMO1_HUMAN Nodal modulator 1 OS=Homo sapiens OX=9606 GN=NOMO1 PE=1 SV=5;sp|P69849|NOMO3_HUMAN Nodal modulator 3 OS=Homo sapiens OX=9606 GN=NOMO3 PE=3 SV=2;tr|J3KN36|J3KN36_HUMAN Nodal modulator 3 OS=Homo sapiens OX=9606 GN=NOMO3 PE=1 SV=1;tr|A0A			1	0.5	3	0.5	0.5	1
sp|Q9NVS2|RT18A_HUMAN;tr|Q5QPA5|Q5QPA5_HUMAN	sp|Q9NVS2|RT18A_HUMAN 39S ribosomal protein S18a, mitochondrial OS=Homo sapiens OX=9606 GN=MRPS18A PE=1 SV=1;tr|Q5QPA5|Q5QPA5_HUMAN 39S ribosomal protein S18a, mitochondrial (Fragment) OS=Homo sapiens OX=9606 GN=MRPS18A PE=1 SV=9			0.5	0.5	1	3	1	0.5
sp|Q96A33|CCD47_HUMAN;tr|A0A087WYW6|A0A087WYW6_HUMAN	sp|Q96A33|CCD47_HUMAN Coiled-coil domain-containing protein 47 OS=Homo sapiens OX=9606 GN=CCDC47 PE=1 SV=1;tr|A0A087WYW6|A0A087WYW6_HUMAN Coiled-coil domain-containing protein 47 OS=Homo sapiens OX=9606 GN=CCDC47 PE=1 SV=1			1	0.5	0.5	0.5	3	1
sp|Q6P1L8|RM14_HUMAN	sp|Q6P1L8|RM14_HUMAN 39S ribosomal protein L14, mitochondrial OS=Homo sapiens OX=9606 GN=MRPL14 PE=1 SV=1			0.5	0.5	1	3	1	0.5
tr|Q5T0D2|Q5T0D2_HUMAN;sp|P30085|KCY_HUMAN;tr|A0A494BXC7|A0A494BXC7_HUMAN	tr|Q5T0D2|Q5T0D2_HUMAN UMP-CMP kinase OS=Homo sapiens OX=9606 GN=CMPK1 PE=1 SV=1;sp|P30085|KCY_HUMAN UMP-CMP kinase OS=Homo sapiens OX=9606 GN=CMPK1 PE=1 SV=3			0.5	0.5	1	0.5	3	1
sp|P49207|RL34_HUMAN	sp|P49207|RL34_HUMAN 60S ribosomal protein L34 OS=Homo sapiens OX=9606 GN=RPL34 PE=1 SV=3			3	3	6	5	4	8
sp|Q16851|UGPA_HUMAN;tr|C9J6Q0|C9J6Q0_HUMAN;tr|C9JWG0|C9JWG0_HUMAN;tr|C9JVG3|C9JVG3_HUMAN;tr|C9JQU9|C9JQU9_HUMAN;tr|C9JNZ1|C9JNZ1_HUMAN;tr|A0A087WYS1|A0A087WYS1_HUMAN;tr|E7EUC7|E7EUC7_HUMAN	sp|Q16851|UGPA_HUMAN UTP--glucose-1-phosphate uridylyltransferase OS=Homo sapiens OX=9606 GN=UGP2 PE=1 SV=5;tr|C9J6Q0|C9J6Q0_HUMAN UTP--glucose-1-phosphate uridylyltransferase (Fragment) OS=Homo sapiens OX=9606 GN=UGP2 PE=1 SV=1;tr|C9JWG0|C9JWG0_HUMAN UTP-			0.5	0.5	1	0.5	1	3
tr|E9PFK5|E9PFK5_HUMAN;sp|P78316|NOP14_HUMAN	tr|E9PFK5|E9PFK5_HUMAN Nucleolar protein 14 OS=Homo sapiens OX=9606 GN=NOP14 PE=1 SV=1;sp|P78316|NOP14_HUMAN Nucleolar protein 14 OS=Homo sapiens OX=9606 GN=NOP14 PE=1 SV=3			0.5	0.5	1	0.5	1	3
sp|Q9BWE0|REPI1_HUMAN;tr|C9JZE3|C9JZE3_HUMAN;tr|C9JYJ8|C9JYJ8_HUMAN;tr|E7EVL6|E7EVL6_HUMAN	sp|Q9BWE0|REPI1_HUMAN Replication initiator 1 OS=Homo sapiens OX=9606 GN=REPIN1 PE=1 SV=1;tr|C9JZE3|C9JZE3_HUMAN Replication initiator 1 (Fragment) OS=Homo sapiens OX=9606 GN=REPIN1 PE=1 SV=1;tr|C9JYJ8|C9JYJ8_HUMAN Replication initiator 1 (Fragment) OS=Hom			0.5	0.5	0.5	1	0.5	12
tr|F8WAJ0|F8WAJ0_HUMAN	tr|F8WAJ0|F8WAJ0_HUMAN RNA helicase OS=Homo sapiens OX=9606 GN=DDX31 PE=1 SV=2			0.5	1	2	27	0.5	3
sp|P12004|PCNA_HUMAN	sp|P12004|PCNA_HUMAN Proliferating cell nuclear antigen OS=Homo sapiens OX=9606 GN=PCNA PE=1 SV=1			5	2	18	0.5	6	2
sp|P04406|G3P_HUMAN	sp|P04406|G3P_HUMAN Glyceraldehyde-3-phosphate dehydrogenase OS=Homo sapiens OX=9606 GN=GAPDH PE=1 SV=3			21	18	51	9	18	26
sp|Q16763|UBE2S_HUMAN;tr|K7EPJ1|K7EPJ1_HUMAN;tr|K7EM75|K7EM75_HUMAN	sp|Q16763|UBE2S_HUMAN Ubiquitin-conjugating enzyme E2 S OS=Homo sapiens OX=9606 GN=UBE2S PE=1 SV=2;tr|K7EPJ1|K7EPJ1_HUMAN Ubiquitin-conjugating enzyme E2 S (Fragment) OS=Homo sapiens OX=9606 GN=UBE2S PE=1 SV=1			1	0.5	2	0.5	1	0.5
sp|Q99798|ACON_HUMAN;tr|A2A274|A2A274_HUMAN	sp|Q99798|ACON_HUMAN Aconitate hydratase, mitochondrial OS=Homo sapiens OX=9606 GN=ACO2 PE=1 SV=2;tr|A2A274|A2A274_HUMAN Aconitate hydratase, mitochondrial OS=Homo sapiens OX=9606 GN=ACO2 PE=1 SV=1			1	0.5	2	0.5	1	0.5
sp|Q8N8S7|ENAH_HUMAN;tr|A0A0U1RRM6|A0A0U1RRM6_HUMAN;tr|A0A075B6E5|A0A075B6E5_HUMAN;tr|A0A0U1RQP7|A0A0U1RQP7_HUMAN	sp|Q8N8S7|ENAH_HUMAN Protein enabled homolog OS=Homo sapiens OX=9606 GN=ENAH PE=1 SV=2;tr|A0A0U1RRM6|A0A0U1RRM6_HUMAN Protein enabled homolog OS=Homo sapiens OX=9606 GN=ENAH PE=1 SV=1			1	0.5	2	0.5	1	0.5
tr|K4DI93|K4DI93_HUMAN;sp|Q13620|CUL4B_HUMAN	tr|K4DI93|K4DI93_HUMAN Cullin 4B, isoform CRA_e OS=Homo sapiens OX=9606 GN=CUL4B PE=1 SV=1;sp|Q13620|CUL4B_HUMAN Cullin-4B OS=Homo sapiens OX=9606 GN=CUL4B PE=1 SV=4			2	0.5	1	0.5	1	0.5
sp|P01834|IGKC_HUMAN	sp|P01834|IGKC_HUMAN Immunoglobulin kappa constant OS=Homo sapiens OX=9606 GN=IGKC PE=1 SV=2			0.5	2	1	0.5	0.5	1
tr|E9PK52|E9PK52_HUMAN;tr|E9PHY5|E9PHY5_HUMAN;sp|O43491|E41L2_HUMAN;tr|E9PII3|E9PII3_HUMAN;tr|A0A2R8Y5B3|A0A2R8Y5B3_HUMAN;tr|E9PQD2|E9PQD2_HUMAN;tr|E9PJP4|E9PJP4_HUMAN;tr|E9PQN0|E9PQN0_HUMAN;tr|E9PRG1|E9PRG1_HUMAN;tr|E9PIG0|E9PIG0_HUMAN;tr|E9PMG5|E9PMG5_HUMAN;tr|E9PMV8|E9PMV8_HUMAN;tr|H0Y5B0|H0Y5B0_HUMAN;tr|Q6R5J7|Q6R5J7_HUMAN	tr|E9PK52|E9PK52_HUMAN Band 4.1-like protein 2 OS=Homo sapiens OX=9606 GN=EPB41L2 PE=1 SV=1;tr|E9PHY5|E9PHY5_HUMAN Band 4.1-like protein 2 OS=Homo sapiens OX=9606 GN=EPB41L2 PE=1 SV=1;sp|O43491|E41L2_HUMAN Band 4.1-like protein 2 OS=Homo sapiens OX=9606 GN			2	0.5	1	0.5	0.5	1
tr|K7EKP8|K7EKP8_HUMAN;sp|O00154|BACH_HUMAN	tr|K7EKP8|K7EKP8_HUMAN Cytosolic acyl coenzyme A thioester hydrolase (Fragment) OS=Homo sapiens OX=9606 GN=ACOT7 PE=1 SV=8;sp|O00154|BACH_HUMAN Cytosolic acyl coenzyme A thioester hydrolase OS=Homo sapiens OX=9606 GN=ACOT7 PE=1 SV=3			2	0.5	1	0.5	0.5	1
sp|Q9Y3T9|NOC2L_HUMAN	sp|Q9Y3T9|NOC2L_HUMAN Nucleolar complex protein 2 homolog OS=Homo sapiens OX=9606 GN=NOC2L PE=1 SV=4			2	0.5	1	0.5	0.5	1
tr|C9JAW5|C9JAW5_HUMAN;sp|Q9Y241|HIG1A_HUMAN;tr|C9JNU6|C9JNU6_HUMAN	tr|C9JAW5|C9JAW5_HUMAN HIG1 domain-containing protein OS=Homo sapiens OX=9606 PE=4 SV=1;sp|Q9Y241|HIG1A_HUMAN HIG1 domain family member 1A, mitochondrial OS=Homo sapiens OX=9606 GN=HIGD1A PE=1 SV=1;tr|C9JNU6|C9JNU6_HUMAN HIG1 domain family member 1A, mitoc			2	0.5	1	0.5	0.5	1
tr|A0A2R8Y5T7|A0A2R8Y5T7_HUMAN;tr|A0A2R8Y430|A0A2R8Y430_HUMAN;sp|P48637|GSHB_HUMAN;tr|A0A2R8Y7I7|A0A2R8Y7I7_HUMAN;tr|A0A2R8Y6Q7|A0A2R8Y6Q7_HUMAN	tr|A0A2R8Y5T7|A0A2R8Y5T7_HUMAN Glutathione synthetase (Fragment) OS=Homo sapiens OX=9606 GN=GSS PE=1 SV=1;tr|A0A2R8Y430|A0A2R8Y430_HUMAN Glutathione synthetase OS=Homo sapiens OX=9606 GN=GSS PE=1 SV=1;sp|P48637|GSHB_HUMAN Glutathione synthetase OS=Homo sap			1	2	0.5	1	0.5	0.5
sp|Q58FF6|H90B4_HUMAN	sp|Q58FF6|H90B4_HUMAN Putative heat shock protein HSP 90-beta 4 OS=Homo sapiens OX=9606 GN=HSP90AB4P PE=5 SV=1			0.5	1	2	0.5	1	0.5
sp|P16104|H2AX_HUMAN;sp|Q96QV6|H2A1A_HUMAN;tr|A0A3B3IS11|A0A3B3IS11_HUMAN;sp|Q8IUE6|H2A2B_HUMAN;REV__tr|H0Y672|H0Y672_HUMAN;REV__tr|E7EQ67|E7EQ67_HUMAN;REV__tr|H7BY63|H7BY63_HUMAN;REV__tr|H0YBA5|H0YBA5_HUMAN;REV__tr|A0A087X2A7|A0A087X2A7_HUMAN;REV__sp|Q8NB25|F184A_HUMAN	sp|P16104|H2AX_HUMAN Histone H2AX OS=Homo sapiens OX=9606 GN=H2AFX PE=1 SV=2;sp|Q96QV6|H2A1A_HUMAN Histone H2A type 1-A OS=Homo sapiens OX=9606 GN=HIST1H2AA PE=1 SV=3;tr|A0A3B3IS11|A0A3B3IS11_HUMAN Histone H2A OS=Homo sapiens OX=9606 PE=3 SV=1			1	0.5	2	0.5	0.5	1
sp|Q9BX40|LS14B_HUMAN;tr|Q5TBP9|Q5TBP9_HUMAN;tr|Q5TBQ0|Q5TBQ0_HUMAN;tr|A0A0C4DFV2|A0A0C4DFV2_HUMAN;tr|Q5TBQ1|Q5TBQ1_HUMAN	sp|Q9BX40|LS14B_HUMAN Protein LSM14 homolog B OS=Homo sapiens OX=9606 GN=LSM14B PE=1 SV=1;tr|Q5TBP9|Q5TBP9_HUMAN Protein LSM14 homolog B (Fragment) OS=Homo sapiens OX=9606 GN=LSM14B PE=1 SV=1;tr|Q5TBQ0|Q5TBQ0_HUMAN Protein LSM14 homolog B (Fragment) OS=Hom			1	0.5	2	0.5	0.5	1
sp|Q53GQ0|DHB12_HUMAN;tr|E9PI21|E9PI21_HUMAN;tr|A0A1B0GVY6|A0A1B0GVY6_HUMAN;tr|A0A1B0GV93|A0A1B0GV93_HUMAN	sp|Q53GQ0|DHB12_HUMAN Very-long-chain 3-oxoacyl-CoA reductase OS=Homo sapiens OX=9606 GN=HSD17B12 PE=1 SV=2;tr|E9PI21|E9PI21_HUMAN Very-long-chain 3-oxoacyl-CoA reductase (Fragment) OS=Homo sapiens OX=9606 GN=HSD17B12 PE=1 SV=1;tr|A0A1B0GVY6|A0A1B0GVY6_HUM			1	0.5	2	0.5	0.5	1
sp|Q9H0W5|CCDC8_HUMAN	sp|Q9H0W5|CCDC8_HUMAN Coiled-coil domain-containing protein 8 OS=Homo sapiens OX=9606 GN=CCDC8 PE=1 SV=2			1	0.5	2	0.5	0.5	1
sp|P63167|DYL1_HUMAN;tr|F8VXL2|F8VXL2_HUMAN;tr|F8VRV5|F8VRV5_HUMAN;tr|F8VXI7|F8VXI7_HUMAN;sp|Q96FJ2|DYL2_HUMAN	sp|P63167|DYL1_HUMAN Dynein light chain 1, cytoplasmic OS=Homo sapiens OX=9606 GN=DYNLL1 PE=1 SV=1;tr|F8VXL2|F8VXL2_HUMAN Dynein light chain OS=Homo sapiens OX=9606 GN=DYNLL1 PE=1 SV=1;tr|F8VRV5|F8VRV5_HUMAN Dynein light chain OS=Homo sapiens OX=9606 GN=DY			1	0.5	2	0.5	0.5	1
sp|Q9Y3B7|RM11_HUMAN;tr|E9PQB6|E9PQB6_HUMAN;tr|H0YCD5|H0YCD5_HUMAN	sp|Q9Y3B7|RM11_HUMAN 39S ribosomal protein L11, mitochondrial OS=Homo sapiens OX=9606 GN=MRPL11 PE=1 SV=1;tr|E9PQB6|E9PQB6_HUMAN 39S ribosomal protein L11, mitochondrial OS=Homo sapiens OX=9606 GN=MRPL11 PE=1 SV=1			1	0.5	2	0.5	0.5	1
tr|E7ENQ1|E7ENQ1_HUMAN;tr|G3XAA2|G3XAA2_HUMAN;tr|H7C360|H7C360_HUMAN;tr|G5E948|G5E948_HUMAN;sp|O95819|M4K4_HUMAN;tr|E7EN19|E7EN19_HUMAN;tr|A0A0D9SEY1|A0A0D9SEY1_HUMAN;tr|C9J338|C9J338_HUMAN;tr|I3L2I2|I3L2I2_HUMAN;tr|C9J840|C9J840_HUMAN;tr|E7EX83|E7EX83_HUMAN;tr|A0A0D9SG62|A0A0D9SG62_HUMAN;tr|H7C0P6|H7C0P6_HUMAN;sp|Q8N4C8|MINK1_HUMAN;sp|Q9UKE5|TNIK_HUMAN	tr|E7ENQ1|E7ENQ1_HUMAN Mitogen-activated protein kinase kinase kinase kinase 4 OS=Homo sapiens OX=9606 GN=MAP4K4 PE=1 SV=1;tr|G3XAA2|G3XAA2_HUMAN Mitogen-activated protein kinase kinase kinase kinase 4 OS=Homo sapiens OX=9606 GN=MAP4K4 PE=1 SV=2;tr|H7C360|			1	0.5	2	0.5	0.5	1
sp|Q07065|CKAP4_HUMAN	sp|Q07065|CKAP4_HUMAN Cytoskeleton-associated protein 4 OS=Homo sapiens OX=9606 GN=CKAP4 PE=1 SV=2			0.5	0.5	1	1	2	0.5
tr|H3BV04|H3BV04_HUMAN;tr|H3BN93|H3BN93_HUMAN;tr|H3BUB6|H3BUB6_HUMAN;tr|H3BPL9|H3BPL9_HUMAN;sp|O15127|SCAM2_HUMAN	tr|H3BV04|H3BV04_HUMAN Secretory carrier-associated membrane protein (Fragment) OS=Homo sapiens OX=9606 GN=SCAMP2 PE=1 SV=1;tr|H3BN93|H3BN93_HUMAN Secretory carrier-associated membrane protein OS=Homo sapiens OX=9606 GN=SCAMP2 PE=1 SV=1;tr|H3BUB6|H3BUB6_HU			1	0.5	0.5	0.5	2	1
sp|Q06203|PUR1_HUMAN;tr|D6RE15|D6RE15_HUMAN;tr|D6RCC8|D6RCC8_HUMAN	sp|Q06203|PUR1_HUMAN Amidophosphoribosyltransferase OS=Homo sapiens OX=9606 GN=PPAT PE=1 SV=1			0.5	0.5	1	0.5	2	1
sp|Q8NCN4|RN169_HUMAN;tr|H0YEQ1|H0YEQ1_HUMAN	sp|Q8NCN4|RN169_HUMAN E3 ubiquitin-protein ligase RNF169 OS=Homo sapiens OX=9606 GN=RNF169 PE=1 SV=2			0.5	0.5	1	2	0.5	1
sp|P60602|ROMO1_HUMAN	sp|P60602|ROMO1_HUMAN Reactive oxygen species modulator 1 OS=Homo sapiens OX=9606 GN=ROMO1 PE=1 SV=1			0.5	0.5	1	0.5	2	1
tr|G3V4Z4|G3V4Z4_HUMAN;sp|Q02252|MMSA_HUMAN	tr|G3V4Z4|G3V4Z4_HUMAN Methylmalonate-semialdehyde dehydrogenase [acylating], mitochondrial OS=Homo sapiens OX=9606 GN=ALDH6A1 PE=1 SV=1;sp|Q02252|MMSA_HUMAN Methylmalonate-semialdehyde dehydrogenase [acylating], mitochondrial OS=Homo sapiens OX=9606 GN=AL			0.5	1	0.5	2	1	0.5
tr|B1AL79|B1AL79_HUMAN;sp|Q16513|PKN2_HUMAN	tr|B1AL79|B1AL79_HUMAN Protein kinase N2, isoform CRA_b OS=Homo sapiens OX=9606 GN=PKN2 PE=1 SV=1;sp|Q16513|PKN2_HUMAN Serine/threonine-protein kinase N2 OS=Homo sapiens OX=9606 GN=PKN2 PE=1 SV=1			0.5	0.5	1	0.5	1	2
sp|P00374|DYR_HUMAN	sp|P00374|DYR_HUMAN Dihydrofolate reductase OS=Homo sapiens OX=9606 GN=DHFR PE=1 SV=2			0.5	0.5	1	0.5	1	2
sp|Q9NV31|IMP3_HUMAN	sp|Q9NV31|IMP3_HUMAN U3 small nucleolar ribonucleoprotein protein IMP3 OS=Homo sapiens OX=9606 GN=IMP3 PE=1 SV=1			0.5	0.5	1	0.5	1	2
sp|P08574|CY1_HUMAN	sp|P08574|CY1_HUMAN Cytochrome c1, heme protein, mitochondrial OS=Homo sapiens OX=9606 GN=CYC1 PE=1 SV=3			0.5	0.5	1	0.5	1	2
sp|Q8IWC1|MA7D3_HUMAN;tr|A0A0A0MRP0|A0A0A0MRP0_HUMAN	sp|Q8IWC1|MA7D3_HUMAN MAP7 domain-containing protein 3 OS=Homo sapiens OX=9606 GN=MAP7D3 PE=1 SV=2;tr|A0A0A0MRP0|A0A0A0MRP0_HUMAN MAP7 domain-containing protein 3 (Fragment) OS=Homo sapiens OX=9606 GN=MAP7D3 PE=1 SV=1			0.5	0.5	1	1	0.5	2
tr|J3KT86|J3KT86_HUMAN;sp|Q96GD4|AURKB_HUMAN;tr|J3KRJ2|J3KRJ2_HUMAN;tr|B4DXA6|B4DXA6_HUMAN;tr|J3QR41|J3QR41_HUMAN;tr|J3KTD6|J3KTD6_HUMAN;tr|J3QLN8|J3QLN8_HUMAN;tr|A0A0A0MSY3|A0A0A0MSY3_HUMAN;tr|Q5Y191|Q5Y191_HUMAN;sp|Q9UQB9|AURKC_HUMAN	tr|J3KT86|J3KT86_HUMAN Aurora kinase B (Fragment) OS=Homo sapiens OX=9606 GN=AURKB PE=1 SV=1;sp|Q96GD4|AURKB_HUMAN Aurora kinase B OS=Homo sapiens OX=9606 GN=AURKB PE=1 SV=3;tr|J3KRJ2|J3KRJ2_HUMAN Aurora kinase B (Fragment) OS=Homo sapiens OX=9606 GN=AURKB			1	0.5	0.5	2	1	0.5
sp|Q9UBU9|NXF1_HUMAN;tr|E9PIN3|E9PIN3_HUMAN;tr|B4E227|B4E227_HUMAN;tr|E9PQA4|E9PQA4_HUMAN;tr|E9PLA7|E9PLA7_HUMAN;tr|H0YDU0|H0YDU0_HUMAN	sp|Q9UBU9|NXF1_HUMAN Nuclear RNA export factor 1 OS=Homo sapiens OX=9606 GN=NXF1 PE=1 SV=1;tr|E9PIN3|E9PIN3_HUMAN Nuclear RNA export factor 1 (Fragment) OS=Homo sapiens OX=9606 GN=NXF1 PE=1 SV=1;tr|B4E227|B4E227_HUMAN cDNA FLJ61053, highly similar to Nucle			3	0.5	8	0.5	0.5	3
sp|P31946|1433B_HUMAN;tr|Q4VY20|Q4VY20_HUMAN;tr|Q4VY19|Q4VY19_HUMAN;tr|A0A0J9YWE8|A0A0J9YWE8_HUMAN;tr|A0A0J9YWZ2|A0A0J9YWZ2_HUMAN	sp|P31946|1433B_HUMAN 14-3-3 protein beta/alpha OS=Homo sapiens OX=9606 GN=YWHAB PE=1 SV=3;tr|Q4VY20|Q4VY20_HUMAN 14-3-3 protein beta/alpha (Fragment) OS=Homo sapiens OX=9606 GN=YWHAB PE=1 SV=1;tr|Q4VY19|Q4VY19_HUMAN 14-3-3 protein beta/alpha (Fragment) OS			5	2	9	0.5	6	1
sp|Q9BRU9|UTP23_HUMAN;tr|G3XAM4|G3XAM4_HUMAN;tr|E5RGP0|E5RGP0_HUMAN;tr|E5RH13|E5RH13_HUMAN;tr|E5RIC4|E5RIC4_HUMAN	sp|Q9BRU9|UTP23_HUMAN rRNA-processing protein UTP23 homolog OS=Homo sapiens OX=9606 GN=UTP23 PE=1 SV=2;tr|G3XAM4|G3XAM4_HUMAN Chromosome 8 open reading frame 53, isoform CRA_c OS=Homo sapiens OX=9606 GN=UTP23 PE=1 SV=1;tr|E5RGP0|E5RGP0_HUMAN rRNA-processin			0.5	1	4	1	0.5	0.5
sp|Q96S44|PRPK_HUMAN;tr|Q5JZ02|Q5JZ02_HUMAN	sp|Q96S44|PRPK_HUMAN EKC/KEOPS complex subunit TP53RK OS=Homo sapiens OX=9606 GN=TP53RK PE=1 SV=2;tr|Q5JZ02|Q5JZ02_HUMAN EKC/KEOPS complex subunit TP53RK OS=Homo sapiens OX=9606 GN=TP53RK PE=1 SV=1			4	0.5	1	0.5	1	0.5
sp|Q9HC35|EMAL4_HUMAN;tr|B5MBZ0|B5MBZ0_HUMAN	sp|Q9HC35|EMAL4_HUMAN Echinoderm microtubule-associated protein-like 4 OS=Homo sapiens OX=9606 GN=EML4 PE=1 SV=3;tr|B5MBZ0|B5MBZ0_HUMAN Echinoderm microtubule-associated protein-like 4 OS=Homo sapiens OX=9606 GN=EML4 PE=1 SV=3			4	0.5	1	0.5	1	0.5
tr|D6RIY6|D6RIY6_HUMAN;sp|Q06265|EXOS9_HUMAN;tr|D6R905|D6R905_HUMAN;tr|D6RAP4|D6RAP4_HUMAN;tr|D6RA17|D6RA17_HUMAN;tr|H0Y9L5|H0Y9L5_HUMAN	tr|D6RIY6|D6RIY6_HUMAN Exosome complex component RRP45 OS=Homo sapiens OX=9606 GN=EXOSC9 PE=1 SV=1;sp|Q06265|EXOS9_HUMAN Exosome complex component RRP45 OS=Homo sapiens OX=9606 GN=EXOSC9 PE=1 SV=3;tr|D6R905|D6R905_HUMAN Exosome complex component RRP45 (Fra			1	0.5	4	0.5	0.5	1
sp|P42357|HUTH_HUMAN;tr|F8W0V1|F8W0V1_HUMAN;tr|F8VNX0|F8VNX0_HUMAN	sp|P42357|HUTH_HUMAN Histidine ammonia-lyase OS=Homo sapiens OX=9606 GN=HAL PE=1 SV=1			1	4	0.5	0.5	1	0.5
sp|P00387|NB5R3_HUMAN;tr|B1AHF3|B1AHF3_HUMAN	sp|P00387|NB5R3_HUMAN NADH-cytochrome b5 reductase 3 OS=Homo sapiens OX=9606 GN=CYB5R3 PE=1 SV=3;tr|B1AHF3|B1AHF3_HUMAN NADH-cytochrome b5 reductase 3 (Fragment) OS=Homo sapiens OX=9606 GN=CYB5R3 PE=1 SV=1			1	0.5	4	0.5	0.5	1
sp|Q7Z478|DHX29_HUMAN;tr|A0A087WYN9|A0A087WYN9_HUMAN	sp|Q7Z478|DHX29_HUMAN ATP-dependent RNA helicase DHX29 OS=Homo sapiens OX=9606 GN=DHX29 PE=1 SV=2;tr|A0A087WYN9|A0A087WYN9_HUMAN ATP-dependent RNA helicase DHX29 OS=Homo sapiens OX=9606 GN=DHX29 PE=1 SV=1			1	0.5	4	0.5	0.5	1
sp|P09972|ALDOC_HUMAN;tr|K7EKH5|K7EKH5_HUMAN;tr|C9J8F3|C9J8F3_HUMAN;tr|J3KSV6|J3KSV6_HUMAN;tr|J3QKP5|J3QKP5_HUMAN;tr|A8MVZ9|A8MVZ9_HUMAN	sp|P09972|ALDOC_HUMAN Fructose-bisphosphate aldolase C OS=Homo sapiens OX=9606 GN=ALDOC PE=1 SV=2;tr|K7EKH5|K7EKH5_HUMAN Fructose-bisphosphate aldolase C (Fragment) OS=Homo sapiens OX=9606 GN=ALDOC PE=1 SV=1;tr|C9J8F3|C9J8F3_HUMAN Fructose-bisphosphate ald			5	2	5	0.5	5	1
sp|Q9Y3U8|RL36_HUMAN;tr|J3QSB5|J3QSB5_HUMAN;tr|J3KTD3|J3KTD3_HUMAN	sp|Q9Y3U8|RL36_HUMAN 60S ribosomal protein L36 OS=Homo sapiens OX=9606 GN=RPL36 PE=1 SV=3;tr|J3QSB5|J3QSB5_HUMAN 60S ribosomal protein L36 OS=Homo sapiens OX=9606 GN=RPL36 PE=1 SV=1			1	3	5	2	5	12
sp|P61313|RL15_HUMAN;tr|E7EQV9|E7EQV9_HUMAN;tr|A0A2R8YEM3|A0A2R8YEM3_HUMAN;tr|E7ENU7|E7ENU7_HUMAN;tr|E7EX53|E7EX53_HUMAN;tr|A0A2R8Y738|A0A2R8Y738_HUMAN;tr|E7ERA2|E7ERA2_HUMAN	sp|P61313|RL15_HUMAN 60S ribosomal protein L15 OS=Homo sapiens OX=9606 GN=RPL15 PE=1 SV=2;tr|E7EQV9|E7EQV9_HUMAN Ribosomal protein L15 (Fragment) OS=Homo sapiens OX=9606 GN=RPL15 PE=1 SV=1;tr|A0A2R8YEM3|A0A2R8YEM3_HUMAN Ribosomal protein L15 (Fragment) OS=			8	7	14	16	6	29
tr|A6NKB8|A6NKB8_HUMAN;sp|Q9H4A4|AMPB_HUMAN;tr|A0A087WUS4|A0A087WUS4_HUMAN;tr|A0A087WU27|A0A087WU27_HUMAN	tr|A6NKB8|A6NKB8_HUMAN Aminopeptidase B OS=Homo sapiens OX=9606 GN=RNPEP PE=1 SV=1;sp|Q9H4A4|AMPB_HUMAN Aminopeptidase B OS=Homo sapiens OX=9606 GN=RNPEP PE=1 SV=2;tr|A0A087WUS4|A0A087WUS4_HUMAN Aminopeptidase B (Fragment) OS=Homo sapiens OX=9606 GN=RNPEP			1	0.5	5	0.5	1	0.5
sp|P35998|PRS7_HUMAN;tr|C9JLS9|C9JLS9_HUMAN	sp|P35998|PRS7_HUMAN 26S proteasome regulatory subunit 7 OS=Homo sapiens OX=9606 GN=PSMC2 PE=1 SV=3			1	0.5	5	0.5	1	0.5
sp|P14314|GLU2B_HUMAN;tr|K7ELL7|K7ELL7_HUMAN;tr|K7EKX1|K7EKX1_HUMAN;tr|K7EJ70|K7EJ70_HUMAN;tr|K7EPW7|K7EPW7_HUMAN;tr|A0A0C4DGP4|A0A0C4DGP4_HUMAN	sp|P14314|GLU2B_HUMAN Glucosidase 2 subunit beta OS=Homo sapiens OX=9606 GN=PRKCSH PE=1 SV=2;tr|K7ELL7|K7ELL7_HUMAN Glucosidase 2 subunit beta OS=Homo sapiens OX=9606 GN=PRKCSH PE=1 SV=1			5	0.5	1	0.5	1	0.5
sp|P61224|RAP1B_HUMAN;sp|A6NIZ1|RP1BL_HUMAN;sp|P62834|RAP1A_HUMAN;tr|F5H7Y6|F5H7Y6_HUMAN;tr|E7ESV4|E7ESV4_HUMAN;tr|F5GX62|F5GX62_HUMAN;tr|F5H6R7|F5H6R7_HUMAN;tr|F5GYB5|F5GYB5_HUMAN;tr|A0A075B6Q0|A0A075B6Q0_HUMAN;tr|F5H004|F5H004_HUMAN;tr|F5GZG1|F5GZG1_HUMAN;tr|F5H4H0|F5H4H0_HUMAN;tr|B7ZB78|B7ZB78_HUMAN;tr|F5H823|F5H823_HUMAN;tr|F5H500|F5H500_HUMAN;tr|F5H0B7|F5H0B7_HUMAN;tr|F5H491|F5H491_HUMAN;tr|…	sp|P61224|RAP1B_HUMAN Ras-related protein Rap-1b OS=Homo sapiens OX=9606 GN=RAP1B PE=1 SV=1;sp|A6NIZ1|RP1BL_HUMAN Ras-related protein Rap-1b-like protein OS=Homo sapiens OX=9606 PE=2 SV=1;sp|P62834|RAP1A_HUMAN Ras-related protein Rap-1A OS=Homo sapiens OX=			1	0.5	5	0.5	0.5	1
sp|P33176|KINH_HUMAN;tr|A0A0G2JMZ6|A0A0G2JMZ6_HUMAN;tr|J3KNA1|J3KNA1_HUMAN;sp|O60282|KIF5C_HUMAN;sp|Q12840|KIF5A_HUMAN;tr|C9JWB9|C9JWB9_HUMAN	sp|P33176|KINH_HUMAN Kinesin-1 heavy chain OS=Homo sapiens OX=9606 GN=KIF5B PE=1 SV=1;tr|A0A0G2JMZ6|A0A0G2JMZ6_HUMAN Kinesin-like protein (Fragment) OS=Homo sapiens OX=9606 GN=KIF5C PE=1 SV=1;tr|J3KNA1|J3KNA1_HUMAN Kinesin-like protein OS=Homo sapiens OX=9			1	0.5	5	0.5	0.5	1
sp|P46940|IQGA1_HUMAN;tr|H0YLE8|H0YLE8_HUMAN;tr|A0A0J9YXZ5|A0A0J9YXZ5_HUMAN;tr|A0A087WWP1|A0A087WWP1_HUMAN;tr|F2Z2E2|F2Z2E2_HUMAN;sp|Q86VI3|IQGA3_HUMAN	sp|P46940|IQGA1_HUMAN Ras GTPase-activating-like protein IQGAP1 OS=Homo sapiens OX=9606 GN=IQGAP1 PE=1 SV=1;tr|H0YLE8|H0YLE8_HUMAN Ras GTPase-activating-like protein IQGAP1 OS=Homo sapiens OX=9606 GN=IQGAP1 PE=1 SV=1;tr|A0A0J9YXZ5|A0A0J9YXZ5_HUMAN Ras GTPa			8	3	16	1	9	3
sp|P62195|PRS8_HUMAN;tr|J3QQM1|J3QQM1_HUMAN;tr|J3QSA9|J3QSA9_HUMAN;tr|J3QSE0|J3QSE0_HUMAN;tr|J3QLH6|J3QLH6_HUMAN;tr|J3KRP2|J3KRP2_HUMAN;tr|J3QRR3|J3QRR3_HUMAN;tr|J3QRW1|J3QRW1_HUMAN	sp|P62195|PRS8_HUMAN 26S proteasome regulatory subunit 8 OS=Homo sapiens OX=9606 GN=PSMC5 PE=1 SV=1;tr|J3QQM1|J3QQM1_HUMAN 26S proteasome regulatory subunit 8 (Fragment) OS=Homo sapiens OX=9606 GN=PSMC5 PE=1 SV=1;tr|J3QSA9|J3QSA9_HUMAN 26S proteasome regul			1	0.5	6	0.5	1	0.5
sp|P55010|IF5_HUMAN;tr|H0YLZ1|H0YLZ1_HUMAN;tr|H0YN40|H0YN40_HUMAN;tr|H0YK29|H0YK29_HUMAN;tr|H0YK11|H0YK11_HUMAN;tr|H0YMJ8|H0YMJ8_HUMAN;tr|H0YM54|H0YM54_HUMAN	sp|P55010|IF5_HUMAN Eukaryotic translation initiation factor 5 OS=Homo sapiens OX=9606 GN=EIF5 PE=1 SV=2;tr|H0YLZ1|H0YLZ1_HUMAN Eukaryotic translation initiation factor 5 (Fragment) OS=Homo sapiens OX=9606 GN=EIF5 PE=1 SV=1;tr|H0YN40|H0YN40_HUMAN Eukaryoti			0.5	1	6	0.5	1	0.5
sp|Q9NZM5|NOP53_HUMAN;tr|M0QZ34|M0QZ34_HUMAN;tr|M0QX73|M0QX73_HUMAN;tr|M0QZU5|M0QZU5_HUMAN;tr|M0QYZ9|M0QYZ9_HUMAN	sp|Q9NZM5|NOP53_HUMAN Ribosome biogenesis protein NOP53 OS=Homo sapiens OX=9606 GN=NOP53 PE=1 SV=2			0.5	0.5	0.5	0.5	1	20
sp|Q86Y13|DZIP3_HUMAN;tr|C9J9M8|C9J9M8_HUMAN;tr|C9J702|C9J702_HUMAN;tr|C9JRX4|C9JRX4_HUMAN	sp|Q86Y13|DZIP3_HUMAN E3 ubiquitin-protein ligase DZIP3 OS=Homo sapiens OX=9606 GN=DZIP3 PE=1 SV=2;tr|C9J9M8|C9J9M8_HUMAN E3 ubiquitin-protein ligase DZIP3 (Fragment) OS=Homo sapiens OX=9606 GN=DZIP3 PE=1 SV=1			13	0.5	8	10	7	26
sp|O60264|SMCA5_HUMAN;sp|P28370|SMCA1_HUMAN;tr|A0A0A0MRP6|A0A0A0MRP6_HUMAN;tr|B7ZLQ5|B7ZLQ5_HUMAN	sp|O60264|SMCA5_HUMAN SWI/SNF-related matrix-associated actin-dependent regulator of chromatin subfamily A member 5 OS=Homo sapiens OX=9606 GN=SMARCA5 PE=1 SV=1			21	6	24	0.5	12	16
sp|P62333|PRS10_HUMAN;tr|A0A087X2I1|A0A087X2I1_HUMAN;tr|H0YJC0|H0YJC0_HUMAN;tr|H0YJS8|H0YJS8_HUMAN;tr|H0YJX2|H0YJX2_HUMAN;tr|H0YJE9|H0YJE9_HUMAN;tr|H0YJT1|H0YJT1_HUMAN	sp|P62333|PRS10_HUMAN 26S proteasome regulatory subunit 10B OS=Homo sapiens OX=9606 GN=PSMC6 PE=1 SV=1;tr|A0A087X2I1|A0A087X2I1_HUMAN 26S proteasome regulatory subunit 10B OS=Homo sapiens OX=9606 GN=PSMC6 PE=1 SV=1;tr|H0YJC0|H0YJC0_HUMAN 26S proteasome reg			1	0.5	7	0.5	1	0.5
sp|Q9H2G2|SLK_HUMAN	sp|Q9H2G2|SLK_HUMAN STE20-like serine/threonine-protein kinase OS=Homo sapiens OX=9606 GN=SLK PE=1 SV=1			1	0.5	7	0.5	0.5	1
sp|Q9Y262|EIF3L_HUMAN;tr|B0QY89|B0QY89_HUMAN;tr|B0QY90|B0QY90_HUMAN;tr|H7C3A0|H7C3A0_HUMAN;tr|C9JHP4|C9JHP4_HUMAN;tr|C9K0Q7|C9K0Q7_HUMAN	sp|Q9Y262|EIF3L_HUMAN Eukaryotic translation initiation factor 3 subunit L OS=Homo sapiens OX=9606 GN=EIF3L PE=1 SV=1;tr|B0QY89|B0QY89_HUMAN Eukaryotic translation initiation factor 3 subunit L OS=Homo sapiens OX=9606 GN=EIF3L PE=1 SV=1;tr|B0QY90|B0QY90_HU			1	0.5	8	0.5	0.5	1
sp|P04075|ALDOA_HUMAN;tr|J3KPS3|J3KPS3_HUMAN;tr|H3BQN4|H3BQN4_HUMAN;tr|H3BUH7|H3BUH7_HUMAN;tr|H3BPS8|H3BPS8_HUMAN;tr|H3BR04|H3BR04_HUMAN;tr|H3BMQ8|H3BMQ8_HUMAN;tr|H3BU78|H3BU78_HUMAN;tr|H3BR68|H3BR68_HUMAN	sp|P04075|ALDOA_HUMAN Fructose-bisphosphate aldolase A OS=Homo sapiens OX=9606 GN=ALDOA PE=1 SV=2;tr|J3KPS3|J3KPS3_HUMAN Fructose-bisphosphate aldolase OS=Homo sapiens OX=9606 GN=ALDOA PE=1 SV=1;tr|H3BQN4|H3BQN4_HUMAN Fructose-bisphosphate aldolase OS=Homo			14	17	40	2	17	21
sp|P31930|QCR1_HUMAN	sp|P31930|QCR1_HUMAN Cytochrome b-c1 complex subunit 1, mitochondrial OS=Homo sapiens OX=9606 GN=UQCRC1 PE=1 SV=3			3	0.5	7	0.5	2	2
sp|P12268|IMDH2_HUMAN;tr|H0Y4R1|H0Y4R1_HUMAN;tr|E7ETK5|E7ETK5_HUMAN	sp|P12268|IMDH2_HUMAN Inosine-5-monophosphate dehydrogenase 2 OS=Homo sapiens OX=9606 GN=IMPDH2 PE=1 SV=2;tr|H0Y4R1|H0Y4R1_HUMAN Inosine-5-monophosphate dehydrogenase 2 (Fragment) OS=Homo sapiens OX=9606 GN=IMPDH2 PE=1 SV=1			4	1	12	0.5	2	4
sp|P78332|RBM6_HUMAN;tr|E9PGM9|E9PGM9_HUMAN;tr|F8WCA5|F8WCA5_HUMAN;tr|C9J250|C9J250_HUMAN;tr|C9JSL1|C9JSL1_HUMAN;tr|F8WF63|F8WF63_HUMAN;tr|C9JII0|C9JII0_HUMAN;tr|C9JMC8|C9JMC8_HUMAN	sp|P78332|RBM6_HUMAN RNA-binding protein 6 OS=Homo sapiens OX=9606 GN=RBM6 PE=1 SV=5;tr|E9PGM9|E9PGM9_HUMAN RNA-binding protein 6 OS=Homo sapiens OX=9606 GN=RBM6 PE=1 SV=1;tr|F8WCA5|F8WCA5_HUMAN RNA-binding protein 6 OS=Homo sapiens OX=9606 GN=RBM6 PE=1 SV			1	0.5	0.5	14	0.5	1
sp|P26038|MOES_HUMAN	sp|P26038|MOES_HUMAN Moesin OS=Homo sapiens OX=9606 GN=MSN PE=1 SV=3			8	3	23	0.5	7	7
sp|Q02413|DSG1_HUMAN	sp|Q02413|DSG1_HUMAN Desmoglein-1 OS=Homo sapiens OX=9606 GN=DSG1 PE=1 SV=2			19	27	14	8	22	13
sp|Q01469|FABP5_HUMAN;tr|I6L8B7|I6L8B7_HUMAN;sp|A8MUU1|FB5L3_HUMAN	sp|Q01469|FABP5_HUMAN Fatty acid-binding protein 5 OS=Homo sapiens OX=9606 GN=FABP5 PE=1 SV=3;tr|I6L8B7|I6L8B7_HUMAN Fatty acid-binding protein 5 OS=Homo sapiens OX=9606 GN=FABP5 PE=1 SV=1			7	2	3	8	12	2
sp|Q6ZNB6|NFXL1_HUMAN	sp|Q6ZNB6|NFXL1_HUMAN NF-X1-type zinc finger protein NFXL1 OS=Homo sapiens OX=9606 GN=NFXL1 PE=1 SV=2			0.5	0.5	0.5	0.5	1	51
sp|P40227|TCPZ_HUMAN;sp|Q92526|TCPW_HUMAN	sp|P40227|TCPZ_HUMAN T-complex protein 1 subunit zeta OS=Homo sapiens OX=9606 GN=CCT6A PE=1 SV=3			6	6	10	0.5	4	9
sp|P22061|PIMT_HUMAN;tr|A0A0A0MRJ6|A0A0A0MRJ6_HUMAN;tr|H7BY58|H7BY58_HUMAN;tr|F6S8N6|F6S8N6_HUMAN;tr|A0A3F2YNX8|A0A3F2YNX8_HUMAN;tr|F8WDT3|F8WDT3_HUMAN;tr|F8WAV5|F8WAV5_HUMAN;tr|F8WAX2|F8WAX2_HUMAN;tr|C9J0F2|C9J0F2_HUMAN	sp|P22061|PIMT_HUMAN Protein-L-isoaspartate(D-aspartate) O-methyltransferase OS=Homo sapiens OX=9606 GN=PCMT1 PE=1 SV=4;tr|A0A0A0MRJ6|A0A0A0MRJ6_HUMAN Protein-L-isoaspartate O-methyltransferase OS=Homo sapiens OX=9606 GN=PCMT1 PE=1 SV=1;tr|H7BY58|H7BY58_HU			0.5	0.5	6	0.5	0.5	0.5
sp|O75531|BAF_HUMAN	sp|O75531|BAF_HUMAN Barrier-to-autointegration factor OS=Homo sapiens OX=9606 GN=BANF1 PE=1 SV=1			0.5	0.5	6	0.5	0.5	0.5
sp|P17096|HMGA1_HUMAN	sp|P17096|HMGA1_HUMAN High mobility group protein HMG-I/HMG-Y OS=Homo sapiens OX=9606 GN=HMGA1 PE=1 SV=3			5	3	12	0.5	4	6
sp|Q9UKY7|CDV3_HUMAN	sp|Q9UKY7|CDV3_HUMAN Protein CDV3 homolog OS=Homo sapiens OX=9606 GN=CDV3 PE=1 SV=1			0.5	0.5	5	0.5	0.5	0.5
sp|Q9HC52|CBX8_HUMAN;tr|C9JM54|C9JM54_HUMAN;tr|C9J6K3|C9J6K3_HUMAN	sp|Q9HC52|CBX8_HUMAN Chromobox protein homolog 8 OS=Homo sapiens OX=9606 GN=CBX8 PE=1 SV=3			0.5	0.5	5	0.5	0.5	0.5
tr|C9JDR0|C9JDR0_HUMAN;sp|Q15738|NSDHL_HUMAN	tr|C9JDR0|C9JDR0_HUMAN Sterol-4-alpha-carboxylate 3-dehydrogenase, decarboxylating (Fragment) OS=Homo sapiens OX=9606 GN=NSDHL PE=1 SV=1;sp|Q15738|NSDHL_HUMAN Sterol-4-alpha-carboxylate 3-dehydrogenase, decarboxylating OS=Homo sapiens OX=9606 GN=NSDHL PE=1			0.5	0.5	5	0.5	0.5	0.5
sp|P10768|ESTD_HUMAN;tr|U3KQT1|U3KQT1_HUMAN;tr|H7BZT7|H7BZT7_HUMAN;tr|X6RA14|X6RA14_HUMAN	sp|P10768|ESTD_HUMAN S-formylglutathione hydrolase OS=Homo sapiens OX=9606 GN=ESD PE=1 SV=2			0.5	0.5	4	0.5	0.5	0.5
sp|P04637|P53_HUMAN;tr|A0A0U1RQC9|A0A0U1RQC9_HUMAN;tr|J3KP33|J3KP33_HUMAN;tr|A0A087WZU8|A0A087WZU8_HUMAN;tr|A0A087X1Q1|A0A087X1Q1_HUMAN;tr|E7EQX7|E7EQX7_HUMAN;tr|E7EMR6|E7EMR6_HUMAN;tr|A0A087WXZ1|A0A087WXZ1_HUMAN;tr|A0A087WT22|A0A087WT22_HUMAN;tr|E7ESS1|E7ESS1_HUMAN;tr|E9PCY9|E9PCY9_HUMAN;tr|S4R334|S4R334_HUMAN;tr|E9PFT5|E9PFT5_HUMAN	sp|P04637|P53_HUMAN Cellular tumor antigen p53 OS=Homo sapiens OX=9606 GN=TP53 PE=1 SV=4;tr|A0A0U1RQC9|A0A0U1RQC9_HUMAN Cellular tumor antigen p53 OS=Homo sapiens OX=9606 GN=TP53 PE=1 SV=1;tr|J3KP33|J3KP33_HUMAN Cellular tumor antigen p53 OS=Homo sapiens O			0.5	0.5	4	0.5	0.5	0.5
sp|P05386|RLA1_HUMAN	sp|P05386|RLA1_HUMAN 60S acidic ribosomal protein P1 OS=Homo sapiens OX=9606 GN=RPLP1 PE=1 SV=1			0.5	0.5	4	0.5	0.5	0.5
sp|O94826|TOM70_HUMAN	sp|O94826|TOM70_HUMAN Mitochondrial import receptor subunit TOM70 OS=Homo sapiens OX=9606 GN=TOMM70 PE=1 SV=1			0.5	0.5	4	0.5	0.5	0.5
tr|Q5T6H7|Q5T6H7_HUMAN;sp|Q9NQW7|XPP1_HUMAN	tr|Q5T6H7|Q5T6H7_HUMAN Xaa-Pro aminopeptidase 1 OS=Homo sapiens OX=9606 GN=XPNPEP1 PE=1 SV=1;sp|Q9NQW7|XPP1_HUMAN Xaa-Pro aminopeptidase 1 OS=Homo sapiens OX=9606 GN=XPNPEP1 PE=1 SV=3			0.5	0.5	4	0.5	0.5	0.5
sp|Q9UGM3|DMBT1_HUMAN	sp|Q9UGM3|DMBT1_HUMAN Deleted in malignant brain tumors 1 protein OS=Homo sapiens OX=9606 GN=DMBT1 PE=1 SV=2			0.5	4	0.5	0.5	0.5	0.5
tr|D6RFH4|D6RFH4_HUMAN;tr|H3BUX2|H3BUX2_HUMAN;tr|A0A499FJ32|A0A499FJ32_HUMAN;sp|O43169|CYB5B_HUMAN	tr|D6RFH4|D6RFH4_HUMAN Cytochrome b5 type B OS=Homo sapiens OX=9606 GN=CYB5B PE=1 SV=1;tr|H3BUX2|H3BUX2_HUMAN Cytochrome b5 type B OS=Homo sapiens OX=9606 GN=CYB5B PE=1 SV=1;tr|A0A499FJ32|A0A499FJ32_HUMAN Cytochrome b5 type B OS=Homo sapiens OX=9606 GN=CYB			0.5	0.5	3	0.5	0.5	0.5
sp|Q9H814|PHAX_HUMAN	sp|Q9H814|PHAX_HUMAN Phosphorylated adapter RNA export protein OS=Homo sapiens OX=9606 GN=PHAX PE=1 SV=1			0.5	0.5	3	0.5	0.5	0.5
tr|B1AJY7|B1AJY7_HUMAN;sp|O75832|PSD10_HUMAN;tr|B1AJY5|B1AJY5_HUMAN;tr|B1AJY6|B1AJY6_HUMAN	tr|B1AJY7|B1AJY7_HUMAN 26S proteasome non-ATPase regulatory subunit 10 OS=Homo sapiens OX=9606 GN=PSMD10 PE=1 SV=1;sp|O75832|PSD10_HUMAN 26S proteasome non-ATPase regulatory subunit 10 OS=Homo sapiens OX=9606 GN=PSMD10 PE=1 SV=1;tr|B1AJY5|B1AJY5_HUMAN 26S			0.5	0.5	3	0.5	0.5	0.5
sp|Q00403|TF2B_HUMAN;tr|B1APE1|B1APE1_HUMAN;tr|B1APE2|B1APE2_HUMAN	sp|Q00403|TF2B_HUMAN Transcription initiation factor IIB OS=Homo sapiens OX=9606 GN=GTF2B PE=1 SV=1;tr|B1APE1|B1APE1_HUMAN Transcription initiation factor IIB (Fragment) OS=Homo sapiens OX=9606 GN=GTF2B PE=1 SV=1;tr|B1APE2|B1APE2_HUMAN Transcription initia			0.5	0.5	3	0.5	0.5	0.5
sp|Q9HC38|GLOD4_HUMAN;tr|F6TLX2|F6TLX2_HUMAN;tr|I3L1I0|I3L1I0_HUMAN;tr|I3L3Q4|I3L3Q4_HUMAN	sp|Q9HC38|GLOD4_HUMAN Glyoxalase domain-containing protein 4 OS=Homo sapiens OX=9606 GN=GLOD4 PE=1 SV=1;tr|F6TLX2|F6TLX2_HUMAN Glyoxalase domain-containing protein 4 OS=Homo sapiens OX=9606 GN=GLOD4 PE=1 SV=1;tr|I3L1I0|I3L1I0_HUMAN Glyoxalase domain-contai			0.5	0.5	3	0.5	0.5	0.5
sp|Q5RKV6|EXOS6_HUMAN	sp|Q5RKV6|EXOS6_HUMAN Exosome complex component MTR3 OS=Homo sapiens OX=9606 GN=EXOSC6 PE=1 SV=1			0.5	0.5	3	0.5	0.5	0.5
tr|A0A0G2JQM1|A0A0G2JQM1_HUMAN;tr|A0A0G2JS82|A0A0G2JS82_HUMAN;sp|O94973|AP2A2_HUMAN;sp|O95782|AP2A1_HUMAN	tr|A0A0G2JQM1|A0A0G2JQM1_HUMAN AP-2 complex subunit alpha-2 (Fragment) OS=Homo sapiens OX=9606 GN=AP2A2 PE=1 SV=1;tr|A0A0G2JS82|A0A0G2JS82_HUMAN AP-2 complex subunit alpha-2 (Fragment) OS=Homo sapiens OX=9606 GN=AP2A2 PE=1 SV=1;sp|O94973|AP2A2_HUMAN AP-2 c			0.5	0.5	3	0.5	0.5	0.5
tr|D3DQ64|D3DQ64_HUMAN;sp|P27144|KAD4_HUMAN	tr|D3DQ64|D3DQ64_HUMAN Adenylate kinase 4, mitochondrial OS=Homo sapiens OX=9606 GN=AK4 PE=1 SV=1;sp|P27144|KAD4_HUMAN Adenylate kinase 4, mitochondrial OS=Homo sapiens OX=9606 GN=AK4 PE=1 SV=1			0.5	0.5	3	0.5	0.5	0.5
tr|H0YJF3|H0YJF3_HUMAN	tr|H0YJF3|H0YJF3_HUMAN Nucleic acid dioxygenase ALKBH1 (Fragment) OS=Homo sapiens OX=9606 GN=ALKBH1 PE=1 SV=1			0.5	0.5	3	0.5	0.5	0.5
sp|Q01518|CAP1_HUMAN;tr|Q5T0R8|Q5T0R8_HUMAN;tr|Q5T0S3|Q5T0S3_HUMAN;tr|Q5T0R7|Q5T0R7_HUMAN;tr|Q5T0R6|Q5T0R6_HUMAN;tr|Q5T0R5|Q5T0R5_HUMAN;tr|Q5T0R4|Q5T0R4_HUMAN;tr|Q5T0R3|Q5T0R3_HUMAN;tr|Q5T0R2|Q5T0R2_HUMAN;tr|Q5T0R1|Q5T0R1_HUMAN;tr|Q5T0R9|Q5T0R9_HUMAN	sp|Q01518|CAP1_HUMAN Adenylyl cyclase-associated protein 1 OS=Homo sapiens OX=9606 GN=CAP1 PE=1 SV=5;tr|Q5T0R8|Q5T0R8_HUMAN Adenylyl cyclase-associated protein 1 (Fragment) OS=Homo sapiens OX=9606 GN=CAP1 PE=1 SV=1;tr|Q5T0S3|Q5T0S3_HUMAN Adenylyl cyclase-a			0.5	0.5	3	0.5	0.5	0.5
sp|Q9NXF1|TEX10_HUMAN	sp|Q9NXF1|TEX10_HUMAN Testis-expressed protein 10 OS=Homo sapiens OX=9606 GN=TEX10 PE=1 SV=2			0.5	0.5	3	0.5	0.5	0.5
tr|E9PGT6|E9PGT6_HUMAN;sp|Q99627|CSN8_HUMAN	tr|E9PGT6|E9PGT6_HUMAN COP9 signalosome complex subunit 8 OS=Homo sapiens OX=9606 GN=COPS8 PE=1 SV=1;sp|Q99627|CSN8_HUMAN COP9 signalosome complex subunit 8 OS=Homo sapiens OX=9606 GN=COPS8 PE=1 SV=1			0.5	0.5	3	0.5	0.5	0.5
sp|Q9Y6C9|MTCH2_HUMAN;tr|E9PIE4|E9PIE4_HUMAN	sp|Q9Y6C9|MTCH2_HUMAN Mitochondrial carrier homolog 2 OS=Homo sapiens OX=9606 GN=MTCH2 PE=1 SV=1;tr|E9PIE4|E9PIE4_HUMAN Mitochondrial carrier homolog 2 (Fragment) OS=Homo sapiens OX=9606 GN=MTCH2 PE=1 SV=8			0.5	0.5	3	0.5	0.5	0.5
sp|P35244|RFA3_HUMAN;tr|B5MC59|B5MC59_HUMAN	sp|P35244|RFA3_HUMAN Replication protein A 14 kDa subunit OS=Homo sapiens OX=9606 GN=RPA3 PE=1 SV=1;tr|B5MC59|B5MC59_HUMAN Replication protein A 14 kDa subunit OS=Homo sapiens OX=9606 GN=RPA3 PE=1 SV=1			0.5	0.5	3	0.5	0.5	0.5
sp|Q6P161|RM54_HUMAN	sp|Q6P161|RM54_HUMAN 39S ribosomal protein L54, mitochondrial OS=Homo sapiens OX=9606 GN=MRPL54 PE=1 SV=1			0.5	0.5	3	0.5	0.5	0.5
sp|P04279|SEMG1_HUMAN;sp|Q02383|SEMG2_HUMAN	sp|P04279|SEMG1_HUMAN Semenogelin-1 OS=Homo sapiens OX=9606 GN=SEMG1 PE=1 SV=2;sp|Q02383|SEMG2_HUMAN Semenogelin-2 OS=Homo sapiens OX=9606 GN=SEMG2 PE=1 SV=1			0.5	0.5	3	0.5	0.5	0.5
tr|J3KT51|J3KT51_HUMAN;sp|Q9UK76|JUPI1_HUMAN	tr|J3KT51|J3KT51_HUMAN Jupiter microtubule-associated homolog 1 OS=Homo sapiens OX=9606 GN=JPT1 PE=1 SV=1;sp|Q9UK76|JUPI1_HUMAN Jupiter microtubule associated homolog 1 OS=Homo sapiens OX=9606 GN=JPT1 PE=1 SV=3			3	0.5	0.5	0.5	0.5	0.5
sp|Q9Y5T5|UBP16_HUMAN;tr|H9KVB6|H9KVB6_HUMAN	sp|Q9Y5T5|UBP16_HUMAN Ubiquitin carboxyl-terminal hydrolase 16 OS=Homo sapiens OX=9606 GN=USP16 PE=1 SV=1;tr|H9KVB6|H9KVB6_HUMAN Ubiquitin carboxyl-terminal hydrolase 16 (Fragment) OS=Homo sapiens OX=9606 GN=USP16 PE=1 SV=1			0.5	0.5	3	0.5	0.5	0.5
sp|P07954|FUMH_HUMAN	sp|P07954|FUMH_HUMAN Fumarate hydratase, mitochondrial OS=Homo sapiens OX=9606 GN=FH PE=1 SV=3			0.5	0.5	3	0.5	0.5	0.5
sp|Q14980|NUMA1_HUMAN;tr|A0A087WY61|A0A087WY61_HUMAN;tr|H0YFY6|H0YFY6_HUMAN;tr|F5H6Y5|F5H6Y5_HUMAN;tr|F5H4J1|F5H4J1_HUMAN;tr|K4DIE0|K4DIE0_HUMAN	sp|Q14980|NUMA1_HUMAN Nuclear mitotic apparatus protein 1 OS=Homo sapiens OX=9606 GN=NUMA1 PE=1 SV=2;tr|A0A087WY61|A0A087WY61_HUMAN Nuclear mitotic apparatus protein 1 OS=Homo sapiens OX=9606 GN=NUMA1 PE=1 SV=1;tr|H0YFY6|H0YFY6_HUMAN Nuclear mitotic appara			2	0.5	8	1	0.5	2
tr|H0YLF0|H0YLF0_HUMAN	tr|H0YLF0|H0YLF0_HUMAN Histidine decarboxylase (Fragment) OS=Homo sapiens OX=9606 GN=HDC PE=3 SV=8			0.5	2	0.5	0.5	0.5	0.5
sp|P23490|LORI_HUMAN	sp|P23490|LORI_HUMAN Loricrin OS=Homo sapiens OX=9606 GN=LOR PE=1 SV=2			0.5	2	0.5	0.5	0.5	0.5
sp|Q8TDL5|BPIB1_HUMAN	sp|Q8TDL5|BPIB1_HUMAN BPI fold-containing family B member 1 OS=Homo sapiens OX=9606 GN=BPIFB1 PE=1 SV=1			0.5	2	0.5	0.5	0.5	0.5
sp|O00203|AP3B1_HUMAN;sp|Q13367|AP3B2_HUMAN;tr|A0A2R8Y2A8|A0A2R8Y2A8_HUMAN	sp|O00203|AP3B1_HUMAN AP-3 complex subunit beta-1 OS=Homo sapiens OX=9606 GN=AP3B1 PE=1 SV=3			0.5	0.5	2	0.5	0.5	0.5
sp|P47985|UCRI_HUMAN;sp|P0C7P4|UCRIL_HUMAN	sp|P47985|UCRI_HUMAN Cytochrome b-c1 complex subunit Rieske, mitochondrial OS=Homo sapiens OX=9606 GN=UQCRFS1 PE=1 SV=2;sp|P0C7P4|UCRIL_HUMAN Putative cytochrome b-c1 complex subunit Rieske-like protein 1 OS=Homo sapiens OX=9606 GN=UQCRFS1P1 PE=5 SV=1			0.5	0.5	2	0.5	0.5	0.5
tr|E7EX70|E7EX70_HUMAN;sp|Q9GZS1|RPA49_HUMAN	tr|E7EX70|E7EX70_HUMAN DNA-directed RNA polymerase I subunit RPA49 OS=Homo sapiens OX=9606 GN=POLR1E PE=1 SV=2;sp|Q9GZS1|RPA49_HUMAN DNA-directed RNA polymerase I subunit RPA49 OS=Homo sapiens OX=9606 GN=POLR1E PE=1 SV=3			0.5	0.5	2	0.5	0.5	0.5
tr|B5MBX0|B5MBX0_HUMAN;sp|Q96FF9|CDCA5_HUMAN;tr|H0YCL8|H0YCL8_HUMAN	tr|B5MBX0|B5MBX0_HUMAN Sororin OS=Homo sapiens OX=9606 GN=CDCA5 PE=1 SV=1;sp|Q96FF9|CDCA5_HUMAN Sororin OS=Homo sapiens OX=9606 GN=CDCA5 PE=1 SV=1;tr|H0YCL8|H0YCL8_HUMAN Sororin (Fragment) OS=Homo sapiens OX=9606 GN=CDCA5 PE=1 SV=1			0.5	0.5	2	0.5	0.5	0.5
sp|Q86X55|CARM1_HUMAN;tr|K7EQB9|K7EQB9_HUMAN;tr|K7EQA8|K7EQA8_HUMAN	sp|Q86X55|CARM1_HUMAN Histone-arginine methyltransferase CARM1 OS=Homo sapiens OX=9606 GN=CARM1 PE=1 SV=3;tr|K7EQB9|K7EQB9_HUMAN Histone-arginine methyltransferase CARM1 (Fragment) OS=Homo sapiens OX=9606 GN=CARM1 PE=1 SV=1;tr|K7EQA8|K7EQA8_HUMAN Histone-a			0.5	0.5	2	0.5	0.5	0.5
sp|O15144|ARPC2_HUMAN;tr|H7C3F9|H7C3F9_HUMAN	sp|O15144|ARPC2_HUMAN Actin-related protein 2/3 complex subunit 2 OS=Homo sapiens OX=9606 GN=ARPC2 PE=1 SV=1;tr|H7C3F9|H7C3F9_HUMAN Arp2/3 complex 34 kDa subunit (Fragment) OS=Homo sapiens OX=9606 GN=ARPC2 PE=1 SV=1			0.5	0.5	2	0.5	0.5	0.5
sp|P62140|PP1B_HUMAN;tr|C9JP48|C9JP48_HUMAN;tr|C9J9S3|C9J9S3_HUMAN	sp|P62140|PP1B_HUMAN Serine/threonine-protein phosphatase PP1-beta catalytic subunit OS=Homo sapiens OX=9606 GN=PPP1CB PE=1 SV=3;tr|C9JP48|C9JP48_HUMAN Serine/threonine-protein phosphatase (Fragment) OS=Homo sapiens OX=9606 GN=PPP1CB PE=1 SV=1			0.5	0.5	2	0.5	0.5	0.5
tr|H3BS70|H3BS70_HUMAN;tr|Q96DC0|Q96DC0_HUMAN;sp|P42126|ECI1_HUMAN	tr|H3BS70|H3BS70_HUMAN Enoyl-CoA delta isomerase 1, mitochondrial (Fragment) OS=Homo sapiens OX=9606 GN=ECI1 PE=1 SV=1;tr|Q96DC0|Q96DC0_HUMAN DCI protein OS=Homo sapiens OX=9606 GN=ECI1 PE=1 SV=1;sp|P42126|ECI1_HUMAN Enoyl-CoA delta isomerase 1, mitochondr			0.5	0.5	2	0.5	0.5	0.5
sp|Q96I99|SUCB2_HUMAN;tr|H0Y852|H0Y852_HUMAN;tr|E9PDQ8|E9PDQ8_HUMAN	sp|Q96I99|SUCB2_HUMAN Succinate--CoA ligase [GDP-forming] subunit beta, mitochondrial OS=Homo sapiens OX=9606 GN=SUCLG2 PE=1 SV=2;tr|H0Y852|H0Y852_HUMAN Succinate--CoA ligase [GDP-forming] subunit beta, mitochondrial (Fragment) OS=Homo sapiens OX=9606 GN=S			0.5	0.5	2	0.5	0.5	0.5
sp|P13804|ETFA_HUMAN;tr|J3KN60|J3KN60_HUMAN;tr|H0YK49|H0YK49_HUMAN;tr|H0YL12|H0YL12_HUMAN;tr|H0YNX6|H0YNX6_HUMAN;tr|H0YKF0|H0YKF0_HUMAN;tr|H0YLU7|H0YLU7_HUMAN	sp|P13804|ETFA_HUMAN Electron transfer flavoprotein subunit alpha, mitochondrial OS=Homo sapiens OX=9606 GN=ETFA PE=1 SV=1;tr|J3KN60|J3KN60_HUMAN Electron transfer flavoprotein subunit alpha, mitochondrial OS=Homo sapiens OX=9606 GN=ETFA PE=1 SV=1;tr|H0YK4			0.5	0.5	2	0.5	0.5	0.5
tr|C9JD53|C9JD53_HUMAN;tr|C9JKM8|C9JKM8_HUMAN;sp|Q13907|IDI1_HUMAN	tr|C9JD53|C9JD53_HUMAN Isopentenyl-diphosphate Delta-isomerase 1 (Fragment) OS=Homo sapiens OX=9606 GN=IDI1 PE=1 SV=1;tr|C9JKM8|C9JKM8_HUMAN Isopentenyl-diphosphate Delta-isomerase 1 (Fragment) OS=Homo sapiens OX=9606 GN=IDI1 PE=1 SV=1;sp|Q13907|IDI1_HUMAN			0.5	0.5	2	0.5	0.5	0.5
sp|Q8TBC4|UBA3_HUMAN;tr|F8WF86|F8WF86_HUMAN	sp|Q8TBC4|UBA3_HUMAN NEDD8-activating enzyme E1 catalytic subunit OS=Homo sapiens OX=9606 GN=UBA3 PE=1 SV=2;tr|F8WF86|F8WF86_HUMAN NEDD8-activating enzyme E1 catalytic subunit OS=Homo sapiens OX=9606 GN=UBA3 PE=1 SV=1			0.5	0.5	2	0.5	0.5	0.5
tr|A0A087WT48|A0A087WT48_HUMAN;sp|O60884|DNJA2_HUMAN	tr|A0A087WT48|A0A087WT48_HUMAN DnaJ homolog subfamily A member 2 (Fragment) OS=Homo sapiens OX=9606 GN=DNAJA2 PE=1 SV=1;sp|O60884|DNJA2_HUMAN DnaJ homolog subfamily A member 2 OS=Homo sapiens OX=9606 GN=DNAJA2 PE=1 SV=1			0.5	0.5	2	0.5	0.5	0.5
tr|Q5QPE7|Q5QPE7_HUMAN;sp|Q9BQP7|MGME1_HUMAN;tr|Q5QPE8|Q5QPE8_HUMAN	tr|Q5QPE7|Q5QPE7_HUMAN Mitochondrial genome maintenance exonuclease 1 OS=Homo sapiens OX=9606 GN=MGME1 PE=1 SV=1;sp|Q9BQP7|MGME1_HUMAN Mitochondrial genome maintenance exonuclease 1 OS=Homo sapiens OX=9606 GN=MGME1 PE=1 SV=1;tr|Q5QPE8|Q5QPE8_HUMAN Mitochon			0.5	0.5	2	0.5	0.5	0.5
sp|O60749|SNX2_HUMAN	sp|O60749|SNX2_HUMAN Sorting nexin-2 OS=Homo sapiens OX=9606 GN=SNX2 PE=1 SV=2			0.5	0.5	2	0.5	0.5	0.5
sp|P30040|ERP29_HUMAN;tr|F8VY02|F8VY02_HUMAN;tr|F8W1G0|F8W1G0_HUMAN	sp|P30040|ERP29_HUMAN Endoplasmic reticulum resident protein 29 OS=Homo sapiens OX=9606 GN=ERP29 PE=1 SV=4;tr|F8VY02|F8VY02_HUMAN Endoplasmic reticulum resident protein 29 OS=Homo sapiens OX=9606 GN=ERP29 PE=1 SV=1			0.5	0.5	2	0.5	0.5	0.5
sp|P36507|MP2K2_HUMAN	sp|P36507|MP2K2_HUMAN Dual specificity mitogen-activated protein kinase kinase 2 OS=Homo sapiens OX=9606 GN=MAP2K2 PE=1 SV=1			0.5	0.5	2	0.5	0.5	0.5
sp|Q7L1Q6|BZW1_HUMAN;tr|H0Y503|H0Y503_HUMAN;tr|C9IZ80|C9IZ80_HUMAN	sp|Q7L1Q6|BZW1_HUMAN Basic leucine zipper and W2 domain-containing protein 1 OS=Homo sapiens OX=9606 GN=BZW1 PE=1 SV=1			2	0.5	0.5	0.5	0.5	0.5
sp|Q9Y4W6|AFG32_HUMAN	sp|Q9Y4W6|AFG32_HUMAN AFG3-like protein 2 OS=Homo sapiens OX=9606 GN=AFG3L2 PE=1 SV=2			0.5	0.5	2	0.5	0.5	0.5
sp|Q10471|GALT2_HUMAN	sp|Q10471|GALT2_HUMAN Polypeptide N-acetylgalactosaminyltransferase 2 OS=Homo sapiens OX=9606 GN=GALNT2 PE=1 SV=1			0.5	0.5	2	0.5	0.5	0.5
sp|Q9UNH7|SNX6_HUMAN;tr|A0A0A0MRI2|A0A0A0MRI2_HUMAN	sp|Q9UNH7|SNX6_HUMAN Sorting nexin-6 OS=Homo sapiens OX=9606 GN=SNX6 PE=1 SV=1;tr|A0A0A0MRI2|A0A0A0MRI2_HUMAN Sorting nexin OS=Homo sapiens OX=9606 GN=SNX6 PE=1 SV=1			0.5	0.5	2	0.5	0.5	0.5
sp|Q9BV20|MTNA_HUMAN	sp|Q9BV20|MTNA_HUMAN Methylthioribose-1-phosphate isomerase OS=Homo sapiens OX=9606 GN=MRI1 PE=1 SV=1			0.5	0.5	2	0.5	0.5	0.5
tr|A0A0C4DFS8|A0A0C4DFS8_HUMAN;sp|P43490|NAMPT_HUMAN	tr|A0A0C4DFS8|A0A0C4DFS8_HUMAN Nicotinamide phosphoribosyltransferase OS=Homo sapiens OX=9606 GN=NAMPT PE=1 SV=1;sp|P43490|NAMPT_HUMAN Nicotinamide phosphoribosyltransferase OS=Homo sapiens OX=9606 GN=NAMPT PE=1 SV=1			2	0.5	0.5	0.5	0.5	0.5
sp|O95801|TTC4_HUMAN	sp|O95801|TTC4_HUMAN Tetratricopeptide repeat protein 4 OS=Homo sapiens OX=9606 GN=TTC4 PE=1 SV=3			0.5	0.5	2	0.5	0.5	0.5
sp|P51970|NDUA8_HUMAN	sp|P51970|NDUA8_HUMAN NADH dehydrogenase [ubiquinone] 1 alpha subcomplex subunit 8 OS=Homo sapiens OX=9606 GN=NDUFA8 PE=1 SV=3			0.5	0.5	2	0.5	0.5	0.5
tr|C9JTS3|C9JTS3_HUMAN;tr|C9JG97|C9JG97_HUMAN;sp|Q13685|AAMP_HUMAN;tr|C9JEH3|C9JEH3_HUMAN	tr|C9JTS3|C9JTS3_HUMAN Angio-associated migratory cell protein (Fragment) OS=Homo sapiens OX=9606 GN=AAMP PE=1 SV=8;tr|C9JG97|C9JG97_HUMAN Angio-associated migratory cell protein OS=Homo sapiens OX=9606 GN=AAMP PE=1 SV=1;sp|Q13685|AAMP_HUMAN Angio-associat			0.5	0.5	2	0.5	0.5	0.5
tr|E9PLP8|E9PLP8_HUMAN;sp|Q12996|CSTF3_HUMAN;tr|E9PJ06|E9PJ06_HUMAN	tr|E9PLP8|E9PLP8_HUMAN Cleavage stimulation factor subunit 3 OS=Homo sapiens OX=9606 GN=CSTF3 PE=1 SV=2;sp|Q12996|CSTF3_HUMAN Cleavage stimulation factor subunit 3 OS=Homo sapiens OX=9606 GN=CSTF3 PE=1 SV=1;tr|E9PJ06|E9PJ06_HUMAN Cleavage stimulation facto			0.5	0.5	2	0.5	0.5	0.5
tr|C9JZR2|C9JZR2_HUMAN;sp|O60716|CTND1_HUMAN;tr|H0YC95|H0YC95_HUMAN;tr|E9PRE2|E9PRE2_HUMAN	tr|C9JZR2|C9JZR2_HUMAN Catenin delta-1 OS=Homo sapiens OX=9606 GN=CTNND1 PE=1 SV=2;sp|O60716|CTND1_HUMAN Catenin delta-1 OS=Homo sapiens OX=9606 GN=CTNND1 PE=1 SV=1			0.5	0.5	2	0.5	0.5	0.5
tr|G3V4F7|G3V4F7_HUMAN;sp|P61011|SRP54_HUMAN	tr|G3V4F7|G3V4F7_HUMAN Signal recognition particle 54 kDa protein OS=Homo sapiens OX=9606 GN=SRP54 PE=1 SV=1;sp|P61011|SRP54_HUMAN Signal recognition particle 54 kDa protein OS=Homo sapiens OX=9606 GN=SRP54 PE=1 SV=1			0.5	0.5	2	0.5	0.5	0.5
sp|Q13505|MTX1_HUMAN;tr|A0A0C4DFQ1|A0A0C4DFQ1_HUMAN	sp|Q13505|MTX1_HUMAN Metaxin-1 OS=Homo sapiens OX=9606 GN=MTX1 PE=1 SV=3;tr|A0A0C4DFQ1|A0A0C4DFQ1_HUMAN Metaxin-1 OS=Homo sapiens OX=9606 GN=MTX1 PE=1 SV=1			0.5	0.5	2	0.5	0.5	0.5
tr|A0A494C194|A0A494C194_HUMAN;sp|P12955|PEPD_HUMAN;tr|K7ES25|K7ES25_HUMAN;tr|A0A494C165|A0A494C165_HUMAN;tr|V9GYE4|V9GYE4_HUMAN	tr|A0A494C194|A0A494C194_HUMAN Xaa-Pro dipeptidase (Fragment) OS=Homo sapiens OX=9606 GN=PEPD PE=1 SV=1;sp|P12955|PEPD_HUMAN Xaa-Pro dipeptidase OS=Homo sapiens OX=9606 GN=PEPD PE=1 SV=3;tr|K7ES25|K7ES25_HUMAN Xaa-Pro dipeptidase (Fragment) OS=Homo sapiens			0.5	0.5	2	0.5	0.5	0.5
tr|A6NP16|A6NP16_HUMAN;tr|E7ERM3|E7ERM3_HUMAN;sp|Q4VCS5|AMOT_HUMAN	tr|A6NP16|A6NP16_HUMAN Angiomotin OS=Homo sapiens OX=9606 GN=AMOT PE=1 SV=1;tr|E7ERM3|E7ERM3_HUMAN Angiomotin OS=Homo sapiens OX=9606 GN=AMOT PE=1 SV=1;sp|Q4VCS5|AMOT_HUMAN Angiomotin OS=Homo sapiens OX=9606 GN=AMOT PE=1 SV=1			0.5	0.5	2	0.5	0.5	0.5
tr|F5GZZ0|F5GZZ0_HUMAN;tr|S4R3T5|S4R3T5_HUMAN;tr|F5H5X2|F5H5X2_HUMAN;sp|Q6NS38|ALKB2_HUMAN	tr|F5GZZ0|F5GZZ0_HUMAN DNA oxidative demethylase ALKBH2 (Fragment) OS=Homo sapiens OX=9606 GN=ALKBH2 PE=1 SV=1;tr|S4R3T5|S4R3T5_HUMAN DNA oxidative demethylase ALKBH2 (Fragment) OS=Homo sapiens OX=9606 GN=ALKBH2 PE=1 SV=1;tr|F5H5X2|F5H5X2_HUMAN DNA oxidati			0.5	0.5	2	0.5	0.5	0.5
sp|P53582|MAP11_HUMAN;tr|H0YAI3|H0YAI3_HUMAN;tr|H0Y903|H0Y903_HUMAN;tr|H0Y955|H0Y955_HUMAN	sp|P53582|MAP11_HUMAN Methionine aminopeptidase 1 OS=Homo sapiens OX=9606 GN=METAP1 PE=1 SV=2			0.5	0.5	2	0.5	0.5	0.5
tr|E9PI78|E9PI78_HUMAN;tr|E9PNF1|E9PNF1_HUMAN;sp|Q13405|RM49_HUMAN;tr|E9PRD2|E9PRD2_HUMAN	tr|E9PI78|E9PI78_HUMAN 39S ribosomal protein L49, mitochondrial OS=Homo sapiens OX=9606 GN=MRPL49 PE=1 SV=1;tr|E9PNF1|E9PNF1_HUMAN 39S ribosomal protein L49, mitochondrial OS=Homo sapiens OX=9606 GN=MRPL49 PE=1 SV=1;sp|Q13405|RM49_HUMAN 39S ribosomal prote			0.5	0.5	2	0.5	0.5	0.5
sp|O14737|PDCD5_HUMAN;tr|Q3HM38|Q3HM38_HUMAN;tr|X6R2P6|X6R2P6_HUMAN;tr|K7ESJ4|K7ESJ4_HUMAN;tr|K7EQA1|K7EQA1_HUMAN	sp|O14737|PDCD5_HUMAN Programmed cell death protein 5 OS=Homo sapiens OX=9606 GN=PDCD5 PE=1 SV=3;tr|Q3HM38|Q3HM38_HUMAN Programmed cell death 5 short isoform OS=Homo sapiens OX=9606 GN=PDCD5 PE=1 SV=1;tr|X6R2P6|X6R2P6_HUMAN Programmed cell death protein 5			2	0.5	0.5	0.5	0.5	0.5
sp|O43172|PRP4_HUMAN	sp|O43172|PRP4_HUMAN U4/U6 small nuclear ribonucleoprotein Prp4 OS=Homo sapiens OX=9606 GN=PRPF4 PE=1 SV=2			0.5	0.5	2	0.5	0.5	0.5
sp|Q16795|NDUA9_HUMAN;tr|A0A3B3ISG8|A0A3B3ISG8_HUMAN	sp|Q16795|NDUA9_HUMAN NADH dehydrogenase [ubiquinone] 1 alpha subcomplex subunit 9, mitochondrial OS=Homo sapiens OX=9606 GN=NDUFA9 PE=1 SV=2;tr|A0A3B3ISG8|A0A3B3ISG8_HUMAN Ricin B-type lectin domain-containing protein OS=Homo sapiens OX=9606 PE=4 SV=1			0.5	0.5	2	0.5	0.5	0.5
sp|Q9HCE5|MET14_HUMAN;tr|A0A0D9SF88|A0A0D9SF88_HUMAN;tr|A0A0D9SFW0|A0A0D9SFW0_HUMAN	sp|Q9HCE5|MET14_HUMAN N6-adenosine-methyltransferase non-catalytic subunit OS=Homo sapiens OX=9606 GN=METTL14 PE=1 SV=2;tr|A0A0D9SF88|A0A0D9SF88_HUMAN N6-adenosine-methyltransferase non-catalytic subunit OS=Homo sapiens OX=9606 GN=METTL14 PE=1 SV=1;tr|A0A0			0.5	0.5	2	0.5	0.5	0.5
sp|Q9BVK6|TMED9_HUMAN;tr|F8W7F7|F8W7F7_HUMAN	sp|Q9BVK6|TMED9_HUMAN Transmembrane emp24 domain-containing protein 9 OS=Homo sapiens OX=9606 GN=TMED9 PE=1 SV=2;tr|F8W7F7|F8W7F7_HUMAN Transmembrane emp24 domain-containing protein 4 OS=Homo sapiens OX=9606 GN=TMED4 PE=1 SV=1			0.5	0.5	2	0.5	0.5	0.5
sp|Q8WVM8|SCFD1_HUMAN	sp|Q8WVM8|SCFD1_HUMAN Sec1 family domain-containing protein 1 OS=Homo sapiens OX=9606 GN=SCFD1 PE=1 SV=4			0.5	0.5	2	0.5	0.5	0.5
sp|Q9BPX6|MICU1_HUMAN;tr|F6XEV2|F6XEV2_HUMAN;tr|A0A0U1RRK1|A0A0U1RRK1_HUMAN;tr|A0A286YF11|A0A286YF11_HUMAN;tr|S4R3D7|S4R3D7_HUMAN;tr|S4R3V1|S4R3V1_HUMAN	sp|Q9BPX6|MICU1_HUMAN Calcium uptake protein 1, mitochondrial OS=Homo sapiens OX=9606 GN=MICU1 PE=1 SV=1;tr|F6XEV2|F6XEV2_HUMAN Calcium uptake protein 1, mitochondrial OS=Homo sapiens OX=9606 GN=MICU1 PE=1 SV=2;tr|A0A0U1RRK1|A0A0U1RRK1_HUMAN Calcium uptake			0.5	0.5	2	0.5	0.5	0.5
sp|Q9NWY4|HPF1_HUMAN	sp|Q9NWY4|HPF1_HUMAN Histone PARylation factor 1 OS=Homo sapiens OX=9606 GN=HPF1 PE=1 SV=2			0.5	0.5	2	0.5	0.5	0.5
sp|P14635|CCNB1_HUMAN;tr|E9PC90|E9PC90_HUMAN;tr|D6RHI0|D6RHI0_HUMAN	sp|P14635|CCNB1_HUMAN G2/mitotic-specific cyclin-B1 OS=Homo sapiens OX=9606 GN=CCNB1 PE=1 SV=1;tr|E9PC90|E9PC90_HUMAN G2/mitotic-specific cyclin-B1 (Fragment) OS=Homo sapiens OX=9606 GN=CCNB1 PE=1 SV=1;tr|D6RHI0|D6RHI0_HUMAN G2/mitotic-specific cyclin-B1 (			0.5	0.5	2	0.5	0.5	0.5
tr|H0YBL1|H0YBL1_HUMAN;sp|P29218|IMPA1_HUMAN;tr|E5RG13|E5RG13_HUMAN;tr|E5RIP7|E5RIP7_HUMAN	tr|H0YBL1|H0YBL1_HUMAN Inositol-1-monophosphatase (Fragment) OS=Homo sapiens OX=9606 GN=IMPA1 PE=1 SV=1;sp|P29218|IMPA1_HUMAN Inositol monophosphatase 1 OS=Homo sapiens OX=9606 GN=IMPA1 PE=1 SV=1;tr|E5RG13|E5RG13_HUMAN Inositol monophosphatase 1 (Fragment)			0.5	0.5	2	0.5	0.5	0.5
sp|P49755|TMEDA_HUMAN;tr|G3V2K7|G3V2K7_HUMAN	sp|P49755|TMEDA_HUMAN Transmembrane emp24 domain-containing protein 10 OS=Homo sapiens OX=9606 GN=TMED10 PE=1 SV=2;tr|G3V2K7|G3V2K7_HUMAN Transmembrane emp24 domain-containing protein 10 OS=Homo sapiens OX=9606 GN=TMED10 PE=1 SV=1			0.5	0.5	2	0.5	0.5	0.5
sp|Q14247|SRC8_HUMAN	sp|Q14247|SRC8_HUMAN Src substrate cortactin OS=Homo sapiens OX=9606 GN=CTTN PE=1 SV=2			2	0.5	0.5	0.5	0.5	0.5
sp|Q16836|HCDH_HUMAN;tr|A0A0D9SFP2|A0A0D9SFP2_HUMAN;tr|E9PF18|E9PF18_HUMAN;tr|A0A1W2PQC2|A0A1W2PQC2_HUMAN;tr|A0A1W2PRT2|A0A1W2PRT2_HUMAN;tr|A0A1W2PQV5|A0A1W2PQV5_HUMAN;tr|A0A1W2PNM1|A0A1W2PNM1_HUMAN;tr|A0A0A0MSE2|A0A0A0MSE2_HUMAN;tr|A0A1W2PQ55|A0A1W2PQ55_HUMAN;tr|A0A1W2PP40|A0A1W2PP40_HUMAN;tr|A0A1W2PQ78|A0A1W2PQ78_HUMAN	sp|Q16836|HCDH_HUMAN Hydroxyacyl-coenzyme A dehydrogenase, mitochondrial OS=Homo sapiens OX=9606 GN=HADH PE=1 SV=3;tr|A0A0D9SFP2|A0A0D9SFP2_HUMAN Hydroxyacyl-coenzyme A dehydrogenase, mitochondrial OS=Homo sapiens OX=9606 GN=HADH PE=1 SV=1;tr|E9PF18|E9PF18			0.5	0.5	2	0.5	0.5	0.5
sp|Q8IZ73|RUSD2_HUMAN;tr|A0A087WXE2|A0A087WXE2_HUMAN	sp|Q8IZ73|RUSD2_HUMAN RNA pseudouridylate synthase domain-containing protein 2 OS=Homo sapiens OX=9606 GN=RPUSD2 PE=1 SV=2;tr|A0A087WXE2|A0A087WXE2_HUMAN RNA pseudouridylate synthase domain-containing protein 2 (Fragment) OS=Homo sapiens OX=9606 GN=RPUSD2			0.5	0.5	2	0.5	0.5	0.5
tr|J3KTJ1|J3KTJ1_HUMAN;sp|P19105|ML12A_HUMAN;sp|P24844|MYL9_HUMAN;sp|O14950|ML12B_HUMAN;tr|J3QRS3|J3QRS3_HUMAN	tr|J3KTJ1|J3KTJ1_HUMAN Myosin regulatory light chain 12A (Fragment) OS=Homo sapiens OX=9606 GN=MYL12A PE=1 SV=1;sp|P19105|ML12A_HUMAN Myosin regulatory light chain 12A OS=Homo sapiens OX=9606 GN=MYL12A PE=1 SV=2;sp|P24844|MYL9_HUMAN Myosin regulatory light			2	0.5	0.5	0.5	0.5	0.5
sp|Q9NQT5|EXOS3_HUMAN	sp|Q9NQT5|EXOS3_HUMAN Exosome complex component RRP40 OS=Homo sapiens OX=9606 GN=EXOSC3 PE=1 SV=3			2	0.5	0.5	0.5	0.5	0.5
tr|A0A087WZG0|A0A087WZG0_HUMAN;sp|Q3SY00|T10IP_HUMAN	tr|A0A087WZG0|A0A087WZG0_HUMAN Testis-specific protein 10-interacting protein OS=Homo sapiens OX=9606 GN=TSGA10IP PE=4 SV=1;sp|Q3SY00|T10IP_HUMAN Testis-specific protein 10-interacting protein OS=Homo sapiens OX=9606 GN=TSGA10IP PE=1 SV=2			0.5	1	0.5	0.5	0.5	0.5
sp|Q9P2Q2|FRM4A_HUMAN	sp|Q9P2Q2|FRM4A_HUMAN FERM domain-containing protein 4A OS=Homo sapiens OX=9606 GN=FRMD4A PE=1 SV=3			0.5	1	0.5	0.5	0.5	0.5
tr|A0A0G2JMB2|A0A0G2JMB2_HUMAN	tr|A0A0G2JMB2|A0A0G2JMB2_HUMAN Immunoglobulin heavy constant alpha 2 (Fragment) OS=Homo sapiens OX=9606 GN=IGHA2 PE=1 SV=1			0.5	1	0.5	0.5	0.5	0.5
sp|P03973|SLPI_HUMAN	sp|P03973|SLPI_HUMAN Antileukoproteinase OS=Homo sapiens OX=9606 GN=SLPI PE=1 SV=2			0.5	1	0.5	0.5	0.5	0.5
tr|A0A494C0D1|A0A494C0D1_HUMAN;sp|P53597|SUCA_HUMAN	tr|A0A494C0D1|A0A494C0D1_HUMAN Succinate--CoA ligase [ADP/GDP-forming] subunit alpha, mitochondrial OS=Homo sapiens OX=9606 GN=SUCLG1 PE=1 SV=1;sp|P53597|SUCA_HUMAN Succinate--CoA ligase [ADP/GDP-forming] subunit alpha, mitochondrial OS=Homo sapiens OX=960			1	0.5	0.5	0.5	0.5	0.5
tr|D6RD17|D6RD17_HUMAN;sp|P01591|IGJ_HUMAN	tr|D6RD17|D6RD17_HUMAN Immunoglobulin J chain (Fragment) OS=Homo sapiens OX=9606 GN=JCHAIN PE=1 SV=8;sp|P01591|IGJ_HUMAN Immunoglobulin J chain OS=Homo sapiens OX=9606 GN=JCHAIN PE=1 SV=4			0.5	1	0.5	0.5	0.5	0.5
tr|E9PM57|E9PM57_HUMAN;tr|A8MUE8|A8MUE8_HUMAN;tr|A8MXR8|A8MXR8_HUMAN;tr|A0A0A0MQS0|A0A0A0MQS0_HUMAN;tr|F8W9L8|F8W9L8_HUMAN;sp|A8MW92|P20L1_HUMAN	tr|E9PM57|E9PM57_HUMAN PHD finger protein 20-like protein 1 OS=Homo sapiens OX=9606 GN=PHF20L1 PE=1 SV=1;tr|A8MUE8|A8MUE8_HUMAN PHD finger protein 20-like protein 1 OS=Homo sapiens OX=9606 GN=PHF20L1 PE=1 SV=1;tr|A8MXR8|A8MXR8_HUMAN PHD finger protein 20-l			0.5	1	0.5	0.5	0.5	0.5
sp|Q92820|GGH_HUMAN	sp|Q92820|GGH_HUMAN Gamma-glutamyl hydrolase OS=Homo sapiens OX=9606 GN=GGH PE=1 SV=2			1	0.5	0.5	0.5	0.5	0.5
sp|Q8WWY7|WFD12_HUMAN	sp|Q8WWY7|WFD12_HUMAN WAP four-disulfide core domain protein 12 OS=Homo sapiens OX=9606 GN=WFDC12 PE=1 SV=1			1	0.5	0.5	0.5	0.5	0.5
sp|P17900|SAP3_HUMAN	sp|P17900|SAP3_HUMAN Ganglioside GM2 activator OS=Homo sapiens OX=9606 GN=GM2A PE=1 SV=4			1	0.5	0.5	0.5	0.5	0.5
sp|O96019|ACL6A_HUMAN	sp|O96019|ACL6A_HUMAN Actin-like protein 6A OS=Homo sapiens OX=9606 GN=ACTL6A PE=1 SV=1			1	0.5	0.5	0.5	0.5	0.5
sp|Q16643|DREB_HUMAN;tr|D6RFI1|D6RFI1_HUMAN;tr|D6R9W4|D6R9W4_HUMAN	sp|Q16643|DREB_HUMAN Drebrin OS=Homo sapiens OX=9606 GN=DBN1 PE=1 SV=4;tr|D6RFI1|D6RFI1_HUMAN Drebrin (Fragment) OS=Homo sapiens OX=9606 GN=DBN1 PE=1 SV=1;tr|D6R9W4|D6R9W4_HUMAN Drebrin (Fragment) OS=Homo sapiens OX=9606 GN=DBN1 PE=1 SV=1			1	0.5	0.5	0.5	0.5	0.5
tr|H0YDN1|H0YDN1_HUMAN;sp|Q15149|PLEC_HUMAN;tr|A0A075B730|A0A075B730_HUMAN;sp|P58107|EPIPL_HUMAN	tr|H0YDN1|H0YDN1_HUMAN Plectin OS=Homo sapiens OX=9606 GN=PLEC PE=1 SV=9;sp|Q15149|PLEC_HUMAN Plectin OS=Homo sapiens OX=9606 GN=PLEC PE=1 SV=3;tr|A0A075B730|A0A075B730_HUMAN Epiplakin OS=Homo sapiens OX=9606 GN=EPPK1 PE=1 SV=2;sp|P58107|EPIPL_HUMAN Epipla			0.5	1	0.5	0.5	0.5	0.5
sp|P30837|AL1B1_HUMAN;tr|A0A0U1RQK9|A0A0U1RQK9_HUMAN;tr|H0Y2X5|H0Y2X5_HUMAN;tr|H0YMG7|H0YMG7_HUMAN;sp|P00352|AL1A1_HUMAN;sp|P47895|AL1A3_HUMAN;sp|O94788|AL1A2_HUMAN	sp|P30837|AL1B1_HUMAN Aldehyde dehydrogenase X, mitochondrial OS=Homo sapiens OX=9606 GN=ALDH1B1 PE=1 SV=3;tr|A0A0U1RQK9|A0A0U1RQK9_HUMAN Aldehyde dehydrogenase X, mitochondrial (Fragment) OS=Homo sapiens OX=9606 GN=ALDH1B1 PE=1 SV=1;tr|H0Y2X5|H0Y2X5_HUMAN			1	0.5	0.5	0.5	0.5	0.5
sp|Q8NFH4|NUP37_HUMAN	sp|Q8NFH4|NUP37_HUMAN Nucleoporin Nup37 OS=Homo sapiens OX=9606 GN=NUP37 PE=1 SV=1			1	0.5	0.5	0.5	0.5	0.5
sp|Q9BXR0|TGT_HUMAN	sp|Q9BXR0|TGT_HUMAN Queuine tRNA-ribosyltransferase catalytic subunit 1 OS=Homo sapiens OX=9606 GN=QTRT1 PE=1 SV=3			0.5	1	0.5	0.5	0.5	0.5
tr|C9JTV4|C9JTV4_HUMAN;tr|Q8WYH2|Q8WYH2_HUMAN;tr|A0A087X1Z2|A0A087X1Z2_HUMAN;tr|H0Y4Y4|H0Y4Y4_HUMAN;sp|Q9BUP0|EFHD1_HUMAN;sp|Q96C19|EFHD2_HUMAN	tr|C9JTV4|C9JTV4_HUMAN EF-hand domain-containing protein D1 (Fragment) OS=Homo sapiens OX=9606 GN=EFHD1 PE=1 SV=1;tr|Q8WYH2|Q8WYH2_HUMAN EF-hand domain-containing protein D1 OS=Homo sapiens OX=9606 GN=EFHD1 PE=1 SV=1;tr|A0A087X1Z2|A0A087X1Z2_HUMAN EF-hand			1	0.5	0.5	0.5	0.5	0.5
sp|O60885|BRD4_HUMAN;tr|M0QZD9|M0QZD9_HUMAN;sp|Q15059|BRD3_HUMAN	sp|O60885|BRD4_HUMAN Bromodomain-containing protein 4 OS=Homo sapiens OX=9606 GN=BRD4 PE=1 SV=2;tr|M0QZD9|M0QZD9_HUMAN Bromodomain-containing protein 4 (Fragment) OS=Homo sapiens OX=9606 GN=BRD4 PE=1 SV=1			1	0.5	0.5	0.5	0.5	0.5
tr|J3KND1|J3KND1_HUMAN;sp|Q96ER3|SAAL1_HUMAN;tr|E9PRZ1|E9PRZ1_HUMAN	tr|J3KND1|J3KND1_HUMAN Protein SAAL1 OS=Homo sapiens OX=9606 GN=SAAL1 PE=1 SV=1;sp|Q96ER3|SAAL1_HUMAN Protein SAAL1 OS=Homo sapiens OX=9606 GN=SAAL1 PE=1 SV=2;tr|E9PRZ1|E9PRZ1_HUMAN Protein SAAL1 OS=Homo sapiens OX=9606 GN=SAAL1 PE=1 SV=1			1	0.5	0.5	0.5	0.5	0.5
tr|H7BZJ3|H7BZJ3_HUMAN	tr|H7BZJ3|H7BZJ3_HUMAN Protein disulfide-isomerase A3 (Fragment) OS=Homo sapiens OX=9606 GN=PDIA3 PE=1 SV=1			1	0.5	0.5	0.5	0.5	0.5
sp|O60563|CCNT1_HUMAN;tr|A0A1W2PQ16|A0A1W2PQ16_HUMAN	sp|O60563|CCNT1_HUMAN Cyclin-T1 OS=Homo sapiens OX=9606 GN=CCNT1 PE=1 SV=1			1	0.5	0.5	0.5	0.5	0.5
sp|O75306|NDUS2_HUMAN	sp|O75306|NDUS2_HUMAN NADH dehydrogenase [ubiquinone] iron-sulfur protein 2, mitochondrial OS=Homo sapiens OX=9606 GN=NDUFS2 PE=1 SV=2			1	0.5	0.5	0.5	0.5	0.5
sp|P04818|TYSY_HUMAN	sp|P04818|TYSY_HUMAN Thymidylate synthase OS=Homo sapiens OX=9606 GN=TYMS PE=1 SV=3			0.5	1	0.5	0.5	0.5	0.5
sp|P30533|AMRP_HUMAN	sp|P30533|AMRP_HUMAN Alpha-2-macroglobulin receptor-associated protein OS=Homo sapiens OX=9606 GN=LRPAP1 PE=1 SV=1			1	0.5	0.5	0.5	0.5	0.5
sp|P53701|CCHL_HUMAN	sp|P53701|CCHL_HUMAN Cytochrome c-type heme lyase OS=Homo sapiens OX=9606 GN=HCCS PE=1 SV=1			1	0.5	0.5	0.5	0.5	0.5
sp|P61758|PFD3_HUMAN	sp|P61758|PFD3_HUMAN Prefoldin subunit 3 OS=Homo sapiens OX=9606 GN=VBP1 PE=1 SV=4			1	0.5	0.5	0.5	0.5	0.5
tr|H0YCU9|H0YCU9_HUMAN;sp|Q01995|TAGL_HUMAN	tr|H0YCU9|H0YCU9_HUMAN Transgelin (Fragment) OS=Homo sapiens OX=9606 GN=TAGLN PE=1 SV=1;sp|Q01995|TAGL_HUMAN Transgelin OS=Homo sapiens OX=9606 GN=TAGLN PE=1 SV=4			1	0.5	0.5	0.5	0.5	0.5
tr|F5GX39|F5GX39_HUMAN;sp|Q15363|TMED2_HUMAN;tr|E7EQ72|E7EQ72_HUMAN	tr|F5GX39|F5GX39_HUMAN Transmembrane emp24 domain-containing protein 2 OS=Homo sapiens OX=9606 GN=TMED2 PE=1 SV=1;sp|Q15363|TMED2_HUMAN Transmembrane emp24 domain-containing protein 2 OS=Homo sapiens OX=9606 GN=TMED2 PE=1 SV=1;tr|E7EQ72|E7EQ72_HUMAN Transm			1	0.5	0.5	0.5	0.5	0.5
tr|B2RDT5|B2RDT5_HUMAN;tr|E9PIH0|E9PIH0_HUMAN;tr|B3KNL7|B3KNL7_HUMAN;sp|Q6UX40|TM107_HUMAN	tr|B2RDT5|B2RDT5_HUMAN Transmembrane protein 107 OS=Homo sapiens OX=9606 GN=TMEM107 PE=2 SV=1;tr|E9PIH0|E9PIH0_HUMAN Transmembrane protein 107 OS=Homo sapiens OX=9606 GN=TMEM107 PE=4 SV=1;tr|B3KNL7|B3KNL7_HUMAN Transmembrane protein 107 OS=Homo sapiens OX=			1	0.5	0.5	0.5	0.5	0.5
tr|V9GY02|V9GY02_HUMAN;sp|Q99583|MNT_HUMAN	tr|V9GY02|V9GY02_HUMAN Max-binding protein MNT OS=Homo sapiens OX=9606 GN=MNT PE=1 SV=1;sp|Q99583|MNT_HUMAN Max-binding protein MNT OS=Homo sapiens OX=9606 GN=MNT PE=1 SV=1			1	0.5	0.5	0.5	0.5	0.5
sp|Q9NPD8|UBE2T_HUMAN	sp|Q9NPD8|UBE2T_HUMAN Ubiquitin-conjugating enzyme E2 T OS=Homo sapiens OX=9606 GN=UBE2T PE=1 SV=1			1	0.5	0.5	0.5	0.5	0.5
tr|A0A3B3IRV3|A0A3B3IRV3_HUMAN;sp|Q9ULC4|MCTS1_HUMAN	tr|A0A3B3IRV3|A0A3B3IRV3_HUMAN Malignant T-cell-amplified sequence OS=Homo sapiens OX=9606 GN=MCTS2P PE=3 SV=1;sp|Q9ULC4|MCTS1_HUMAN Malignant T-cell-amplified sequence 1 OS=Homo sapiens OX=9606 GN=MCTS1 PE=1 SV=1			1	0.5	0.5	0.5	0.5	0.5
sp|Q9UQR0|SCML2_HUMAN	sp|Q9UQR0|SCML2_HUMAN Sex comb on midleg-like protein 2 OS=Homo sapiens OX=9606 GN=SCML2 PE=1 SV=1			1	0.5	0.5	0.5	0.5	0.5
tr|B1AHC6|B1AHC6_HUMAN;tr|B1AHC5|B1AHC5_HUMAN	tr|B1AHC6|B1AHC6_HUMAN PHD finger protein 21B (Fragment) OS=Homo sapiens OX=9606 GN=PHF21B PE=1 SV=1;tr|B1AHC5|B1AHC5_HUMAN PHD finger protein 21B OS=Homo sapiens OX=9606 GN=PHF21B PE=1 SV=1			1	0.5	0.5	0.5	0.5	0.5
tr|J3QRC2|J3QRC2_HUMAN	tr|J3QRC2|J3QRC2_HUMAN Rho GTPase-activating protein 28 (Fragment) OS=Homo sapiens OX=9606 GN=ARHGAP28 PE=1 SV=1			0.5	1	0.5	0.5	0.5	0.5
tr|H7C1M2|H7C1M2_HUMAN	tr|H7C1M2|H7C1M2_HUMAN Protein SON (Fragment) OS=Homo sapiens OX=9606 GN=SON PE=1 SV=1			1	0.5	0.5	0.5	0.5	0.5
tr|K7EMS3|K7EMS3_HUMAN	tr|K7EMS3|K7EMS3_HUMAN Keratin, type I cytoskeletal 19 (Fragment) OS=Homo sapiens OX=9606 GN=KRT19 PE=1 SV=1			0.5	1	0.5	0.5	0.5	0.5
sp|Q562R1|ACTBL_HUMAN	sp|Q562R1|ACTBL_HUMAN Beta-actin-like protein 2 OS=Homo sapiens OX=9606 GN=ACTBL2 PE=1 SV=2			0.5	0.5	1	0.5	0.5	0.5
tr|E7ENN3|E7ENN3_HUMAN;tr|A0A0C4DG40|A0A0C4DG40_HUMAN;sp|Q8NF91|SYNE1_HUMAN	tr|E7ENN3|E7ENN3_HUMAN Nesprin-1 OS=Homo sapiens OX=9606 GN=SYNE1 PE=1 SV=2;tr|A0A0C4DG40|A0A0C4DG40_HUMAN Nesprin-1 OS=Homo sapiens OX=9606 GN=SYNE1 PE=1 SV=1;sp|Q8NF91|SYNE1_HUMAN Nesprin-1 OS=Homo sapiens OX=9606 GN=SYNE1 PE=1 SV=4			1	1	1	0.5	1	1
tr|M0QZM1|M0QZM1_HUMAN	tr|M0QZM1|M0QZM1_HUMAN Heterogeneous nuclear ribonucleoprotein M (Fragment) OS=Homo sapiens OX=9606 GN=HNRNPM PE=1 SV=1			0.5	0.5	1	0.5	0.5	0.5
sp|Q6P1N0|C2D1A_HUMAN;tr|K7EJY5|K7EJY5_HUMAN;tr|K7EMP1|K7EMP1_HUMAN	sp|Q6P1N0|C2D1A_HUMAN Coiled-coil and C2 domain-containing protein 1A OS=Homo sapiens OX=9606 GN=CC2D1A PE=1 SV=1;tr|K7EJY5|K7EJY5_HUMAN Coiled-coil and C2 domain-containing protein 1A (Fragment) OS=Homo sapiens OX=9606 GN=CC2D1A PE=1 SV=1;tr|K7EMP1|K7EMP1			0.5	0.5	1	0.5	0.5	0.5
tr|E9PL10|E9PL10_HUMAN;sp|Q96K17|BT3L4_HUMAN	tr|E9PL10|E9PL10_HUMAN Transcription factor BTF3 OS=Homo sapiens OX=9606 GN=BTF3L4 PE=1 SV=1;sp|Q96K17|BT3L4_HUMAN Transcription factor BTF3 homolog 4 OS=Homo sapiens OX=9606 GN=BTF3L4 PE=1 SV=1			0.5	0.5	1	0.5	0.5	0.5
sp|P78417|GSTO1_HUMAN;tr|Q5TA01|Q5TA01_HUMAN;tr|Q5TA02|Q5TA02_HUMAN	sp|P78417|GSTO1_HUMAN Glutathione S-transferase omega-1 OS=Homo sapiens OX=9606 GN=GSTO1 PE=1 SV=2;tr|Q5TA01|Q5TA01_HUMAN Glutathione S-transferase omega-1 (Fragment) OS=Homo sapiens OX=9606 GN=GSTO1 PE=1 SV=1;tr|Q5TA02|Q5TA02_HUMAN Glutathione S-transfera			0.5	0.5	1	0.5	0.5	0.5
sp|O00231|PSD11_HUMAN;tr|J3QRY4|J3QRY4_HUMAN	sp|O00231|PSD11_HUMAN 26S proteasome non-ATPase regulatory subunit 11 OS=Homo sapiens OX=9606 GN=PSMD11 PE=1 SV=3;tr|J3QRY4|J3QRY4_HUMAN 26S proteasome non-ATPase regulatory subunit 11 (Fragment) OS=Homo sapiens OX=9606 GN=PSMD11 PE=1 SV=8			0.5	0.5	1	0.5	0.5	0.5
sp|Q92734|TFG_HUMAN;tr|C9JUE0|C9JUE0_HUMAN;tr|C9JJP5|C9JJP5_HUMAN	sp|Q92734|TFG_HUMAN Protein TFG OS=Homo sapiens OX=9606 GN=TFG PE=1 SV=2;tr|C9JUE0|C9JUE0_HUMAN Protein TFG (Fragment) OS=Homo sapiens OX=9606 GN=TFG PE=1 SV=1;tr|C9JJP5|C9JJP5_HUMAN Protein TFG (Fragment) OS=Homo sapiens OX=9606 GN=TFG PE=1 SV=1			0.5	0.5	1	0.5	0.5	0.5
tr|H0Y579|H0Y579_HUMAN;sp|P54727|RD23B_HUMAN	tr|H0Y579|H0Y579_HUMAN UV excision repair protein RAD23 homolog B (Fragment) OS=Homo sapiens OX=9606 GN=RAD23B PE=1 SV=1;sp|P54727|RD23B_HUMAN UV excision repair protein RAD23 homolog B OS=Homo sapiens OX=9606 GN=RAD23B PE=1 SV=1			0.5	0.5	1	0.5	0.5	0.5
sp|Q9UBQ7|GRHPR_HUMAN;tr|U3KQ56|U3KQ56_HUMAN	sp|Q9UBQ7|GRHPR_HUMAN Glyoxylate reductase/hydroxypyruvate reductase OS=Homo sapiens OX=9606 GN=GRHPR PE=1 SV=1;tr|U3KQ56|U3KQ56_HUMAN Glyoxylate reductase/hydroxypyruvate reductase OS=Homo sapiens OX=9606 GN=GRHPR PE=1 SV=1			0.5	0.5	1	0.5	0.5	0.5
tr|D6R9Z7|D6R9Z7_HUMAN;sp|P15954|COX7C_HUMAN	tr|D6R9Z7|D6R9Z7_HUMAN Cytochrome c oxidase subunit 7C, mitochondrial OS=Homo sapiens OX=9606 GN=COX7C PE=1 SV=1;sp|P15954|COX7C_HUMAN Cytochrome c oxidase subunit 7C, mitochondrial OS=Homo sapiens OX=9606 GN=COX7C PE=1 SV=1			0.5	0.5	1	0.5	0.5	0.5
sp|P06280|AGAL_HUMAN;tr|A0A3B3IUC4|A0A3B3IUC4_HUMAN	sp|P06280|AGAL_HUMAN Alpha-galactosidase A OS=Homo sapiens OX=9606 GN=GLA PE=1 SV=1;tr|A0A3B3IUC4|A0A3B3IUC4_HUMAN Alpha-galactosidase OS=Homo sapiens OX=9606 GN=GLA PE=1 SV=1			0.5	0.5	1	0.5	0.5	0.5
tr|E9PPG9|E9PPG9_HUMAN;sp|P78406|RAE1L_HUMAN;tr|E9PQ57|E9PQ57_HUMAN	tr|E9PPG9|E9PPG9_HUMAN mRNA export factor OS=Homo sapiens OX=9606 GN=RAE1 PE=1 SV=1;sp|P78406|RAE1L_HUMAN mRNA export factor OS=Homo sapiens OX=9606 GN=RAE1 PE=1 SV=1;tr|E9PQ57|E9PQ57_HUMAN mRNA export factor OS=Homo sapiens OX=9606 GN=RAE1 PE=1 SV=1			0.5	0.5	1	0.5	0.5	0.5
sp|P21912|SDHB_HUMAN	sp|P21912|SDHB_HUMAN Succinate dehydrogenase [ubiquinone] iron-sulfur subunit, mitochondrial OS=Homo sapiens OX=9606 GN=SDHB PE=1 SV=3			0.5	0.5	1	0.5	0.5	0.5
tr|E9PRR7|E9PRR7_HUMAN;sp|Q14331|FRG1_HUMAN	tr|E9PRR7|E9PRR7_HUMAN Protein FRG1 (Fragment) OS=Homo sapiens OX=9606 GN=FRG1 PE=1 SV=1;sp|Q14331|FRG1_HUMAN Protein FRG1 OS=Homo sapiens OX=9606 GN=FRG1 PE=1 SV=1			0.5	0.5	1	0.5	0.5	0.5
tr|A0A1W2PQG6|A0A1W2PQG6_HUMAN;sp|P04080|CYTB_HUMAN	tr|A0A1W2PQG6|A0A1W2PQG6_HUMAN Cystatin-B (Fragment) OS=Homo sapiens OX=9606 GN=CSTB PE=1 SV=1;sp|P04080|CYTB_HUMAN Cystatin-B OS=Homo sapiens OX=9606 GN=CSTB PE=1 SV=2			0.5	0.5	1	0.5	0.5	0.5
sp|P42166|LAP2A_HUMAN	sp|P42166|LAP2A_HUMAN Lamina-associated polypeptide 2, isoform alpha OS=Homo sapiens OX=9606 GN=TMPO PE=1 SV=2			0.5	0.5	1	0.5	0.5	0.5
sp|Q13085|ACACA_HUMAN	sp|Q13085|ACACA_HUMAN Acetyl-CoA carboxylase 1 OS=Homo sapiens OX=9606 GN=ACACA PE=1 SV=2			0.5	0.5	1	0.5	0.5	0.5
tr|E9PJK1|E9PJK1_HUMAN;tr|E9PRJ8|E9PRJ8_HUMAN;tr|H0YDL9|H0YDL9_HUMAN;tr|H0YDJ9|H0YDJ9_HUMAN;sp|P60033|CD81_HUMAN;tr|E9PIF1|E9PIF1_HUMAN;tr|A6NMH8|A6NMH8_HUMAN;tr|E9PM31|E9PM31_HUMAN;tr|H0YEE2|H0YEE2_HUMAN	tr|E9PJK1|E9PJK1_HUMAN Tetraspanin OS=Homo sapiens OX=9606 GN=CD81 PE=1 SV=1;tr|E9PRJ8|E9PRJ8_HUMAN Tetraspanin (Fragment) OS=Homo sapiens OX=9606 GN=CD81 PE=1 SV=1;tr|H0YDL9|H0YDL9_HUMAN Tetraspanin (Fragment) OS=Homo sapiens OX=9606 GN=CD81 PE=1 SV=1;tr|			0.5	0.5	1	0.5	0.5	0.5
tr|H0Y580|H0Y580_HUMAN;sp|Q9NR50|EI2BG_HUMAN	tr|H0Y580|H0Y580_HUMAN Translation initiation factor eIF-2B subunit gamma (Fragment) OS=Homo sapiens OX=9606 GN=EIF2B3 PE=1 SV=1;sp|Q9NR50|EI2BG_HUMAN Translation initiation factor eIF-2B subunit gamma OS=Homo sapiens OX=9606 GN=EIF2B3 PE=1 SV=1			0.5	0.5	1	0.5	0.5	0.5
sp|Q6YN16|HSDL2_HUMAN	sp|Q6YN16|HSDL2_HUMAN Hydroxysteroid dehydrogenase-like protein 2 OS=Homo sapiens OX=9606 GN=HSDL2 PE=1 SV=1			0.5	0.5	1	0.5	0.5	0.5
tr|D6R9C3|D6R9C3_HUMAN;sp|P14406|CX7A2_HUMAN;tr|D6RIE3|D6RIE3_HUMAN;tr|D6RGV5|D6RGV5_HUMAN;tr|H0UI06|H0UI06_HUMAN	tr|D6R9C3|D6R9C3_HUMAN Cytochrome c oxidase subunit 7A2, mitochondrial OS=Homo sapiens OX=9606 GN=COX7A2 PE=1 SV=1;sp|P14406|CX7A2_HUMAN Cytochrome c oxidase subunit 7A2, mitochondrial OS=Homo sapiens OX=9606 GN=COX7A2 PE=1 SV=1;tr|D6RIE3|D6RIE3_HUMAN Cyto			0.5	0.5	1	0.5	0.5	0.5
tr|F5GWY6|F5GWY6_HUMAN;tr|K7ER35|K7ER35_HUMAN;tr|F5GYE9|F5GYE9_HUMAN;sp|Q6IA86|ELP2_HUMAN	tr|F5GWY6|F5GWY6_HUMAN Elongator complex protein 2 OS=Homo sapiens OX=9606 GN=ELP2 PE=1 SV=1;tr|K7ER35|K7ER35_HUMAN Elongator complex protein 2 OS=Homo sapiens OX=9606 GN=ELP2 PE=1 SV=1;tr|F5GYE9|F5GYE9_HUMAN Elongator complex protein 2 OS=Homo sapiens OX=			0.5	0.5	1	0.5	0.5	0.5
tr|Q5TBR0|Q5TBR0_HUMAN;tr|Q5TBR1|Q5TBR1_HUMAN;sp|Q9NR45|SIAS_HUMAN	tr|Q5TBR0|Q5TBR0_HUMAN Sialic acid synthase (Fragment) OS=Homo sapiens OX=9606 GN=NANS PE=1 SV=1;tr|Q5TBR1|Q5TBR1_HUMAN Sialic acid synthase (Fragment) OS=Homo sapiens OX=9606 GN=NANS PE=1 SV=1;sp|Q9NR45|SIAS_HUMAN Sialic acid synthase OS=Homo sapiens OX=9			0.5	0.5	1	0.5	0.5	0.5
sp|Q92620|PRP16_HUMAN;tr|H3BV01|H3BV01_HUMAN;tr|H3BQT9|H3BQT9_HUMAN;tr|J3KRT1|J3KRT1_HUMAN	sp|Q92620|PRP16_HUMAN Pre-mRNA-splicing factor ATP-dependent RNA helicase PRP16 OS=Homo sapiens OX=9606 GN=DHX38 PE=1 SV=2;tr|H3BV01|H3BV01_HUMAN Pre-mRNA-splicing factor ATP-dependent RNA helicase PRP16 (Fragment) OS=Homo sapiens OX=9606 GN=DHX38 PE=1 SV=			0.5	0.5	1	0.5	0.5	0.5
sp|Q9UGP8|SEC63_HUMAN	sp|Q9UGP8|SEC63_HUMAN Translocation protein SEC63 homolog OS=Homo sapiens OX=9606 GN=SEC63 PE=1 SV=2			0.5	0.5	1	0.5	0.5	0.5
tr|F8W914|F8W914_HUMAN;sp|Q9NQC3|RTN4_HUMAN	tr|F8W914|F8W914_HUMAN Reticulon OS=Homo sapiens OX=9606 GN=RTN4 PE=1 SV=1;sp|Q9NQC3|RTN4_HUMAN Reticulon-4 OS=Homo sapiens OX=9606 GN=RTN4 PE=1 SV=2			0.5	0.5	1	0.5	0.5	0.5
tr|E5RHX3|E5RHX3_HUMAN;tr|E5RIQ4|E5RIQ4_HUMAN;tr|E5RIK1|E5RIK1_HUMAN;tr|A0A0D9SF44|A0A0D9SF44_HUMAN;tr|A0A0R4J2E2|A0A0R4J2E2_HUMAN;sp|Q9Y3T6|R3HC1_HUMAN	tr|E5RHX3|E5RHX3_HUMAN R3H and coiled-coil domain-containing protein 1 (Fragment) OS=Homo sapiens OX=9606 GN=R3HCC1 PE=1 SV=2;tr|E5RIQ4|E5RIQ4_HUMAN R3H and coiled-coil domain-containing protein 1 (Fragment) OS=Homo sapiens OX=9606 GN=R3HCC1 PE=1 SV=2;tr|E			0.5	0.5	1	0.5	0.5	0.5
sp|Q07812|BAX_HUMAN	sp|Q07812|BAX_HUMAN Apoptosis regulator BAX OS=Homo sapiens OX=9606 GN=BAX PE=1 SV=1			0.5	0.5	1	0.5	0.5	0.5
tr|A0A087WX59|A0A087WX59_HUMAN;sp|Q16186|ADRM1_HUMAN	tr|A0A087WX59|A0A087WX59_HUMAN Proteasomal ubiquitin receptor ADRM1 OS=Homo sapiens OX=9606 GN=ADRM1 PE=1 SV=1;sp|Q16186|ADRM1_HUMAN Proteasomal ubiquitin receptor ADRM1 OS=Homo sapiens OX=9606 GN=ADRM1 PE=1 SV=2			0.5	0.5	1	0.5	0.5	0.5
sp|P55210|CASP7_HUMAN;tr|A0A0A0MRL7|A0A0A0MRL7_HUMAN	sp|P55210|CASP7_HUMAN Caspase-7 OS=Homo sapiens OX=9606 GN=CASP7 PE=1 SV=1;tr|A0A0A0MRL7|A0A0A0MRL7_HUMAN Caspase-7 OS=Homo sapiens OX=9606 GN=CASP7 PE=1 SV=1			0.5	0.5	1	0.5	0.5	0.5
sp|P05091|ALDH2_HUMAN;tr|S4R3S4|S4R3S4_HUMAN	sp|P05091|ALDH2_HUMAN Aldehyde dehydrogenase, mitochondrial OS=Homo sapiens OX=9606 GN=ALDH2 PE=1 SV=2;tr|S4R3S4|S4R3S4_HUMAN Aldehyde dehydrogenase, mitochondrial (Fragment) OS=Homo sapiens OX=9606 GN=ALDH2 PE=1 SV=1			0.5	0.5	1	0.5	0.5	0.5
tr|E5RJZ1|E5RJZ1_HUMAN;tr|H0YBD2|H0YBD2_HUMAN;sp|O14548|COX7R_HUMAN	tr|E5RJZ1|E5RJZ1_HUMAN Cytochrome c oxidase subunit 7A-related protein, mitochondrial OS=Homo sapiens OX=9606 GN=COX7A2L PE=1 SV=1;tr|H0YBD2|H0YBD2_HUMAN Cytochrome c oxidase subunit 7A-related protein, mitochondrial (Fragment) OS=Homo sapiens OX=9606 GN=C			0.5	0.5	1	0.5	0.5	0.5
sp|O95292|VAPB_HUMAN	sp|O95292|VAPB_HUMAN Vesicle-associated membrane protein-associated protein B/C OS=Homo sapiens OX=9606 GN=VAPB PE=1 SV=3			0.5	0.5	1	0.5	0.5	0.5
sp|Q969S3|ZN622_HUMAN	sp|Q969S3|ZN622_HUMAN Zinc finger protein 622 OS=Homo sapiens OX=9606 GN=ZNF622 PE=1 SV=1			0.5	0.5	1	0.5	0.5	0.5
tr|J3KN66|J3KN66_HUMAN;tr|A0A0A0MSK5|A0A0A0MSK5_HUMAN;sp|Q5JTV8|TOIP1_HUMAN;tr|H0YD16|H0YD16_HUMAN	tr|J3KN66|J3KN66_HUMAN Torsin-1A-interacting protein 1 OS=Homo sapiens OX=9606 GN=TOR1AIP1 PE=1 SV=1;tr|A0A0A0MSK5|A0A0A0MSK5_HUMAN Torsin-1A-interacting protein 1 OS=Homo sapiens OX=9606 GN=TOR1AIP1 PE=1 SV=1;sp|Q5JTV8|TOIP1_HUMAN Torsin-1A-interacting pr			0.5	0.5	1	0.5	0.5	0.5
tr|H0Y4T6|H0Y4T6_HUMAN;tr|J3KMW3|J3KMW3_HUMAN;tr|H0Y8P6|H0Y8P6_HUMAN;tr|H0Y610|H0Y610_HUMAN;sp|Q9Y237|PIN4_HUMAN;tr|A0A494C021|A0A494C021_HUMAN	tr|H0Y4T6|H0Y4T6_HUMAN Peptidyl-prolyl cis-trans isomerase NIMA-interacting 4 (Fragment) OS=Homo sapiens OX=9606 GN=PIN4 PE=1 SV=1;tr|J3KMW3|J3KMW3_HUMAN Peptidyl-prolyl cis-trans isomerase NIMA-interacting 4 OS=Homo sapiens OX=9606 GN=PIN4 PE=1 SV=1;tr|H0			0.5	0.5	1	0.5	0.5	0.5
tr|C9J8J8|C9J8J8_HUMAN;sp|P19022|CADH2_HUMAN	tr|C9J8J8|C9J8J8_HUMAN Cadherin-2 (Fragment) OS=Homo sapiens OX=9606 GN=CDH2 PE=1 SV=1;sp|P19022|CADH2_HUMAN Cadherin-2 OS=Homo sapiens OX=9606 GN=CDH2 PE=1 SV=4			0.5	0.5	1	0.5	0.5	0.5
sp|P11908|PRPS2_HUMAN;tr|A6NMS2|A6NMS2_HUMAN;tr|D3YTJ7|D3YTJ7_HUMAN	sp|P11908|PRPS2_HUMAN Ribose-phosphate pyrophosphokinase 2 OS=Homo sapiens OX=9606 GN=PRPS2 PE=1 SV=2			0.5	0.5	1	0.5	0.5	0.5
sp|Q7Z7H5|TMED4_HUMAN	sp|Q7Z7H5|TMED4_HUMAN Transmembrane emp24 domain-containing protein 4 OS=Homo sapiens OX=9606 GN=TMED4 PE=1 SV=1			0.5	0.5	1	0.5	0.5	0.5
sp|P50570|DYN2_HUMAN	sp|P50570|DYN2_HUMAN Dynamin-2 OS=Homo sapiens OX=9606 GN=DNM2 PE=1 SV=2			0.5	0.5	1	0.5	0.5	0.5
tr|H3BPU7|H3BPU7_HUMAN;tr|H3BUG1|H3BUG1_HUMAN;tr|H3BU66|H3BU66_HUMAN;tr|H3BPM5|H3BPM5_HUMAN;tr|H3BQX0|H3BQX0_HUMAN;tr|H3BT46|H3BT46_HUMAN;tr|H3BMZ9|H3BMZ9_HUMAN;tr|H3BPP3|H3BPP3_HUMAN;tr|H3BP57|H3BP57_HUMAN;tr|H3BT48|H3BT48_HUMAN;tr|H3BUZ9|H3BUZ9_HUMAN;tr|H3BPB8|H3BPB8_HUMAN;sp|P34949|MPI_HUMAN	tr|H3BPU7|H3BPU7_HUMAN Mannose-6-phosphate isomerase (Fragment) OS=Homo sapiens OX=9606 GN=MPI PE=1 SV=1;tr|H3BUG1|H3BUG1_HUMAN Mannose-6-phosphate isomerase (Fragment) OS=Homo sapiens OX=9606 GN=MPI PE=1 SV=1;tr|H3BU66|H3BU66_HUMAN Mannose-6-phosphate iso			0.5	0.5	1	0.5	0.5	0.5
sp|Q3B726|RPA43_HUMAN	sp|Q3B726|RPA43_HUMAN DNA-directed RNA polymerase I subunit RPA43 OS=Homo sapiens OX=9606 GN=TWISTNB PE=1 SV=1			0.5	0.5	1	0.5	0.5	0.5
tr|Q1JUQ3|Q1JUQ3_HUMAN;tr|A0A087WTS4|A0A087WTS4_HUMAN;sp|P62942|FKB1A_HUMAN;tr|A0A087WV48|A0A087WV48_HUMAN;tr|A0A087WZM5|A0A087WZM5_HUMAN	tr|Q1JUQ3|Q1JUQ3_HUMAN FK506 binding protein12 OS=Homo sapiens OX=9606 GN=FKBP1A PE=2 SV=1;tr|A0A087WTS4|A0A087WTS4_HUMAN Peptidyl-prolyl cis-trans isomerase FKBP1A OS=Homo sapiens OX=9606 GN=FKBP1A PE=4 SV=1;sp|P62942|FKB1A_HUMAN Peptidyl-prolyl cis-trans			0.5	0.5	1	0.5	0.5	0.5
sp|Q9BTE3|MCMBP_HUMAN	sp|Q9BTE3|MCMBP_HUMAN Mini-chromosome maintenance complex-binding protein OS=Homo sapiens OX=9606 GN=MCMBP PE=1 SV=2			0.5	0.5	1	0.5	0.5	0.5
tr|H3BPQ6|H3BPQ6_HUMAN;tr|A0A024R216|A0A024R216_HUMAN;sp|Q9Y3E1|HDGR3_HUMAN	tr|H3BPQ6|H3BPQ6_HUMAN Hepatoma-derived growth factor-related protein 3 OS=Homo sapiens OX=9606 GN=HDGFL3 PE=1 SV=1;tr|A0A024R216|A0A024R216_HUMAN Hepatoma-derived growth factor, related protein 3, isoform CRA_a OS=Homo sapiens OX=9606 GN=HDGFRP3 PE=1 SV=1			0.5	0.5	1	0.5	0.5	0.5
tr|F8WDI0|F8WDI0_HUMAN;sp|Q9NT62|ATG3_HUMAN	tr|F8WDI0|F8WDI0_HUMAN Ubiquitin-like-conjugating enzyme ATG3 OS=Homo sapiens OX=9606 GN=ATG3 PE=1 SV=1;sp|Q9NT62|ATG3_HUMAN Ubiquitin-like-conjugating enzyme ATG3 OS=Homo sapiens OX=9606 GN=ATG3 PE=1 SV=1			0.5	0.5	1	0.5	0.5	0.5
tr|A0A286YFD6|A0A286YFD6_HUMAN;sp|P31350|RIR2_HUMAN	tr|A0A286YFD6|A0A286YFD6_HUMAN Ribonucleoside-diphosphate reductase subunit M2 OS=Homo sapiens OX=9606 GN=RRM2 PE=1 SV=1;sp|P31350|RIR2_HUMAN Ribonucleoside-diphosphate reductase subunit M2 OS=Homo sapiens OX=9606 GN=RRM2 PE=1 SV=1			0.5	0.5	1	0.5	0.5	0.5
tr|E9PGT1|E9PGT1_HUMAN;sp|Q15631|TSN_HUMAN	tr|E9PGT1|E9PGT1_HUMAN Translin OS=Homo sapiens OX=9606 GN=TSN PE=1 SV=1;sp|Q15631|TSN_HUMAN Translin OS=Homo sapiens OX=9606 GN=TSN PE=1 SV=1			0.5	0.5	1	0.5	0.5	0.5
sp|P22059|OSBP1_HUMAN	sp|P22059|OSBP1_HUMAN Oxysterol-binding protein 1 OS=Homo sapiens OX=9606 GN=OSBP PE=1 SV=1			0.5	0.5	1	0.5	0.5	0.5
sp|Q9UER7|DAXX_HUMAN	sp|Q9UER7|DAXX_HUMAN Death domain-associated protein 6 OS=Homo sapiens OX=9606 GN=DAXX PE=1 SV=2			0.5	0.5	1	0.5	0.5	0.5
sp|O76031|CLPX_HUMAN	sp|O76031|CLPX_HUMAN ATP-dependent Clp protease ATP-binding subunit clpX-like, mitochondrial OS=Homo sapiens OX=9606 GN=CLPX PE=1 SV=2			0.5	0.5	1	0.5	0.5	0.5
sp|Q9Y613|FHOD1_HUMAN	sp|Q9Y613|FHOD1_HUMAN FH1/FH2 domain-containing protein 1 OS=Homo sapiens OX=9606 GN=FHOD1 PE=1 SV=3			0.5	0.5	1	0.5	0.5	0.5
tr|A0A3B3IRT3|A0A3B3IRT3_HUMAN;sp|O60343|TBCD4_HUMAN	tr|A0A3B3IRT3|A0A3B3IRT3_HUMAN TBC1 domain family member 4 OS=Homo sapiens OX=9606 GN=TBC1D4 PE=1 SV=1;sp|O60343|TBCD4_HUMAN TBC1 domain family member 4 OS=Homo sapiens OX=9606 GN=TBC1D4 PE=1 SV=2			0.5	0.5	1	0.5	0.5	0.5
tr|B2WTI3|B2WTI3_HUMAN;tr|B2WTI4|B2WTI4_HUMAN;tr|K7EJU9|K7EJU9_HUMAN;sp|Q6NYC1|JMJD6_HUMAN	tr|B2WTI3|B2WTI3_HUMAN Bifunctional arginine demethylase and lysyl-hydroxylase JMJD6 OS=Homo sapiens OX=9606 GN=JMJD6 PE=1 SV=1;tr|B2WTI4|B2WTI4_HUMAN Bifunctional arginine demethylase and lysyl-hydroxylase JMJD6 OS=Homo sapiens OX=9606 GN=JMJD6 PE=1 SV=1;			0.5	0.5	1	0.5	0.5	0.5
sp|Q13112|CAF1B_HUMAN	sp|Q13112|CAF1B_HUMAN Chromatin assembly factor 1 subunit B OS=Homo sapiens OX=9606 GN=CHAF1B PE=1 SV=1			0.5	0.5	1	0.5	0.5	0.5
sp|P14854|CX6B1_HUMAN	sp|P14854|CX6B1_HUMAN Cytochrome c oxidase subunit 6B1 OS=Homo sapiens OX=9606 GN=COX6B1 PE=1 SV=2			0.5	0.5	1	0.5	0.5	0.5
tr|A0A096LNY5|A0A096LNY5_HUMAN;tr|A0A1B0GTG9|A0A1B0GTG9_HUMAN;tr|A0A1B0GWF8|A0A1B0GWF8_HUMAN;tr|A0A1B0GWJ0|A0A1B0GWJ0_HUMAN;tr|A0A1B0GTJ7|A0A1B0GTJ7_HUMAN;sp|P30566|PUR8_HUMAN;tr|A0A0A6YY92|A0A0A6YY92_HUMAN;tr|A0A096LP92|A0A096LP92_HUMAN;tr|B4DEP1|B4DEP1_HUMAN;tr|A0A096LPA2|A0A096LPA2_HUMAN;tr|A0A1W2PRX2|A0A1W2PRX2_HUMAN;tr|A0A096LP72|A0A096LP72_HUMAN;tr|A0A096LNY4|A0A096LNY4_HUMAN;tr|A0A096LNY6|…	tr|A0A096LNY5|A0A096LNY5_HUMAN Adenylosuccinate lyase (Fragment) OS=Homo sapiens OX=9606 GN=ADSL PE=1 SV=1;tr|A0A1B0GTG9|A0A1B0GTG9_HUMAN Adenylosuccinate lyase (Fragment) OS=Homo sapiens OX=9606 GN=ADSL PE=1 SV=1;tr|A0A1B0GWF8|A0A1B0GWF8_HUMAN Adenylosucc			0.5	0.5	1	0.5	0.5	0.5
sp|Q9BVG4|PBDC1_HUMAN	sp|Q9BVG4|PBDC1_HUMAN Protein PBDC1 OS=Homo sapiens OX=9606 GN=PBDC1 PE=1 SV=1			0.5	0.5	1	0.5	0.5	0.5
sp|Q9Y371|SHLB1_HUMAN;tr|A0A087WW40|A0A087WW40_HUMAN	sp|Q9Y371|SHLB1_HUMAN Endophilin-B1 OS=Homo sapiens OX=9606 GN=SH3GLB1 PE=1 SV=1;tr|A0A087WW40|A0A087WW40_HUMAN Endophilin-B1 OS=Homo sapiens OX=9606 GN=SH3GLB1 PE=1 SV=1			0.5	0.5	1	0.5	0.5	0.5
tr|F2Z356|F2Z356_HUMAN;sp|Q9UKN8|TF3C4_HUMAN	tr|F2Z356|F2Z356_HUMAN General transcription factor 3C polypeptide 4 OS=Homo sapiens OX=9606 GN=GTF3C4 PE=1 SV=1;sp|Q9UKN8|TF3C4_HUMAN General transcription factor 3C polypeptide 4 OS=Homo sapiens OX=9606 GN=GTF3C4 PE=1 SV=2			0.5	0.5	1	0.5	0.5	0.5
sp|Q13542|4EBP2_HUMAN	sp|Q13542|4EBP2_HUMAN Eukaryotic translation initiation factor 4E-binding protein 2 OS=Homo sapiens OX=9606 GN=EIF4EBP2 PE=1 SV=1			0.5	0.5	1	0.5	0.5	0.5
sp|Q15404|RSU1_HUMAN	sp|Q15404|RSU1_HUMAN Ras suppressor protein 1 OS=Homo sapiens OX=9606 GN=RSU1 PE=1 SV=3			0.5	0.5	1	0.5	0.5	0.5
sp|Q14CX7|NAA25_HUMAN	sp|Q14CX7|NAA25_HUMAN N-alpha-acetyltransferase 25, NatB auxiliary subunit OS=Homo sapiens OX=9606 GN=NAA25 PE=1 SV=1			0.5	0.5	1	0.5	0.5	0.5
tr|H7C3T0|H7C3T0_HUMAN;tr|E7EM64|E7EM64_HUMAN;sp|Q7L5N1|CSN6_HUMAN	tr|H7C3T0|H7C3T0_HUMAN COP9 signalosome complex subunit 6 (Fragment) OS=Homo sapiens OX=9606 GN=COPS6 PE=1 SV=1;tr|E7EM64|E7EM64_HUMAN COP9 signalosome complex subunit 6 OS=Homo sapiens OX=9606 GN=COPS6 PE=1 SV=1;sp|Q7L5N1|CSN6_HUMAN COP9 signalosome compl			0.5	0.5	1	0.5	0.5	0.5
sp|Q6PD62|CTR9_HUMAN	sp|Q6PD62|CTR9_HUMAN RNA polymerase-associated protein CTR9 homolog OS=Homo sapiens OX=9606 GN=CTR9 PE=1 SV=1			0.5	0.5	1	0.5	0.5	0.5
sp|Q5JVS0|HABP4_HUMAN	sp|Q5JVS0|HABP4_HUMAN Intracellular hyaluronan-binding protein 4 OS=Homo sapiens OX=9606 GN=HABP4 PE=1 SV=1			0.5	0.5	1	0.5	0.5	0.5
tr|Q96I63|Q96I63_HUMAN;sp|Q96TA2|YMEL1_HUMAN	tr|Q96I63|Q96I63_HUMAN ATP-dependent zinc metalloprotease YME1L1 OS=Homo sapiens OX=9606 GN=YME1L1 PE=1 SV=1;sp|Q96TA2|YMEL1_HUMAN ATP-dependent zinc metalloprotease YME1L1 OS=Homo sapiens OX=9606 GN=YME1L1 PE=1 SV=2			0.5	0.5	1	0.5	0.5	0.5
tr|D6RJA0|D6RJA0_HUMAN;sp|Q8WTS6|SETD7_HUMAN	tr|D6RJA0|D6RJA0_HUMAN Histone-lysine N-methyltransferase OS=Homo sapiens OX=9606 GN=SETD7 PE=1 SV=1;sp|Q8WTS6|SETD7_HUMAN Histone-lysine N-methyltransferase SETD7 OS=Homo sapiens OX=9606 GN=SETD7 PE=1 SV=1			0.5	0.5	1	0.5	0.5	0.5
sp|Q9H6R0|DHX33_HUMAN	sp|Q9H6R0|DHX33_HUMAN ATP-dependent RNA helicase DHX33 OS=Homo sapiens OX=9606 GN=DHX33 PE=1 SV=2			0.5	0.5	1	0.5	0.5	0.5
tr|A0A1W2PRW7|A0A1W2PRW7_HUMAN;tr|A0A1X7SBT0|A0A1X7SBT0_HUMAN;sp|P26367|PAX6_HUMAN;tr|A0A1W2PQA8|A0A1W2PQA8_HUMAN;tr|E9PKM0|E9PKM0_HUMAN;tr|A0A1W2PPN2|A0A1W2PPN2_HUMAN;tr|A0A1W2PSA8|A0A1W2PSA8_HUMAN;tr|D1KF47|D1KF47_HUMAN;tr|A0A1W2PS91|A0A1W2PS91_HUMAN;tr|A0A1W2PQM7|A0A1W2PQM7_HUMAN;tr|A0A1W2PRA4|A0A1W2PRA4_HUMAN;tr|A0A1W2PQL7|A0A1W2PQL7_HUMAN;tr|A0A1W2PRG3|A0A1W2PRG3_HUMAN;tr|B1B1I9|B1B1I9_HUMAN…	tr|A0A1W2PRW7|A0A1W2PRW7_HUMAN Paired box protein Pax-6 (Fragment) OS=Homo sapiens OX=9606 GN=PAX6 PE=1 SV=1;tr|A0A1X7SBT0|A0A1X7SBT0_HUMAN Paired box protein Pax-6 (Fragment) OS=Homo sapiens OX=9606 GN=PAX6 PE=1 SV=1;sp|P26367|PAX6_HUMAN Paired box protei			0.5	0.5	1	0.5	0.5	0.5
tr|A0A096LNH5|A0A096LNH5_HUMAN;tr|H7C1F6|H7C1F6_HUMAN;tr|H7C2G3|H7C2G3_HUMAN;tr|A0A0B4J2H4|A0A0B4J2H4_HUMAN;sp|P0DPI2|GAL3A_HUMAN;sp|A0A0B4J2D5|GAL3B_HUMAN;tr|A0A096LPI6|A0A096LPI6_HUMAN	tr|A0A096LNH5|A0A096LNH5_HUMAN Glutamine amidotransferase-like class 1 domain-containing protein 3B, mitochondrial OS=Homo sapiens OX=9606 GN=GATD3B PE=1 SV=1;tr|H7C1F6|H7C1F6_HUMAN Glutamine amidotransferase-like class 1 domain-containing protein 3A, mito			0.5	0.5	1	0.5	0.5	0.5
sp|O60701|UGDH_HUMAN	sp|O60701|UGDH_HUMAN UDP-glucose 6-dehydrogenase OS=Homo sapiens OX=9606 GN=UGDH PE=1 SV=1			0.5	0.5	1	0.5	0.5	0.5
sp|Q9P032|NDUF4_HUMAN	sp|Q9P032|NDUF4_HUMAN NADH dehydrogenase [ubiquinone] 1 alpha subcomplex assembly factor 4 OS=Homo sapiens OX=9606 GN=NDUFAF4 PE=1 SV=1			0.5	0.5	1	0.5	0.5	0.5
sp|P50995|ANX11_HUMAN	sp|P50995|ANX11_HUMAN Annexin A11 OS=Homo sapiens OX=9606 GN=ANXA11 PE=1 SV=1			0.5	0.5	1	0.5	0.5	0.5
tr|A0A0C4DH79|A0A0C4DH79_HUMAN;tr|A0A087WWP8|A0A087WWP8_HUMAN;sp|Q5VWQ0|RSBN1_HUMAN	tr|A0A0C4DH79|A0A0C4DH79_HUMAN Lysine-specific demethylase 9 OS=Homo sapiens OX=9606 GN=RSBN1 PE=1 SV=1;tr|A0A087WWP8|A0A087WWP8_HUMAN Lysine-specific demethylase 9 OS=Homo sapiens OX=9606 GN=RSBN1 PE=1 SV=1;sp|Q5VWQ0|RSBN1_HUMAN Lysine-specific demethylas			0.5	0.5	1	0.5	0.5	0.5
sp|Q9BT25|HAUS8_HUMAN	sp|Q9BT25|HAUS8_HUMAN HAUS augmin-like complex subunit 8 OS=Homo sapiens OX=9606 GN=HAUS8 PE=1 SV=3			0.5	0.5	1	0.5	0.5	0.5
sp|Q53RT3|APRV1_HUMAN	sp|Q53RT3|APRV1_HUMAN Retroviral-like aspartic protease 1 OS=Homo sapiens OX=9606 GN=ASPRV1 PE=1 SV=1			0.5	0.5	1	0.5	0.5	0.5
sp|O60783|RT14_HUMAN	sp|O60783|RT14_HUMAN 28S ribosomal protein S14, mitochondrial OS=Homo sapiens OX=9606 GN=MRPS14 PE=1 SV=1			1	1	1	1	0.5	1
sp|P55769|NH2L1_HUMAN;tr|B1AHD1|B1AHD1_HUMAN;tr|A0A3B3IUA2|A0A3B3IUA2_HUMAN;tr|A0A3B3IRU2|A0A3B3IRU2_HUMAN	sp|P55769|NH2L1_HUMAN NHP2-like protein 1 OS=Homo sapiens OX=9606 GN=SNU13 PE=1 SV=3;tr|B1AHD1|B1AHD1_HUMAN Ribonucloprotein OS=Homo sapiens OX=9606 GN=SNU13 PE=1 SV=1;tr|A0A3B3IUA2|A0A3B3IUA2_HUMAN Ribonucloprotein OS=Homo sapiens OX=9606 GN=SNU13 PE=1 SV			1	1	1	0.5	1	1
tr|F8VR50|F8VR50_HUMAN;tr|C9JZD1|C9JZD1_HUMAN;sp|O15145|ARPC3_HUMAN	tr|F8VR50|F8VR50_HUMAN Actin-related protein 2/3 complex subunit 3 (Fragment) OS=Homo sapiens OX=9606 GN=ARPC3 PE=1 SV=1;tr|C9JZD1|C9JZD1_HUMAN Actin-related protein 2/3 complex subunit 3 (Fragment) OS=Homo sapiens OX=9606 GN=ARPC3 PE=1 SV=1;sp|O15145|ARPC			0.5	0.5	1	0.5	0.5	0.5
sp|O15400|STX7_HUMAN	sp|O15400|STX7_HUMAN Syntaxin-7 OS=Homo sapiens OX=9606 GN=STX7 PE=1 SV=4			0.5	0.5	1	0.5	0.5	0.5
sp|O60216|RAD21_HUMAN	sp|O60216|RAD21_HUMAN Double-strand-break repair protein rad21 homolog OS=Homo sapiens OX=9606 GN=RAD21 PE=1 SV=2			0.5	0.5	1	0.5	0.5	0.5
tr|F5H5N1|F5H5N1_HUMAN;sp|O75251|NDUS7_HUMAN;tr|A0A087WXF6|A0A087WXF6_HUMAN;tr|A0A087WTI3|A0A087WTI3_HUMAN;tr|F5GXJ1|F5GXJ1_HUMAN	tr|F5H5N1|F5H5N1_HUMAN NADH dehydrogenase [ubiquinone] iron-sulfur protein 7, mitochondrial OS=Homo sapiens OX=9606 GN=NDUFS7 PE=1 SV=1;sp|O75251|NDUS7_HUMAN NADH dehydrogenase [ubiquinone] iron-sulfur protein 7, mitochondrial OS=Homo sapiens OX=9606 GN=ND			0.5	0.5	1	0.5	0.5	0.5
tr|F2Z307|F2Z307_HUMAN;sp|O95670|VATG2_HUMAN;sp|O75348|VATG1_HUMAN	tr|F2Z307|F2Z307_HUMAN V-type proton ATPase subunit G OS=Homo sapiens OX=9606 GN=ATP6V1G2-DDX39B PE=3 SV=1;sp|O95670|VATG2_HUMAN V-type proton ATPase subunit G 2 OS=Homo sapiens OX=9606 GN=ATP6V1G2 PE=1 SV=1;sp|O75348|VATG1_HUMAN V-type proton ATPase subun			0.5	0.5	1	0.5	0.5	0.5
tr|F8WEG8|F8WEG8_HUMAN;tr|G5E9Q4|G5E9Q4_HUMAN;tr|C9JMM3|C9JMM3_HUMAN;sp|O75569|PRKRA_HUMAN	tr|F8WEG8|F8WEG8_HUMAN Interferon-inducible double-stranded RNA-dependent protein kinase activator A OS=Homo sapiens OX=9606 GN=PRKRA PE=1 SV=1;tr|G5E9Q4|G5E9Q4_HUMAN Interferon-inducible double-stranded RNA-dependent protein kinase activator A OS=Homo sap			0.5	0.5	1	0.5	0.5	0.5
tr|C9JNS9|C9JNS9_HUMAN;tr|C9JL73|C9JL73_HUMAN;sp|P21281|VATB2_HUMAN;sp|P15313|VATB1_HUMAN	tr|C9JNS9|C9JNS9_HUMAN V-type proton ATPase subunit B, kidney isoform (Fragment) OS=Homo sapiens OX=9606 GN=ATP6V1B1 PE=1 SV=2;tr|C9JL73|C9JL73_HUMAN Vacuolar proton pump subunit B OS=Homo sapiens OX=9606 GN=ATP6V1B1 PE=1 SV=1;sp|P21281|VATB2_HUMAN V-type			0.5	0.5	1	0.5	0.5	0.5
sp|P62877|RBX1_HUMAN	sp|P62877|RBX1_HUMAN E3 ubiquitin-protein ligase RBX1 OS=Homo sapiens OX=9606 GN=RBX1 PE=1 SV=1			0.5	0.5	1	0.5	0.5	0.5
sp|Q08752|PPID_HUMAN	sp|Q08752|PPID_HUMAN Peptidyl-prolyl cis-trans isomerase D OS=Homo sapiens OX=9606 GN=PPID PE=1 SV=3			0.5	0.5	1	0.5	0.5	0.5
tr|B8ZZU8|B8ZZU8_HUMAN;sp|Q15370|ELOB_HUMAN;tr|I3L0M9|I3L0M9_HUMAN;tr|A0A0B4J296|A0A0B4J296_HUMAN	tr|B8ZZU8|B8ZZU8_HUMAN Elongin-B OS=Homo sapiens OX=9606 GN=ELOB PE=1 SV=1;sp|Q15370|ELOB_HUMAN Elongin-B OS=Homo sapiens OX=9606 GN=ELOB PE=1 SV=1;tr|I3L0M9|I3L0M9_HUMAN Elongin-B (Fragment) OS=Homo sapiens OX=9606 GN=ELOB PE=1 SV=1;tr|A0A0B4J296|A0A0B4J2			0.5	0.5	1	0.5	0.5	0.5
tr|F6WST4|F6WST4_HUMAN;tr|A0A1B0GXE7|A0A1B0GXE7_HUMAN;sp|Q9P0S3|ORML1_HUMAN;sp|Q53FV1|ORML2_HUMAN	tr|F6WST4|F6WST4_HUMAN ORM1-like protein 1 (Fragment) OS=Homo sapiens OX=9606 GN=ORMDL1 PE=1 SV=7;tr|A0A1B0GXE7|A0A1B0GXE7_HUMAN ORM1-like protein 1 OS=Homo sapiens OX=9606 GN=ORMDL1 PE=1 SV=1;sp|Q9P0S3|ORML1_HUMAN ORM1-like protein 1 OS=Homo sapiens OX=96			0.5	0.5	1	0.5	0.5	0.5
tr|A0A0A0MRN7|A0A0A0MRN7_HUMAN;sp|Q6YP21|KAT3_HUMAN	tr|A0A0A0MRN7|A0A0A0MRN7_HUMAN Kynurenine--oxoglutarate transaminase 3 (Fragment) OS=Homo sapiens OX=9606 GN=KYAT3 PE=1 SV=1;sp|Q6YP21|KAT3_HUMAN Kynurenine--oxoglutarate transaminase 3 OS=Homo sapiens OX=9606 GN=KYAT3 PE=1 SV=1			0.5	0.5	1	0.5	0.5	0.5
sp|Q8NBJ5|GT251_HUMAN	sp|Q8NBJ5|GT251_HUMAN Procollagen galactosyltransferase 1 OS=Homo sapiens OX=9606 GN=COLGALT1 PE=1 SV=1			0.5	0.5	1	0.5	0.5	0.5
tr|Q5TBH9|Q5TBH9_HUMAN;tr|Q5TBI2|Q5TBI2_HUMAN;sp|Q8NDD1|CA131_HUMAN	tr|Q5TBH9|Q5TBH9_HUMAN Chromosome 1 open reading frame 131, isoform CRA_a OS=Homo sapiens OX=9606 GN=C1orf131 PE=1 SV=1;tr|Q5TBI2|Q5TBI2_HUMAN Uncharacterized protein C1orf131 (Fragment) OS=Homo sapiens OX=9606 GN=C1orf131 PE=1 SV=1;sp|Q8NDD1|CA131_HUMAN U			0.5	0.5	1	0.5	0.5	0.5
tr|D6R954|D6R954_HUMAN;tr|X6REK4|X6REK4_HUMAN;sp|Q8TBZ6|TM10A_HUMAN	tr|D6R954|D6R954_HUMAN tRNA methyltransferase 10 homolog A (Fragment) OS=Homo sapiens OX=9606 GN=TRMT10A PE=1 SV=8;tr|X6REK4|X6REK4_HUMAN tRNA methyltransferase 10 homolog A (Fragment) OS=Homo sapiens OX=9606 GN=TRMT10A PE=1 SV=7;sp|Q8TBZ6|TM10A_HUMAN tRNA			0.5	0.5	1	0.5	0.5	0.5
sp|Q96P70|IPO9_HUMAN	sp|Q96P70|IPO9_HUMAN Importin-9 OS=Homo sapiens OX=9606 GN=IPO9 PE=1 SV=3			0.5	0.5	1	0.5	0.5	0.5
sp|Q9NSE4|SYIM_HUMAN	sp|Q9NSE4|SYIM_HUMAN Isoleucine--tRNA ligase, mitochondrial OS=Homo sapiens OX=9606 GN=IARS2 PE=1 SV=2			0.5	0.5	1	0.5	0.5	0.5
sp|Q9Y5P6|GMPPB_HUMAN	sp|Q9Y5P6|GMPPB_HUMAN Mannose-1-phosphate guanyltransferase beta OS=Homo sapiens OX=9606 GN=GMPPB PE=1 SV=2			0.5	0.5	1	0.5	0.5	0.5
tr|Q5T6W2|Q5T6W2_HUMAN	tr|Q5T6W2|Q5T6W2_HUMAN Heterogeneous nuclear ribonucleoprotein K (Fragment) OS=Homo sapiens OX=9606 GN=HNRNPK PE=1 SV=1			2	1	1	1	2	3
sp|Q9P016|THYN1_HUMAN	sp|Q9P016|THYN1_HUMAN Thymocyte nuclear protein 1 OS=Homo sapiens OX=9606 GN=THYN1 PE=1 SV=1			0.5	0.5	0.5	1	0.5	0.5
sp|Q16587|ZNF74_HUMAN	sp|Q16587|ZNF74_HUMAN Zinc finger protein 74 OS=Homo sapiens OX=9606 GN=ZNF74 PE=1 SV=3			0.5	0.5	0.5	1	0.5	0.5
tr|H7C0H8|H7C0H8_HUMAN;sp|Q6NUQ4|TM214_HUMAN	tr|H7C0H8|H7C0H8_HUMAN Transmembrane protein 214 OS=Homo sapiens OX=9606 GN=TMEM214 PE=1 SV=2;sp|Q6NUQ4|TM214_HUMAN Transmembrane protein 214 OS=Homo sapiens OX=9606 GN=TMEM214 PE=1 SV=2			0.5	0.5	0.5	0.5	1	0.5
sp|Q12834|CDC20_HUMAN	sp|Q12834|CDC20_HUMAN Cell division cycle protein 20 homolog OS=Homo sapiens OX=9606 GN=CDC20 PE=1 SV=2			0.5	0.5	0.5	1	0.5	0.5
sp|P42575|CASP2_HUMAN	sp|P42575|CASP2_HUMAN Caspase-2 OS=Homo sapiens OX=9606 GN=CASP2 PE=1 SV=2			0.5	0.5	0.5	1	0.5	0.5
tr|A6NLN1|A6NLN1_HUMAN;tr|K7ES59|K7ES59_HUMAN	tr|A6NLN1|A6NLN1_HUMAN Polypyrimidine tract binding protein 1, isoform CRA_b OS=Homo sapiens OX=9606 GN=PTBP1 PE=1 SV=4			0.5	0.5	0.5	1	0.5	0.5
sp|Q9NQX1|PRDM5_HUMAN	sp|Q9NQX1|PRDM5_HUMAN PR domain zinc finger protein 5 OS=Homo sapiens OX=9606 GN=PRDM5 PE=1 SV=2			0.5	0.5	0.5	0.5	1	0.5
sp|Q96K30|RITA1_HUMAN	sp|Q96K30|RITA1_HUMAN RBPJ-interacting and tubulin-associated protein 1 OS=Homo sapiens OX=9606 GN=RITA1 PE=1 SV=1			0.5	0.5	0.5	1	0.5	0.5
tr|A0A1W2PR68|A0A1W2PR68_HUMAN;tr|A0A1W2PQT3|A0A1W2PQT3_HUMAN;tr|A0A1W2PPH1|A0A1W2PPH1_HUMAN;tr|A0A1W2PQH3|A0A1W2PQH3_HUMAN;tr|A0A1W2PQY8|A0A1W2PQY8_HUMAN;sp|P23368|MAOM_HUMAN	tr|A0A1W2PR68|A0A1W2PR68_HUMAN Malic enzyme OS=Homo sapiens OX=9606 GN=ME2 PE=1 SV=1;tr|A0A1W2PQT3|A0A1W2PQT3_HUMAN Malic enzyme OS=Homo sapiens OX=9606 GN=ME2 PE=1 SV=1;tr|A0A1W2PPH1|A0A1W2PPH1_HUMAN Malic enzyme OS=Homo sapiens OX=9606 GN=ME2 PE=1 SV=1;t			0.5	0.5	0.5	0.5	1	0.5
sp|Q9Y4F3|MARF1_HUMAN;tr|F8VVB8|F8VVB8_HUMAN;tr|G8JLP4|G8JLP4_HUMAN	sp|Q9Y4F3|MARF1_HUMAN Meiosis regulator and mRNA stability factor 1 OS=Homo sapiens OX=9606 GN=MARF1 PE=1 SV=6;tr|F8VVB8|F8VVB8_HUMAN Meiosis regulator and mRNA stability factor 1 OS=Homo sapiens OX=9606 GN=MARF1 PE=1 SV=1;tr|G8JLP4|G8JLP4_HUMAN Meiosis re			0.5	0.5	0.5	1	0.5	0.5
tr|Q5VVL7|Q5VVL7_HUMAN;sp|P11182|ODB2_HUMAN	tr|Q5VVL7|Q5VVL7_HUMAN Dihydrolipoamide acetyltransferase component of pyruvate dehydrogenase complex OS=Homo sapiens OX=9606 GN=DBT PE=1 SV=1;sp|P11182|ODB2_HUMAN Lipoamide acyltransferase component of branched-chain alpha-keto acid dehydrogenase complex,			0.5	0.5	0.5	0.5	1	0.5
sp|Q15024|EXOS7_HUMAN	sp|Q15024|EXOS7_HUMAN Exosome complex component RRP42 OS=Homo sapiens OX=9606 GN=EXOSC7 PE=1 SV=3			0.5	0.5	0.5	0.5	1	0.5
tr|S4R446|S4R446_HUMAN;sp|Q86XN8|MEX3D_HUMAN	tr|S4R446|S4R446_HUMAN RNA-binding protein MEX3D (Fragment) OS=Homo sapiens OX=9606 GN=MEX3D PE=1 SV=1;sp|Q86XN8|MEX3D_HUMAN RNA-binding protein MEX3D OS=Homo sapiens OX=9606 GN=MEX3D PE=1 SV=3			0.5	0.5	0.5	1	0.5	0.5
sp|Q969P6|TOP1M_HUMAN;tr|H0YC03|H0YC03_HUMAN;tr|E5RGE7|E5RGE7_HUMAN;tr|E5RGR4|E5RGR4_HUMAN;tr|E5RFE3|E5RFE3_HUMAN;tr|E5RGR2|E5RGR2_HUMAN;tr|H0YAR3|H0YAR3_HUMAN	sp|Q969P6|TOP1M_HUMAN DNA topoisomerase I, mitochondrial OS=Homo sapiens OX=9606 GN=TOP1MT PE=1 SV=1			0.5	0.5	0.5	1	0.5	0.5
tr|K7ELB1|K7ELB1_HUMAN;tr|K7ER10|K7ER10_HUMAN	tr|K7ELB1|K7ELB1_HUMAN DNA (cytosine-5)-methyltransferase 1 (Fragment) OS=Homo sapiens OX=9606 GN=DNMT1 PE=1 SV=1;tr|K7ER10|K7ER10_HUMAN DNA (cytosine-5)-methyltransferase 1 (Fragment) OS=Homo sapiens OX=9606 GN=DNMT1 PE=1 SV=8			0.5	0.5	0.5	0.5	1	0.5
tr|B0QXZ6|B0QXZ6_HUMAN;sp|O95503|CBX6_HUMAN	tr|B0QXZ6|B0QXZ6_HUMAN Chromobox protein homolog 6 OS=Homo sapiens OX=9606 GN=CBX6 PE=1 SV=1;sp|O95503|CBX6_HUMAN Chromobox protein homolog 6 OS=Homo sapiens OX=9606 GN=CBX6 PE=1 SV=1			0.5	0.5	0.5	1	0.5	0.5
tr|E7EPN9|E7EPN9_HUMAN;tr|H7C5N8|H7C5N8_HUMAN	tr|E7EPN9|E7EPN9_HUMAN Protein PRRC2C OS=Homo sapiens OX=9606 GN=PRRC2C PE=1 SV=1			0.5	0.5	0.5	0.5	1	0.5
tr|A0A0A0MT09|A0A0A0MT09_HUMAN;sp|Q12972|PP1R8_HUMAN	tr|A0A0A0MT09|A0A0A0MT09_HUMAN Nuclear inhibitor of protein phosphatase 1 (Fragment) OS=Homo sapiens OX=9606 GN=PPP1R8 PE=1 SV=1;sp|Q12972|PP1R8_HUMAN Nuclear inhibitor of protein phosphatase 1 OS=Homo sapiens OX=9606 GN=PPP1R8 PE=1 SV=2			0.5	0.5	0.5	0.5	1	0.5
sp|Q9BQC6|RT63_HUMAN	sp|Q9BQC6|RT63_HUMAN Ribosomal protein 63, mitochondrial OS=Homo sapiens OX=9606 GN=MRPL57 PE=1 SV=1			0.5	0.5	0.5	0.5	1	0.5
tr|B3KQ25|B3KQ25_HUMAN;tr|K7ESG5|K7ESG5_HUMAN;tr|K9J957|K9J957_HUMAN;sp|P61289|PSME3_HUMAN;tr|K7EMD0|K7EMD0_HUMAN;tr|K7EPX6|K7EPX6_HUMAN;tr|K7EKR3|K7EKR3_HUMAN;tr|A0A087WTV2|A0A087WTV2_HUMAN;tr|K7ENH2|K7ENH2_HUMAN	tr|B3KQ25|B3KQ25_HUMAN Proteasome activator complex subunit 3 OS=Homo sapiens OX=9606 GN=PSME3 PE=1 SV=1;tr|K7ESG5|K7ESG5_HUMAN Proteasome activator complex subunit 3 OS=Homo sapiens OX=9606 GN=PSME3 PE=1 SV=1;tr|K9J957|K9J957_HUMAN Proteasome activator co			0.5	0.5	0.5	0.5	1	0.5
sp|P62987|RL40_HUMAN;tr|M0R2S1|M0R2S1_HUMAN	sp|P62987|RL40_HUMAN Ubiquitin-60S ribosomal protein L40 OS=Homo sapiens OX=9606 GN=UBA52 PE=1 SV=2;tr|M0R2S1|M0R2S1_HUMAN Ubiquitin-60S ribosomal protein L40 (Fragment) OS=Homo sapiens OX=9606 GN=UBA52 PE=1 SV=1			0.5	0.5	0.5	1	0.5	0.5
tr|H0Y412|H0Y412_HUMAN	tr|H0Y412|H0Y412_HUMAN Protein PRRC2B (Fragment) OS=Homo sapiens OX=9606 GN=PRRC2B PE=1 SV=1			0.5	0.5	0.5	1	0.5	0.5
tr|H7C183|H7C183_HUMAN;sp|Q70CQ2|UBP34_HUMAN	tr|H7C183|H7C183_HUMAN Ubiquitin carboxyl-terminal hydrolase 34 (Fragment) OS=Homo sapiens OX=9606 GN=USP34 PE=1 SV=1;sp|Q70CQ2|UBP34_HUMAN Ubiquitin carboxyl-terminal hydrolase 34 OS=Homo sapiens OX=9606 GN=USP34 PE=1 SV=2			0.5	0.5	0.5	1	0.5	0.5
sp|Q96EH3|MASU1_HUMAN	sp|Q96EH3|MASU1_HUMAN Mitochondrial assembly of ribosomal large subunit protein 1 OS=Homo sapiens OX=9606 GN=MALSU1 PE=1 SV=1			0.5	0.5	0.5	1	0.5	0.5
sp|Q96CM3|RUSD4_HUMAN;tr|E9PJV3|E9PJV3_HUMAN	sp|Q96CM3|RUSD4_HUMAN Mitochondrial RNA pseudouridine synthase RPUSD4 OS=Homo sapiens OX=9606 GN=RPUSD4 PE=1 SV=1;tr|E9PJV3|E9PJV3_HUMAN Mitochondrial RNA pseudouridine synthase RPUSD4 (Fragment) OS=Homo sapiens OX=9606 GN=RPUSD4 PE=1 SV=2			0.5	0.5	0.5	1	0.5	0.5
sp|Q9BQS8|FYCO1_HUMAN	sp|Q9BQS8|FYCO1_HUMAN FYVE and coiled-coil domain-containing protein 1 OS=Homo sapiens OX=9606 GN=FYCO1 PE=1 SV=3			0.5	0.5	0.5	1	0.5	0.5
sp|P17039|ZNF30_HUMAN;tr|A0A087WV02|A0A087WV02_HUMAN;sp|Q9Y2G7|ZFP30_HUMAN;sp|Q8N141|ZFP82_HUMAN;sp|Q9HCL3|ZFP14_HUMAN;tr|B4DRP8|B4DRP8_HUMAN;tr|A0A087WVP9|A0A087WVP9_HUMAN;sp|Q8TAF7|ZN461_HUMAN	sp|P17039|ZNF30_HUMAN Zinc finger protein 30 OS=Homo sapiens OX=9606 GN=ZNF30 PE=2 SV=5;tr|A0A087WV02|A0A087WV02_HUMAN Zinc finger protein 461 OS=Homo sapiens OX=9606 GN=ZNF461 PE=1 SV=1;sp|Q9Y2G7|ZFP30_HUMAN Zinc finger protein 30 homolog OS=Homo sapiens			0.5	0.5	0.5	1	0.5	0.5
tr|A0A0A0MRJ2|A0A0A0MRJ2_HUMAN;tr|Q5VTZ4|Q5VTZ4_HUMAN;sp|P18847|ATF3_HUMAN	tr|A0A0A0MRJ2|A0A0A0MRJ2_HUMAN Cyclic AMP-dependent transcription factor ATF-3 (Fragment) OS=Homo sapiens OX=9606 GN=ATF3 PE=1 SV=1;tr|Q5VTZ4|Q5VTZ4_HUMAN Cyclic AMP-dependent transcription factor ATF-3 (Fragment) OS=Homo sapiens OX=9606 GN=ATF3 PE=1 SV=1;			0.5	0.5	0.5	1	0.5	0.5
tr|E7ENY2|E7ENY2_HUMAN;tr|E7EVA2|E7EVA2_HUMAN;tr|E7EW82|E7EW82_HUMAN;tr|H7C3L4|H7C3L4_HUMAN;tr|E7EQA9|E7EQA9_HUMAN;sp|Q92844|TANK_HUMAN	tr|E7ENY2|E7ENY2_HUMAN TRAF family member-associated NF-kappa-B activator (Fragment) OS=Homo sapiens OX=9606 GN=TANK PE=1 SV=1;tr|E7EVA2|E7EVA2_HUMAN TRAF family member-associated NF-kappa-B activator OS=Homo sapiens OX=9606 GN=TANK PE=1 SV=1;tr|E7EW82|E7E			0.5	0.5	0.5	1	0.5	0.5
tr|F8VRX4|F8VRX4_HUMAN	tr|F8VRX4|F8VRX4_HUMAN ATP-dependent RNA helicase DDX54 (Fragment) OS=Homo sapiens OX=9606 GN=DDX54 PE=1 SV=1			0.5	0.5	0.5	1	0.5	0.5
sp|O15054|KDM6B_HUMAN;tr|I3L0Z0|I3L0Z0_HUMAN	sp|O15054|KDM6B_HUMAN Lysine-specific demethylase 6B OS=Homo sapiens OX=9606 GN=KDM6B PE=1 SV=4			0.5	0.5	0.5	1	0.5	0.5
sp|O43309|ZSC12_HUMAN	sp|O43309|ZSC12_HUMAN Zinc finger and SCAN domain-containing protein 12 OS=Homo sapiens OX=9606 GN=ZSCAN12 PE=1 SV=1			0.5	0.5	0.5	1	0.5	0.5
sp|P31249|HXD3_HUMAN;sp|O43365|HXA3_HUMAN;tr|F8VXG0|F8VXG0_HUMAN;sp|P14651|HXB3_HUMAN	sp|P31249|HXD3_HUMAN Homeobox protein Hox-D3 OS=Homo sapiens OX=9606 GN=HOXD3 PE=1 SV=3;sp|O43365|HXA3_HUMAN Homeobox protein Hox-A3 OS=Homo sapiens OX=9606 GN=HOXA3 PE=1 SV=1;tr|F8VXG0|F8VXG0_HUMAN Homeobox protein Hox-B3 OS=Homo sapiens OX=9606 GN=HOXB3			0.5	0.5	0.5	1	0.5	0.5
sp|O60678|ANM3_HUMAN	sp|O60678|ANM3_HUMAN Protein arginine N-methyltransferase 3 OS=Homo sapiens OX=9606 GN=PRMT3 PE=1 SV=4			0.5	0.5	0.5	1	0.5	0.5
sp|O75564|JERKY_HUMAN	sp|O75564|JERKY_HUMAN Jerky protein homolog OS=Homo sapiens OX=9606 GN=JRK PE=1 SV=3			0.5	0.5	0.5	1	0.5	0.5
sp|O95243|MBD4_HUMAN	sp|O95243|MBD4_HUMAN Methyl-CpG-binding domain protein 4 OS=Homo sapiens OX=9606 GN=MBD4 PE=1 SV=1			0.5	0.5	0.5	1	0.5	0.5
sp|P08047|SP1_HUMAN;tr|H3BUU5|H3BUU5_HUMAN	sp|P08047|SP1_HUMAN Transcription factor Sp1 OS=Homo sapiens OX=9606 GN=SP1 PE=1 SV=3;tr|H3BUU5|H3BUU5_HUMAN Transcription factor Sp1 (Fragment) OS=Homo sapiens OX=9606 GN=SP1 PE=1 SV=1			0.5	0.5	0.5	1	0.5	0.5
sp|P0CG40|SP9_HUMAN	sp|P0CG40|SP9_HUMAN Transcription factor Sp9 OS=Homo sapiens OX=9606 GN=SP9 PE=3 SV=1			0.5	0.5	0.5	1	0.5	0.5
sp|P0DPB5|RPC22_HUMAN;tr|Q7Z776|Q7Z776_HUMAN;tr|A0A087X0U2|A0A087X0U2_HUMAN;tr|A0A1B0GUZ5|A0A1B0GUZ5_HUMAN;sp|P0DPB6|RPAC2_HUMAN	sp|P0DPB5|RPC22_HUMAN Protein POLR1D, isoform 2 OS=Homo sapiens OX=9606 GN=POLR1D PE=1 SV=1;tr|Q7Z776|Q7Z776_HUMAN POLR1D protein OS=Homo sapiens OX=9606 GN=POLR1D PE=1 SV=1;tr|A0A087X0U2|A0A087X0U2_HUMAN HCG2020048, isoform CRA_c OS=Homo sapiens OX=9606 G			0.5	0.5	0.5	1	0.5	0.5
tr|H7C1R5|H7C1R5_HUMAN;tr|C9JBT4|C9JBT4_HUMAN;tr|C9J896|C9J896_HUMAN;sp|P16220|CREB1_HUMAN	tr|H7C1R5|H7C1R5_HUMAN Cyclic AMP-responsive element-binding protein 1 (Fragment) OS=Homo sapiens OX=9606 GN=CREB1 PE=1 SV=1;tr|C9JBT4|C9JBT4_HUMAN Cyclic AMP-responsive element-binding protein 1 (Fragment) OS=Homo sapiens OX=9606 GN=CREB1 PE=1 SV=1;tr|C9J			0.5	0.5	0.5	1	0.5	0.5
sp|P17098|ZNF8_HUMAN	sp|P17098|ZNF8_HUMAN Zinc finger protein 8 OS=Homo sapiens OX=9606 GN=ZNF8 PE=1 SV=2			0.5	0.5	0.5	1	0.5	0.5
sp|P17544|ATF7_HUMAN;tr|K7ELQ4|K7ELQ4_HUMAN;tr|K7ESA4|K7ESA4_HUMAN	sp|P17544|ATF7_HUMAN Cyclic AMP-dependent transcription factor ATF-7 OS=Homo sapiens OX=9606 GN=ATF7 PE=1 SV=2;tr|K7ELQ4|K7ELQ4_HUMAN Cyclic AMP-dependent transcription factor ATF-7 OS=Homo sapiens OX=9606 GN=NPFF PE=3 SV=1			0.5	0.5	0.5	1	0.5	0.5
sp|P18846|ATF1_HUMAN	sp|P18846|ATF1_HUMAN Cyclic AMP-dependent transcription factor ATF-1 OS=Homo sapiens OX=9606 GN=ATF1 PE=1 SV=2			0.5	0.5	0.5	1	0.5	0.5
sp|P23760|PAX3_HUMAN;sp|P23759|PAX7_HUMAN	sp|P23760|PAX3_HUMAN Paired box protein Pax-3 OS=Homo sapiens OX=9606 GN=PAX3 PE=1 SV=2			0.5	0.5	0.5	1	0.5	0.5
sp|P28482|MK01_HUMAN	sp|P28482|MK01_HUMAN Mitogen-activated protein kinase 1 OS=Homo sapiens OX=9606 GN=MAPK1 PE=1 SV=3			0.5	0.5	0.5	0.5	1	0.5
sp|P33981|TTK_HUMAN	sp|P33981|TTK_HUMAN Dual specificity protein kinase TTK OS=Homo sapiens OX=9606 GN=TTK PE=1 SV=2			0.5	0.5	0.5	1	0.5	0.5
sp|P48507|GSH0_HUMAN	sp|P48507|GSH0_HUMAN Glutamate--cysteine ligase regulatory subunit OS=Homo sapiens OX=9606 GN=GCLM PE=1 SV=1			0.5	0.5	0.5	1	0.5	0.5
sp|P50219|MNX1_HUMAN	sp|P50219|MNX1_HUMAN Motor neuron and pancreas homeobox protein 1 OS=Homo sapiens OX=9606 GN=MNX1 PE=1 SV=3			0.5	0.5	0.5	1	0.5	0.5
tr|V9GYL9|V9GYL9_HUMAN;sp|P51398|RT29_HUMAN;tr|V9GZ03|V9GZ03_HUMAN;tr|V9GYJ9|V9GYJ9_HUMAN;tr|V9GZ61|V9GZ61_HUMAN;tr|V9GYC9|V9GYC9_HUMAN;tr|V9GYJ3|V9GYJ3_HUMAN;tr|V9GYW1|V9GYW1_HUMAN;tr|V9GY11|V9GY11_HUMAN;tr|V9GYA7|V9GYA7_HUMAN	tr|V9GYL9|V9GYL9_HUMAN 28S ribosomal protein S29, mitochondrial (Fragment) OS=Homo sapiens OX=9606 GN=DAP3 PE=1 SV=1;sp|P51398|RT29_HUMAN 28S ribosomal protein S29, mitochondrial OS=Homo sapiens OX=9606 GN=DAP3 PE=1 SV=1;tr|V9GZ03|V9GZ03_HUMAN 28S ribosoma			0.5	0.5	0.5	1	0.5	0.5
sp|P79522|PRR3_HUMAN	sp|P79522|PRR3_HUMAN Proline-rich protein 3 OS=Homo sapiens OX=9606 GN=PRR3 PE=1 SV=2			0.5	0.5	0.5	1	0.5	0.5
sp|P82921|RT21_HUMAN	sp|P82921|RT21_HUMAN 28S ribosomal protein S21, mitochondrial OS=Homo sapiens OX=9606 GN=MRPS21 PE=1 SV=3			0.5	0.5	0.5	1	0.5	0.5
sp|Q13356|PPIL2_HUMAN	sp|Q13356|PPIL2_HUMAN RING-type E3 ubiquitin-protein ligase PPIL2 OS=Homo sapiens OX=9606 GN=PPIL2 PE=1 SV=1			0.5	0.5	0.5	1	0.5	0.5
sp|Q14586|ZN267_HUMAN	sp|Q14586|ZN267_HUMAN Zinc finger protein 267 OS=Homo sapiens OX=9606 GN=ZNF267 PE=1 SV=3			0.5	0.5	0.5	1	0.5	0.5
sp|Q14CZ7|FAKD3_HUMAN;tr|D6RAR6|D6RAR6_HUMAN	sp|Q14CZ7|FAKD3_HUMAN FAST kinase domain-containing protein 3, mitochondrial OS=Homo sapiens OX=9606 GN=FASTKD3 PE=1 SV=2;tr|D6RAR6|D6RAR6_HUMAN FAST kinase domain-containing protein 3, mitochondrial OS=Homo sapiens OX=9606 GN=FASTKD3 PE=1 SV=1			0.5	0.5	0.5	1	0.5	0.5
sp|Q15004|PAF15_HUMAN;tr|H0YMA4|H0YMA4_HUMAN;tr|A0A0U1RQM0|A0A0U1RQM0_HUMAN;tr|A0A0U1RQC1|A0A0U1RQC1_HUMAN;tr|H0YKX3|H0YKX3_HUMAN	sp|Q15004|PAF15_HUMAN PCNA-associated factor OS=Homo sapiens OX=9606 GN=PCLAF PE=1 SV=1;tr|H0YMA4|H0YMA4_HUMAN HCG2039386, isoform CRA_b OS=Homo sapiens OX=9606 GN=PCLAF PE=1 SV=1;tr|A0A0U1RQM0|A0A0U1RQM0_HUMAN PAF domain-containing protein OS=Homo sapiens			0.5	0.5	0.5	1	0.5	0.5
sp|Q15427|SF3B4_HUMAN	sp|Q15427|SF3B4_HUMAN Splicing factor 3B subunit 4 OS=Homo sapiens OX=9606 GN=SF3B4 PE=1 SV=1			0.5	0.5	0.5	1	0.5	0.5
sp|Q2NKX9|CB068_HUMAN	sp|Q2NKX9|CB068_HUMAN UPF0561 protein C2orf68 OS=Homo sapiens OX=9606 GN=C2orf68 PE=2 SV=1			0.5	0.5	0.5	1	0.5	0.5
sp|Q53R41|FAKD1_HUMAN	sp|Q53R41|FAKD1_HUMAN FAST kinase domain-containing protein 1, mitochondrial OS=Homo sapiens OX=9606 GN=FASTKD1 PE=1 SV=1			0.5	0.5	0.5	1	0.5	0.5
sp|Q5RL73|RBM48_HUMAN;tr|C9J787|C9J787_HUMAN	sp|Q5RL73|RBM48_HUMAN RNA-binding protein 48 OS=Homo sapiens OX=9606 GN=RBM48 PE=2 SV=1;tr|C9J787|C9J787_HUMAN RNA-binding protein 48 (Fragment) OS=Homo sapiens OX=9606 GN=RBM48 PE=1 SV=8			0.5	0.5	0.5	1	0.5	0.5
sp|Q9Y6H1|CHCH2_HUMAN;sp|Q5T1J5|CHCH9_HUMAN	sp|Q9Y6H1|CHCH2_HUMAN Coiled-coil-helix-coiled-coil-helix domain-containing protein 2 OS=Homo sapiens OX=9606 GN=CHCHD2 PE=1 SV=1;sp|Q5T1J5|CHCH9_HUMAN Putative coiled-coil-helix-coiled-coil-helix domain-containing protein CHCHD2P9, mitochondrial OS=Homo s			0.5	0.5	0.5	1	0.5	0.5
sp|Q5T481|RBM20_HUMAN	sp|Q5T481|RBM20_HUMAN RNA-binding protein 20 OS=Homo sapiens OX=9606 GN=RBM20 PE=1 SV=3			0.5	0.5	0.5	1	0.5	0.5
tr|E9PEI0|E9PEI0_HUMAN;sp|Q69YH5|CDCA2_HUMAN	tr|E9PEI0|E9PEI0_HUMAN Cell division cycle-associated protein 2 OS=Homo sapiens OX=9606 GN=CDCA2 PE=1 SV=1;sp|Q69YH5|CDCA2_HUMAN Cell division cycle-associated protein 2 OS=Homo sapiens OX=9606 GN=CDCA2 PE=1 SV=2			0.5	0.5	0.5	1	0.5	0.5
sp|Q6DCA0|AMERL_HUMAN;sp|Q9Y4X0|AMMR1_HUMAN	sp|Q6DCA0|AMERL_HUMAN AMMECR1-like protein OS=Homo sapiens OX=9606 GN=AMMECR1L PE=1 SV=1			0.5	0.5	0.5	1	0.5	0.5
sp|Q6ZN04|MEX3B_HUMAN	sp|Q6ZN04|MEX3B_HUMAN RNA-binding protein MEX3B OS=Homo sapiens OX=9606 GN=MEX3B PE=1 SV=1			0.5	0.5	0.5	1	0.5	0.5
sp|Q7Z5L9|I2BP2_HUMAN	sp|Q7Z5L9|I2BP2_HUMAN Interferon regulatory factor 2-binding protein 2 OS=Homo sapiens OX=9606 GN=IRF2BP2 PE=1 SV=2			0.5	0.5	0.5	0.5	1	0.5
sp|Q86T24|KAISO_HUMAN	sp|Q86T24|KAISO_HUMAN Transcriptional regulator Kaiso OS=Homo sapiens OX=9606 GN=ZBTB33 PE=1 SV=2			0.5	0.5	0.5	1	0.5	0.5
sp|Q86UT8|CCD84_HUMAN;tr|E9PPT8|E9PPT8_HUMAN;tr|E9PJ16|E9PJ16_HUMAN	sp|Q86UT8|CCD84_HUMAN Coiled-coil domain-containing protein 84 OS=Homo sapiens OX=9606 GN=CCDC84 PE=1 SV=1			0.5	0.5	0.5	1	0.5	0.5
sp|Q86W56|PARG_HUMAN	sp|Q86W56|PARG_HUMAN Poly(ADP-ribose) glycohydrolase OS=Homo sapiens OX=9606 GN=PARG PE=1 SV=1			0.5	0.5	0.5	1	0.5	0.5
sp|Q86Y91|KI18B_HUMAN;tr|A0A494BYR6|A0A494BYR6_HUMAN;sp|Q8NI77|KI18A_HUMAN	sp|Q86Y91|KI18B_HUMAN Kinesin-like protein KIF18B OS=Homo sapiens OX=9606 GN=KIF18B PE=1 SV=4;tr|A0A494BYR6|A0A494BYR6_HUMAN Kinesin-like protein OS=Homo sapiens OX=9606 GN=KIF18B PE=1 SV=1			0.5	0.5	0.5	1	0.5	0.5
sp|Q8IXW5|RPAP2_HUMAN	sp|Q8IXW5|RPAP2_HUMAN Putative RNA polymerase II subunit B1 CTD phosphatase RPAP2 OS=Homo sapiens OX=9606 GN=RPAP2 PE=1 SV=1			0.5	0.5	0.5	1	0.5	0.5
sp|Q8N0Y2|ZN444_HUMAN	sp|Q8N0Y2|ZN444_HUMAN Zinc finger protein 444 OS=Homo sapiens OX=9606 GN=ZNF444 PE=1 SV=1			0.5	0.5	0.5	1	0.5	0.5
sp|Q8N4V1|MMGT1_HUMAN	sp|Q8N4V1|MMGT1_HUMAN Membrane magnesium transporter 1 OS=Homo sapiens OX=9606 GN=MMGT1 PE=1 SV=1			0.5	0.5	0.5	0.5	1	0.5
sp|Q8NCD3|HJURP_HUMAN;tr|C9JWC4|C9JWC4_HUMAN;tr|H7C3V8|H7C3V8_HUMAN	sp|Q8NCD3|HJURP_HUMAN Holliday junction recognition protein OS=Homo sapiens OX=9606 GN=HJURP PE=1 SV=2;tr|C9JWC4|C9JWC4_HUMAN Holliday junction recognition protein (Fragment) OS=Homo sapiens OX=9606 GN=HJURP PE=1 SV=1			0.5	0.5	0.5	1	0.5	0.5
tr|F8WEC7|F8WEC7_HUMAN;sp|Q8WTR7|ZN473_HUMAN	tr|F8WEC7|F8WEC7_HUMAN Zinc finger protein 473 OS=Homo sapiens OX=9606 GN=ZNF473 PE=1 SV=1;sp|Q8WTR7|ZN473_HUMAN Zinc finger protein 473 OS=Homo sapiens OX=9606 GN=ZNF473 PE=1 SV=1			0.5	0.5	0.5	1	0.5	0.5
sp|Q96AY2|EME1_HUMAN;tr|H0Y9Z4|H0Y9Z4_HUMAN	sp|Q96AY2|EME1_HUMAN Crossover junction endonuclease EME1 OS=Homo sapiens OX=9606 GN=EME1 PE=1 SV=2;tr|H0Y9Z4|H0Y9Z4_HUMAN Crossover junction endonuclease EME1 (Fragment) OS=Homo sapiens OX=9606 GN=EME1 PE=1 SV=1			0.5	0.5	0.5	1	0.5	0.5
tr|I3L4I0|I3L4I0_HUMAN;sp|Q96CP2|FWCH2_HUMAN;tr|I3L1Y9|I3L1Y9_HUMAN;tr|I3L0R3|I3L0R3_HUMAN;tr|I3L231|I3L231_HUMAN;sp|Q4VC44|FWCH1_HUMAN	tr|I3L4I0|I3L4I0_HUMAN FLYWCH family member 2 (Fragment) OS=Homo sapiens OX=9606 GN=FLYWCH2 PE=1 SV=1;sp|Q96CP2|FWCH2_HUMAN FLYWCH family member 2 OS=Homo sapiens OX=9606 GN=FLYWCH2 PE=1 SV=1;tr|I3L1Y9|I3L1Y9_HUMAN FLYWCH family member 2 OS=Homo sapiens OX			0.5	0.5	0.5	1	0.5	0.5
sp|Q96EU6|RRP36_HUMAN;tr|U3KPZ9|U3KPZ9_HUMAN	sp|Q96EU6|RRP36_HUMAN Ribosomal RNA processing protein 36 homolog OS=Homo sapiens OX=9606 GN=RRP36 PE=1 SV=1;tr|U3KPZ9|U3KPZ9_HUMAN Ribosomal RNA-processing protein 36 homolog (Fragment) OS=Homo sapiens OX=9606 GN=RRP36 PE=1 SV=1			0.5	0.5	0.5	1	0.5	0.5
tr|X6RLP6|X6RLP6_HUMAN;sp|Q96LT9|RNPC3_HUMAN	tr|X6RLP6|X6RLP6_HUMAN RNA-binding region-containing protein 3 (Fragment) OS=Homo sapiens OX=9606 GN=RNPC3 PE=1 SV=1;sp|Q96LT9|RNPC3_HUMAN RNA-binding region-containing protein 3 OS=Homo sapiens OX=9606 GN=RNPC3 PE=1 SV=1			0.5	0.5	0.5	1	0.5	0.5
sp|Q96N46|TTC14_HUMAN	sp|Q96N46|TTC14_HUMAN Tetratricopeptide repeat protein 14 OS=Homo sapiens OX=9606 GN=TTC14 PE=1 SV=1			0.5	0.5	0.5	1	0.5	0.5
sp|Q96SL8|FIZ1_HUMAN;tr|K7EQX6|K7EQX6_HUMAN;tr|K7ES33|K7ES33_HUMAN;tr|K7EJE2|K7EJE2_HUMAN	sp|Q96SL8|FIZ1_HUMAN Flt3-interacting zinc finger protein 1 OS=Homo sapiens OX=9606 GN=FIZ1 PE=1 SV=2			0.5	0.5	0.5	1	0.5	0.5
tr|A0A087X271|A0A087X271_HUMAN;tr|H3BVI6|H3BVI6_HUMAN;tr|B4DDF4|B4DDF4_HUMAN;sp|Q99439|CNN2_HUMAN;tr|B4DUT8|B4DUT8_HUMAN;tr|K7ES69|K7ES69_HUMAN;tr|A0A087X1X5|A0A087X1X5_HUMAN	tr|A0A087X271|A0A087X271_HUMAN Calponin (Fragment) OS=Homo sapiens OX=9606 GN=CNN2 PE=1 SV=1;tr|H3BVI6|H3BVI6_HUMAN Calponin OS=Homo sapiens OX=9606 GN=CNN2 PE=1 SV=2;tr|B4DDF4|B4DDF4_HUMAN Calponin OS=Homo sapiens OX=9606 GN=CNN2 PE=1 SV=1;sp|Q99439|CNN2_			0.5	0.5	0.5	1	0.5	0.5
sp|Q99626|CDX2_HUMAN;tr|A0A087WTJ6|A0A087WTJ6_HUMAN;sp|P47902|CDX1_HUMAN	sp|Q99626|CDX2_HUMAN Homeobox protein CDX-2 OS=Homo sapiens OX=9606 GN=CDX2 PE=1 SV=3			0.5	0.5	0.5	1	0.5	0.5
sp|Q99675|CGRF1_HUMAN	sp|Q99675|CGRF1_HUMAN Cell growth regulator with RING finger domain protein 1 OS=Homo sapiens OX=9606 GN=CGRRF1 PE=1 SV=1			0.5	0.5	0.5	1	0.5	0.5
sp|Q99741|CDC6_HUMAN;tr|J3QLN7|J3QLN7_HUMAN	sp|Q99741|CDC6_HUMAN Cell division control protein 6 homolog OS=Homo sapiens OX=9606 GN=CDC6 PE=1 SV=1;tr|J3QLN7|J3QLN7_HUMAN Cell division control protein 6 homolog (Fragment) OS=Homo sapiens OX=9606 GN=CDC6 PE=1 SV=1			0.5	0.5	0.5	1	0.5	0.5
sp|Q9BRX2|PELO_HUMAN	sp|Q9BRX2|PELO_HUMAN Protein pelota homolog OS=Homo sapiens OX=9606 GN=PELO PE=1 SV=2			0.5	0.5	0.5	1	0.5	0.5
sp|Q9BSH4|TACO1_HUMAN	sp|Q9BSH4|TACO1_HUMAN Translational activator of cytochrome c oxidase 1 OS=Homo sapiens OX=9606 GN=TACO1 PE=1 SV=1			0.5	0.5	0.5	1	0.5	0.5
tr|E7EVK2|E7EVK2_HUMAN;tr|U3KQ69|U3KQ69_HUMAN;sp|Q9BT17|MTG1_HUMAN;tr|E9PI62|E9PI62_HUMAN	tr|E7EVK2|E7EVK2_HUMAN Mitochondrial GTPase 1 OS=Homo sapiens OX=9606 GN=MTG1 PE=1 SV=1;tr|U3KQ69|U3KQ69_HUMAN Mitochondrial GTPase 1 OS=Homo sapiens OX=9606 GN=MTG1 PE=3 SV=1;sp|Q9BT17|MTG1_HUMAN Mitochondrial ribosome-associated GTPase 1 OS=Homo sapiens			0.5	0.5	0.5	1	0.5	0.5
sp|Q9BXS6|NUSAP_HUMAN	sp|Q9BXS6|NUSAP_HUMAN Nucleolar and spindle-associated protein 1 OS=Homo sapiens OX=9606 GN=NUSAP1 PE=1 SV=1			0.5	0.5	0.5	1	0.5	0.5
sp|Q9H8G2|CAAP1_HUMAN;tr|A0A3B3ISJ3|A0A3B3ISJ3_HUMAN	sp|Q9H8G2|CAAP1_HUMAN Caspase activity and apoptosis inhibitor 1 OS=Homo sapiens OX=9606 GN=CAAP1 PE=1 SV=2;tr|A0A3B3ISJ3|A0A3B3ISJ3_HUMAN Caspase activity and apoptosis inhibitor 1 OS=Homo sapiens OX=9606 GN=CAAP1 PE=1 SV=1			0.5	0.5	0.5	1	0.5	0.5
sp|Q9P021|CRIPT_HUMAN	sp|Q9P021|CRIPT_HUMAN Cysteine-rich PDZ-binding protein OS=Homo sapiens OX=9606 GN=CRIPT PE=1 SV=1			0.5	0.5	0.5	1	0.5	0.5
tr|G3V167|G3V167_HUMAN;sp|Q9UGN5|PARP2_HUMAN;tr|E9PJ27|E9PJ27_HUMAN;tr|H0YH02|H0YH02_HUMAN	tr|G3V167|G3V167_HUMAN Poly [ADP-ribose] polymerase OS=Homo sapiens OX=9606 GN=PARP2 PE=1 SV=1;sp|Q9UGN5|PARP2_HUMAN Poly [ADP-ribose] polymerase 2 OS=Homo sapiens OX=9606 GN=PARP2 PE=1 SV=2			0.5	0.5	0.5	1	0.5	0.5
sp|Q9UKA4|AKA11_HUMAN	sp|Q9UKA4|AKA11_HUMAN A-kinase anchor protein 11 OS=Homo sapiens OX=9606 GN=AKAP11 PE=1 SV=1			0.5	0.5	0.5	1	0.5	0.5
sp|Q9UKT4|FBX5_HUMAN	sp|Q9UKT4|FBX5_HUMAN F-box only protein 5 OS=Homo sapiens OX=9606 GN=FBXO5 PE=1 SV=1			0.5	0.5	0.5	1	0.5	0.5
tr|Q5TA58|Q5TA58_HUMAN;sp|Q9UL18|AGO1_HUMAN;sp|Q9UKV8|AGO2_HUMAN;sp|Q9H9G7|AGO3_HUMAN	tr|Q5TA58|Q5TA58_HUMAN Protein argonaute-1 OS=Homo sapiens OX=9606 GN=AGO1 PE=1 SV=1;sp|Q9UL18|AGO1_HUMAN Protein argonaute-1 OS=Homo sapiens OX=9606 GN=AGO1 PE=1 SV=3;sp|Q9UKV8|AGO2_HUMAN Protein argonaute-2 OS=Homo sapiens OX=9606 GN=AGO2 PE=1 SV=3;sp|Q9			0.5	0.5	0.5	1	0.5	0.5
tr|G3V5S9|G3V5S9_HUMAN;tr|G3V1S4|G3V1S4_HUMAN;sp|Q9Y324|FCF1_HUMAN;tr|G3V2M5|G3V2M5_HUMAN	tr|G3V5S9|G3V5S9_HUMAN rRNA-processing protein FCF1 homolog OS=Homo sapiens OX=9606 GN=FCF1 PE=1 SV=1;tr|G3V1S4|G3V1S4_HUMAN Chromosome 14 open reading frame 111, isoform CRA_a OS=Homo sapiens OX=9606 GN=FCF1 PE=1 SV=1;sp|Q9Y324|FCF1_HUMAN rRNA-processing			0.5	0.5	0.5	1	0.5	0.5
tr|J3QLR8|J3QLR8_HUMAN;sp|Q9Y3D9|RT23_HUMAN	tr|J3QLR8|J3QLR8_HUMAN 28S ribosomal protein S23, mitochondrial OS=Homo sapiens OX=9606 GN=MRPS23 PE=1 SV=1;sp|Q9Y3D9|RT23_HUMAN 28S ribosomal protein S23, mitochondrial OS=Homo sapiens OX=9606 GN=MRPS23 PE=1 SV=2			0.5	0.5	0.5	0.5	1	0.5
sp|Q9Y608|LRRF2_HUMAN	sp|Q9Y608|LRRF2_HUMAN Leucine-rich repeat flightless-interacting protein 2 OS=Homo sapiens OX=9606 GN=LRRFIP2 PE=1 SV=1			0.5	0.5	0.5	1	0.5	0.5
tr|E9PHI6|E9PHI6_HUMAN;sp|Q9Y6G9|DC1L1_HUMAN	tr|E9PHI6|E9PHI6_HUMAN Cytoplasmic dynein 1 light intermediate chain 1 OS=Homo sapiens OX=9606 GN=DYNC1LI1 PE=1 SV=1;sp|Q9Y6G9|DC1L1_HUMAN Cytoplasmic dynein 1 light intermediate chain 1 OS=Homo sapiens OX=9606 GN=DYNC1LI1 PE=1 SV=3			0.5	0.5	0.5	0.5	1	0.5
tr|R4GNE4|R4GNE4_HUMAN;tr|A0A087WT12|A0A087WT12_HUMAN;tr|A0A087X247|A0A087X247_HUMAN;tr|K7ERP4|K7ERP4_HUMAN;tr|K7EKX7|K7EKX7_HUMAN;tr|K7ENB4|K7ENB4_HUMAN;tr|A0A087X2I2|A0A087X2I2_HUMAN;sp|P36969|GPX4_HUMAN;tr|K7EJ20|K7EJ20_HUMAN	tr|R4GNE4|R4GNE4_HUMAN Glutathione peroxidase (Fragment) OS=Homo sapiens OX=9606 GN=GPX4 PE=1 SV=7;tr|A0A087WT12|A0A087WT12_HUMAN Glutathione peroxidase OS=Homo sapiens OX=9606 GN=GPX4 PE=1 SV=1;tr|A0A087X247|A0A087X247_HUMAN Phospholipid hydroperoxide glu			0.5	0.5	0.5	1	0.5	0.5
tr|A0A286YEU2|A0A286YEU2_HUMAN;tr|B0QYY4|B0QYY4_HUMAN;tr|F8VZG9|F8VZG9_HUMAN;tr|B7Z1U7|B7Z1U7_HUMAN;tr|J3KNW3|J3KNW3_HUMAN;sp|Q9NWB1|RFOX1_HUMAN;sp|O43251|RFOX2_HUMAN;tr|A0A0G2JRA5|A0A0G2JRA5_HUMAN;tr|A0A087X2B1|A0A087X2B1_HUMAN;tr|A0A0G2JSB3|A0A0G2JSB3_HUMAN;tr|I3L1D4|I3L1D4_HUMAN;tr|F8VZY7|F8VZY7_HUMAN;tr|F8VR27|F8VR27_HUMAN;tr|S4R469|S4R469_HUMAN;tr|S4R3K7|S4R3K7_HUMAN;tr|A0A0G2JRD1|A0A0G2JRD1…	tr|A0A286YEU2|A0A286YEU2_HUMAN RNA-binding protein fox-1 homolog 1 OS=Homo sapiens OX=9606 GN=RBFOX1 PE=1 SV=1;tr|B0QYY4|B0QYY4_HUMAN RNA binding protein fox-1 homolog OS=Homo sapiens OX=9606 GN=RBFOX2 PE=1 SV=1;tr|F8VZG9|F8VZG9_HUMAN RNA-binding protein f			0.5	0.5	0.5	1	0.5	0.5
tr|E7EW59|E7EW59_HUMAN;tr|F5H433|F5H433_HUMAN;tr|A0A087X1T9|A0A087X1T9_HUMAN;tr|H0YFS7|H0YFS7_HUMAN;tr|A9JR48|A9JR48_HUMAN;tr|A0A087WXW6|A0A087WXW6_HUMAN;sp|Q9Y467|SALL2_HUMAN;tr|H3BSM9|H3BSM9_HUMAN;tr|A0A140TA74|A0A140TA74_HUMAN;tr|A0A140TA70|A0A140TA70_HUMAN;sp|Q9BXA9|SALL3_HUMAN;sp|Q9NSC2|SALL1_HUMAN	tr|E7EW59|E7EW59_HUMAN Sal-like protein 2 OS=Homo sapiens OX=9606 GN=SALL2 PE=1 SV=2;tr|F5H433|F5H433_HUMAN Sal-like protein 2 OS=Homo sapiens OX=9606 GN=SALL2 PE=1 SV=3;tr|A0A087X1T9|A0A087X1T9_HUMAN Sal-like protein 2 OS=Homo sapiens OX=9606 GN=SALL2 PE=			0.5	0.5	0.5	1	0.5	0.5
sp|O43248|HXC11_HUMAN;tr|J3KMZ0|J3KMZ0_HUMAN	sp|O43248|HXC11_HUMAN Homeobox protein Hox-C11 OS=Homo sapiens OX=9606 GN=HOXC11 PE=1 SV=1;tr|J3KMZ0|J3KMZ0_HUMAN Homeobox protein Hox-C11 OS=Homo sapiens OX=9606 GN=HOXC11 PE=1 SV=1			0.5	0.5	0.5	1	0.5	0.5
tr|I3L383|I3L383_HUMAN;tr|I3L3R1|I3L3R1_HUMAN;sp|P31273|HXC8_HUMAN;sp|P17481|HXB8_HUMAN;tr|A0A0A0MSX5|A0A0A0MSX5_HUMAN;tr|A0A0A0MTF4|A0A0A0MTF4_HUMAN;sp|P13378|HXD8_HUMAN	tr|I3L383|I3L383_HUMAN Homeobox protein Hox-B8 (Fragment) OS=Homo sapiens OX=9606 GN=HOXB8 PE=1 SV=1;tr|I3L3R1|I3L3R1_HUMAN Homeobox B8, isoform CRA_a OS=Homo sapiens OX=9606 GN=HOXB8 PE=1 SV=1;sp|P31273|HXC8_HUMAN Homeobox protein Hox-C8 OS=Homo sapiens O			0.5	0.5	0.5	1	0.5	0.5
sp|P20719|HXA5_HUMAN;sp|P09067|HXB5_HUMAN	sp|P20719|HXA5_HUMAN Homeobox protein Hox-A5 OS=Homo sapiens OX=9606 GN=HOXA5 PE=1 SV=2			0.5	0.5	0.5	1	0.5	0.5
sp|Q7L2R6|ZN765_HUMAN;tr|D6RF03|D6RF03_HUMAN	sp|Q7L2R6|ZN765_HUMAN Zinc finger protein 765 OS=Homo sapiens OX=9606 GN=ZNF765 PE=1 SV=2;tr|D6RF03|D6RF03_HUMAN Zinc finger protein 765 (Fragment) OS=Homo sapiens OX=9606 GN=ZNF765 PE=1 SV=1			0.5	0.5	0.5	1	0.5	0.5
sp|Q8IYI8|ZN440_HUMAN	sp|Q8IYI8|ZN440_HUMAN Zinc finger protein 440 OS=Homo sapiens OX=9606 GN=ZNF440 PE=1 SV=1			0.5	0.5	0.5	1	0.5	0.5
sp|Q8NEP9|ZN555_HUMAN	sp|Q8NEP9|ZN555_HUMAN Zinc finger protein 555 OS=Homo sapiens OX=9606 GN=ZNF555 PE=1 SV=4			0.5	0.5	0.5	1	0.5	0.5
sp|Q96IR2|ZN845_HUMAN	sp|Q96IR2|ZN845_HUMAN Zinc finger protein 845 OS=Homo sapiens OX=9606 GN=ZNF845 PE=1 SV=3			0.5	0.5	0.5	1	0.5	0.5
sp|Q96NJ6|ZFP3_HUMAN	sp|Q96NJ6|ZFP3_HUMAN Zinc finger protein 3 homolog OS=Homo sapiens OX=9606 GN=ZFP3 PE=1 SV=1			0.5	0.5	0.5	1	0.5	0.5
tr|E7EP41|E7EP41_HUMAN;sp|Q96SQ5|ZN587_HUMAN;tr|M0R230|M0R230_HUMAN;sp|Q8TAU3|ZN417_HUMAN;tr|M0R2A6|M0R2A6_HUMAN;tr|M0QXF5|M0QXF5_HUMAN;tr|M0R082|M0R082_HUMAN	tr|E7EP41|E7EP41_HUMAN Zinc finger protein 587 OS=Homo sapiens OX=9606 GN=ZNF587 PE=1 SV=2;sp|Q96SQ5|ZN587_HUMAN Zinc finger protein 587 OS=Homo sapiens OX=9606 GN=ZNF587 PE=1 SV=1;tr|M0R230|M0R230_HUMAN Zinc finger protein 417 OS=Homo sapiens OX=9606 GN=Z			0.5	0.5	0.5	1	0.5	0.5
sp|Q96SZ6|CK5P1_HUMAN;tr|H0Y721|H0Y721_HUMAN	sp|Q96SZ6|CK5P1_HUMAN CDK5 regulatory subunit-associated protein 1 OS=Homo sapiens OX=9606 GN=CDK5RAP1 PE=1 SV=2;tr|H0Y721|H0Y721_HUMAN CDK5 regulatory subunit-associated protein 1 (Fragment) OS=Homo sapiens OX=9606 GN=CDK5RAP1 PE=1 SV=1			0.5	0.5	0.5	1	0.5	0.5
tr|B4DPR9|B4DPR9_HUMAN;sp|Q99551|MTEF1_HUMAN;tr|C9JNM8|C9JNM8_HUMAN;tr|C9JE25|C9JE25_HUMAN	tr|B4DPR9|B4DPR9_HUMAN Transcription termination factor 1, mitochondrial OS=Homo sapiens OX=9606 GN=MTERF1 PE=1 SV=1;sp|Q99551|MTEF1_HUMAN Transcription termination factor 1, mitochondrial OS=Homo sapiens OX=9606 GN=MTERF1 PE=1 SV=1			0.5	0.5	0.5	1	0.5	0.5
sp|Q9UPN6|SCAF8_HUMAN;tr|A0A0A0MT33|A0A0A0MT33_HUMAN	sp|Q9UPN6|SCAF8_HUMAN SR-related and CTD-associated factor 8 OS=Homo sapiens OX=9606 GN=SCAF8 PE=1 SV=1;tr|A0A0A0MT33|A0A0A0MT33_HUMAN SR-related and CTD-associated factor 8 OS=Homo sapiens OX=9606 GN=SCAF8 PE=1 SV=1			0.5	0.5	0.5	1	0.5	0.5
sp|Q8IY67|RAVR1_HUMAN;tr|K7EKR9|K7EKR9_HUMAN	sp|Q8IY67|RAVR1_HUMAN Ribonucleoprotein PTB-binding 1 OS=Homo sapiens OX=9606 GN=RAVER1 PE=1 SV=1			0.5	0.5	0.5	1	0.5	0.5
tr|H0Y3K4|H0Y3K4_HUMAN	tr|H0Y3K4|H0Y3K4_HUMAN RNA-binding protein 33 (Fragment) OS=Homo sapiens OX=9606 GN=RBM33 PE=1 SV=1			0.5	0.5	0.5	1	0.5	0.5
sp|P50750|CDK9_HUMAN	sp|P50750|CDK9_HUMAN Cyclin-dependent kinase 9 OS=Homo sapiens OX=9606 GN=CDK9 PE=1 SV=3			0.5	0.5	0.5	1	0.5	0.5
tr|A0A0A0MR08|A0A0A0MR08_HUMAN;tr|E7EST9|E7EST9_HUMAN;tr|B5MEG5|B5MEG5_HUMAN	tr|A0A0A0MR08|A0A0A0MR08_HUMAN Ubiquitin carboxyl-terminal hydrolase 19 (Fragment) OS=Homo sapiens OX=9606 GN=USP19 PE=1 SV=6;tr|E7EST9|E7EST9_HUMAN Ubiquitin carboxyl-terminal hydrolase 19 OS=Homo sapiens OX=9606 GN=USP19 PE=1 SV=1;tr|B5MEG5|B5MEG5_HUMAN			0.5	0.5	0.5	0.5	0.5	1
tr|A0A494C1S7|A0A494C1S7_HUMAN;sp|Q9Y5Q9|TF3C3_HUMAN	tr|A0A494C1S7|A0A494C1S7_HUMAN General transcription factor 3C polypeptide 3 OS=Homo sapiens OX=9606 GN=GTF3C3 PE=1 SV=1;sp|Q9Y5Q9|TF3C3_HUMAN General transcription factor 3C polypeptide 3 OS=Homo sapiens OX=9606 GN=GTF3C3 PE=1 SV=1			0.5	0.5	0.5	0.5	0.5	1
sp|P51825|AFF1_HUMAN	sp|P51825|AFF1_HUMAN AF4/FMR2 family member 1 OS=Homo sapiens OX=9606 GN=AFF1 PE=1 SV=1			0.5	0.5	0.5	0.5	0.5	1
tr|C9JLV3|C9JLV3_HUMAN;tr|A0A096LNT6|A0A096LNT6_HUMAN;tr|A0A3B3IUG4|A0A3B3IUG4_HUMAN;tr|B4DLW3|B4DLW3_HUMAN;tr|H7BYE5|H7BYE5_HUMAN;tr|A0A3B3ISA8|A0A3B3ISA8_HUMAN;tr|H7C384|H7C384_HUMAN;tr|B7Z1T1|B7Z1T1_HUMAN;tr|A0A3B3ISE9|A0A3B3ISE9_HUMAN;sp|O00258|WRB_HUMAN;tr|A0A3B3ITX9|A0A3B3ITX9_HUMAN	tr|C9JLV3|C9JLV3_HUMAN Guided entry of tail-anchored proteins factor 1 (Fragment) OS=Homo sapiens OX=9606 GN=GET1 PE=4 SV=1;tr|A0A096LNT6|A0A096LNT6_HUMAN Guided entry of tail-anchored proteins factor 1 OS=Homo sapiens OX=9606 GN=GET1 PE=4 SV=1;tr|A0A3B3IU			0.5	0.5	0.5	0.5	0.5	1
sp|Q9BWT3|PAPOG_HUMAN;tr|H7C3W0|H7C3W0_HUMAN;tr|G3V3I9|G3V3I9_HUMAN;tr|F8WAT4|F8WAT4_HUMAN;tr|A0A0C4DGK1|A0A0C4DGK1_HUMAN;tr|G3XAH6|G3XAH6_HUMAN;sp|P51003|PAPOA_HUMAN	sp|Q9BWT3|PAPOG_HUMAN Poly(A) polymerase gamma OS=Homo sapiens OX=9606 GN=PAPOLG PE=1 SV=2;tr|H7C3W0|H7C3W0_HUMAN Poly(A) polymerase gamma (Fragment) OS=Homo sapiens OX=9606 GN=PAPOLG PE=1 SV=1			0.5	0.5	0.5	0.5	0.5	1
sp|Q9UJK0|TSR3_HUMAN	sp|Q9UJK0|TSR3_HUMAN Ribosome biogenesis protein TSR3 homolog OS=Homo sapiens OX=9606 GN=TSR3 PE=1 SV=1			0.5	0.5	0.5	0.5	0.5	1
sp|O76075|DFFB_HUMAN;tr|B4DZS0|B4DZS0_HUMAN	sp|O76075|DFFB_HUMAN DNA fragmentation factor subunit beta OS=Homo sapiens OX=9606 GN=DFFB PE=1 SV=1;tr|B4DZS0|B4DZS0_HUMAN DNA fragmentation factor subunit beta OS=Homo sapiens OX=9606 GN=DFFB PE=1 SV=1			0.5	0.5	0.5	0.5	0.5	1
sp|O94953|KDM4B_HUMAN;tr|A0A0C4DFL8|A0A0C4DFL8_HUMAN;tr|F5GX28|F5GX28_HUMAN	sp|O94953|KDM4B_HUMAN Lysine-specific demethylase 4B OS=Homo sapiens OX=9606 GN=KDM4B PE=1 SV=4;tr|A0A0C4DFL8|A0A0C4DFL8_HUMAN Lysine-specific demethylase 4B OS=Homo sapiens OX=9606 GN=KDM4B PE=1 SV=1;tr|F5GX28|F5GX28_HUMAN Lysine-specific demethylase 4B O			0.5	0.5	0.5	0.5	0.5	1
sp|Q9HD20|AT131_HUMAN	sp|Q9HD20|AT131_HUMAN Manganese-transporting ATPase 13A1 OS=Homo sapiens OX=9606 GN=ATP13A1 PE=1 SV=2			0.5	0.5	0.5	0.5	0.5	1
tr|E5RIA1|E5RIA1_HUMAN;tr|E5RHA6|E5RHA6_HUMAN;sp|Q86UL3|GPAT4_HUMAN	tr|E5RIA1|E5RIA1_HUMAN Glycerol-3-phosphate acyltransferase 4 (Fragment) OS=Homo sapiens OX=9606 GN=GPAT4 PE=1 SV=1;tr|E5RHA6|E5RHA6_HUMAN Glycerol-3-phosphate acyltransferase 4 OS=Homo sapiens OX=9606 GN=GPAT4 PE=1 SV=1;sp|Q86UL3|GPAT4_HUMAN Glycerol-3-ph			0.5	0.5	0.5	0.5	0.5	1
sp|Q9Y289|SC5A6_HUMAN	sp|Q9Y289|SC5A6_HUMAN Sodium-dependent multivitamin transporter OS=Homo sapiens OX=9606 GN=SLC5A6 PE=2 SV=2			0.5	0.5	0.5	0.5	0.5	1
sp|Q68DH5|LMBD2_HUMAN	sp|Q68DH5|LMBD2_HUMAN LMBR1 domain-containing protein 2 OS=Homo sapiens OX=9606 GN=LMBRD2 PE=1 SV=1			0.5	0.5	0.5	0.5	0.5	1
sp|Q9H4L7|SMRCD_HUMAN	sp|Q9H4L7|SMRCD_HUMAN SWI/SNF-related matrix-associated actin-dependent regulator of chromatin subfamily A containing DEAD/H box 1 OS=Homo sapiens OX=9606 GN=SMARCAD1 PE=1 SV=2			0.5	0.5	0.5	0.5	0.5	1
sp|Q96HV5|TM41A_HUMAN	sp|Q96HV5|TM41A_HUMAN Transmembrane protein 41A OS=Homo sapiens OX=9606 GN=TMEM41A PE=1 SV=1			0.5	0.5	0.5	0.5	0.5	1
sp|Q8IYD1|ERF3B_HUMAN	sp|Q8IYD1|ERF3B_HUMAN Eukaryotic peptide chain release factor GTP-binding subunit ERF3B OS=Homo sapiens OX=9606 GN=GSPT2 PE=1 SV=2			0.5	0.5	0.5	0.5	0.5	1
tr|A0A0U1RQT6|A0A0U1RQT6_HUMAN;tr|A0A1B0GUE9|A0A1B0GUE9_HUMAN;sp|Q96N67|DOCK7_HUMAN	tr|A0A0U1RQT6|A0A0U1RQT6_HUMAN Dedicator of cytokinesis protein 7 (Fragment) OS=Homo sapiens OX=9606 GN=DOCK7 PE=1 SV=1;tr|A0A1B0GUE9|A0A1B0GUE9_HUMAN Dedicator of cytokinesis protein 7 OS=Homo sapiens OX=9606 GN=DOCK7 PE=1 SV=1;sp|Q96N67|DOCK7_HUMAN Dedic			0.5	0.5	0.5	0.5	0.5	1
sp|Q06210|GFPT1_HUMAN	sp|Q06210|GFPT1_HUMAN Glutamine--fructose-6-phosphate aminotransferase [isomerizing] 1 OS=Homo sapiens OX=9606 GN=GFPT1 PE=1 SV=3			0.5	0.5	0.5	0.5	0.5	1
tr|H0YEN6|H0YEN6_HUMAN;tr|E9PS18|E9PS18_HUMAN;tr|E9PLS9|E9PLS9_HUMAN;sp|O76062|ERG24_HUMAN	tr|H0YEN6|H0YEN6_HUMAN Delta(14)-sterol reductase (Fragment) OS=Homo sapiens OX=9606 GN=TM7SF2 PE=1 SV=1;tr|E9PS18|E9PS18_HUMAN Delta(14)-sterol reductase (Fragment) OS=Homo sapiens OX=9606 GN=TM7SF2 PE=1 SV=1;tr|E9PLS9|E9PLS9_HUMAN Delta(14)-sterol reduct			0.5	0.5	0.5	0.5	0.5	1
sp|Q9Y4W2|LAS1L_HUMAN	sp|Q9Y4W2|LAS1L_HUMAN Ribosomal biogenesis protein LAS1L OS=Homo sapiens OX=9606 GN=LAS1L PE=1 SV=2			0.5	0.5	0.5	0.5	0.5	1
tr|H0YDG9|H0YDG9_HUMAN;tr|H0YCN2|H0YCN2_HUMAN;sp|Q96T23|RSF1_HUMAN	tr|H0YDG9|H0YDG9_HUMAN Remodeling and spacing factor 1 (Fragment) OS=Homo sapiens OX=9606 GN=RSF1 PE=1 SV=1;tr|H0YCN2|H0YCN2_HUMAN Remodeling and spacing factor 1 (Fragment) OS=Homo sapiens OX=9606 GN=RSF1 PE=1 SV=1;sp|Q96T23|RSF1_HUMAN Remodeling and spac			0.5	0.5	0.5	0.5	0.5	1
tr|E5RGG1|E5RGG1_HUMAN;tr|H9KVE0|H9KVE0_HUMAN;sp|Q9UJW0|DCTN4_HUMAN;tr|E5RK21|E5RK21_HUMAN	tr|E5RGG1|E5RGG1_HUMAN Dynactin subunit 4 (Fragment) OS=Homo sapiens OX=9606 GN=DCTN4 PE=1 SV=1;tr|H9KVE0|H9KVE0_HUMAN Dynactin subunit 4 (Fragment) OS=Homo sapiens OX=9606 GN=DCTN4 PE=1 SV=1;sp|Q9UJW0|DCTN4_HUMAN Dynactin subunit 4 OS=Homo sapiens OX=9606			0.5	0.5	0.5	0.5	0.5	1
sp|Q9BWT1|CDCA7_HUMAN	sp|Q9BWT1|CDCA7_HUMAN Cell division cycle-associated protein 7 OS=Homo sapiens OX=9606 GN=CDCA7 PE=1 SV=1			0.5	0.5	0.5	0.5	0.5	1
tr|A0A087X138|A0A087X138_HUMAN;sp|Q8TF71|MOT10_HUMAN	tr|A0A087X138|A0A087X138_HUMAN Monocarboxylate transporter 10 OS=Homo sapiens OX=9606 GN=SLC16A10 PE=1 SV=1;sp|Q8TF71|MOT10_HUMAN Monocarboxylate transporter 10 OS=Homo sapiens OX=9606 GN=SLC16A10 PE=1 SV=1			0.5	0.5	0.5	0.5	0.5	1
sp|Q8N357|S35F6_HUMAN	sp|Q8N357|S35F6_HUMAN Solute carrier family 35 member F6 OS=Homo sapiens OX=9606 GN=SLC35F6 PE=1 SV=1			0.5	0.5	0.5	0.5	0.5	1
tr|K7ERE1|K7ERE1_HUMAN;sp|Q8N2U0|TM256_HUMAN	tr|K7ERE1|K7ERE1_HUMAN TMEM256-PLSCR3 readthrough (NMD candidate) OS=Homo sapiens OX=9606 GN=TMEM256-PLSCR3 PE=4 SV=1;sp|Q8N2U0|TM256_HUMAN Transmembrane protein 256 OS=Homo sapiens OX=9606 GN=TMEM256 PE=3 SV=1			0.5	0.5	0.5	0.5	0.5	1
tr|B4DZG7|B4DZG7_HUMAN;sp|P40616|ARL1_HUMAN;tr|F8VYN9|F8VYN9_HUMAN	tr|B4DZG7|B4DZG7_HUMAN ADP-ribosylation factor-like protein 1 OS=Homo sapiens OX=9606 GN=ARL1 PE=1 SV=1;sp|P40616|ARL1_HUMAN ADP-ribosylation factor-like protein 1 OS=Homo sapiens OX=9606 GN=ARL1 PE=1 SV=1;tr|F8VYN9|F8VYN9_HUMAN ADP-ribosylation factor-lik			0.5	0.5	0.5	0.5	0.5	1
tr|J3QSV6|J3QSV6_HUMAN	tr|J3QSV6|J3QSV6_HUMAN Ribosomal L1 domain-containing protein 1 (Fragment) OS=Homo sapiens OX=9606 GN=RSL1D1 PE=1 SV=1			0.5	0.5	0.5	0.5	0.5	1
tr|D6RAI7|D6RAI7_HUMAN;tr|D6RDX9|D6RDX9_HUMAN;tr|D6R9M8|D6R9M8_HUMAN;sp|Q9UBT6|POLK_HUMAN	tr|D6RAI7|D6RAI7_HUMAN DNA polymerase kappa OS=Homo sapiens OX=9606 GN=POLK PE=1 SV=1;tr|D6RDX9|D6RDX9_HUMAN DNA polymerase kappa OS=Homo sapiens OX=9606 GN=POLK PE=1 SV=1;tr|D6R9M8|D6R9M8_HUMAN DNA polymerase kappa OS=Homo sapiens OX=9606 GN=POLK PE=1 SV=			0.5	0.5	0.5	0.5	0.5	1
tr|K7EQW2|K7EQW2_HUMAN;tr|K7ELZ6|K7ELZ6_HUMAN;tr|K7EM24|K7EM24_HUMAN;tr|B7Z641|B7Z641_HUMAN;tr|B7Z2A9|B7Z2A9_HUMAN;sp|Q93050|VPP1_HUMAN	tr|K7EQW2|K7EQW2_HUMAN V-type proton ATPase subunit a OS=Homo sapiens OX=9606 GN=ATP6V0A1 PE=1 SV=1;tr|K7ELZ6|K7ELZ6_HUMAN V-type proton ATPase subunit a (Fragment) OS=Homo sapiens OX=9606 GN=ATP6V0A1 PE=1 SV=1;tr|K7EM24|K7EM24_HUMAN V-type proton ATPase s			0.5	0.5	0.5	0.5	0.5	1
tr|F8W7S5|F8W7S5_HUMAN	tr|F8W7S5|F8W7S5_HUMAN Ribosome-binding protein 1 OS=Homo sapiens OX=9606 GN=RRBP1 PE=1 SV=1			0.5	0.5	0.5	0.5	0.5	1
sp|P12235|ADT1_HUMAN;tr|V9GYG0|V9GYG0_HUMAN	sp|P12235|ADT1_HUMAN ADP/ATP translocase 1 OS=Homo sapiens OX=9606 GN=SLC25A4 PE=1 SV=4;tr|V9GYG0|V9GYG0_HUMAN ADP/ATP translocase 1 OS=Homo sapiens OX=9606 GN=SLC25A4 PE=1 SV=1			0.5	0.5	0.5	0.5	0.5	1
sp|Q96ES6|MFSD3_HUMAN	sp|Q96ES6|MFSD3_HUMAN Major facilitator superfamily domain-containing protein 3 OS=Homo sapiens OX=9606 GN=MFSD3 PE=2 SV=1			0.5	0.5	0.5	0.5	0.5	1
sp|Q15054|DPOD3_HUMAN	sp|Q15054|DPOD3_HUMAN DNA polymerase delta subunit 3 OS=Homo sapiens OX=9606 GN=POLD3 PE=1 SV=2			0.5	0.5	0.5	0.5	0.5	1
tr|I3L0M7|I3L0M7_HUMAN;tr|I3L2W9|I3L2W9_HUMAN;sp|O14641|DVL2_HUMAN	tr|I3L0M7|I3L0M7_HUMAN Segment polarity protein dishevelled homolog DVL-2 (Fragment) OS=Homo sapiens OX=9606 GN=DVL2 PE=1 SV=1;tr|I3L2W9|I3L2W9_HUMAN Segment polarity protein dishevelled homolog DVL-2 (Fragment) OS=Homo sapiens OX=9606 GN=DVL2 PE=1 SV=1;sp			0.5	0.5	0.5	0.5	0.5	1
sp|Q9NX47|MARH5_HUMAN	sp|Q9NX47|MARH5_HUMAN E3 ubiquitin-protein ligase MARCH5 OS=Homo sapiens OX=9606 GN=MARCH5 PE=1 SV=1			0.5	0.5	0.5	0.5	0.5	1
sp|Q7Z7F7|RM55_HUMAN	sp|Q7Z7F7|RM55_HUMAN 39S ribosomal protein L55, mitochondrial OS=Homo sapiens OX=9606 GN=MRPL55 PE=1 SV=1			0.5	0.5	0.5	0.5	0.5	1
sp|P51153|RAB13_HUMAN;tr|A0A087WWB9|A0A087WWB9_HUMAN	sp|P51153|RAB13_HUMAN Ras-related protein Rab-13 OS=Homo sapiens OX=9606 GN=RAB13 PE=1 SV=1;tr|A0A087WWB9|A0A087WWB9_HUMAN Ras-related protein Rab-13 OS=Homo sapiens OX=9606 GN=RAB13 PE=1 SV=1			0.5	0.5	0.5	0.5	0.5	1
tr|H3BUH3|H3BUH3_HUMAN	tr|H3BUH3|H3BUH3_HUMAN Pyruvate dehydrogenase phosphatase regulatory subunit, mitochondrial (Fragment) OS=Homo sapiens OX=9606 GN=PDPR PE=1 SV=1			0.5	0.5	0.5	0.5	0.5	1
tr|A0A0A0MRI7|A0A0A0MRI7_HUMAN;tr|H7C484|H7C484_HUMAN;sp|Q9H2C2|ARV1_HUMAN	tr|A0A0A0MRI7|A0A0A0MRI7_HUMAN Protein ARV1 OS=Homo sapiens OX=9606 GN=ARV1 PE=1 SV=1;tr|H7C484|H7C484_HUMAN Protein ARV1 (Fragment) OS=Homo sapiens OX=9606 GN=ARV1 PE=1 SV=1;sp|Q9H2C2|ARV1_HUMAN Protein ARV1 OS=Homo sapiens OX=9606 GN=ARV1 PE=1 SV=1			0.5	0.5	0.5	0.5	0.5	1
tr|H7C446|H7C446_HUMAN	tr|H7C446|H7C446_HUMAN Suppressor of SWI4 1 homolog (Fragment) OS=Homo sapiens OX=9606 GN=PPAN PE=1 SV=1			0.5	0.5	0.5	0.5	0.5	1
sp|O43257|ZNHI1_HUMAN	sp|O43257|ZNHI1_HUMAN Zinc finger HIT domain-containing protein 1 OS=Homo sapiens OX=9606 GN=ZNHIT1 PE=1 SV=1			0.5	0.5	0.5	0.5	0.5	1
sp|Q9HD45|TM9S3_HUMAN	sp|Q9HD45|TM9S3_HUMAN Transmembrane 9 superfamily member 3 OS=Homo sapiens OX=9606 GN=TM9SF3 PE=1 SV=2			0.5	0.5	0.5	0.5	0.5	1
sp|Q9H0U3|MAGT1_HUMAN;tr|A0A087WU53|A0A087WU53_HUMAN	sp|Q9H0U3|MAGT1_HUMAN Magnesium transporter protein 1 OS=Homo sapiens OX=9606 GN=MAGT1 PE=1 SV=1;tr|A0A087WU53|A0A087WU53_HUMAN Magnesium transporter protein 1 OS=Homo sapiens OX=9606 GN=MAGT1 PE=1 SV=1			0.5	0.5	0.5	0.5	0.5	1
sp|P47929|LEG7_HUMAN	sp|P47929|LEG7_HUMAN Galectin-7 OS=Homo sapiens OX=9606 GN=LGALS7 PE=1 SV=2			1	1	0.5	1	1	1
sp|Q8WUH6|TM263_HUMAN	sp|Q8WUH6|TM263_HUMAN Transmembrane protein 263 OS=Homo sapiens OX=9606 GN=TMEM263 PE=1 SV=1			0.5	0.5	0.5	0.5	0.5	1
sp|Q969E2|SCAM4_HUMAN;tr|K7EJJ4|K7EJJ4_HUMAN;tr|C9JWM2|C9JWM2_HUMAN	sp|Q969E2|SCAM4_HUMAN Secretory carrier-associated membrane protein 4 OS=Homo sapiens OX=9606 GN=SCAMP4 PE=1 SV=1;tr|K7EJJ4|K7EJJ4_HUMAN Secretory carrier-associated membrane protein (Fragment) OS=Homo sapiens OX=9606 GN=SCAMP4 PE=1 SV=2;tr|C9JWM2|C9JWM2_H			0.5	0.5	0.5	0.5	0.5	1
tr|H3BSB6|H3BSB6_HUMAN;tr|H3BPV6|H3BPV6_HUMAN;tr|H3BUR2|H3BUR2_HUMAN;tr|H3BUA4|H3BUA4_HUMAN;tr|H3BNF5|H3BNF5_HUMAN;tr|E7EPZ8|E7EPZ8_HUMAN;sp|Q92536|YLAT2_HUMAN	tr|H3BSB6|H3BSB6_HUMAN Y+L amino acid transporter 2 (Fragment) OS=Homo sapiens OX=9606 GN=SLC7A6 PE=1 SV=1;tr|H3BPV6|H3BPV6_HUMAN Y+L amino acid transporter 2 (Fragment) OS=Homo sapiens OX=9606 GN=SLC7A6 PE=1 SV=8;tr|H3BUR2|H3BUR2_HUMAN Y+L amino acid tran			0.5	0.5	0.5	0.5	0.5	1
tr|B5MCR8|B5MCR8_HUMAN;sp|Q6NXT4|ZNT6_HUMAN	tr|B5MCR8|B5MCR8_HUMAN Solute carrier family 30 (Zinc transporter), member 6, isoform CRA_b OS=Homo sapiens OX=9606 GN=SLC30A6 PE=1 SV=1;sp|Q6NXT4|ZNT6_HUMAN Zinc transporter 6 OS=Homo sapiens OX=9606 GN=SLC30A6 PE=1 SV=2			0.5	0.5	0.5	0.5	0.5	1
tr|K7ESE6|K7ESE6_HUMAN;sp|Q9BUM1|G6PC3_HUMAN	tr|K7ESE6|K7ESE6_HUMAN Glucose-6-phosphatase 3 (Fragment) OS=Homo sapiens OX=9606 GN=G6PC3 PE=1 SV=1;sp|Q9BUM1|G6PC3_HUMAN Glucose-6-phosphatase 3 OS=Homo sapiens OX=9606 GN=G6PC3 PE=1 SV=2			0.5	0.5	0.5	0.5	0.5	1
sp|Q702N8|XIRP1_HUMAN	sp|Q702N8|XIRP1_HUMAN Xin actin-binding repeat-containing protein 1 OS=Homo sapiens OX=9606 GN=XIRP1 PE=1 SV=1			0.5	0.5	0.5	0.5	0.5	1
tr|H0Y5I7|H0Y5I7_HUMAN;tr|D3YTJ2|D3YTJ2_HUMAN;sp|A8K8P3|SFI1_HUMAN	tr|H0Y5I7|H0Y5I7_HUMAN Protein SFI1 homolog (Fragment) OS=Homo sapiens OX=9606 GN=SFI1 PE=1 SV=1;tr|D3YTJ2|D3YTJ2_HUMAN Protein SFI1 homolog OS=Homo sapiens OX=9606 GN=SFI1 PE=1 SV=1;sp|A8K8P3|SFI1_HUMAN Protein SFI1 homolog OS=Homo sapiens OX=9606 GN=SFI1			0.5	0.5	0.5	0.5	0.5	1
tr|H0Y8B3|H0Y8B3_HUMAN;sp|O43865|SAHH2_HUMAN;sp|Q96HN2|SAHH3_HUMAN	tr|H0Y8B3|H0Y8B3_HUMAN Adenosylhomocysteinase 3 (Fragment) OS=Homo sapiens OX=9606 GN=AHCYL2 PE=1 SV=1;sp|O43865|SAHH2_HUMAN S-adenosylhomocysteine hydrolase-like protein 1 OS=Homo sapiens OX=9606 GN=AHCYL1 PE=1 SV=2;sp|Q96HN2|SAHH3_HUMAN Adenosylhomocyste			0.5	0.5	0.5	0.5	0.5	1
sp|P03915|NU5M_HUMAN	sp|P03915|NU5M_HUMAN NADH-ubiquinone oxidoreductase chain 5 OS=Homo sapiens OX=9606 GN=MT-ND5 PE=1 SV=2			0.5	0.5	0.5	0.5	0.5	1
tr|I3L3N5|I3L3N5_HUMAN;sp|P43034|LIS1_HUMAN	tr|I3L3N5|I3L3N5_HUMAN Platelet-activating factor acetylhydrolase IB subunit alpha (Fragment) OS=Homo sapiens OX=9606 GN=PAFAH1B1 PE=1 SV=1;sp|P43034|LIS1_HUMAN Platelet-activating factor acetylhydrolase IB subunit alpha OS=Homo sapiens OX=9606 GN=PAFAH1B1			0.5	0.5	0.5	0.5	0.5	1
tr|B1AQ74|B1AQ74_HUMAN;sp|Q6NSI4|RADX_HUMAN	tr|B1AQ74|B1AQ74_HUMAN RPA-related protein RADX (Fragment) OS=Homo sapiens OX=9606 GN=RADX PE=1 SV=1;sp|Q6NSI4|RADX_HUMAN RPA-related protein RADX OS=Homo sapiens OX=9606 GN=RADX PE=1 SV=2			0.5	0.5	0.5	0.5	0.5	1
sp|Q8NFH3|NUP43_HUMAN	sp|Q8NFH3|NUP43_HUMAN Nucleoporin Nup43 OS=Homo sapiens OX=9606 GN=NUP43 PE=1 SV=1			0.5	0.5	0.5	0.5	0.5	1
sp|Q8WUA4|TF3C2_HUMAN;tr|H7C318|H7C318_HUMAN;tr|H0Y4Q6|H0Y4Q6_HUMAN;tr|A0A087WZD8|A0A087WZD8_HUMAN	sp|Q8WUA4|TF3C2_HUMAN General transcription factor 3C polypeptide 2 OS=Homo sapiens OX=9606 GN=GTF3C2 PE=1 SV=2;tr|H7C318|H7C318_HUMAN General transcription factor 3C polypeptide 2 (Fragment) OS=Homo sapiens OX=9606 GN=GTF3C2 PE=1 SV=1;tr|H0Y4Q6|H0Y4Q6_HUM			0.5	0.5	0.5	0.5	0.5	1
sp|Q96IZ6|MET2A_HUMAN;tr|A0A087WW35|A0A087WW35_HUMAN;sp|Q6P1Q9|MET2B_HUMAN	sp|Q96IZ6|MET2A_HUMAN Methyltransferase-like protein 2A OS=Homo sapiens OX=9606 GN=METTL2A PE=1 SV=5;tr|A0A087WW35|A0A087WW35_HUMAN Methyltransferase-like protein OS=Homo sapiens OX=9606 GN=METTL2A PE=1 SV=1;sp|Q6P1Q9|MET2B_HUMAN Methyltransferase-like pro			0.5	0.5	0.5	0.5	0.5	1
tr|X6RFN3|X6RFN3_HUMAN;sp|Q99496|RING2_HUMAN	tr|X6RFN3|X6RFN3_HUMAN E3 ubiquitin-protein ligase RING2 (Fragment) OS=Homo sapiens OX=9606 GN=RNF2 PE=1 SV=2;sp|Q99496|RING2_HUMAN E3 ubiquitin-protein ligase RING2 OS=Homo sapiens OX=9606 GN=RNF2 PE=1 SV=1			0.5	0.5	0.5	0.5	0.5	1
tr|H3BMQ2|H3BMQ2_HUMAN;sp|Q9UHA3|RLP24_HUMAN	tr|H3BMQ2|H3BMQ2_HUMAN Probable ribosome biogenesis protein RLP24 (Fragment) OS=Homo sapiens OX=9606 GN=RSL24D1 PE=1 SV=1;sp|Q9UHA3|RLP24_HUMAN Probable ribosome biogenesis protein RLP24 OS=Homo sapiens OX=9606 GN=RSL24D1 PE=1 SV=1			0.5	0.5	0.5	0.5	0.5	1
tr|A0A0C4DGI9|A0A0C4DGI9_HUMAN;tr|J3KPG5|J3KPG5_HUMAN;tr|F8VU39|F8VU39_HUMAN;sp|Q9UIF9|BAZ2A_HUMAN	tr|A0A0C4DGI9|A0A0C4DGI9_HUMAN Bromodomain adjacent to zinc finger domain protein 2A (Fragment) OS=Homo sapiens OX=9606 GN=BAZ2A PE=1 SV=1;tr|J3KPG5|J3KPG5_HUMAN Bromodomain adjacent to zinc finger domain protein 2A OS=Homo sapiens OX=9606 GN=BAZ2A PE=1 SV			0.5	0.5	0.5	0.5	0.5	1
sp|Q9UNY4|TTF2_HUMAN	sp|Q9UNY4|TTF2_HUMAN Transcription termination factor 2 OS=Homo sapiens OX=9606 GN=TTF2 PE=1 SV=2			0.5	0.5	0.5	0.5	0.5	1
tr|A0A140T9L0|A0A140T9L0_HUMAN;tr|A0A0G2JJL1|A0A0G2JJL1_HUMAN	tr|A0A140T9L0|A0A140T9L0_HUMAN WD repeat-containing protein 46 (Fragment) OS=Homo sapiens OX=9606 GN=WDR46 PE=1 SV=1;tr|A0A0G2JJL1|A0A0G2JJL1_HUMAN WD repeat-containing protein 46 (Fragment) OS=Homo sapiens OX=9606 GN=WDR46 PE=1 SV=1			0.5	0.5	0.5	0.5	0.5	1
tr|H3BTP7|H3BTP7_HUMAN	tr|H3BTP7|H3BTP7_HUMAN 60S ribosomal protein L4 (Fragment) OS=Homo sapiens OX=9606 GN=RPL4 PE=1 SV=1			0.5	0.5	0.5	0.5	0.5	1
tr|K7ESM5|K7ESM5_HUMAN;sp|Q9BUF5|TBB6_HUMAN	tr|K7ESM5|K7ESM5_HUMAN Tubulin beta chain (Fragment) OS=Homo sapiens OX=9606 GN=TUBB6 PE=1 SV=1;sp|Q9BUF5|TBB6_HUMAN Tubulin beta-6 chain OS=Homo sapiens OX=9606 GN=TUBB6 PE=1 SV=1			0.5	0.5	0.5	0.5	0.5	1
sp|Q8NHU6|TDRD7_HUMAN	sp|Q8NHU6|TDRD7_HUMAN Tudor domain-containing protein 7 OS=Homo sapiens OX=9606 GN=TDRD7 PE=1 SV=2			0.5	0.5	0.5	2	0.5	0.5
tr|F8WDR2|F8WDR2_HUMAN;sp|Q9BVS5|TR61B_HUMAN	tr|F8WDR2|F8WDR2_HUMAN tRNA (adenine(58)-N(1))-methyltransferase, mitochondrial OS=Homo sapiens OX=9606 GN=TRMT61B PE=1 SV=1;sp|Q9BVS5|TR61B_HUMAN tRNA (adenine(58)-N(1))-methyltransferase, mitochondrial OS=Homo sapiens OX=9606 GN=TRMT61B PE=1 SV=2			0.5	0.5	0.5	2	0.5	0.5
tr|A0A0C4DGU2|A0A0C4DGU2_HUMAN;sp|Q9Y4U1|MMAC_HUMAN	tr|A0A0C4DGU2|A0A0C4DGU2_HUMAN Methylmalonic aciduria and homocystinuria type C protein OS=Homo sapiens OX=9606 GN=MMACHC PE=1 SV=1;sp|Q9Y4U1|MMAC_HUMAN Methylmalonic aciduria and homocystinuria type C protein OS=Homo sapiens OX=9606 GN=MMACHC PE=1 SV=3			0.5	0.5	0.5	0.5	0.5	2
sp|P19174|PLCG1_HUMAN;tr|V9GY63|V9GY63_HUMAN	sp|P19174|PLCG1_HUMAN 1-phosphatidylinositol 4,5-bisphosphate phosphodiesterase gamma-1 OS=Homo sapiens OX=9606 GN=PLCG1 PE=1 SV=1;tr|V9GY63|V9GY63_HUMAN Phosphoinositide phospholipase C (Fragment) OS=Homo sapiens OX=9606 GN=PLCG1 PE=1 SV=1			0.5	0.5	0.5	0.5	0.5	2
tr|Q5QPM7|Q5QPM7_HUMAN;sp|Q92530|PSMF1_HUMAN;tr|H0Y555|H0Y555_HUMAN;tr|F5H4Z3|F5H4Z3_HUMAN;tr|Q5QPM9|Q5QPM9_HUMAN	tr|Q5QPM7|Q5QPM7_HUMAN Proteasome inhibitor PI31 subunit OS=Homo sapiens OX=9606 GN=PSMF1 PE=1 SV=2;sp|Q92530|PSMF1_HUMAN Proteasome inhibitor PI31 subunit OS=Homo sapiens OX=9606 GN=PSMF1 PE=1 SV=2;tr|H0Y555|H0Y555_HUMAN Proteasome inhibitor PI31 subunit			0.5	0.5	0.5	0.5	0.5	2
tr|D6RBG8|D6RBG8_HUMAN;tr|U3KQ81|U3KQ81_HUMAN;tr|D6RFI4|D6RFI4_HUMAN;sp|Q99697|PITX2_HUMAN	tr|D6RBG8|D6RBG8_HUMAN Pituitary homeobox 2 (Fragment) OS=Homo sapiens OX=9606 GN=PITX2 PE=1 SV=1;tr|U3KQ81|U3KQ81_HUMAN Pituitary homeobox 2 OS=Homo sapiens OX=9606 GN=PITX2 PE=1 SV=1;tr|D6RFI4|D6RFI4_HUMAN Pituitary homeobox 2 (Fragment) OS=Homo sapiens			0.5	0.5	0.5	2	0.5	0.5
tr|K7EQV2|K7EQV2_HUMAN;tr|K7ERD7|K7ERD7_HUMAN;sp|O95707|RPP29_HUMAN;tr|K7ESH8|K7ESH8_HUMAN	tr|K7EQV2|K7EQV2_HUMAN Ribonuclease P protein subunit p29 (Fragment) OS=Homo sapiens OX=9606 GN=POP4 PE=1 SV=1;tr|K7ERD7|K7ERD7_HUMAN Ribonuclease P protein subunit p29 (Fragment) OS=Homo sapiens OX=9606 GN=POP4 PE=1 SV=1;sp|O95707|RPP29_HUMAN Ribonuclease			0.5	0.5	0.5	0.5	0.5	2
sp|P11717|MPRI_HUMAN	sp|P11717|MPRI_HUMAN Cation-independent mannose-6-phosphate receptor OS=Homo sapiens OX=9606 GN=IGF2R PE=1 SV=3			0.5	0.5	0.5	0.5	0.5	2
sp|Q92802|N42L2_HUMAN;tr|D6R968|D6R968_HUMAN	sp|Q92802|N42L2_HUMAN NEDD4-binding protein 2-like 2 OS=Homo sapiens OX=9606 GN=N4BP2L2 PE=1 SV=1;tr|D6R968|D6R968_HUMAN NEDD4-binding protein 2-like 2 (Fragment) OS=Homo sapiens OX=9606 GN=N4BP2L2 PE=1 SV=1			0.5	0.5	0.5	2	0.5	0.5
tr|H7C0U0|H7C0U0_HUMAN;tr|F8WCQ4|F8WCQ4_HUMAN;tr|A0A1W2PS40|A0A1W2PS40_HUMAN;tr|C9JNP8|C9JNP8_HUMAN;sp|Q9H300|PARL_HUMAN;tr|A0A1W2PP11|A0A1W2PP11_HUMAN	tr|H7C0U0|H7C0U0_HUMAN Presenilins-associated rhomboid-like protein, mitochondrial (Fragment) OS=Homo sapiens OX=9606 GN=PARL PE=1 SV=1;tr|F8WCQ4|F8WCQ4_HUMAN Presenilins-associated rhomboid-like protein, mitochondrial OS=Homo sapiens OX=9606 GN=PARL PE=1			0.5	0.5	0.5	0.5	0.5	2
sp|Q9Y6Q3|ZFP37_HUMAN;tr|A0A0D9SFC3|A0A0D9SFC3_HUMAN;sp|Q5HYK9|ZN667_HUMAN	sp|Q9Y6Q3|ZFP37_HUMAN Zinc finger protein 37 homolog OS=Homo sapiens OX=9606 GN=ZFP37 PE=2 SV=3			0.5	0.5	0.5	2	0.5	0.5
sp|Q8TBF4|ZCRB1_HUMAN;tr|G3V1V1|G3V1V1_HUMAN	sp|Q8TBF4|ZCRB1_HUMAN Zinc finger CCHC-type and RNA-binding motif-containing protein 1 OS=Homo sapiens OX=9606 GN=ZCRB1 PE=1 SV=2;tr|G3V1V1|G3V1V1_HUMAN Zinc finger CCHC-type and RNA binding motif 1, isoform CRA_b OS=Homo sapiens OX=9606 GN=ZCRB1 PE=1 SV=1			0.5	0.5	0.5	0.5	0.5	2
sp|Q32MZ4|LRRF1_HUMAN	sp|Q32MZ4|LRRF1_HUMAN Leucine-rich repeat flightless-interacting protein 1 OS=Homo sapiens OX=9606 GN=LRRFIP1 PE=1 SV=2			0.5	0.5	0.5	0.5	2	0.5
tr|A0A1W2PPT2|A0A1W2PPT2_HUMAN;sp|Q15906|VPS72_HUMAN	tr|A0A1W2PPT2|A0A1W2PPT2_HUMAN Vacuolar protein sorting-associated protein 72 homolog OS=Homo sapiens OX=9606 GN=VPS72 PE=1 SV=1;sp|Q15906|VPS72_HUMAN Vacuolar protein sorting-associated protein 72 homolog OS=Homo sapiens OX=9606 GN=VPS72 PE=1 SV=1			0.5	0.5	0.5	2	0.5	0.5
tr|H0Y9G5|H0Y9G5_HUMAN;sp|O76024|WFS1_HUMAN	tr|H0Y9G5|H0Y9G5_HUMAN Wolframin (Fragment) OS=Homo sapiens OX=9606 GN=WFS1 PE=1 SV=1;sp|O76024|WFS1_HUMAN Wolframin OS=Homo sapiens OX=9606 GN=WFS1 PE=1 SV=2			0.5	0.5	0.5	0.5	0.5	2
sp|O15091|MRPP3_HUMAN	sp|O15091|MRPP3_HUMAN Mitochondrial ribonuclease P catalytic subunit OS=Homo sapiens OX=9606 GN=PRORP PE=1 SV=2			0.5	0.5	0.5	2	0.5	0.5
tr|F8W7C6|F8W7C6_HUMAN	tr|F8W7C6|F8W7C6_HUMAN 60S ribosomal protein L10 OS=Homo sapiens OX=9606 GN=RPL10 PE=1 SV=2			0.5	0.5	0.5	0.5	0.5	2
sp|Q9H490|PIGU_HUMAN	sp|Q9H490|PIGU_HUMAN Phosphatidylinositol glycan anchor biosynthesis class U protein OS=Homo sapiens OX=9606 GN=PIGU PE=1 SV=3			0.5	0.5	0.5	0.5	0.5	2
sp|Q7Z3V5|ZN571_HUMAN;tr|C9JZC2|C9JZC2_HUMAN;sp|Q6ZSS3|ZN621_HUMAN;sp|Q96NG8|ZN582_HUMAN;sp|Q96NI8|ZN570_HUMAN;sp|Q8N2I2|ZN619_HUMAN;tr|Q17RW3|Q17RW3_HUMAN;sp|Q96ND8|ZN583_HUMAN;tr|K7EP39|K7EP39_HUMAN;sp|Q96SK3|ZN607_HUMAN;sp|Q6ECI4|ZN470_HUMAN	sp|Q7Z3V5|ZN571_HUMAN Zinc finger protein 571 OS=Homo sapiens OX=9606 GN=ZNF571 PE=2 SV=3			0.5	0.5	0.5	2	0.5	0.5
sp|Q5T754|LCE1F_HUMAN	sp|Q5T754|LCE1F_HUMAN Late cornified envelope protein 1F OS=Homo sapiens OX=9606 GN=LCE1F PE=1 SV=1			0.5	0.5	0.5	0.5	2	0.5
sp|Q56NI9|ESCO2_HUMAN;tr|E5RFP7|E5RFP7_HUMAN;tr|E5RIE3|E5RIE3_HUMAN;tr|E5RFE4|E5RFE4_HUMAN	sp|Q56NI9|ESCO2_HUMAN N-acetyltransferase ESCO2 OS=Homo sapiens OX=9606 GN=ESCO2 PE=1 SV=1;tr|E5RFP7|E5RFP7_HUMAN N-acetyltransferase ESCO2 (Fragment) OS=Homo sapiens OX=9606 GN=ESCO2 PE=1 SV=1;tr|E5RIE3|E5RIE3_HUMAN N-acetyltransferase ESCO2 (Fragment) OS			0.5	0.5	0.5	0.5	0.5	2
tr|A0A1B0GU96|A0A1B0GU96_HUMAN;tr|A0A1B0GVY9|A0A1B0GVY9_HUMAN;tr|A0A1B0GTE6|A0A1B0GTE6_HUMAN;tr|A0A0D9SFK7|A0A0D9SFK7_HUMAN;tr|A0A1B0GUH6|A0A1B0GUH6_HUMAN;sp|Q96EK5|KBP_HUMAN;tr|A0A1B0GUA3|A0A1B0GUA3_HUMAN	tr|A0A1B0GU96|A0A1B0GU96_HUMAN KIF1-binding protein (Fragment) OS=Homo sapiens OX=9606 GN=KIF1BP PE=1 SV=1;tr|A0A1B0GVY9|A0A1B0GVY9_HUMAN KIF1-binding protein OS=Homo sapiens OX=9606 GN=KIF1BP PE=1 SV=1;tr|A0A1B0GTE6|A0A1B0GTE6_HUMAN KIF1-binding protein O			0.5	0.5	0.5	0.5	0.5	2
sp|O95218|ZRAB2_HUMAN	sp|O95218|ZRAB2_HUMAN Zinc finger Ran-binding domain-containing protein 2 OS=Homo sapiens OX=9606 GN=ZRANB2 PE=1 SV=2			0.5	0.5	0.5	2	0.5	0.5
tr|H0Y8L8|H0Y8L8_HUMAN;tr|A0A499FJW5|A0A499FJW5_HUMAN;sp|Q9UJV9|DDX41_HUMAN;tr|J3KNN5|J3KNN5_HUMAN	tr|H0Y8L8|H0Y8L8_HUMAN Probable ATP-dependent RNA helicase DDX41 (Fragment) OS=Homo sapiens OX=9606 GN=DDX41 PE=1 SV=1;tr|A0A499FJW5|A0A499FJW5_HUMAN Probable ATP-dependent RNA helicase DDX41 OS=Homo sapiens OX=9606 GN=DDX41 PE=1 SV=1;sp|Q9UJV9|DDX41_HUMAN			0.5	0.5	0.5	2	0.5	0.5
sp|Q86U38|NOP9_HUMAN	sp|Q86U38|NOP9_HUMAN Nucleolar protein 9 OS=Homo sapiens OX=9606 GN=NOP9 PE=1 SV=1			0.5	0.5	0.5	0.5	0.5	2
tr|E9PF19|E9PF19_HUMAN;sp|Q9Y4P3|TBL2_HUMAN;tr|A0A087WXC6|A0A087WXC6_HUMAN;tr|F8WDI9|F8WDI9_HUMAN;tr|Q96E41|Q96E41_HUMAN	tr|E9PF19|E9PF19_HUMAN Transducin beta-like protein 2 OS=Homo sapiens OX=9606 GN=TBL2 PE=1 SV=1;sp|Q9Y4P3|TBL2_HUMAN Transducin beta-like protein 2 OS=Homo sapiens OX=9606 GN=TBL2 PE=1 SV=1;tr|A0A087WXC6|A0A087WXC6_HUMAN Transducin beta-like protein 2 (Fra			0.5	0.5	0.5	0.5	0.5	2
sp|Q8WVD3|RN138_HUMAN;tr|J3QLQ3|J3QLQ3_HUMAN;tr|J3KRU4|J3KRU4_HUMAN;tr|J3KSI2|J3KSI2_HUMAN;tr|J3QKM8|J3QKM8_HUMAN	sp|Q8WVD3|RN138_HUMAN E3 ubiquitin-protein ligase RNF138 OS=Homo sapiens OX=9606 GN=RNF138 PE=1 SV=1;tr|J3QLQ3|J3QLQ3_HUMAN E3 ubiquitin-protein ligase RNF138 (Fragment) OS=Homo sapiens OX=9606 GN=RNF138 PE=1 SV=1;tr|J3KRU4|J3KRU4_HUMAN E3 ubiquitin-protei			0.5	0.5	0.5	2	0.5	0.5
sp|Q86U06|RBM23_HUMAN;tr|G3XAP0|G3XAP0_HUMAN;tr|G3V5Z6|G3V5Z6_HUMAN;tr|H0YJJ3|H0YJJ3_HUMAN;tr|G3V546|G3V546_HUMAN	sp|Q86U06|RBM23_HUMAN Probable RNA-binding protein 23 OS=Homo sapiens OX=9606 GN=RBM23 PE=1 SV=1;tr|G3XAP0|G3XAP0_HUMAN Probable RNA-binding protein 23 OS=Homo sapiens OX=9606 GN=RBM23 PE=1 SV=1;tr|G3V5Z6|G3V5Z6_HUMAN Probable RNA-binding protein 23 OS=Hom			0.5	0.5	0.5	2	0.5	0.5
sp|P49721|PSB2_HUMAN;tr|A0A087WVV1|A0A087WVV1_HUMAN	sp|P49721|PSB2_HUMAN Proteasome subunit beta type-2 OS=Homo sapiens OX=9606 GN=PSMB2 PE=1 SV=1;tr|A0A087WVV1|A0A087WVV1_HUMAN Proteasome subunit beta type-2 OS=Homo sapiens OX=9606 GN=PSMB2 PE=1 SV=1			0.5	0.5	0.5	0.5	2	0.5
sp|O75151|PHF2_HUMAN;tr|E7ET14|E7ET14_HUMAN;tr|A0A087WW48|A0A087WW48_HUMAN	sp|O75151|PHF2_HUMAN Lysine-specific demethylase PHF2 OS=Homo sapiens OX=9606 GN=PHF2 PE=1 SV=4;tr|E7ET14|E7ET14_HUMAN Lysine-specific demethylase PHF2 OS=Homo sapiens OX=9606 GN=PHF2 PE=1 SV=3;tr|A0A087WW48|A0A087WW48_HUMAN Lysine-specific demethylase PHF			0.5	0.5	0.5	0.5	0.5	2
sp|Q9H9D4|ZN408_HUMAN	sp|Q9H9D4|ZN408_HUMAN Zinc finger protein 408 OS=Homo sapiens OX=9606 GN=ZNF408 PE=1 SV=1			0.5	0.5	0.5	2	0.5	0.5
sp|Q99808|S29A1_HUMAN	sp|Q99808|S29A1_HUMAN Equilibrative nucleoside transporter 1 OS=Homo sapiens OX=9606 GN=SLC29A1 PE=1 SV=3			0.5	0.5	0.5	0.5	0.5	2
sp|Q8IUF8|RIOX2_HUMAN;tr|H0Y9L8|H0Y9L8_HUMAN;tr|D6RCB6|D6RCB6_HUMAN	sp|Q8IUF8|RIOX2_HUMAN Ribosomal oxygenase 2 OS=Homo sapiens OX=9606 GN=RIOX2 PE=1 SV=1			0.5	0.5	0.5	2	0.5	0.5
sp|Q53EP0|FND3B_HUMAN	sp|Q53EP0|FND3B_HUMAN Fibronectin type III domain-containing protein 3B OS=Homo sapiens OX=9606 GN=FNDC3B PE=1 SV=2			0.5	0.5	0.5	2	0.5	0.5
sp|Q9UBH6|XPR1_HUMAN	sp|Q9UBH6|XPR1_HUMAN Xenotropic and polytropic retrovirus receptor 1 OS=Homo sapiens OX=9606 GN=XPR1 PE=1 SV=1			0.5	0.5	0.5	0.5	0.5	2
sp|Q5T4S7|UBR4_HUMAN;tr|X6RE05|X6RE05_HUMAN;tr|A0A0A0MSW0|A0A0A0MSW0_HUMAN	sp|Q5T4S7|UBR4_HUMAN E3 ubiquitin-protein ligase UBR4 OS=Homo sapiens OX=9606 GN=UBR4 PE=1 SV=1;tr|X6RE05|X6RE05_HUMAN E3 ubiquitin-protein ligase UBR4 (Fragment) OS=Homo sapiens OX=9606 GN=UBR4 PE=1 SV=1;tr|A0A0A0MSW0|A0A0A0MSW0_HUMAN E3 ubiquitin-protein			0.5	0.5	0.5	0.5	0.5	2
sp|Q9Y5Z9|UBIA1_HUMAN	sp|Q9Y5Z9|UBIA1_HUMAN UbiA prenyltransferase domain-containing protein 1 OS=Homo sapiens OX=9606 GN=UBIAD1 PE=1 SV=1			0.5	0.5	0.5	0.5	0.5	2
tr|Q5T670|Q5T670_HUMAN;sp|Q7L590|MCM10_HUMAN	tr|Q5T670|Q5T670_HUMAN MCM10 minichromosome maintenance deficient 10 (S. cerevisiae), isoform CRA_b OS=Homo sapiens OX=9606 GN=MCM10 PE=1 SV=1;sp|Q7L590|MCM10_HUMAN Protein MCM10 homolog OS=Homo sapiens OX=9606 GN=MCM10 PE=1 SV=2			0.5	0.5	0.5	2	0.5	0.5
tr|H3BT44|H3BT44_HUMAN;sp|Q9H2V7|SPNS1_HUMAN	tr|H3BT44|H3BT44_HUMAN Protein spinster homolog 1 (Fragment) OS=Homo sapiens OX=9606 GN=SPNS1 PE=1 SV=1;sp|Q9H2V7|SPNS1_HUMAN Protein spinster homolog 1 OS=Homo sapiens OX=9606 GN=SPNS1 PE=1 SV=1			0.5	0.5	0.5	0.5	0.5	2
sp|O95429|BAG4_HUMAN;tr|H0YBT1|H0YBT1_HUMAN	sp|O95429|BAG4_HUMAN BAG family molecular chaperone regulator 4 OS=Homo sapiens OX=9606 GN=BAG4 PE=1 SV=1;tr|H0YBT1|H0YBT1_HUMAN BAG family molecular chaperone regulator 4 (Fragment) OS=Homo sapiens OX=9606 GN=BAG4 PE=1 SV=1			0.5	0.5	0.5	2	0.5	0.5
sp|Q9Y5Y0|FLVC1_HUMAN	sp|Q9Y5Y0|FLVC1_HUMAN Feline leukemia virus subgroup C receptor-related protein 1 OS=Homo sapiens OX=9606 GN=FLVCR1 PE=1 SV=1			0.5	0.5	0.5	0.5	0.5	2
sp|O75525|KHDR3_HUMAN;tr|E5RG12|E5RG12_HUMAN;tr|E5RJZ9|E5RJZ9_HUMAN;tr|H0YAQ3|H0YAQ3_HUMAN;tr|H0YAQ1|H0YAQ1_HUMAN;tr|E5RHD3|E5RHD3_HUMAN	sp|O75525|KHDR3_HUMAN KH domain-containing, RNA-binding, signal transduction-associated protein 3 OS=Homo sapiens OX=9606 GN=KHDRBS3 PE=1 SV=1;tr|E5RG12|E5RG12_HUMAN KH domain-containing, RNA-binding, signal transduction-associated protein 3 (Fragment) OS=			0.5	0.5	0.5	2	0.5	0.5
sp|Q9UHB7|AFF4_HUMAN;tr|H7C319|H7C319_HUMAN	sp|Q9UHB7|AFF4_HUMAN AF4/FMR2 family member 4 OS=Homo sapiens OX=9606 GN=AFF4 PE=1 SV=1;tr|H7C319|H7C319_HUMAN AF4/FMR2 family member 4 (Fragment) OS=Homo sapiens OX=9606 GN=AFF4 PE=1 SV=1			0.5	0.5	0.5	0.5	0.5	2
tr|H7BZ47|H7BZ47_HUMAN	tr|H7BZ47|H7BZ47_HUMAN R3H domain-containing protein 1 (Fragment) OS=Homo sapiens OX=9606 GN=R3HDM1 PE=1 SV=1			0.5	0.5	0.5	2	0.5	0.5
tr|H0YEX2|H0YEX2_HUMAN;sp|Q6P1X5|TAF2_HUMAN	tr|H0YEX2|H0YEX2_HUMAN Transcription initiation factor TFIID subunit 2 (Fragment) OS=Homo sapiens OX=9606 GN=TAF2 PE=1 SV=1;sp|Q6P1X5|TAF2_HUMAN Transcription initiation factor TFIID subunit 2 OS=Homo sapiens OX=9606 GN=TAF2 PE=1 SV=3			0.5	0.5	0.5	0.5	0.5	2
sp|P41440|S19A1_HUMAN;tr|E9PIL5|E9PIL5_HUMAN;tr|C9J8K6|C9J8K6_HUMAN;tr|C9JKP4|C9JKP4_HUMAN;tr|H3BTQ3|H3BTQ3_HUMAN	sp|P41440|S19A1_HUMAN Reduced folate transporter OS=Homo sapiens OX=9606 GN=SLC19A1 PE=1 SV=3			0.5	0.5	0.5	0.5	0.5	2
sp|Q9NY61|AATF_HUMAN;tr|A0A087WWS8|A0A087WWS8_HUMAN	sp|Q9NY61|AATF_HUMAN Protein AATF OS=Homo sapiens OX=9606 GN=AATF PE=1 SV=1;tr|A0A087WWS8|A0A087WWS8_HUMAN Protein AATF (Fragment) OS=Homo sapiens OX=9606 GN=AATF PE=1 SV=1			0.5	0.5	0.5	2	0.5	0.5
tr|U3KQU4|U3KQU4_HUMAN;sp|O14569|C56D2_HUMAN	tr|U3KQU4|U3KQU4_HUMAN Uncharacterized protein OS=Homo sapiens OX=9606 PE=4 SV=1;sp|O14569|C56D2_HUMAN Cytochrome b561 domain-containing protein 2 OS=Homo sapiens OX=9606 GN=CYB561D2 PE=1 SV=1			0.5	0.5	0.5	0.5	0.5	2
sp|Q9UBV8|PEF1_HUMAN	sp|Q9UBV8|PEF1_HUMAN Peflin OS=Homo sapiens OX=9606 GN=PEF1 PE=1 SV=1			0.5	0.5	0.5	2	0.5	0.5
tr|A0A3B3IS18|A0A3B3IS18_HUMAN;sp|O43435|TBX1_HUMAN;sp|O75333|TBX10_HUMAN	tr|A0A3B3IS18|A0A3B3IS18_HUMAN T-box transcription factor TBX1 OS=Homo sapiens OX=9606 GN=TBX1 PE=1 SV=1;sp|O43435|TBX1_HUMAN T-box transcription factor TBX1 OS=Homo sapiens OX=9606 GN=TBX1 PE=1 SV=1			0.5	0.5	0.5	2	0.5	0.5
sp|Q64LD2|WDR25_HUMAN;tr|G3V2K8|G3V2K8_HUMAN;tr|G3V367|G3V367_HUMAN;tr|H0YJW0|H0YJW0_HUMAN	sp|Q64LD2|WDR25_HUMAN WD repeat-containing protein 25 OS=Homo sapiens OX=9606 GN=WDR25 PE=1 SV=3;tr|G3V2K8|G3V2K8_HUMAN WD repeat-containing protein 25 OS=Homo sapiens OX=9606 GN=WDR25 PE=1 SV=1;tr|G3V367|G3V367_HUMAN WD repeat-containing protein 25 OS=Hom			0.5	0.5	0.5	2	0.5	0.5
sp|A8CG34|P121C_HUMAN;sp|A6NF01|P121B_HUMAN;tr|C9JER0|C9JER0_HUMAN;tr|C9J370|C9J370_HUMAN;tr|A0A0J9YWR1|A0A0J9YWR1_HUMAN;tr|C9JFL1|C9JFL1_HUMAN;sp|Q6PJE2|POZP3_HUMAN;tr|A8MY32|A8MY32_HUMAN	sp|A8CG34|P121C_HUMAN Nuclear envelope pore membrane protein POM 121C OS=Homo sapiens OX=9606 GN=POM121C PE=1 SV=3			0.5	0.5	0.5	0.5	0.5	2
sp|Q12947|FOXF2_HUMAN;sp|P58012|FOXL2_HUMAN;sp|Q12946|FOXF1_HUMAN	sp|Q12947|FOXF2_HUMAN Forkhead box protein F2 OS=Homo sapiens OX=9606 GN=FOXF2 PE=1 SV=2			0.5	0.5	0.5	2	0.5	0.5
sp|Q14296|FASTK_HUMAN;tr|G3V1R6|G3V1R6_HUMAN	sp|Q14296|FASTK_HUMAN Fas-activated serine/threonine kinase OS=Homo sapiens OX=9606 GN=FASTK PE=1 SV=1;tr|G3V1R6|G3V1R6_HUMAN Fas-activated serine/threonine kinase OS=Homo sapiens OX=9606 GN=FASTK PE=1 SV=2			0.5	0.5	0.5	2	0.5	0.5
sp|Q9BUL9|RPP25_HUMAN	sp|Q9BUL9|RPP25_HUMAN Ribonuclease P protein subunit p25 OS=Homo sapiens OX=9606 GN=RPP25 PE=1 SV=1			0.5	0.5	0.5	2	0.5	0.5
tr|F8VZX2|F8VZX2_HUMAN;tr|H3BRU6|H3BRU6_HUMAN	tr|F8VZX2|F8VZX2_HUMAN Poly(rC)-binding protein 2 OS=Homo sapiens OX=9606 GN=PCBP2 PE=1 SV=1;tr|H3BRU6|H3BRU6_HUMAN Poly(rC)-binding protein 2 (Fragment) OS=Homo sapiens OX=9606 GN=PCBP2 PE=1 SV=1			0.5	0.5	0.5	2	0.5	0.5
sp|Q12893|TM115_HUMAN	sp|Q12893|TM115_HUMAN Transmembrane protein 115 OS=Homo sapiens OX=9606 GN=TMEM115 PE=1 SV=1			0.5	0.5	0.5	0.5	0.5	2
sp|Q9BW60|ELOV1_HUMAN	sp|Q9BW60|ELOV1_HUMAN Elongation of very long chain fatty acids protein 1 OS=Homo sapiens OX=9606 GN=ELOVL1 PE=1 SV=1			0.5	0.5	0.5	0.5	0.5	2
sp|Q5I7T1|AG10B_HUMAN;sp|Q5BKT4|AG10A_HUMAN;tr|F8VWA9|F8VWA9_HUMAN;tr|F5H5T2|F5H5T2_HUMAN;tr|F8VXJ0|F8VXJ0_HUMAN;tr|F5GZZ6|F5GZZ6_HUMAN	sp|Q5I7T1|AG10B_HUMAN Putative Dol-P-Glc:Glc(2)Man(9)GlcNAc(2)-PP-Dol alpha-1,2-glucosyltransferase OS=Homo sapiens OX=9606 GN=ALG10B PE=1 SV=2;sp|Q5BKT4|AG10A_HUMAN Dol-P-Glc:Glc(2)Man(9)GlcNAc(2)-PP-Dol alpha-1,2-glucosyltransferase OS=Homo sapiens OX=96			0.5	0.5	0.5	0.5	0.5	2
sp|P31260|HXA10_HUMAN	sp|P31260|HXA10_HUMAN Homeobox protein Hox-A10 OS=Homo sapiens OX=9606 GN=HOXA10 PE=1 SV=3			0.5	0.5	0.5	2	0.5	0.5
sp|Q8TB61|S35B2_HUMAN	sp|Q8TB61|S35B2_HUMAN Adenosine 3-phospho 5-phosphosulfate transporter 1 OS=Homo sapiens OX=9606 GN=SLC35B2 PE=1 SV=1			0.5	0.5	0.5	0.5	0.5	2
tr|A0A1W2PPC6|A0A1W2PPC6_HUMAN;sp|Q9H3H5|GPT_HUMAN;tr|F8W681|F8W681_HUMAN;tr|A0A1W2PQD1|A0A1W2PQD1_HUMAN;tr|F8WE55|F8WE55_HUMAN;tr|A0A1W2PRR6|A0A1W2PRR6_HUMAN;tr|A0A1W2PQH0|A0A1W2PQH0_HUMAN	tr|A0A1W2PPC6|A0A1W2PPC6_HUMAN UDP-N-acetylglucosamine--dolichyl-phosphate N-acetylglucosaminephosphotransferase OS=Homo sapiens OX=9606 GN=DPAGT1 PE=1 SV=1;sp|Q9H3H5|GPT_HUMAN UDP-N-acetylglucosamine--dolichyl-phosphate N-acetylglucosaminephosphotransfera			0.5	0.5	0.5	0.5	0.5	2
tr|B5MDE0|B5MDE0_HUMAN;sp|Q96AA3|RFT1_HUMAN	tr|B5MDE0|B5MDE0_HUMAN Protein RFT1 homolog OS=Homo sapiens OX=9606 GN=RFT1 PE=1 SV=1;sp|Q96AA3|RFT1_HUMAN Protein RFT1 homolog OS=Homo sapiens OX=9606 GN=RFT1 PE=1 SV=1			0.5	0.5	0.5	0.5	0.5	2
sp|O95409|ZIC2_HUMAN;tr|C9JD04|C9JD04_HUMAN;sp|Q8N9L1|ZIC4_HUMAN;sp|Q15915|ZIC1_HUMAN;sp|O60481|ZIC3_HUMAN;sp|Q96T25|ZIC5_HUMAN	sp|O95409|ZIC2_HUMAN Zinc finger protein ZIC 2 OS=Homo sapiens OX=9606 GN=ZIC2 PE=1 SV=2			0.5	0.5	0.5	2	0.5	0.5
tr|I3L3B4|I3L3B4_HUMAN;tr|F8W9H0|F8W9H0_HUMAN;sp|Q9BQB6|VKOR1_HUMAN;tr|E9PLN8|E9PLN8_HUMAN	tr|I3L3B4|I3L3B4_HUMAN VKc domain-containing protein (Fragment) OS=Homo sapiens OX=9606 PE=4 SV=1;tr|F8W9H0|F8W9H0_HUMAN Vitamin K epoxide reductase complex subunit 1 OS=Homo sapiens OX=9606 GN=VKORC1 PE=4 SV=1;sp|Q9BQB6|VKOR1_HUMAN Vitamin K epoxide reduc			0.5	0.5	0.5	0.5	0.5	2
sp|Q8N6N7|ACBD7_HUMAN	sp|Q8N6N7|ACBD7_HUMAN Acyl-CoA-binding domain-containing protein 7 OS=Homo sapiens OX=9606 GN=ACBD7 PE=1 SV=1			0.5	0.5	0.5	2	0.5	0.5
sp|Q9BRL6|SRSF8_HUMAN	sp|Q9BRL6|SRSF8_HUMAN Serine/arginine-rich splicing factor 8 OS=Homo sapiens OX=9606 GN=SRSF8 PE=1 SV=1			0.5	0.5	0.5	2	0.5	0.5
sp|O75417|DPOLQ_HUMAN;tr|A0A087WXL3|A0A087WXL3_HUMAN	sp|O75417|DPOLQ_HUMAN DNA polymerase theta OS=Homo sapiens OX=9606 GN=POLQ PE=1 SV=2;tr|A0A087WXL3|A0A087WXL3_HUMAN DNA polymerase theta OS=Homo sapiens OX=9606 GN=POLQ PE=1 SV=1			0.5	0.5	0.5	2	0.5	0.5
tr|E7EMC7|E7EMC7_HUMAN;sp|Q13501|SQSTM_HUMAN;tr|E9PFW8|E9PFW8_HUMAN;tr|C9JRJ8|C9JRJ8_HUMAN	tr|E7EMC7|E7EMC7_HUMAN Sequestosome-1 OS=Homo sapiens OX=9606 GN=SQSTM1 PE=1 SV=1;sp|Q13501|SQSTM_HUMAN Sequestosome-1 OS=Homo sapiens OX=9606 GN=SQSTM1 PE=1 SV=1;tr|E9PFW8|E9PFW8_HUMAN Sequestosome-1 (Fragment) OS=Homo sapiens OX=9606 GN=SQSTM1 PE=1 SV=1			0.5	0.5	0.5	2	0.5	0.5
sp|Q92567|F168A_HUMAN	sp|Q92567|F168A_HUMAN Protein FAM168A OS=Homo sapiens OX=9606 GN=FAM168A PE=1 SV=2			0.5	0.5	0.5	2	0.5	0.5
sp|Q9UDV6|ZN212_HUMAN;tr|C9JNZ9|C9JNZ9_HUMAN;tr|H7C5A9|H7C5A9_HUMAN;sp|Q6ZMS7|ZN783_HUMAN;sp|Q6NUN9|ZN746_HUMAN;tr|A0A2R8YDQ5|A0A2R8YDQ5_HUMAN	sp|Q9UDV6|ZN212_HUMAN Zinc finger protein 212 OS=Homo sapiens OX=9606 GN=ZNF212 PE=1 SV=3			0.5	0.5	0.5	2	0.5	0.5
tr|B7Z7B0|B7Z7B0_HUMAN;sp|O95639|CPSF4_HUMAN;tr|C9JEV9|C9JEV9_HUMAN;tr|C9K0K2|C9K0K2_HUMAN;tr|H7C419|H7C419_HUMAN;tr|H7C016|H7C016_HUMAN	tr|B7Z7B0|B7Z7B0_HUMAN Cleavage and polyadenylation-specificity factor subunit 4 OS=Homo sapiens OX=9606 GN=CPSF4 PE=1 SV=1;sp|O95639|CPSF4_HUMAN Cleavage and polyadenylation specificity factor subunit 4 OS=Homo sapiens OX=9606 GN=CPSF4 PE=1 SV=1;tr|C9JEV9			0.5	0.5	0.5	2	0.5	0.5
sp|P09630|HXC6_HUMAN	sp|P09630|HXC6_HUMAN Homeobox protein Hox-C6 OS=Homo sapiens OX=9606 GN=HOXC6 PE=2 SV=3			0.5	0.5	0.5	2	0.5	0.5
sp|P48729|KC1A_HUMAN;tr|D6REM4|D6REM4_HUMAN;tr|E7ETM0|E7ETM0_HUMAN;tr|H0Y9X2|H0Y9X2_HUMAN;tr|U3KQK7|U3KQK7_HUMAN;tr|E5RG27|E5RG27_HUMAN;tr|D6RGE5|D6RGE5_HUMAN;tr|U3KQ83|U3KQ83_HUMAN;tr|U3KPX3|U3KPX3_HUMAN;sp|Q8N752|KC1AL_HUMAN	sp|P48729|KC1A_HUMAN Casein kinase I isoform alpha OS=Homo sapiens OX=9606 GN=CSNK1A1 PE=1 SV=2;tr|D6REM4|D6REM4_HUMAN Casein kinase I isoform alpha OS=Homo sapiens OX=9606 GN=CSNK1A1 PE=1 SV=1;tr|E7ETM0|E7ETM0_HUMAN Casein kinase I isoform alpha OS=Homo s			0.5	0.5	0.5	2	0.5	0.5
sp|P52952|NKX25_HUMAN;tr|E5RH49|E5RH49_HUMAN;sp|Q9H2Z4|NKX24_HUMAN;sp|P43699|NKX21_HUMAN	sp|P52952|NKX25_HUMAN Homeobox protein Nkx-2.5 OS=Homo sapiens OX=9606 GN=NKX2-5 PE=1 SV=1			0.5	0.5	0.5	2	0.5	0.5
sp|P57060|RWD2B_HUMAN	sp|P57060|RWD2B_HUMAN RWD domain-containing protein 2B OS=Homo sapiens OX=9606 GN=RWDD2B PE=1 SV=1			0.5	0.5	0.5	2	0.5	0.5
sp|Q15464|SHB_HUMAN	sp|Q15464|SHB_HUMAN SH2 domain-containing adapter protein B OS=Homo sapiens OX=9606 GN=SHB PE=1 SV=2			0.5	0.5	0.5	2	0.5	0.5
sp|Q49AM3|TTC31_HUMAN;tr|G5E9H3|G5E9H3_HUMAN	sp|Q49AM3|TTC31_HUMAN Tetratricopeptide repeat protein 31 OS=Homo sapiens OX=9606 GN=TTC31 PE=1 SV=3;tr|G5E9H3|G5E9H3_HUMAN Tetratricopeptide repeat protein 31 OS=Homo sapiens OX=9606 GN=TTC31 PE=1 SV=1			0.5	0.5	0.5	2	0.5	0.5
sp|Q7L8L6|FAKD5_HUMAN	sp|Q7L8L6|FAKD5_HUMAN FAST kinase domain-containing protein 5, mitochondrial OS=Homo sapiens OX=9606 GN=FASTKD5 PE=1 SV=1			0.5	0.5	0.5	2	0.5	0.5
sp|Q86US8|EST1A_HUMAN	sp|Q86US8|EST1A_HUMAN Telomerase-binding protein EST1A OS=Homo sapiens OX=9606 GN=SMG6 PE=1 SV=2			0.5	0.5	0.5	2	0.5	0.5
sp|Q8TF20|ZN721_HUMAN	sp|Q8TF20|ZN721_HUMAN Zinc finger protein 721 OS=Homo sapiens OX=9606 GN=ZNF721 PE=1 SV=2			0.5	0.5	0.5	2	0.5	0.5
tr|H7BZQ3|H7BZQ3_HUMAN;tr|A0A087WXV6|A0A087WXV6_HUMAN;sp|Q96G74|OTUD5_HUMAN	tr|H7BZQ3|H7BZQ3_HUMAN OTU domain-containing protein 5 (Fragment) OS=Homo sapiens OX=9606 GN=OTUD5 PE=1 SV=1;tr|A0A087WXV6|A0A087WXV6_HUMAN OTU domain-containing protein 5 OS=Homo sapiens OX=9606 GN=OTUD5 PE=1 SV=1;sp|Q96G74|OTUD5_HUMAN OTU domain-containi			0.5	0.5	0.5	2	0.5	0.5
sp|Q96L91|EP400_HUMAN	sp|Q96L91|EP400_HUMAN E1A-binding protein p400 OS=Homo sapiens OX=9606 GN=EP400 PE=1 SV=4			0.5	0.5	0.5	0.5	0.5	2
sp|Q9BQ67|GRWD1_HUMAN;tr|M0QX71|M0QX71_HUMAN	sp|Q9BQ67|GRWD1_HUMAN Glutamate-rich WD repeat-containing protein 1 OS=Homo sapiens OX=9606 GN=GRWD1 PE=1 SV=1;tr|M0QX71|M0QX71_HUMAN Glutamate-rich WD repeat-containing protein 1 (Fragment) OS=Homo sapiens OX=9606 GN=GRWD1 PE=1 SV=1			0.5	0.5	0.5	2	0.5	0.5
sp|Q9BYC8|RM32_HUMAN	sp|Q9BYC8|RM32_HUMAN 39S ribosomal protein L32, mitochondrial OS=Homo sapiens OX=9606 GN=MRPL32 PE=1 SV=1			0.5	0.5	0.5	2	0.5	0.5
sp|Q9P031|TAP26_HUMAN;tr|F8VNY5|F8VNY5_HUMAN	sp|Q9P031|TAP26_HUMAN Thyroid transcription factor 1-associated protein 26 OS=Homo sapiens OX=9606 GN=CCDC59 PE=1 SV=2;tr|F8VNY5|F8VNY5_HUMAN Thyroid transcription factor 1-associated protein 26 (Fragment) OS=Homo sapiens OX=9606 GN=CCDC59 PE=1 SV=1			0.5	0.5	0.5	2	0.5	0.5
sp|Q9UC06|ZNF70_HUMAN	sp|Q9UC06|ZNF70_HUMAN Zinc finger protein 70 OS=Homo sapiens OX=9606 GN=ZNF70 PE=2 SV=2			0.5	0.5	0.5	2	0.5	0.5
sp|Q9UI43|MRM2_HUMAN;tr|A0A3B3ITW8|A0A3B3ITW8_HUMAN	sp|Q9UI43|MRM2_HUMAN rRNA methyltransferase 2, mitochondrial OS=Homo sapiens OX=9606 GN=MRM2 PE=1 SV=1;tr|A0A3B3ITW8|A0A3B3ITW8_HUMAN rRNA methyltransferase 2, mitochondrial OS=Homo sapiens OX=9606 GN=MRM2 PE=1 SV=1			0.5	0.5	0.5	2	0.5	0.5
tr|B7Z4J8|B7Z4J8_HUMAN;sp|Q9UL40|ZN346_HUMAN;tr|D6RJ07|D6RJ07_HUMAN;tr|B7Z4N4|B7Z4N4_HUMAN;tr|B7Z6B6|B7Z6B6_HUMAN;tr|B7Z6Q2|B7Z6Q2_HUMAN	tr|B7Z4J8|B7Z4J8_HUMAN Zinc finger protein 346 OS=Homo sapiens OX=9606 GN=ZNF346 PE=1 SV=1;sp|Q9UL40|ZN346_HUMAN Zinc finger protein 346 OS=Homo sapiens OX=9606 GN=ZNF346 PE=1 SV=1;tr|D6RJ07|D6RJ07_HUMAN Zinc finger protein 346 OS=Homo sapiens OX=9606 GN=Z			0.5	0.5	0.5	2	0.5	0.5
tr|A0A096LNQ0|A0A096LNQ0_HUMAN	tr|A0A096LNQ0|A0A096LNQ0_HUMAN Zinc finger protein 638 (Fragment) OS=Homo sapiens OX=9606 GN=ZNF638 PE=1 SV=1			0.5	0.5	0.5	2	0.5	0.5
tr|A0A087WWA3|A0A087WWA3_HUMAN;tr|Q4R9M9|Q4R9M9_HUMAN;sp|O60333|KIF1B_HUMAN;tr|F8W8V9|F8W8V9_HUMAN;sp|Q12756|KIF1A_HUMAN;tr|A0A3F2YNW9|A0A3F2YNW9_HUMAN;tr|A0A3B3IUA1|A0A3B3IUA1_HUMAN;tr|A0A3B3IU40|A0A3B3IU40_HUMAN;tr|A0A3B3IT28|A0A3B3IT28_HUMAN;tr|A0A3B3ITE5|A0A3B3ITE5_HUMAN;tr|A0A3B3ITF7|A0A3B3ITF7_HUMAN;tr|A0A3B3ITW6|A0A3B3ITW6_HUMAN;tr|A0A3B3ITK3|A0A3B3ITK3_HUMAN	tr|A0A087WWA3|A0A087WWA3_HUMAN Kinesin-like protein KIF1B OS=Homo sapiens OX=9606 GN=KIF1B PE=1 SV=1;tr|Q4R9M9|Q4R9M9_HUMAN Kinesin family member 1Bbeta isoform II OS=Homo sapiens OX=9606 GN=KIF1B PE=1 SV=1;sp|O60333|KIF1B_HUMAN Kinesin-like protein KIF1B			0.5	0.5	0.5	2	0.5	0.5
tr|H0Y4V9|H0Y4V9_HUMAN;tr|H0Y641|H0Y641_HUMAN	tr|H0Y4V9|H0Y4V9_HUMAN La-related protein 4B (Fragment) OS=Homo sapiens OX=9606 GN=LARP4B PE=1 SV=1;tr|H0Y641|H0Y641_HUMAN La-related protein 4B (Fragment) OS=Homo sapiens OX=9606 GN=LARP4B PE=1 SV=2			0.5	0.5	0.5	2	0.5	0.5
tr|C9J6P4|C9J6P4_HUMAN	tr|C9J6P4|C9J6P4_HUMAN Zinc finger CCCH-type antiviral protein 1 OS=Homo sapiens OX=9606 GN=ZC3HAV1 PE=1 SV=1			0.5	0.5	0.5	2	0.5	0.5
sp|Q8N8E2|ZN513_HUMAN	sp|Q8N8E2|ZN513_HUMAN Zinc finger protein 513 OS=Homo sapiens OX=9606 GN=ZNF513 PE=1 SV=2			0.5	0.5	0.5	3	0.5	0.5
sp|Q9UBZ4|APEX2_HUMAN	sp|Q9UBZ4|APEX2_HUMAN DNA-(apurinic or apyrimidinic site) lyase 2 OS=Homo sapiens OX=9606 GN=APEX2 PE=1 SV=1			0.5	0.5	0.5	3	0.5	0.5
sp|Q96DF8|ESS2_HUMAN;tr|F8WEF8|F8WEF8_HUMAN	sp|Q96DF8|ESS2_HUMAN Splicing factor ESS-2 homolog OS=Homo sapiens OX=9606 GN=ESS2 PE=1 SV=1;tr|F8WEF8|F8WEF8_HUMAN Splicing factor ESS-2 homolog OS=Homo sapiens OX=9606 GN=ESS2 PE=1 SV=1			0.5	0.5	0.5	3	0.5	0.5
sp|O60503|ADCY9_HUMAN	sp|O60503|ADCY9_HUMAN Adenylate cyclase type 9 OS=Homo sapiens OX=9606 GN=ADCY9 PE=1 SV=4			0.5	0.5	0.5	0.5	3	0.5
sp|Q9NXH9|TRM1_HUMAN;tr|K7EQQ8|K7EQQ8_HUMAN;tr|K7EMZ2|K7EMZ2_HUMAN;tr|K7EJX9|K7EJX9_HUMAN	sp|Q9NXH9|TRM1_HUMAN tRNA (guanine(26)-N(2))-dimethyltransferase OS=Homo sapiens OX=9606 GN=TRMT1 PE=1 SV=1;tr|K7EQQ8|K7EQQ8_HUMAN tRNA (guanine(26)-N(2))-dimethyltransferase (Fragment) OS=Homo sapiens OX=9606 GN=TRMT1 PE=1 SV=1			0.5	0.5	0.5	3	0.5	0.5
sp|A2AJT9|BCLA3_HUMAN;tr|F2Z385|F2Z385_HUMAN;tr|H7BXX2|H7BXX2_HUMAN	sp|A2AJT9|BCLA3_HUMAN BCLAF1 and THRAP3 family member 3 OS=Homo sapiens OX=9606 GN=BCLAF3 PE=1 SV=1;tr|F2Z385|F2Z385_HUMAN BCLAF1 and THRAP3 family member 3 OS=Homo sapiens OX=9606 GN=BCLAF3 PE=1 SV=1			0.5	0.5	0.5	3	0.5	0.5
sp|Q68D10|SPT2_HUMAN	sp|Q68D10|SPT2_HUMAN Protein SPT2 homolog OS=Homo sapiens OX=9606 GN=SPTY2D1 PE=1 SV=3			0.5	0.5	0.5	3	0.5	0.5
sp|Q63HK3|ZKSC2_HUMAN;tr|H3BQ35|H3BQ35_HUMAN	sp|Q63HK3|ZKSC2_HUMAN Zinc finger protein with KRAB and SCAN domains 2 OS=Homo sapiens OX=9606 GN=ZKSCAN2 PE=1 SV=2			0.5	0.5	0.5	3	0.5	0.5
sp|Q9NRA8|4ET_HUMAN;tr|B1AKL4|B1AKL4_HUMAN;tr|B0QYZ7|B0QYZ7_HUMAN;tr|B1AKL6|B1AKL6_HUMAN;tr|B1AKL5|B1AKL5_HUMAN	sp|Q9NRA8|4ET_HUMAN Eukaryotic translation initiation factor 4E transporter OS=Homo sapiens OX=9606 GN=EIF4ENIF1 PE=1 SV=2;tr|B1AKL4|B1AKL4_HUMAN Eukaryotic translation initiation factor 4E transporter OS=Homo sapiens OX=9606 GN=EIF4ENIF1 PE=1 SV=1;tr|B0QY			0.5	0.5	0.5	3	0.5	0.5
sp|P0CB38|PAB4L_HUMAN	sp|P0CB38|PAB4L_HUMAN Polyadenylate-binding protein 4-like OS=Homo sapiens OX=9606 GN=PABPC4L PE=2 SV=1			0.5	0.5	0.5	3	0.5	0.5
sp|Q96BH1|RNF25_HUMAN	sp|Q96BH1|RNF25_HUMAN E3 ubiquitin-protein ligase RNF25 OS=Homo sapiens OX=9606 GN=RNF25 PE=1 SV=1			0.5	0.5	0.5	3	0.5	0.5
sp|Q14493|SLBP_HUMAN;tr|F8W8D3|F8W8D3_HUMAN;tr|H7C4H8|H7C4H8_HUMAN;tr|H0YAE8|H0YAE8_HUMAN;tr|E7EUV9|E7EUV9_HUMAN	sp|Q14493|SLBP_HUMAN Histone RNA hairpin-binding protein OS=Homo sapiens OX=9606 GN=SLBP PE=1 SV=1;tr|F8W8D3|F8W8D3_HUMAN Histone RNA hairpin-binding protein OS=Homo sapiens OX=9606 GN=SLBP PE=1 SV=1;tr|H7C4H8|H7C4H8_HUMAN Histone RNA hairpin-binding prote			0.5	0.5	0.5	3	0.5	0.5
sp|Q9NPE2|NGRN_HUMAN;tr|A0A087WWE0|A0A087WWE0_HUMAN;tr|A0A087WVE0|A0A087WVE0_HUMAN	sp|Q9NPE2|NGRN_HUMAN Neugrin OS=Homo sapiens OX=9606 GN=NGRN PE=1 SV=2			0.5	0.5	0.5	3	0.5	0.5
sp|Q6NTE8|MRNIP_HUMAN;tr|E5RI52|E5RI52_HUMAN;tr|B7Z1T6|B7Z1T6_HUMAN;tr|A0A087WZ47|A0A087WZ47_HUMAN;tr|E5RJC6|E5RJC6_HUMAN;tr|E5RHY8|E5RHY8_HUMAN;tr|E5RHV0|E5RHV0_HUMAN;tr|E7EMV9|E7EMV9_HUMAN	sp|Q6NTE8|MRNIP_HUMAN MRN complex-interacting protein OS=Homo sapiens OX=9606 GN=MRNIP PE=1 SV=2;tr|E5RI52|E5RI52_HUMAN MRN complex-interacting protein OS=Homo sapiens OX=9606 GN=MRNIP PE=1 SV=1;tr|B7Z1T6|B7Z1T6_HUMAN MRN complex-interacting protein OS=Hom			0.5	0.5	0.5	3	0.5	0.5
sp|Q09161|NCBP1_HUMAN;tr|F2Z2T1|F2Z2T1_HUMAN;tr|X6R941|X6R941_HUMAN	sp|Q09161|NCBP1_HUMAN Nuclear cap-binding protein subunit 1 OS=Homo sapiens OX=9606 GN=NCBP1 PE=1 SV=1			0.5	0.5	0.5	3	0.5	0.5
sp|Q9BQ04|RBM4B_HUMAN;tr|E9PLB0|E9PLB0_HUMAN;tr|E9PM61|E9PM61_HUMAN;tr|U3KQD5|U3KQD5_HUMAN	sp|Q9BQ04|RBM4B_HUMAN RNA-binding protein 4B OS=Homo sapiens OX=9606 GN=RBM4B PE=1 SV=1;tr|E9PLB0|E9PLB0_HUMAN RNA-binding protein 4B OS=Homo sapiens OX=9606 GN=RBM4B PE=1 SV=1;tr|E9PM61|E9PM61_HUMAN RNA-binding protein 4B OS=Homo sapiens OX=9606 GN=RBM4B			0.5	0.5	0.5	3	0.5	0.5
tr|H3BUF6|H3BUF6_HUMAN	tr|H3BUF6|H3BUF6_HUMAN Ataxin-2-like protein OS=Homo sapiens OX=9606 GN=ATXN2L PE=1 SV=1			0.5	0.5	0.5	3	0.5	0.5
tr|H7C1X4|H7C1X4_HUMAN	tr|H7C1X4|H7C1X4_HUMAN R3H domain-containing protein 1 (Fragment) OS=Homo sapiens OX=9606 GN=R3HDM1 PE=1 SV=1			0.5	0.5	0.5	3	0.5	0.5
tr|H7C561|H7C561_HUMAN	tr|H7C561|H7C561_HUMAN Splicing factor 1 (Fragment) OS=Homo sapiens OX=9606 GN=SF1 PE=1 SV=8			0.5	0.5	0.5	3	0.5	0.5
sp|P31269|HXA9_HUMAN;tr|D6RAR5|D6RAR5_HUMAN;tr|A8MVF3|A8MVF3_HUMAN;sp|P28358|HXD10_HUMAN	sp|P31269|HXA9_HUMAN Homeobox protein Hox-A9 OS=Homo sapiens OX=9606 GN=HOXA9 PE=1 SV=4;tr|D6RAR5|D6RAR5_HUMAN Homeobox domain-containing protein OS=Homo sapiens OX=9606 PE=4 SV=1			0.5	0.5	0.5	3	0.5	0.5
sp|O94762|RECQ5_HUMAN;tr|J3QLU0|J3QLU0_HUMAN;tr|J3KTQ2|J3KTQ2_HUMAN;tr|J3KSL7|J3KSL7_HUMAN;tr|J3KSV9|J3KSV9_HUMAN;tr|J3KS37|J3KS37_HUMAN	sp|O94762|RECQ5_HUMAN ATP-dependent DNA helicase Q5 OS=Homo sapiens OX=9606 GN=RECQL5 PE=1 SV=2			0.5	0.5	0.5	3	0.5	0.5
sp|Q6ZSJ8|CA122_HUMAN	sp|Q6ZSJ8|CA122_HUMAN Uncharacterized protein C1orf122 OS=Homo sapiens OX=9606 GN=C1orf122 PE=4 SV=2			0.5	0.5	0.5	3	0.5	0.5
sp|Q8IYN2|TCAL8_HUMAN	sp|Q8IYN2|TCAL8_HUMAN Transcription elongation factor A protein-like 8 OS=Homo sapiens OX=9606 GN=TCEAL8 PE=3 SV=1			0.5	0.5	0.5	3	0.5	0.5
tr|H7C0E9|H7C0E9_HUMAN;tr|A0A0U1RRA6|A0A0U1RRA6_HUMAN;sp|Q9Y2K5|R3HD2_HUMAN;tr|B5MCU0|B5MCU0_HUMAN;tr|B5MCG9|B5MCG9_HUMAN;tr|H0YIX9|H0YIX9_HUMAN	tr|H7C0E9|H7C0E9_HUMAN R3H domain-containing protein 2 (Fragment) OS=Homo sapiens OX=9606 GN=R3HDM2 PE=1 SV=1;tr|A0A0U1RRA6|A0A0U1RRA6_HUMAN R3H domain-containing protein 2 OS=Homo sapiens OX=9606 GN=R3HDM2 PE=1 SV=1;sp|Q9Y2K5|R3HD2_HUMAN R3H domain-contai			0.5	0.5	0.5	3	0.5	0.5
sp|P17275|JUNB_HUMAN	sp|P17275|JUNB_HUMAN Transcription factor jun-B OS=Homo sapiens OX=9606 GN=JUNB PE=1 SV=1			0.5	0.5	0.5	3	0.5	0.5
sp|P17535|JUND_HUMAN;tr|U3KPR5|U3KPR5_HUMAN	sp|P17535|JUND_HUMAN Transcription factor jun-D OS=Homo sapiens OX=9606 GN=JUND PE=1 SV=3			0.5	0.5	0.5	3	0.5	0.5
sp|Q5VUA4|ZN318_HUMAN	sp|Q5VUA4|ZN318_HUMAN Zinc finger protein 318 OS=Homo sapiens OX=9606 GN=ZNF318 PE=1 SV=2			0.5	0.5	0.5	3	0.5	0.5
sp|Q9H7X3|ZN696_HUMAN;tr|E5RG39|E5RG39_HUMAN;tr|E5RFI7|E5RFI7_HUMAN;tr|E5RJV3|E5RJV3_HUMAN	sp|Q9H7X3|ZN696_HUMAN Zinc finger protein 696 OS=Homo sapiens OX=9606 GN=ZNF696 PE=2 SV=2;tr|E5RG39|E5RG39_HUMAN Zinc finger protein 696 (Fragment) OS=Homo sapiens OX=9606 GN=ZNF696 PE=1 SV=1;tr|E5RFI7|E5RFI7_HUMAN Zinc finger protein 696 (Fragment) OS=Hom			0.5	0.5	0.5	3	0.5	0.5
sp|Q9UGU0|TCF20_HUMAN;tr|I3L1M7|I3L1M7_HUMAN	sp|Q9UGU0|TCF20_HUMAN Transcription factor 20 OS=Homo sapiens OX=9606 GN=TCF20 PE=1 SV=3			0.5	0.5	0.5	3	0.5	0.5
sp|Q9ULL5|PRR12_HUMAN;tr|A0A3Q5ADB5|A0A3Q5ADB5_HUMAN	sp|Q9ULL5|PRR12_HUMAN Proline-rich protein 12 OS=Homo sapiens OX=9606 GN=PRR12 PE=1 SV=3			0.5	0.5	0.5	3	0.5	0.5
sp|Q96CS4|ZN689_HUMAN	sp|Q96CS4|ZN689_HUMAN Zinc finger protein 689 OS=Homo sapiens OX=9606 GN=ZNF689 PE=1 SV=1			0.5	0.5	0.5	3	0.5	0.5
tr|F8WCT1|F8WCT1_HUMAN;tr|F5GYV5|F5GYV5_HUMAN;tr|A0A0C4DG62|A0A0C4DG62_HUMAN;sp|Q66PJ3|AR6P4_HUMAN;tr|A0A0C4DH18|A0A0C4DH18_HUMAN;tr|H7BZV4|H7BZV4_HUMAN;tr|F8WEP2|F8WEP2_HUMAN;tr|F5H7X4|F5H7X4_HUMAN	tr|F8WCT1|F8WCT1_HUMAN ADP-ribosylation factor-like protein 6-interacting protein 4 OS=Homo sapiens OX=9606 GN=ARL6IP4 PE=1 SV=1;tr|F5GYV5|F5GYV5_HUMAN ADP-ribosylation factor-like protein 6-interacting protein 4 (Fragment) OS=Homo sapiens OX=9606 GN=ARL6I			0.5	0.5	0.5	3	0.5	0.5
tr|H7C0N4|H7C0N4_HUMAN	tr|H7C0N4|H7C0N4_HUMAN Splicing factor 1 (Fragment) OS=Homo sapiens OX=9606 GN=SF1 PE=1 SV=1			0.5	0.5	0.5	3	0.5	0.5
sp|Q8WXF0|SRS12_HUMAN;tr|E5RFT0|E5RFT0_HUMAN;tr|E5RJS0|E5RJS0_HUMAN	sp|Q8WXF0|SRS12_HUMAN Serine/arginine-rich splicing factor 12 OS=Homo sapiens OX=9606 GN=SRSF12 PE=2 SV=1			0.5	0.5	0.5	3	0.5	0.5
tr|A0A0C4DH00|A0A0C4DH00_HUMAN;tr|A0A087WTU1|A0A087WTU1_HUMAN;tr|A0A0B4J2G4|A0A0B4J2G4_HUMAN;sp|Q15345|LRC41_HUMAN;tr|A0A087X0S7|A0A087X0S7_HUMAN	tr|A0A0C4DH00|A0A0C4DH00_HUMAN Leucine-rich repeat-containing protein 41 OS=Homo sapiens OX=9606 GN=LRRC41 PE=1 SV=1;tr|A0A087WTU1|A0A087WTU1_HUMAN Leucine-rich repeat-containing protein 41 OS=Homo sapiens OX=9606 GN=LRRC41 PE=1 SV=1;tr|A0A0B4J2G4|A0A0B4J2			0.5	0.5	0.5	0.5	0.5	3
sp|Q9H7X2|CA115_HUMAN	sp|Q9H7X2|CA115_HUMAN Uncharacterized protein C1orf115 OS=Homo sapiens OX=9606 GN=C1orf115 PE=2 SV=1			0.5	0.5	0.5	0.5	0.5	3
tr|H0Y362|H0Y362_HUMAN;sp|Q8NEW0|ZNT7_HUMAN	tr|H0Y362|H0Y362_HUMAN Zinc transporter 7 (Fragment) OS=Homo sapiens OX=9606 GN=SLC30A7 PE=1 SV=2;sp|Q8NEW0|ZNT7_HUMAN Zinc transporter 7 OS=Homo sapiens OX=9606 GN=SLC30A7 PE=2 SV=1			0.5	0.5	0.5	0.5	0.5	3
tr|A6NLH6|A6NLH6_HUMAN;sp|Q9P003|CNIH4_HUMAN	tr|A6NLH6|A6NLH6_HUMAN Protein cornichon homolog 4 OS=Homo sapiens OX=9606 GN=CNIH4 PE=1 SV=1;sp|Q9P003|CNIH4_HUMAN Protein cornichon homolog 4 OS=Homo sapiens OX=9606 GN=CNIH4 PE=1 SV=1			0.5	0.5	0.5	0.5	0.5	3
tr|E9PF10|E9PF10_HUMAN;sp|O75694|NU155_HUMAN	tr|E9PF10|E9PF10_HUMAN Nuclear pore complex protein Nup155 OS=Homo sapiens OX=9606 GN=NUP155 PE=1 SV=1;sp|O75694|NU155_HUMAN Nuclear pore complex protein Nup155 OS=Homo sapiens OX=9606 GN=NUP155 PE=1 SV=1			0.5	0.5	0.5	0.5	0.5	3
sp|P39060|COIA1_HUMAN;tr|H7BXV5|H7BXV5_HUMAN	sp|P39060|COIA1_HUMAN Collagen alpha-1(XVIII) chain OS=Homo sapiens OX=9606 GN=COL18A1 PE=1 SV=5;tr|H7BXV5|H7BXV5_HUMAN Collagen alpha-1(XVIII) chain (Fragment) OS=Homo sapiens OX=9606 GN=COL18A1 PE=1 SV=1			0.5	0.5	0.5	0.5	0.5	3
sp|Q53HI1|UNC50_HUMAN;tr|J3KQ47|J3KQ47_HUMAN	sp|Q53HI1|UNC50_HUMAN Protein unc-50 homolog OS=Homo sapiens OX=9606 GN=UNC50 PE=1 SV=2;tr|J3KQ47|J3KQ47_HUMAN Protein unc-50 homolog OS=Homo sapiens OX=9606 GN=UNC50 PE=1 SV=1			0.5	0.5	0.5	0.5	0.5	3
sp|Q9NR48|ASH1L_HUMAN	sp|Q9NR48|ASH1L_HUMAN Histone-lysine N-methyltransferase ASH1L OS=Homo sapiens OX=9606 GN=ASH1L PE=1 SV=2			0.5	0.5	0.5	0.5	0.5	3
sp|Q2TB10|ZN800_HUMAN;tr|C9JHX9|C9JHX9_HUMAN;tr|A0A087WXB4|A0A087WXB4_HUMAN	sp|Q2TB10|ZN800_HUMAN Zinc finger protein 800 OS=Homo sapiens OX=9606 GN=ZNF800 PE=1 SV=1			0.5	0.5	0.5	0.5	0.5	3
tr|E9PGI3|E9PGI3_HUMAN;tr|A0A087WXN4|A0A087WXN4_HUMAN;sp|Q96CB8|INT12_HUMAN;tr|A0A1B0GX90|A0A1B0GX90_HUMAN;tr|C9JDP3|C9JDP3_HUMAN;tr|C9J0M6|C9J0M6_HUMAN;tr|D6R9W3|D6R9W3_HUMAN	tr|E9PGI3|E9PGI3_HUMAN Integrator complex subunit 12 (Fragment) OS=Homo sapiens OX=9606 GN=INTS12 PE=1 SV=1;tr|A0A087WXN4|A0A087WXN4_HUMAN Integrator complex subunit 12 OS=Homo sapiens OX=9606 GN=INTS12 PE=1 SV=1;sp|Q96CB8|INT12_HUMAN Integrator complex su			0.5	0.5	0.5	0.5	0.5	3
tr|E9PJ42|E9PJ42_HUMAN;sp|Q5BJD5|TM41B_HUMAN	tr|E9PJ42|E9PJ42_HUMAN Transmembrane protein 41B OS=Homo sapiens OX=9606 GN=TMEM41B PE=1 SV=1;sp|Q5BJD5|TM41B_HUMAN Transmembrane protein 41B OS=Homo sapiens OX=9606 GN=TMEM41B PE=1 SV=1			0.5	0.5	0.5	0.5	0.5	3
tr|E9PL33|E9PL33_HUMAN;tr|E9PM05|E9PM05_HUMAN;tr|E9PS58|E9PS58_HUMAN;tr|E9PK61|E9PK61_HUMAN;sp|O14681|EI24_HUMAN;tr|E9PLB8|E9PLB8_HUMAN;tr|E9PQN7|E9PQN7_HUMAN;tr|A0A087WV44|A0A087WV44_HUMAN	tr|E9PL33|E9PL33_HUMAN Etoposide-induced protein 2.4 homolog (Fragment) OS=Homo sapiens OX=9606 GN=EI24 PE=1 SV=1;tr|E9PM05|E9PM05_HUMAN Etoposide-induced protein 2.4 homolog (Fragment) OS=Homo sapiens OX=9606 GN=EI24 PE=1 SV=1;tr|E9PS58|E9PS58_HUMAN Etopo			0.5	0.5	0.5	0.5	0.5	3
tr|E9PIZ0|E9PIZ0_HUMAN;tr|C9JST7|C9JST7_HUMAN;tr|A6NGW1|A6NGW1_HUMAN;sp|O95070|YIF1A_HUMAN	tr|E9PIZ0|E9PIZ0_HUMAN Protein YIF1A (Fragment) OS=Homo sapiens OX=9606 GN=YIF1A PE=1 SV=1;tr|C9JST7|C9JST7_HUMAN Protein YIF1A (Fragment) OS=Homo sapiens OX=9606 GN=YIF1A PE=1 SV=2;tr|A6NGW1|A6NGW1_HUMAN Protein YIF1A OS=Homo sapiens OX=9606 GN=YIF1A PE=1			0.5	0.5	0.5	0.5	0.5	3
sp|Q8IV32|CCD71_HUMAN	sp|Q8IV32|CCD71_HUMAN Coiled-coil domain-containing protein 71 OS=Homo sapiens OX=9606 GN=CCDC71 PE=1 SV=3			0.5	0.5	0.5	0.5	0.5	3
sp|Q9BUN8|DERL1_HUMAN;tr|B4E1G1|B4E1G1_HUMAN;tr|E5RGY0|E5RGY0_HUMAN	sp|Q9BUN8|DERL1_HUMAN Derlin-1 OS=Homo sapiens OX=9606 GN=DERL1 PE=1 SV=1;tr|B4E1G1|B4E1G1_HUMAN Derlin OS=Homo sapiens OX=9606 GN=DERL1 PE=1 SV=1;tr|E5RGY0|E5RGY0_HUMAN Derlin OS=Homo sapiens OX=9606 GN=DERL1 PE=1 SV=1			0.5	0.5	0.5	0.5	0.5	3
sp|Q6ZWT7|MBOA2_HUMAN	sp|Q6ZWT7|MBOA2_HUMAN Lysophospholipid acyltransferase 2 OS=Homo sapiens OX=9606 GN=MBOAT2 PE=2 SV=2			0.5	0.5	0.5	0.5	0.5	4
sp|Q4KMP7|TB10B_HUMAN;tr|H3BSE1|H3BSE1_HUMAN	sp|Q4KMP7|TB10B_HUMAN TBC1 domain family member 10B OS=Homo sapiens OX=9606 GN=TBC1D10B PE=1 SV=3			0.5	0.5	0.5	0.5	0.5	4
sp|Q9UKJ3|GPTC8_HUMAN;tr|K7EKU0|K7EKU0_HUMAN	sp|Q9UKJ3|GPTC8_HUMAN G patch domain-containing protein 8 OS=Homo sapiens OX=9606 GN=GPATCH8 PE=1 SV=2			0.5	0.5	0.5	0.5	0.5	4
sp|Q9H6U8|ALG9_HUMAN;tr|A0A087WZ62|A0A087WZ62_HUMAN;tr|A0A087WX16|A0A087WX16_HUMAN;tr|A0A087WTZ3|A0A087WTZ3_HUMAN;tr|A0A087WVC0|A0A087WVC0_HUMAN;tr|A0A087WZY8|A0A087WZY8_HUMAN;tr|H0YCW6|H0YCW6_HUMAN	sp|Q9H6U8|ALG9_HUMAN Alpha-1,2-mannosyltransferase ALG9 OS=Homo sapiens OX=9606 GN=ALG9 PE=1 SV=2;tr|A0A087WZ62|A0A087WZ62_HUMAN Mannosyltransferase OS=Homo sapiens OX=9606 PE=3 SV=1;tr|A0A087WX16|A0A087WX16_HUMAN Alpha-1,2-mannosyltransferase ALG9 OS=Homo			0.5	0.5	0.5	0.5	0.5	4
tr|A0A024R442|A0A024R442_HUMAN;sp|Q9ULA0|DNPEP_HUMAN;tr|E7ETB3|E7ETB3_HUMAN;tr|E7EMB6|E7EMB6_HUMAN;tr|E5RJ35|E5RJ35_HUMAN;tr|E7EPX3|E7EPX3_HUMAN;tr|B9ZVU2|B9ZVU2_HUMAN;tr|F8WAN0|F8WAN0_HUMAN;tr|C9JBE1|C9JBE1_HUMAN	tr|A0A024R442|A0A024R442_HUMAN Aspartyl aminopeptidase OS=Homo sapiens OX=9606 GN=DNPEP PE=1 SV=1;sp|Q9ULA0|DNPEP_HUMAN Aspartyl aminopeptidase OS=Homo sapiens OX=9606 GN=DNPEP PE=1 SV=1;tr|E7ETB3|E7ETB3_HUMAN Aspartyl aminopeptidase OS=Homo sapiens OX=960			0.5	0.5	0.5	0.5	0.5	4
sp|P78345|RPP38_HUMAN;tr|Q5VUC9|Q5VUC9_HUMAN;tr|Q5VUC3|Q5VUC3_HUMAN	sp|P78345|RPP38_HUMAN Ribonuclease P protein subunit p38 OS=Homo sapiens OX=9606 GN=RPP38 PE=1 SV=2			0.5	0.5	0.5	0.5	0.5	4
sp|Q5SRE5|NU188_HUMAN	sp|Q5SRE5|NU188_HUMAN Nucleoporin NUP188 homolog OS=Homo sapiens OX=9606 GN=NUP188 PE=1 SV=1			0.5	0.5	0.5	0.5	0.5	4
sp|Q9UIS9|MBD1_HUMAN;tr|A0A0A0MS90|A0A0A0MS90_HUMAN;tr|K7EN65|K7EN65_HUMAN;tr|K7EPZ6|K7EPZ6_HUMAN;tr|K7EMA9|K7EMA9_HUMAN	sp|Q9UIS9|MBD1_HUMAN Methyl-CpG-binding domain protein 1 OS=Homo sapiens OX=9606 GN=MBD1 PE=1 SV=2;tr|A0A0A0MS90|A0A0A0MS90_HUMAN Methyl-CpG-binding domain protein 1 OS=Homo sapiens OX=9606 GN=MBD1 PE=1 SV=1;tr|K7EN65|K7EN65_HUMAN Methyl-CpG-binding domain			0.5	0.5	0.5	0.5	0.5	4
sp|Q96N66|MBOA7_HUMAN	sp|Q96N66|MBOA7_HUMAN Lysophospholipid acyltransferase 7 OS=Homo sapiens OX=9606 GN=MBOAT7 PE=1 SV=2			0.5	0.5	0.5	0.5	0.5	4
tr|K7EQE7|K7EQE7_HUMAN;tr|K7EQ34|K7EQ34_HUMAN;tr|U3KQT6|U3KQT6_HUMAN;tr|K7EPA3|K7EPA3_HUMAN;sp|Q9NX61|T161A_HUMAN	tr|K7EQE7|K7EQE7_HUMAN Transmembrane protein 161A (Fragment) OS=Homo sapiens OX=9606 GN=TMEM161A PE=1 SV=1;tr|K7EQ34|K7EQ34_HUMAN Transmembrane protein 161A (Fragment) OS=Homo sapiens OX=9606 GN=TMEM161A PE=1 SV=1;tr|U3KQT6|U3KQT6_HUMAN Transmembrane prote			0.5	0.5	0.5	0.5	0.5	4
sp|Q9UNX3|RL26L_HUMAN;tr|E5RIT6|E5RIT6_HUMAN;tr|E5RHH1|E5RHH1_HUMAN	sp|Q9UNX3|RL26L_HUMAN 60S ribosomal protein L26-like 1 OS=Homo sapiens OX=9606 GN=RPL26L1 PE=1 SV=1;tr|E5RIT6|E5RIT6_HUMAN 60S ribosomal protein L26-like 1 (Fragment) OS=Homo sapiens OX=9606 GN=RPL26L1 PE=1 SV=1			0.5	0.5	0.5	0.5	0.5	4
sp|Q9BX10|GTPB2_HUMAN;tr|H0Y7A5|H0Y7A5_HUMAN;tr|H0Y4M5|H0Y4M5_HUMAN;tr|H0Y5J1|H0Y5J1_HUMAN	sp|Q9BX10|GTPB2_HUMAN GTP-binding protein 2 OS=Homo sapiens OX=9606 GN=GTPBP2 PE=1 SV=1;tr|H0Y7A5|H0Y7A5_HUMAN GTP-binding protein 2 (Fragment) OS=Homo sapiens OX=9606 GN=GTPBP2 PE=1 SV=8			0.5	0.5	0.5	4	0.5	0.5
sp|P17014|ZNF12_HUMAN	sp|P17014|ZNF12_HUMAN Zinc finger protein 12 OS=Homo sapiens OX=9606 GN=ZNF12 PE=1 SV=3			0.5	0.5	0.5	4	0.5	0.5
sp|Q9NW75|GPTC2_HUMAN	sp|Q9NW75|GPTC2_HUMAN G patch domain-containing protein 2 OS=Homo sapiens OX=9606 GN=GPATCH2 PE=1 SV=1			0.5	0.5	0.5	4	0.5	0.5
sp|Q14527|HLTF_HUMAN;tr|A0A0C4DGA6|A0A0C4DGA6_HUMAN;tr|H7C5K0|H7C5K0_HUMAN	sp|Q14527|HLTF_HUMAN Helicase-like transcription factor OS=Homo sapiens OX=9606 GN=HLTF PE=1 SV=2;tr|A0A0C4DGA6|A0A0C4DGA6_HUMAN Helicase-like transcription factor OS=Homo sapiens OX=9606 GN=HLTF PE=1 SV=1			0.5	0.5	0.5	4	0.5	0.5
sp|Q9P0L1|ZKSC7_HUMAN;sp|Q9HBT8|Z286A_HUMAN;sp|P0CG31|Z286B_HUMAN;tr|A0A087WWD1|A0A087WWD1_HUMAN;tr|A0A0A0MS50|A0A0A0MS50_HUMAN;sp|Q96RE9|ZN300_HUMAN;sp|Q96JF6|ZN594_HUMAN;sp|B7Z6K7|ZN814_HUMAN	sp|Q9P0L1|ZKSC7_HUMAN Zinc finger protein with KRAB and SCAN domains 7 OS=Homo sapiens OX=9606 GN=ZKSCAN7 PE=1 SV=2			0.5	0.5	0.5	4	0.5	0.5
sp|P35548|MSX2_HUMAN;tr|D6RIS4|D6RIS4_HUMAN;sp|P28360|MSX1_HUMAN	sp|P35548|MSX2_HUMAN Homeobox protein MSX-2 OS=Homo sapiens OX=9606 GN=MSX2 PE=1 SV=3			0.5	0.5	0.5	4	0.5	0.5
sp|Q9H967|WDR76_HUMAN;tr|A0A0C4DFX7|A0A0C4DFX7_HUMAN;tr|C9JE56|C9JE56_HUMAN	sp|Q9H967|WDR76_HUMAN WD repeat-containing protein 76 OS=Homo sapiens OX=9606 GN=WDR76 PE=1 SV=2;tr|A0A0C4DFX7|A0A0C4DFX7_HUMAN WD repeat-containing protein 76 OS=Homo sapiens OX=9606 GN=WDR76 PE=1 SV=1			0.5	0.5	0.5	4	0.5	0.5
tr|S4R360|S4R360_HUMAN;tr|J3KPP0|J3KPP0_HUMAN;sp|Q9Y6G3|RM42_HUMAN;tr|S4R2Z7|S4R2Z7_HUMAN	tr|S4R360|S4R360_HUMAN 39S ribosomal protein L42, mitochondrial OS=Homo sapiens OX=9606 GN=MRPL42 PE=1 SV=1;tr|J3KPP0|J3KPP0_HUMAN 39S ribosomal protein L42, mitochondrial OS=Homo sapiens OX=9606 GN=MRPL42 PE=1 SV=1;sp|Q9Y6G3|RM42_HUMAN 39S ribosomal prote			0.5	0.5	0.5	4	0.5	0.5
tr|H3BP33|H3BP33_HUMAN;sp|Q9BUV0|RSRP1_HUMAN;tr|H3BMN1|H3BMN1_HUMAN;tr|H3BTJ0|H3BTJ0_HUMAN	tr|H3BP33|H3BP33_HUMAN Arginine/serine-rich protein 1 (Fragment) OS=Homo sapiens OX=9606 GN=RSRP1 PE=1 SV=1;sp|Q9BUV0|RSRP1_HUMAN Arginine/serine-rich protein 1 OS=Homo sapiens OX=9606 GN=RSRP1 PE=1 SV=2			0.5	0.5	0.5	4	0.5	0.5
sp|Q6ZRI6|CO039_HUMAN;tr|H3BMJ2|H3BMJ2_HUMAN	sp|Q6ZRI6|CO039_HUMAN Uncharacterized protein C15orf39 OS=Homo sapiens OX=9606 GN=C15orf39 PE=1 SV=3;tr|H3BMJ2|H3BMJ2_HUMAN Uncharacterized protein C15orf39 (Fragment) OS=Homo sapiens OX=9606 GN=C15orf39 PE=1 SV=1			0.5	0.5	0.5	4	0.5	0.5
sp|A1L020|MEX3A_HUMAN	sp|A1L020|MEX3A_HUMAN RNA-binding protein MEX3A OS=Homo sapiens OX=9606 GN=MEX3A PE=1 SV=1			0.5	0.5	0.5	4	0.5	0.5
sp|Q96HR8|NAF1_HUMAN;tr|D6RIB3|D6RIB3_HUMAN	sp|Q96HR8|NAF1_HUMAN H/ACA ribonucleoprotein complex non-core subunit NAF1 OS=Homo sapiens OX=9606 GN=NAF1 PE=1 SV=2			0.5	0.5	0.5	4	0.5	0.5
sp|Q96E39|RMXL1_HUMAN;tr|A0A1B0GUK8|A0A1B0GUK8_HUMAN	sp|Q96E39|RMXL1_HUMAN RNA binding motif protein, X-linked-like-1 OS=Homo sapiens OX=9606 GN=RBMXL1 PE=1 SV=1;tr|A0A1B0GUK8|A0A1B0GUK8_HUMAN RNA-binding motif protein, X-linked-like-1 (Fragment) OS=Homo sapiens OX=9606 GN=RBMXL1 PE=1 SV=1			0.5	0.5	0.5	4	0.5	0.5
sp|P20962|PTMS_HUMAN;tr|F5H7R9|F5H7R9_HUMAN;tr|F5GXR3|F5GXR3_HUMAN	sp|P20962|PTMS_HUMAN Parathymosin OS=Homo sapiens OX=9606 GN=PTMS PE=1 SV=2;tr|F5H7R9|F5H7R9_HUMAN Parathymosin (Fragment) OS=Homo sapiens OX=9606 GN=PTMS PE=1 SV=1;tr|F5GXR3|F5GXR3_HUMAN Parathymosin OS=Homo sapiens OX=9606 GN=PTMS PE=1 SV=1			0.5	0.5	0.5	4	0.5	0.5
sp|P46109|CRKL_HUMAN	sp|P46109|CRKL_HUMAN Crk-like protein OS=Homo sapiens OX=9606 GN=CRKL PE=1 SV=1			0.5	0.5	0.5	4	0.5	0.5
sp|Q14119|VEZF1_HUMAN;tr|J3QSH4|J3QSH4_HUMAN;tr|J9JIC7|J9JIC7_HUMAN	sp|Q14119|VEZF1_HUMAN Vascular endothelial zinc finger 1 OS=Homo sapiens OX=9606 GN=VEZF1 PE=1 SV=2;tr|J3QSH4|J3QSH4_HUMAN Vascular endothelial zinc finger 1 OS=Homo sapiens OX=9606 GN=VEZF1 PE=1 SV=1;tr|J9JIC7|J9JIC7_HUMAN Vascular endothelial zinc finger			0.5	0.5	0.5	4	0.5	0.5
sp|Q96PV6|LENG8_HUMAN;tr|C9JMY0|C9JMY0_HUMAN;tr|A0A087WUE4|A0A087WUE4_HUMAN;tr|A0A0G2JNN3|A0A0G2JNN3_HUMAN;tr|B0VJY8|B0VJY8_HUMAN;tr|A0A0G2JPW6|A0A0G2JPW6_HUMAN;tr|E7EWC7|E7EWC7_HUMAN	sp|Q96PV6|LENG8_HUMAN Leukocyte receptor cluster member 8 OS=Homo sapiens OX=9606 GN=LENG8 PE=1 SV=3;tr|C9JMY0|C9JMY0_HUMAN Leukocyte receptor cluster member 8 OS=Homo sapiens OX=9606 GN=LENG8 PE=1 SV=2;tr|A0A087WUE4|A0A087WUE4_HUMAN Leukocyte receptor clu			0.5	0.5	0.5	4	0.5	0.5
tr|H0YNU5|H0YNU5_HUMAN;tr|A0A3B3IT82|A0A3B3IT82_HUMAN;sp|P54132|BLM_HUMAN;tr|H0YLV8|H0YLV8_HUMAN	tr|H0YNU5|H0YNU5_HUMAN Bloom syndrome protein OS=Homo sapiens OX=9606 GN=BLM PE=1 SV=1;tr|A0A3B3IT82|A0A3B3IT82_HUMAN Bloom syndrome protein OS=Homo sapiens OX=9606 GN=BLM PE=1 SV=1;sp|P54132|BLM_HUMAN Bloom syndrome protein OS=Homo sapiens OX=9606 GN=BLM			0.5	0.5	0.5	4	0.5	0.5
sp|Q9UKT7|FBXL3_HUMAN;tr|C9J0Y7|C9J0Y7_HUMAN	sp|Q9UKT7|FBXL3_HUMAN F-box/LRR-repeat protein 3 OS=Homo sapiens OX=9606 GN=FBXL3 PE=1 SV=1;tr|C9J0Y7|C9J0Y7_HUMAN F-box/LRR-repeat protein 3 (Fragment) OS=Homo sapiens OX=9606 GN=FBXL3 PE=1 SV=1			0.5	0.5	0.5	5	0.5	0.5
sp|Q9BW19|KIFC1_HUMAN;tr|A2AB20|A2AB20_HUMAN;tr|A0A140T9E6|A0A140T9E6_HUMAN;tr|A0A087X1W5|A0A087X1W5_HUMAN	sp|Q9BW19|KIFC1_HUMAN Kinesin-like protein KIFC1 OS=Homo sapiens OX=9606 GN=KIFC1 PE=1 SV=2			0.5	0.5	0.5	5	0.5	0.5
sp|Q6IEG0|SNR48_HUMAN;tr|A0A0U1RQZ2|A0A0U1RQZ2_HUMAN	sp|Q6IEG0|SNR48_HUMAN U11/U12 small nuclear ribonucleoprotein 48 kDa protein OS=Homo sapiens OX=9606 GN=SNRNP48 PE=1 SV=2			0.5	0.5	0.5	5	0.5	0.5
tr|F5H3Y4|F5H3Y4_HUMAN;sp|Q8IY37|DHX37_HUMAN	tr|F5H3Y4|F5H3Y4_HUMAN Probable ATP-dependent RNA helicase DHX37 (Fragment) OS=Homo sapiens OX=9606 GN=DHX37 PE=1 SV=2;sp|Q8IY37|DHX37_HUMAN Probable ATP-dependent RNA helicase DHX37 OS=Homo sapiens OX=9606 GN=DHX37 PE=1 SV=1			0.5	0.5	0.5	0.5	0.5	5
sp|Q7L3S4|ZN771_HUMAN	sp|Q7L3S4|ZN771_HUMAN Zinc finger protein 771 OS=Homo sapiens OX=9606 GN=ZNF771 PE=1 SV=1			0.5	0.5	0.5	5	0.5	0.5
sp|Q8N5A5|ZGPAT_HUMAN;tr|V9GY48|V9GY48_HUMAN;tr|X6RGY1|X6RGY1_HUMAN;tr|A0A0J9YYD9|A0A0J9YYD9_HUMAN;tr|A0A087WT57|A0A087WT57_HUMAN	sp|Q8N5A5|ZGPAT_HUMAN Zinc finger CCCH-type with G patch domain-containing protein OS=Homo sapiens OX=9606 GN=ZGPAT PE=1 SV=3;tr|V9GY48|V9GY48_HUMAN Uncharacterized protein (Fragment) OS=Homo sapiens OX=9606 PE=4 SV=1			0.5	0.5	0.5	5	0.5	0.5
tr|Q5T092|Q5T092_HUMAN;tr|A0A0A0MR06|A0A0A0MR06_HUMAN;tr|Q5T091|Q5T091_HUMAN;sp|O15258|RER1_HUMAN;tr|Q5T093|Q5T093_HUMAN	tr|Q5T092|Q5T092_HUMAN Protein RER1 (Fragment) OS=Homo sapiens OX=9606 GN=RER1 PE=1 SV=1;tr|A0A0A0MR06|A0A0A0MR06_HUMAN Protein RER1 (Fragment) OS=Homo sapiens OX=9606 GN=RER1 PE=1 SV=1;tr|Q5T091|Q5T091_HUMAN Protein RER1 OS=Homo sapiens OX=9606 GN=RER1 PE			0.5	0.5	0.5	0.5	0.5	5
sp|Q5TGY3|AHDC1_HUMAN	sp|Q5TGY3|AHDC1_HUMAN AT-hook DNA-binding motif-containing protein 1 OS=Homo sapiens OX=9606 GN=AHDC1 PE=1 SV=1			0.5	0.5	0.5	5	0.5	0.5
sp|Q15125|EBP_HUMAN;tr|C9J719|C9J719_HUMAN;tr|C9JJ78|C9JJ78_HUMAN;tr|A0A494C0F3|A0A494C0F3_HUMAN	sp|Q15125|EBP_HUMAN 3-beta-hydroxysteroid-Delta(8),Delta(7)-isomerase OS=Homo sapiens OX=9606 GN=EBP PE=1 SV=3;tr|C9J719|C9J719_HUMAN 3-beta-hydroxysteroid-Delta(8),Delta(7)-isomerase (Fragment) OS=Homo sapiens OX=9606 GN=EBP PE=1 SV=8;tr|C9JJ78|C9JJ78_HUM			0.5	0.5	0.5	0.5	0.5	5
sp|Q96BV0|ZN775_HUMAN;tr|C9JAM7|C9JAM7_HUMAN;tr|C9JVG2|C9JVG2_HUMAN	sp|Q96BV0|ZN775_HUMAN Zinc finger protein 775 OS=Homo sapiens OX=9606 GN=ZNF775 PE=1 SV=2			0.5	0.5	0.5	5	0.5	0.5
tr|G3XAN4|G3XAN4_HUMAN;sp|Q15629|TRAM1_HUMAN	tr|G3XAN4|G3XAN4_HUMAN Translocating chain-associated membrane protein 1 OS=Homo sapiens OX=9606 GN=TRAM1 PE=1 SV=1;sp|Q15629|TRAM1_HUMAN Translocating chain-associated membrane protein 1 OS=Homo sapiens OX=9606 GN=TRAM1 PE=1 SV=3			0.5	0.5	0.5	0.5	0.5	5
tr|A0A0A0MRR7|A0A0A0MRR7_HUMAN;sp|P09234|RU1C_HUMAN;tr|Q5TAL2|Q5TAL2_HUMAN	tr|A0A0A0MRR7|A0A0A0MRR7_HUMAN U1 small nuclear ribonucleoprotein C OS=Homo sapiens OX=9606 GN=SNRPC PE=1 SV=1;sp|P09234|RU1C_HUMAN U1 small nuclear ribonucleoprotein C OS=Homo sapiens OX=9606 GN=SNRPC PE=1 SV=1			0.5	0.5	0.5	5	0.5	0.5
sp|Q2TB18|ASTE1_HUMAN;tr|D6RG30|D6RG30_HUMAN;tr|D6R9W5|D6R9W5_HUMAN;tr|D6RJF1|D6RJF1_HUMAN;tr|D6RGH3|D6RGH3_HUMAN	sp|Q2TB18|ASTE1_HUMAN Protein asteroid homolog 1 OS=Homo sapiens OX=9606 GN=ASTE1 PE=1 SV=1;tr|D6RG30|D6RG30_HUMAN Asteroid homolog 1 (Drosophila), isoform CRA_c OS=Homo sapiens OX=9606 GN=ASTE1 PE=1 SV=1			0.5	0.5	0.5	5	0.5	0.5
sp|Q7Z5J4|RAI1_HUMAN;tr|A0A1W2PQJ7|A0A1W2PQJ7_HUMAN;tr|A8MXE8|A8MXE8_HUMAN	sp|Q7Z5J4|RAI1_HUMAN Retinoic acid-induced protein 1 OS=Homo sapiens OX=9606 GN=RAI1 PE=1 SV=2;tr|A0A1W2PQJ7|A0A1W2PQJ7_HUMAN Retinoic acid-induced protein 1 OS=Homo sapiens OX=9606 GN=RAI1 PE=1 SV=1;tr|A8MXE8|A8MXE8_HUMAN Retinoic acid-induced protein 1 (			0.5	0.5	0.5	0.5	0.5	5
sp|Q8NDT2|RB15B_HUMAN	sp|Q8NDT2|RB15B_HUMAN Putative RNA-binding protein 15B OS=Homo sapiens OX=9606 GN=RBM15B PE=1 SV=3			0.5	0.5	0.5	5	0.5	0.5
sp|O14647|CHD2_HUMAN;tr|A0A1B0GTU9|A0A1B0GTU9_HUMAN;tr|A0A0D9SFA3|A0A0D9SFA3_HUMAN;tr|A0A0D9SGK0|A0A0D9SGK0_HUMAN;tr|B7Z3I4|B7Z3I4_HUMAN;tr|A0A0D9SFV8|A0A0D9SFV8_HUMAN;tr|A0A1B0GU59|A0A1B0GU59_HUMAN	sp|O14647|CHD2_HUMAN Chromodomain-helicase-DNA-binding protein 2 OS=Homo sapiens OX=9606 GN=CHD2 PE=1 SV=2;tr|A0A1B0GTU9|A0A1B0GTU9_HUMAN Chromodomain-helicase-DNA-binding protein 2 (Fragment) OS=Homo sapiens OX=9606 GN=CHD2 PE=1 SV=1			0.5	0.5	0.5	0.5	0.5	6
sp|Q03188|CENPC_HUMAN;tr|H0Y8J2|H0Y8J2_HUMAN;tr|H0Y9W1|H0Y9W1_HUMAN	sp|Q03188|CENPC_HUMAN Centromere protein C OS=Homo sapiens OX=9606 GN=CENPC PE=1 SV=2;tr|H0Y8J2|H0Y8J2_HUMAN Centromere protein C (Fragment) OS=Homo sapiens OX=9606 GN=CENPC PE=1 SV=1			0.5	0.5	0.5	0.5	0.5	6
sp|Q9ULG1|INO80_HUMAN;tr|H0YMN5|H0YMN5_HUMAN	sp|Q9ULG1|INO80_HUMAN Chromatin-remodeling ATPase INO80 OS=Homo sapiens OX=9606 GN=INO80 PE=1 SV=2;tr|H0YMN5|H0YMN5_HUMAN Chromatin-remodeling ATPase INO80 OS=Homo sapiens OX=9606 GN=INO80 PE=1 SV=1			0.5	0.5	0.5	0.5	0.5	6
tr|G3XAG1|G3XAG1_HUMAN;sp|Q96ME7|ZN512_HUMAN	tr|G3XAG1|G3XAG1_HUMAN Zinc finger protein 512 OS=Homo sapiens OX=9606 GN=ZNF512 PE=1 SV=1;sp|Q96ME7|ZN512_HUMAN Zinc finger protein 512 OS=Homo sapiens OX=9606 GN=ZNF512 PE=1 SV=2			0.5	0.5	0.5	0.5	0.5	6
tr|A0A0C4DFM1|A0A0C4DFM1_HUMAN;sp|Q92544|TM9S4_HUMAN;tr|F8WCN2|F8WCN2_HUMAN;tr|F2Z2L1|F2Z2L1_HUMAN	tr|A0A0C4DFM1|A0A0C4DFM1_HUMAN Transmembrane 9 superfamily member OS=Homo sapiens OX=9606 GN=TM9SF4 PE=1 SV=1;sp|Q92544|TM9S4_HUMAN Transmembrane 9 superfamily member 4 OS=Homo sapiens OX=9606 GN=TM9SF4 PE=1 SV=2			0.5	0.5	0.5	0.5	0.5	6
sp|P27544|CERS1_HUMAN	sp|P27544|CERS1_HUMAN Ceramide synthase 1 OS=Homo sapiens OX=9606 GN=CERS1 PE=1 SV=1			0.5	0.5	0.5	0.5	0.5	6
sp|Q6Y1H2|HACD2_HUMAN	sp|Q6Y1H2|HACD2_HUMAN Very-long-chain (3R)-3-hydroxyacyl-CoA dehydratase 2 OS=Homo sapiens OX=9606 GN=HACD2 PE=1 SV=1			0.5	0.5	0.5	0.5	0.5	6
sp|P61026|RAB10_HUMAN	sp|P61026|RAB10_HUMAN Ras-related protein Rab-10 OS=Homo sapiens OX=9606 GN=RAB10 PE=1 SV=1			0.5	0.5	0.5	0.5	0.5	6
sp|Q9NZJ7|MTCH1_HUMAN;tr|H0Y8C3|H0Y8C3_HUMAN	sp|Q9NZJ7|MTCH1_HUMAN Mitochondrial carrier homolog 1 OS=Homo sapiens OX=9606 GN=MTCH1 PE=1 SV=1;tr|H0Y8C3|H0Y8C3_HUMAN Mitochondrial carrier homolog 1 (Fragment) OS=Homo sapiens OX=9606 GN=MTCH1 PE=1 SV=1			0.5	0.5	0.5	0.5	0.5	6
sp|Q3KQU3|MA7D1_HUMAN;tr|H0YF21|H0YF21_HUMAN;tr|E9PLH3|E9PLH3_HUMAN;tr|C9JIR3|C9JIR3_HUMAN	sp|Q3KQU3|MA7D1_HUMAN MAP7 domain-containing protein 1 OS=Homo sapiens OX=9606 GN=MAP7D1 PE=1 SV=1			0.5	0.5	0.5	6	0.5	0.5
tr|A0A0A0MQR2|A0A0A0MQR2_HUMAN;sp|Q9BY42|RTF2_HUMAN;tr|A2A2L5|A2A2L5_HUMAN	tr|A0A0A0MQR2|A0A0A0MQR2_HUMAN Replication termination factor 2 OS=Homo sapiens OX=9606 GN=RTF2 PE=1 SV=1;sp|Q9BY42|RTF2_HUMAN Replication termination factor 2 OS=Homo sapiens OX=9606 GN=RTF2 PE=1 SV=3;tr|A2A2L5|A2A2L5_HUMAN Replication termination factor			0.5	0.5	0.5	6	0.5	0.5
sp|P78337|PITX1_HUMAN;tr|D6R9U1|D6R9U1_HUMAN;tr|D6R955|D6R955_HUMAN;sp|O75364|PITX3_HUMAN	sp|P78337|PITX1_HUMAN Pituitary homeobox 1 OS=Homo sapiens OX=9606 GN=PITX1 PE=1 SV=2;tr|D6R9U1|D6R9U1_HUMAN Pituitary homeobox 1 (Fragment) OS=Homo sapiens OX=9606 GN=PITX1 PE=1 SV=8;tr|D6R955|D6R955_HUMAN Pituitary homeobox 1 (Fragment) OS=Homo sapiens O			0.5	0.5	0.5	6	0.5	0.5
sp|Q9H7S9|ZN703_HUMAN	sp|Q9H7S9|ZN703_HUMAN Zinc finger protein 703 OS=Homo sapiens OX=9606 GN=ZNF703 PE=1 SV=1			0.5	0.5	0.5	6	0.5	0.5
sp|Q5VTE6|ANGE2_HUMAN	sp|Q5VTE6|ANGE2_HUMAN Protein angel homolog 2 OS=Homo sapiens OX=9606 GN=ANGEL2 PE=2 SV=1			0.5	0.5	0.5	6	0.5	0.5
sp|P52756|RBM5_HUMAN;tr|C9JFQ5|C9JFQ5_HUMAN;tr|C9J9P7|C9J9P7_HUMAN	sp|P52756|RBM5_HUMAN RNA-binding protein 5 OS=Homo sapiens OX=9606 GN=RBM5 PE=1 SV=2			0.5	0.5	0.5	6	0.5	0.5
tr|A0A0C4DGU5|A0A0C4DGU5_HUMAN	tr|A0A0C4DGU5|A0A0C4DGU5_HUMAN Nucleolar protein 16 OS=Homo sapiens OX=9606 GN=NOP16 PE=1 SV=1			0.5	0.5	0.5	6	0.5	0.5
sp|P49761|CLK3_HUMAN;tr|H3BNQ5|H3BNQ5_HUMAN;tr|H3BUL5|H3BUL5_HUMAN;tr|H3BVF8|H3BVF8_HUMAN;tr|H3BQG1|H3BQG1_HUMAN;tr|H3BRE4|H3BRE4_HUMAN;tr|H3BRW2|H3BRW2_HUMAN;tr|H3BRT8|H3BRT8_HUMAN;tr|H3BQR7|H3BQR7_HUMAN;tr|H3BV35|H3BV35_HUMAN;tr|H3BRK0|H3BRK0_HUMAN	sp|P49761|CLK3_HUMAN Dual specificity protein kinase CLK3 OS=Homo sapiens OX=9606 GN=CLK3 PE=1 SV=3			0.5	0.5	0.5	6	0.5	0.5
sp|Q2QGD7|ZXDC_HUMAN;tr|H0YAA9|H0YAA9_HUMAN	sp|Q2QGD7|ZXDC_HUMAN Zinc finger protein ZXDC OS=Homo sapiens OX=9606 GN=ZXDC PE=1 SV=2			0.5	0.5	0.5	7	0.5	0.5
sp|Q15937|ZNF79_HUMAN;tr|F5H032|F5H032_HUMAN;tr|A0A087X2B0|A0A087X2B0_HUMAN	sp|Q15937|ZNF79_HUMAN Zinc finger protein 79 OS=Homo sapiens OX=9606 GN=ZNF79 PE=1 SV=2;tr|F5H032|F5H032_HUMAN Zinc finger protein 79 OS=Homo sapiens OX=9606 GN=ZNF79 PE=1 SV=1;tr|A0A087X2B0|A0A087X2B0_HUMAN Zinc finger protein 79 OS=Homo sapiens OX=9606 G			0.5	0.5	0.5	7	0.5	0.5
sp|Q9UGR2|Z3H7B_HUMAN	sp|Q9UGR2|Z3H7B_HUMAN Zinc finger CCCH domain-containing protein 7B OS=Homo sapiens OX=9606 GN=ZC3H7B PE=1 SV=2			0.5	0.5	0.5	7	0.5	0.5
sp|Q02930|CREB5_HUMAN;tr|H9KVC5|H9KVC5_HUMAN;tr|C9JN33|C9JN33_HUMAN	sp|Q02930|CREB5_HUMAN Cyclic AMP-responsive element-binding protein 5 OS=Homo sapiens OX=9606 GN=CREB5 PE=1 SV=3			0.5	0.5	0.5	7	0.5	0.5
sp|Q9BWG6|SCNM1_HUMAN	sp|Q9BWG6|SCNM1_HUMAN Sodium channel modifier 1 OS=Homo sapiens OX=9606 GN=SCNM1 PE=1 SV=1			0.5	0.5	0.5	7	0.5	0.5
tr|H0YIA6|H0YIA6_HUMAN;sp|P31270|HXA11_HUMAN	tr|H0YIA6|H0YIA6_HUMAN Homeobox protein Hox-A11 (Fragment) OS=Homo sapiens OX=9606 GN=HOXA11 PE=1 SV=1;sp|P31270|HXA11_HUMAN Homeobox protein Hox-A11 OS=Homo sapiens OX=9606 GN=HOXA11 PE=2 SV=2			0.5	0.5	0.5	7	0.5	0.5
sp|Q9UKV5|AMFR_HUMAN;tr|R4GNG2|R4GNG2_HUMAN;tr|H3BRK9|H3BRK9_HUMAN	sp|Q9UKV5|AMFR_HUMAN E3 ubiquitin-protein ligase AMFR OS=Homo sapiens OX=9606 GN=AMFR PE=1 SV=2;tr|R4GNG2|R4GNG2_HUMAN E3 ubiquitin-protein ligase AMFR (Fragment) OS=Homo sapiens OX=9606 GN=AMFR PE=1 SV=1			0.5	0.5	0.5	0.5	0.5	8
sp|Q9BTE7|DCNL5_HUMAN;tr|E9PM04|E9PM04_HUMAN;tr|H0YCN4|H0YCN4_HUMAN;tr|E9PQV9|E9PQV9_HUMAN;tr|E9PLH8|E9PLH8_HUMAN;tr|E9PM78|E9PM78_HUMAN;tr|H0YD80|H0YD80_HUMAN;tr|E9PLS2|E9PLS2_HUMAN;tr|H0Y9C5|H0Y9C5_HUMAN;tr|J3QQL8|J3QQL8_HUMAN;tr|H0Y907|H0Y907_HUMAN;sp|Q92564|DCNL4_HUMAN	sp|Q9BTE7|DCNL5_HUMAN DCN1-like protein 5 OS=Homo sapiens OX=9606 GN=DCUN1D5 PE=1 SV=1;tr|E9PM04|E9PM04_HUMAN DCN1-like protein OS=Homo sapiens OX=9606 GN=DCUN1D5 PE=1 SV=1;tr|H0YCN4|H0YCN4_HUMAN DCN1-like protein (Fragment) OS=Homo sapiens OX=9606 GN=DCUN			0.5	0.5	0.5	8	0.5	0.5
sp|Q99676|ZN184_HUMAN	sp|Q99676|ZN184_HUMAN Zinc finger protein 184 OS=Homo sapiens OX=9606 GN=ZNF184 PE=1 SV=4			0.5	0.5	0.5	8	0.5	0.5
sp|Q96MX3|ZNF48_HUMAN;tr|A0A087WVT1|A0A087WVT1_HUMAN;tr|E9PQ92|E9PQ92_HUMAN;tr|E9PJ50|E9PJ50_HUMAN	sp|Q96MX3|ZNF48_HUMAN Zinc finger protein 48 OS=Homo sapiens OX=9606 GN=ZNF48 PE=1 SV=2;tr|A0A087WVT1|A0A087WVT1_HUMAN Zinc finger protein 48 OS=Homo sapiens OX=9606 GN=ZNF48 PE=1 SV=1			0.5	0.5	0.5	9	0.5	0.5
sp|Q8WVM0|TFB1M_HUMAN	sp|Q8WVM0|TFB1M_HUMAN Dimethyladenosine transferase 1, mitochondrial OS=Homo sapiens OX=9606 GN=TFB1M PE=1 SV=1			0.5	0.5	0.5	10	0.5	0.5
sp|Q5SXM1|ZN678_HUMAN;tr|B1APK8|B1APK8_HUMAN;tr|V9GYU6|V9GYU6_HUMAN	sp|Q5SXM1|ZN678_HUMAN Zinc finger protein 678 OS=Homo sapiens OX=9606 GN=ZNF678 PE=2 SV=1			0.5	0.5	0.5	10	0.5	0.5
sp|Q9Y620|RA54B_HUMAN;tr|A0A087X0H2|A0A087X0H2_HUMAN;tr|E5RHN9|E5RHN9_HUMAN;tr|E5RI14|E5RI14_HUMAN;tr|E5RJF7|E5RJF7_HUMAN	sp|Q9Y620|RA54B_HUMAN DNA repair and recombination protein RAD54B OS=Homo sapiens OX=9606 GN=RAD54B PE=1 SV=1;tr|A0A087X0H2|A0A087X0H2_HUMAN Fibrinogen silencer-binding protein OS=Homo sapiens OX=9606 GN=FSBP PE=4 SV=1			0.5	0.5	0.5	10	0.5	0.5
sp|Q9NYZ3|GTSE1_HUMAN	sp|Q9NYZ3|GTSE1_HUMAN G2 and S phase-expressed protein 1 OS=Homo sapiens OX=9606 GN=GTSE1 PE=1 SV=3			0.5	0.5	0.5	10	0.5	0.5
sp|P31274|HXC9_HUMAN	sp|P31274|HXC9_HUMAN Homeobox protein Hox-C9 OS=Homo sapiens OX=9606 GN=HOXC9 PE=1 SV=3			0.5	0.5	0.5	11	0.5	0.5
sp|Q86W50|MET16_HUMAN;tr|I3L362|I3L362_HUMAN;tr|I3L4V1|I3L4V1_HUMAN;tr|K7EKQ8|K7EKQ8_HUMAN	sp|Q86W50|MET16_HUMAN RNA N6-adenosine-methyltransferase METTL16 OS=Homo sapiens OX=9606 GN=METTL16 PE=1 SV=2			0.5	0.5	0.5	11	0.5	0.5
sp|Q9HCD5|NCOA5_HUMAN;tr|Q5JY17|Q5JY17_HUMAN	sp|Q9HCD5|NCOA5_HUMAN Nuclear receptor coactivator 5 OS=Homo sapiens OX=9606 GN=NCOA5 PE=1 SV=2			0.5	0.5	0.5	12	0.5	0.5
sp|Q9HCJ3|RAVR2_HUMAN	sp|Q9HCJ3|RAVR2_HUMAN Ribonucleoprotein PTB-binding 2 OS=Homo sapiens OX=9606 GN=RAVER2 PE=1 SV=2			0.5	0.5	0.5	12	0.5	0.5
sp|Q9UPQ9|TNR6B_HUMAN;tr|H0Y720|H0Y720_HUMAN	sp|Q9UPQ9|TNR6B_HUMAN Trinucleotide repeat-containing gene 6B protein OS=Homo sapiens OX=9606 GN=TNRC6B PE=1 SV=4;tr|H0Y720|H0Y720_HUMAN Trinucleotide repeat-containing gene 6B protein (Fragment) OS=Homo sapiens OX=9606 GN=TNRC6B PE=1 SV=1			0.5	0.5	0.5	13	0.5	0.5
sp|Q9UMN6|KMT2B_HUMAN	sp|Q9UMN6|KMT2B_HUMAN Histone-lysine N-methyltransferase 2B OS=Homo sapiens OX=9606 GN=KMT2B PE=1 SV=1			0.5	0.5	0.5	0.5	0.5	13
sp|Q01831|XPC_HUMAN;tr|E7EUB5|E7EUB5_HUMAN	sp|Q01831|XPC_HUMAN DNA repair protein complementing XP-C cells OS=Homo sapiens OX=9606 GN=XPC PE=1 SV=4			0.5	0.5	0.5	0.5	0.5	14
sp|Q96EI5|TCAL4_HUMAN;tr|D6RD44|D6RD44_HUMAN;tr|A2RQR6|A2RQR6_HUMAN;tr|D6RCE9|D6RCE9_HUMAN;tr|D6RIH3|D6RIH3_HUMAN;tr|J3KQY4|J3KQY4_HUMAN;tr|D6RHZ1|D6RHZ1_HUMAN;sp|Q9H3H9|TCAL2_HUMAN	sp|Q96EI5|TCAL4_HUMAN Transcription elongation factor A protein-like 4 OS=Homo sapiens OX=9606 GN=TCEAL4 PE=1 SV=2;tr|D6RD44|D6RD44_HUMAN Transcription elongation factor A protein-like 4 (Fragment) OS=Homo sapiens OX=9606 GN=TCEAL4 PE=1 SV=1;tr|A2RQR6|A2RQ			0.5	0.5	0.5	14	0.5	0.5
sp|Q53H96|P5CR3_HUMAN;tr|A0A0A0MQS1|A0A0A0MQS1_HUMAN;tr|B5MD87|B5MD87_HUMAN;tr|F8WEI0|F8WEI0_HUMAN	sp|Q53H96|P5CR3_HUMAN Pyrroline-5-carboxylate reductase 3 OS=Homo sapiens OX=9606 GN=PYCR3 PE=1 SV=3;tr|A0A0A0MQS1|A0A0A0MQS1_HUMAN Pyrroline-5-carboxylate reductase OS=Homo sapiens OX=9606 GN=PYCR3 PE=1 SV=1;tr|B5MD87|B5MD87_HUMAN Pyrroline-5-carboxylate			0.5	0.5	0.5	0.5	0.5	14
tr|H3BS42|H3BS42_HUMAN;sp|Q9H5H4|ZN768_HUMAN	tr|H3BS42|H3BS42_HUMAN Zinc finger protein 768 OS=Homo sapiens OX=9606 GN=ZNF768 PE=1 SV=2;sp|Q9H5H4|ZN768_HUMAN Zinc finger protein 768 OS=Homo sapiens OX=9606 GN=ZNF768 PE=1 SV=2			0.5	0.5	0.5	15	0.5	0.5
sp|Q9BTC0|DIDO1_HUMAN	sp|Q9BTC0|DIDO1_HUMAN Death-inducer obliterator 1 OS=Homo sapiens OX=9606 GN=DIDO1 PE=1 SV=5			0.5	0.5	0.5	0.5	0.5	18
sp|Q92585|MAML1_HUMAN	sp|Q92585|MAML1_HUMAN Mastermind-like protein 1 OS=Homo sapiens OX=9606 GN=MAML1 PE=1 SV=3			0.5	0.5	0.5	20	0.5	0.5
sp|Q93075|TATD2_HUMAN;tr|H7C1W4|H7C1W4_HUMAN;tr|H7BZJ2|H7BZJ2_HUMAN;tr|H7C1D0|H7C1D0_HUMAN	sp|Q93075|TATD2_HUMAN Putative deoxyribonuclease TATDN2 OS=Homo sapiens OX=9606 GN=TATDN2 PE=1 SV=2;tr|H7C1W4|H7C1W4_HUMAN Uncharacterized protein (Fragment) OS=Homo sapiens OX=9606 PE=4 SV=1			0.5	0.5	0.5	20	0.5	0.5
sp|P46100|ATRX_HUMAN;tr|A0A096LNW1|A0A096LNW1_HUMAN;tr|A0A096LNL9|A0A096LNL9_HUMAN;tr|A0A096LNN3|A0A096LNN3_HUMAN;tr|A0A087WWG0|A0A087WWG0_HUMAN;tr|H0Y3T0|H0Y3T0_HUMAN;tr|A0A096LNL6|A0A096LNL6_HUMAN;tr|A0A096LP59|A0A096LP59_HUMAN	sp|P46100|ATRX_HUMAN Transcriptional regulator ATRX OS=Homo sapiens OX=9606 GN=ATRX PE=1 SV=5;tr|A0A096LNW1|A0A096LNW1_HUMAN Transcriptional regulator ATRX (Fragment) OS=Homo sapiens OX=9606 GN=ATRX PE=1 SV=1;tr|A0A096LNL9|A0A096LNL9_HUMAN Transcriptional			0.5	0.5	0.5	0.5	0.5	22
sp|Q9BYW2|SETD2_HUMAN;tr|H7C3H4|H7C3H4_HUMAN;tr|H7BZ93|H7BZ93_HUMAN;tr|C9JG86|C9JG86_HUMAN;tr|H7BXT4|H7BXT4_HUMAN;tr|A0A1W2PPX9|A0A1W2PPX9_HUMAN	sp|Q9BYW2|SETD2_HUMAN Histone-lysine N-methyltransferase SETD2 OS=Homo sapiens OX=9606 GN=SETD2 PE=1 SV=3;tr|H7C3H4|H7C3H4_HUMAN Histone-lysine N-methyltransferase SETD2 (Fragment) OS=Homo sapiens OX=9606 GN=SETD2 PE=1 SV=1;tr|H7BZ93|H7BZ93_HUMAN Histone-l			0.5	0.5	0.5	26	0.5	0.5
sp|Q8TEQ6|GEMI5_HUMAN	sp|Q8TEQ6|GEMI5_HUMAN Gem-associated protein 5 OS=Homo sapiens OX=9606 GN=GEMIN5 PE=1 SV=3			28	0.5	32	55	19	30
tr|A0A2U3TZU2|A0A2U3TZU2_HUMAN;tr|A0A0A0MTS2|A0A0A0MTS2_HUMAN;sp|P06744|G6PI_HUMAN;tr|K7EQ48|K7EQ48_HUMAN;tr|A0A2R8Y6C7|A0A2R8Y6C7_HUMAN;tr|A0A0J9YYH3|A0A0J9YYH3_HUMAN;tr|A0A0J9YX90|A0A0J9YX90_HUMAN;tr|A0A0J9YXP8|A0A0J9YXP8_HUMAN;tr|K7EPY4|K7EPY4_HUMAN;tr|K7ERC6|K7ERC6_HUMAN;tr|K7ENA0|K7ENA0_HUMAN;tr|K7EP41|K7EP41_HUMAN;tr|K7EIL4|K7EIL4_HUMAN;tr|K7ESF4|K7ESF4_HUMAN;tr|A0A0J9YXM3|A0A0J9YXM3_HUMAN;…	tr|A0A2U3TZU2|A0A2U3TZU2_HUMAN Glucose-6-phosphate isomerase OS=Homo sapiens OX=9606 GN=GPI PE=1 SV=1;tr|A0A0A0MTS2|A0A0A0MTS2_HUMAN Glucose-6-phosphate isomerase (Fragment) OS=Homo sapiens OX=9606 GN=GPI PE=1 SV=1;sp|P06744|G6PI_HUMAN Glucose-6-phosphate			4	2	16	0.5	4	4
sp|Q9ULV4|COR1C_HUMAN;tr|B4E3S0|B4E3S0_HUMAN;tr|H0YHL7|H0YHL7_HUMAN;tr|F8W1H8|F8W1H8_HUMAN;tr|F8VUX3|F8VUX3_HUMAN;tr|F8VSA4|F8VSA4_HUMAN;tr|F8VRE9|F8VRE9_HUMAN;tr|F8VTT6|F8VTT6_HUMAN;tr|F8VVB7|F8VVB7_HUMAN;tr|J3QLV6|J3QLV6_HUMAN;tr|J3KSS5|J3KSS5_HUMAN;sp|Q6QEF8|CORO6_HUMAN	sp|Q9ULV4|COR1C_HUMAN Coronin-1C OS=Homo sapiens OX=9606 GN=CORO1C PE=1 SV=1;tr|B4E3S0|B4E3S0_HUMAN Coronin OS=Homo sapiens OX=9606 GN=CORO1C PE=1 SV=1;tr|H0YHL7|H0YHL7_HUMAN Coronin-1C (Fragment) OS=Homo sapiens OX=9606 GN=CORO1C PE=1 SV=1			2	0.5	7	0.5	1	2
sp|Q96KR1|ZFR_HUMAN;tr|H0Y8W1|H0Y8W1_HUMAN	sp|Q96KR1|ZFR_HUMAN Zinc finger RNA-binding protein OS=Homo sapiens OX=9606 GN=ZFR PE=1 SV=2			4	4	16	22	5	16
sp|Q9NRR4|RNC_HUMAN;tr|H7C5U6|H7C5U6_HUMAN;tr|H0YB67|H0YB67_HUMAN	sp|Q9NRR4|RNC_HUMAN Ribonuclease 3 OS=Homo sapiens OX=9606 GN=DROSHA PE=1 SV=2			0.5	0.5	1	33	0.5	0.5
tr|A0A087WXM6|A0A087WXM6_HUMAN;tr|J3QQT2|J3QQT2_HUMAN;tr|J3KRX5|J3KRX5_HUMAN;sp|P18621|RL17_HUMAN;tr|A0A0A6YYL6|A0A0A6YYL6_HUMAN;tr|J3QLC8|J3QLC8_HUMAN;tr|A0A0A0MRF8|A0A0A0MRF8_HUMAN;tr|J3KRB3|J3KRB3_HUMAN;tr|A0A087WWH0|A0A087WWH0_HUMAN;tr|J3QS96|J3QS96_HUMAN;tr|A0A087WY81|A0A087WY81_HUMAN;tr|J3KSJ0|J3KSJ0_HUMAN	tr|A0A087WXM6|A0A087WXM6_HUMAN 60S ribosomal protein L17 (Fragment) OS=Homo sapiens OX=9606 GN=RPL17 PE=1 SV=1;tr|J3QQT2|J3QQT2_HUMAN 60S ribosomal protein L17 (Fragment) OS=Homo sapiens OX=9606 GN=RPL17 PE=1 SV=1;tr|J3KRX5|J3KRX5_HUMAN 60S ribosomal prote			7	6	19	16	10	22
tr|E7ETD6|E7ETD6_HUMAN;tr|E9PE19|E9PE19_HUMAN;tr|A0A2R8Y7Q1|A0A2R8Y7Q1_HUMAN;sp|Q12830|BPTF_HUMAN;tr|F5GXF5|F5GXF5_HUMAN;tr|A0A0A0MR81|A0A0A0MR81_HUMAN;tr|J3QQK4|J3QQK4_HUMAN;tr|J3QQQ8|J3QQQ8_HUMAN;tr|J3KSK9|J3KSK9_HUMAN	tr|E7ETD6|E7ETD6_HUMAN Nucleosome-remodeling factor subunit BPTF (Fragment) OS=Homo sapiens OX=9606 GN=BPTF PE=1 SV=3;tr|E9PE19|E9PE19_HUMAN Nucleosome-remodeling factor subunit BPTF OS=Homo sapiens OX=9606 GN=BPTF PE=1 SV=3;tr|A0A2R8Y7Q1|A0A2R8Y7Q1_HUMAN			1	0.5	0.5	0.5	0.5	21
sp|Q14674|ESPL1_HUMAN;tr|H3BRX7|H3BRX7_HUMAN;tr|H3BM31|H3BM31_HUMAN	sp|Q14674|ESPL1_HUMAN Separin OS=Homo sapiens OX=9606 GN=ESPL1 PE=1 SV=3			14	6	1	12	15	7
sp|Q96CW1|AP2M1_HUMAN;tr|E9PFW3|E9PFW3_HUMAN;tr|A0A087WY71|A0A087WY71_HUMAN;tr|C9JJ47|C9JJ47_HUMAN;tr|H7C4C3|H7C4C3_HUMAN;tr|C9JJD3|C9JJD3_HUMAN;tr|C9JPV8|C9JPV8_HUMAN;tr|C9JTK4|C9JTK4_HUMAN;tr|C9JGT8|C9JGT8_HUMAN	sp|Q96CW1|AP2M1_HUMAN AP-2 complex subunit mu OS=Homo sapiens OX=9606 GN=AP2M1 PE=1 SV=2;tr|E9PFW3|E9PFW3_HUMAN AP-2 complex subunit mu OS=Homo sapiens OX=9606 GN=AP2M1 PE=1 SV=1;tr|A0A087WY71|A0A087WY71_HUMAN AP-2 complex subunit mu OS=Homo sapiens OX=960			1	1	3	0.5	3	10
sp|P00491|PNPH_HUMAN;tr|G3V5M2|G3V5M2_HUMAN;tr|G3V2H3|G3V2H3_HUMAN;tr|G3V393|G3V393_HUMAN	sp|P00491|PNPH_HUMAN Purine nucleoside phosphorylase OS=Homo sapiens OX=9606 GN=PNP PE=1 SV=2			4	2	12	0.5	4	4
sp|P07195|LDHB_HUMAN;tr|A0A3B3IS95|A0A3B3IS95_HUMAN;tr|A8MW50|A8MW50_HUMAN;tr|C9J7H8|C9J7H8_HUMAN;tr|F5H793|F5H793_HUMAN	sp|P07195|LDHB_HUMAN L-lactate dehydrogenase B chain OS=Homo sapiens OX=9606 GN=LDHB PE=1 SV=2;tr|A0A3B3IS95|A0A3B3IS95_HUMAN L-lactate dehydrogenase OS=Homo sapiens OX=9606 PE=3 SV=1;tr|A8MW50|A8MW50_HUMAN L-lactate dehydrogenase (Fragment) OS=Homo sapien			18	7	20	5	9	16
sp|Q8IZH2|XRN1_HUMAN;tr|H7C5E4|H7C5E4_HUMAN;tr|F8WDA0|F8WDA0_HUMAN;tr|C9JCZ8|C9JCZ8_HUMAN	sp|Q8IZH2|XRN1_HUMAN 5-3 exoribonuclease 1 OS=Homo sapiens OX=9606 GN=XRN1 PE=1 SV=1;tr|H7C5E4|H7C5E4_HUMAN 5-3 exoribonuclease 1 (Fragment) OS=Homo sapiens OX=9606 GN=XRN1 PE=1 SV=1			0.5	0.5	1	16	0.5	0.5
sp|P50991|TCPD_HUMAN	sp|P50991|TCPD_HUMAN T-complex protein 1 subunit delta OS=Homo sapiens OX=9606 GN=CCT4 PE=1 SV=4			11	6	22	2	10	11
tr|A0A024R4M0|A0A024R4M0_HUMAN;sp|P46781|RS9_HUMAN;tr|B5MCT8|B5MCT8_HUMAN;tr|C9JM19|C9JM19_HUMAN;tr|F2Z3C0|F2Z3C0_HUMAN;tr|A8MXK4|A8MXK4_HUMAN	tr|A0A024R4M0|A0A024R4M0_HUMAN 40S ribosomal protein S9 OS=Homo sapiens OX=9606 GN=RPS9 PE=1 SV=1;sp|P46781|RS9_HUMAN 40S ribosomal protein S9 OS=Homo sapiens OX=9606 GN=RPS9 PE=1 SV=3;tr|B5MCT8|B5MCT8_HUMAN 40S ribosomal protein S9 OS=Homo sapiens OX=9606			7	11	15	13	11	18
sp|Q15517|CDSN_HUMAN	sp|Q15517|CDSN_HUMAN Corneodesmosin OS=Homo sapiens OX=9606 GN=CDSN PE=1 SV=3			0.5	4	4	1	2	2
sp|P62241|RS8_HUMAN;tr|Q5JR95|Q5JR95_HUMAN	sp|P62241|RS8_HUMAN 40S ribosomal protein S8 OS=Homo sapiens OX=9606 GN=RPS8 PE=1 SV=2;tr|Q5JR95|Q5JR95_HUMAN 40S ribosomal protein S8 OS=Homo sapiens OX=9606 GN=RPS8 PE=1 SV=1			11	11	19	13	14	47
sp|P62857|RS28_HUMAN	sp|P62857|RS28_HUMAN 40S ribosomal protein S28 OS=Homo sapiens OX=9606 GN=RPS28 PE=1 SV=1			3	0.5	5	2	2	0.5
sp|P49588|SYAC_HUMAN	sp|P49588|SYAC_HUMAN Alanine--tRNA ligase, cytoplasmic OS=Homo sapiens OX=9606 GN=AARS PE=1 SV=2			5	0.5	2	0.5	1	2
sp|P54136|SYRC_HUMAN;tr|E5RH09|E5RH09_HUMAN;tr|E5RJM9|E5RJM9_HUMAN	sp|P54136|SYRC_HUMAN Arginine--tRNA ligase, cytoplasmic OS=Homo sapiens OX=9606 GN=RARS PE=1 SV=2			2	0.5	5	0.5	2	1
sp|Q9Y5A9|YTHD2_HUMAN;tr|S4R3J8|S4R3J8_HUMAN;tr|S4R3V3|S4R3V3_HUMAN	sp|Q9Y5A9|YTHD2_HUMAN YTH domain-containing family protein 2 OS=Homo sapiens OX=9606 GN=YTHDF2 PE=1 SV=2			9	4	10	8	1	6
sp|Q86V48|LUZP1_HUMAN;tr|E5RFK8|E5RFK8_HUMAN	sp|Q86V48|LUZP1_HUMAN Leucine zipper protein 1 OS=Homo sapiens OX=9606 GN=LUZP1 PE=1 SV=2			0.5	0.5	1	12	0.5	0.5
sp|Q8IXT5|RB12B_HUMAN;tr|B9ZVT1|B9ZVT1_HUMAN;tr|E5RJW8|E5RJW8_HUMAN;tr|E5RHG1|E5RHG1_HUMAN;tr|E5RJ83|E5RJ83_HUMAN;tr|E5RJV8|E5RJV8_HUMAN	sp|Q8IXT5|RB12B_HUMAN RNA-binding protein 12B OS=Homo sapiens OX=9606 GN=RBM12B PE=1 SV=2;tr|B9ZVT1|B9ZVT1_HUMAN RNA-binding protein 12B OS=Homo sapiens OX=9606 GN=RBM12B PE=1 SV=2			0.5	0.5	1	12	0.5	0.5
sp|Q9Y314|NOSIP_HUMAN;tr|A0A075B6F9|A0A075B6F9_HUMAN;tr|M0R3B2|M0R3B2_HUMAN;tr|A0A075B797|A0A075B797_HUMAN;tr|M0R1K2|M0R1K2_HUMAN;tr|M0QX85|M0QX85_HUMAN;tr|M0R1T7|M0R1T7_HUMAN	sp|Q9Y314|NOSIP_HUMAN Nitric oxide synthase-interacting protein OS=Homo sapiens OX=9606 GN=NOSIP PE=1 SV=1;tr|A0A075B6F9|A0A075B6F9_HUMAN Nitric oxide synthase-interacting protein OS=Homo sapiens OX=9606 GN=NOSIP PE=1 SV=1;tr|M0R3B2|M0R3B2_HUMAN Nitric oxi			0.5	1	0.5	12	0.5	0.5
sp|P35610|SOAT1_HUMAN;tr|B1APM4|B1APM4_HUMAN	sp|P35610|SOAT1_HUMAN Sterol O-acyltransferase 1 OS=Homo sapiens OX=9606 GN=SOAT1 PE=1 SV=3;tr|B1APM4|B1APM4_HUMAN Sterol O-acyltransferase 1 (Fragment) OS=Homo sapiens OX=9606 GN=SOAT1 PE=1 SV=1			0.5	0.5	1	0.5	0.5	12
sp|Q6P087|RUSD3_HUMAN;tr|C9JM75|C9JM75_HUMAN;tr|H7C454|H7C454_HUMAN;tr|H7C1H7|H7C1H7_HUMAN;tr|H7C2C3|H7C2C3_HUMAN;tr|H7C0K7|H7C0K7_HUMAN	sp|Q6P087|RUSD3_HUMAN Mitochondrial mRNA pseudouridine synthase RPUSD3 OS=Homo sapiens OX=9606 GN=RPUSD3 PE=1 SV=3;tr|C9JM75|C9JM75_HUMAN Mitochondrial mRNA pseudouridine synthase RPUSD3 OS=Homo sapiens OX=9606 GN=RPUSD3 PE=1 SV=1;tr|H7C454|H7C454_HUMAN Mi			1	0.5	0.5	12	0.5	0.5
sp|P53350|PLK1_HUMAN;tr|I3L2H5|I3L2H5_HUMAN;tr|I3L309|I3L309_HUMAN;tr|I3L387|I3L387_HUMAN	sp|P53350|PLK1_HUMAN Serine/threonine-protein kinase PLK1 OS=Homo sapiens OX=9606 GN=PLK1 PE=1 SV=1			1	0.5	1	7	1	0.5
sp|Q8N9T8|KRI1_HUMAN;tr|A0A494C108|A0A494C108_HUMAN;tr|H0YFD2|H0YFD2_HUMAN;tr|F8WFC1|F8WFC1_HUMAN;tr|H0YG91|H0YG91_HUMAN;tr|H0YH26|H0YH26_HUMAN	sp|Q8N9T8|KRI1_HUMAN Protein KRI1 homolog OS=Homo sapiens OX=9606 GN=KRI1 PE=1 SV=3;tr|A0A494C108|A0A494C108_HUMAN Protein KRI1 homolog OS=Homo sapiens OX=9606 GN=KRI1 PE=1 SV=1			2	2	5	14	2	4
sp|Q14684|RRP1B_HUMAN	sp|Q14684|RRP1B_HUMAN Ribosomal RNA processing protein 1 homolog B OS=Homo sapiens OX=9606 GN=RRP1B PE=1 SV=3			21	32	46	45	23	97
sp|Q8TCJ2|STT3B_HUMAN	sp|Q8TCJ2|STT3B_HUMAN Dolichyl-diphosphooligosaccharide--protein glycosyltransferase subunit STT3B OS=Homo sapiens OX=9606 GN=STT3B PE=1 SV=1			1	0.5	0.5	0.5	0.5	11
sp|P58317|ZN121_HUMAN;tr|K7EQI1|K7EQI1_HUMAN;tr|A0A0C4DGV0|A0A0C4DGV0_HUMAN;tr|J3KT56|J3KT56_HUMAN;tr|H3BNI0|H3BNI0_HUMAN;tr|A0A1W2PP20|A0A1W2PP20_HUMAN;sp|P17023|ZNF19_HUMAN;sp|Q86W11|ZSC30_HUMAN;tr|A0A087WUV0|A0A087WUV0_HUMAN;sp|Q8NF99|ZN397_HUMAN;sp|P15622|ZN250_HUMAN;sp|P17032|ZN37A_HUMAN;sp|Q96LW1|Z354B_HUMAN;sp|Q5MCW4|ZN569_HUMAN;tr|K7ELU1|K7ELU1_HUMAN	sp|P58317|ZN121_HUMAN Zinc finger protein 121 OS=Homo sapiens OX=9606 GN=ZNF121 PE=3 SV=2			0.5	1	0.5	11	0.5	0.5
sp|Q6PJT7|ZC3HE_HUMAN;tr|G3V256|G3V256_HUMAN;tr|H0YJA2|H0YJA2_HUMAN;tr|A0A3B3IT62|A0A3B3IT62_HUMAN;tr|G3V5I6|G3V5I6_HUMAN;tr|G3V3R9|G3V3R9_HUMAN;tr|G3V3Y4|G3V3Y4_HUMAN;tr|G3V572|G3V572_HUMAN;tr|G3V411|G3V411_HUMAN;tr|G3V473|G3V473_HUMAN;tr|G3V240|G3V240_HUMAN;tr|A0A087WTC9|A0A087WTC9_HUMAN;tr|G3V2X4|G3V2X4_HUMAN;tr|H0YJ87|H0YJ87_HUMAN;tr|G3V4R5|G3V4R5_HUMAN	sp|Q6PJT7|ZC3HE_HUMAN Zinc finger CCCH domain-containing protein 14 OS=Homo sapiens OX=9606 GN=ZC3H14 PE=1 SV=1;tr|G3V256|G3V256_HUMAN Zinc finger CCCH domain-containing protein 14 OS=Homo sapiens OX=9606 GN=ZC3H14 PE=1 SV=1;tr|H0YJA2|H0YJA2_HUMAN Zinc fin			1	0.5	0.5	11	0.5	0.5
sp|Q96K37|S35E1_HUMAN;tr|H7C1I0|H7C1I0_HUMAN;tr|C9JK45|C9JK45_HUMAN	sp|Q96K37|S35E1_HUMAN Solute carrier family 35 member E1 OS=Homo sapiens OX=9606 GN=SLC35E1 PE=1 SV=2;tr|H7C1I0|H7C1I0_HUMAN Solute carrier family 35 member E1 (Fragment) OS=Homo sapiens OX=9606 GN=SLC35E1 PE=1 SV=2			0.5	0.5	1	0.5	0.5	11
sp|Q15459|SF3A1_HUMAN;tr|H7C1L2|H7C1L2_HUMAN;tr|F8WC79|F8WC79_HUMAN;tr|F8WB66|F8WB66_HUMAN	sp|Q15459|SF3A1_HUMAN Splicing factor 3A subunit 1 OS=Homo sapiens OX=9606 GN=SF3A1 PE=1 SV=1			5	2	7	0.5	6	1
sp|P12956|XRCC6_HUMAN;tr|B1AHC9|B1AHC9_HUMAN	sp|P12956|XRCC6_HUMAN X-ray repair cross-complementing protein 6 OS=Homo sapiens OX=9606 GN=XRCC6 PE=1 SV=2;tr|B1AHC9|B1AHC9_HUMAN X-ray repair cross-complementing protein 6 OS=Homo sapiens OX=9606 GN=XRCC6 PE=1 SV=1			13	8	22	6	12	12
sp|P17509|HXB6_HUMAN;sp|P31268|HXA7_HUMAN;sp|P09629|HXB7_HUMAN;sp|Q00444|HXC5_HUMAN;sp|P28356|HXD9_HUMAN	sp|P17509|HXB6_HUMAN Homeobox protein Hox-B6 OS=Homo sapiens OX=9606 GN=HOXB6 PE=1 SV=4			0.5	1	1	20	0.5	0.5
tr|Q5JSL0|Q5JSL0_HUMAN;tr|Q5JSK6|Q5JSK6_HUMAN;sp|P82970|HMGN5_HUMAN;tr|Q5JSK9|Q5JSK9_HUMAN;tr|Q5JSK8|Q5JSK8_HUMAN;tr|Q5JSK7|Q5JSK7_HUMAN	tr|Q5JSL0|Q5JSL0_HUMAN High mobility group nucleosome-binding domain-containing protein 5 (Fragment) OS=Homo sapiens OX=9606 GN=HMGN5 PE=1 SV=1;tr|Q5JSK6|Q5JSK6_HUMAN High mobility group nucleosome-binding domain-containing protein 5 (Fragment) OS=Homo sap			3	0.5	2	0.5	2	0.5
sp|O95197|RTN3_HUMAN;tr|B7Z4M1|B7Z4M1_HUMAN;tr|F5H891|F5H891_HUMAN;tr|F5GWG7|F5GWG7_HUMAN;tr|F5H617|F5H617_HUMAN	sp|O95197|RTN3_HUMAN Reticulon-3 OS=Homo sapiens OX=9606 GN=RTN3 PE=1 SV=2;tr|B7Z4M1|B7Z4M1_HUMAN Reticulon OS=Homo sapiens OX=9606 GN=RTN3 PE=1 SV=1;tr|F5H891|F5H891_HUMAN Reticulon-3 (Fragment) OS=Homo sapiens OX=9606 GN=RTN3 PE=1 SV=1;tr|F5GWG7|F5GWG7_H			0.5	2	3	0.5	2	0.5
sp|P61158|ARP3_HUMAN;tr|B4DXW1|B4DXW1_HUMAN;tr|F8WDR7|F8WDR7_HUMAN;sp|Q9P1U1|ARP3B_HUMAN	sp|P61158|ARP3_HUMAN Actin-related protein 3 OS=Homo sapiens OX=9606 GN=ACTR3 PE=1 SV=3;tr|B4DXW1|B4DXW1_HUMAN Actin-related protein 3 OS=Homo sapiens OX=9606 GN=ACTR3 PE=1 SV=1			2	0.5	3	0.5	0.5	2
sp|P61006|RAB8A_HUMAN;tr|H0YNE9|H0YNE9_HUMAN;sp|Q92930|RAB8B_HUMAN	sp|P61006|RAB8A_HUMAN Ras-related protein Rab-8A OS=Homo sapiens OX=9606 GN=RAB8A PE=1 SV=1			2	0.5	3	0.5	0.5	2
sp|P48444|COPD_HUMAN;tr|B0YIW6|B0YIW6_HUMAN;tr|Q6P1Q5|Q6P1Q5_HUMAN;tr|E9PK34|E9PK34_HUMAN	sp|P48444|COPD_HUMAN Coatomer subunit delta OS=Homo sapiens OX=9606 GN=ARCN1 PE=1 SV=1;tr|B0YIW6|B0YIW6_HUMAN Archain 1, isoform CRA_a OS=Homo sapiens OX=9606 GN=ARCN1 PE=1 SV=1			6	0.5	14	0.5	2	6
sp|P41567|EIF1_HUMAN;sp|O60739|EIF1B_HUMAN;tr|K7EM18|K7EM18_HUMAN;tr|K7EQP2|K7EQP2_HUMAN	sp|P41567|EIF1_HUMAN Eukaryotic translation initiation factor 1 OS=Homo sapiens OX=9606 GN=EIF1 PE=1 SV=1;sp|O60739|EIF1B_HUMAN Eukaryotic translation initiation factor 1b OS=Homo sapiens OX=9606 GN=EIF1B PE=1 SV=2;tr|K7EM18|K7EM18_HUMAN Eukaryotic transla			2	2	6	0.5	4	0.5
sp|Q9NYY8|FAKD2_HUMAN	sp|Q9NYY8|FAKD2_HUMAN FAST kinase domain-containing protein 2, mitochondrial OS=Homo sapiens OX=9606 GN=FASTKD2 PE=1 SV=1			0.5	1	0.5	9	0.5	0.5
sp|O96028|NSD2_HUMAN;tr|D6R9V2|D6R9V2_HUMAN;tr|H0Y9L4|H0Y9L4_HUMAN;tr|D6RIS1|D6RIS1_HUMAN	sp|O96028|NSD2_HUMAN Histone-lysine N-methyltransferase NSD2 OS=Homo sapiens OX=9606 GN=NSD2 PE=1 SV=1;tr|D6R9V2|D6R9V2_HUMAN Histone-lysine N-methyltransferase NSD2 (Fragment) OS=Homo sapiens OX=9606 GN=NSD2 PE=1 SV=1			0.5	0.5	1	0.5	0.5	9
sp|Q9UKA9|PTBP2_HUMAN	sp|Q9UKA9|PTBP2_HUMAN Polypyrimidine tract-binding protein 2 OS=Homo sapiens OX=9606 GN=PTBP2 PE=1 SV=1			2	1	8	3	0.5	1
sp|P09211|GSTP1_HUMAN;tr|A8MX94|A8MX94_HUMAN;tr|A0A2R8Y5E5|A0A2R8Y5E5_HUMAN;tr|A0A087X243|A0A087X243_HUMAN;tr|A0A087X2E9|A0A087X2E9_HUMAN	sp|P09211|GSTP1_HUMAN Glutathione S-transferase P OS=Homo sapiens OX=9606 GN=GSTP1 PE=1 SV=2;tr|A8MX94|A8MX94_HUMAN Glutathione S-transferase P OS=Homo sapiens OX=9606 GN=GSTP1 PE=1 SV=1			1	2	8	0.5	1	3
tr|C9JG87|C9JG87_HUMAN;sp|Q9NYK5|RM39_HUMAN	tr|C9JG87|C9JG87_HUMAN 39S ribosomal protein L39, mitochondrial (Fragment) OS=Homo sapiens OX=9606 GN=MRPL39 PE=1 SV=1;sp|Q9NYK5|RM39_HUMAN 39S ribosomal protein L39, mitochondrial OS=Homo sapiens OX=9606 GN=MRPL39 PE=1 SV=3			0.5	0.5	1	8	0.5	0.5
tr|C9J1E7|C9J1E7_HUMAN;tr|A0A087WYD1|A0A087WYD1_HUMAN;tr|A0A087WU93|A0A087WU93_HUMAN;tr|A0A087WZQ6|A0A087WZQ6_HUMAN;tr|A0A087X253|A0A087X253_HUMAN;sp|P63010|AP2B1_HUMAN;sp|Q10567|AP1B1_HUMAN;tr|K7EJX1|K7EJX1_HUMAN;tr|K7EN71|K7EN71_HUMAN;tr|K7ERB2|K7ERB2_HUMAN;tr|K7EJ01|K7EJ01_HUMAN;tr|H7C034|H7C034_HUMAN	tr|C9J1E7|C9J1E7_HUMAN AP-1 complex subunit beta-1 (Fragment) OS=Homo sapiens OX=9606 GN=AP1B1 PE=1 SV=1;tr|A0A087WYD1|A0A087WYD1_HUMAN AP-2 complex subunit beta (Fragment) OS=Homo sapiens OX=9606 GN=AP2B1 PE=1 SV=1;tr|A0A087WU93|A0A087WU93_HUMAN AP-2 comp			5	0.5	1	0.5	1	1
sp|P28838|AMPL_HUMAN;tr|H0Y9Q1|H0Y9Q1_HUMAN;tr|H0Y983|H0Y983_HUMAN	sp|P28838|AMPL_HUMAN Cytosol aminopeptidase OS=Homo sapiens OX=9606 GN=LAP3 PE=1 SV=3			1	0.5	5	0.5	1	1
sp|Q9BTX1|NDC1_HUMAN	sp|Q9BTX1|NDC1_HUMAN Nucleoporin NDC1 OS=Homo sapiens OX=9606 GN=NDC1 PE=1 SV=2			0.5	0.5	2	0.5	0.5	22
sp|O95478|NSA2_HUMAN;tr|A0A0A0MQZ6|A0A0A0MQZ6_HUMAN;tr|H0YAI9|H0YAI9_HUMAN	sp|O95478|NSA2_HUMAN Ribosome biogenesis protein NSA2 homolog OS=Homo sapiens OX=9606 GN=NSA2 PE=1 SV=1;tr|A0A0A0MQZ6|A0A0A0MQZ6_HUMAN Ribosome biogenesis protein NSA2 homolog OS=Homo sapiens OX=9606 GN=NSA2 PE=1 SV=1			2	5	6	9	1	14
sp|Q86U42|PABP2_HUMAN;tr|H0YJH9|H0YJH9_HUMAN;sp|A6NDY0|EPAB2_HUMAN	sp|Q86U42|PABP2_HUMAN Polyadenylate-binding protein 2 OS=Homo sapiens OX=9606 GN=PABPN1 PE=1 SV=3			12	5	16	6	6	11
sp|Q93073|SBP2L_HUMAN;tr|J3KPI1|J3KPI1_HUMAN;tr|H0YKY4|H0YKY4_HUMAN;tr|H0YNT4|H0YNT4_HUMAN	sp|Q93073|SBP2L_HUMAN Selenocysteine insertion sequence-binding protein 2-like OS=Homo sapiens OX=9606 GN=SECISBP2L PE=1 SV=3			0.5	1	0.5	7	0.5	0.5
sp|Q9BUQ8|DDX23_HUMAN;tr|H0YI52|H0YI52_HUMAN;tr|F8VVA2|F8VVA2_HUMAN	sp|Q9BUQ8|DDX23_HUMAN Probable ATP-dependent RNA helicase DDX23 OS=Homo sapiens OX=9606 GN=DDX23 PE=1 SV=3			0.5	0.5	1	0.5	0.5	7
sp|P48651|PTSS1_HUMAN;tr|J3KNR6|J3KNR6_HUMAN	sp|P48651|PTSS1_HUMAN Phosphatidylserine synthase 1 OS=Homo sapiens OX=9606 GN=PTDSS1 PE=1 SV=1			0.5	0.5	1	0.5	0.5	7
sp|Q96CT7|CC124_HUMAN;tr|M0R2F5|M0R2F5_HUMAN	sp|Q96CT7|CC124_HUMAN Coiled-coil domain-containing protein 124 OS=Homo sapiens OX=9606 GN=CCDC124 PE=1 SV=1;tr|M0R2F5|M0R2F5_HUMAN Coiled-coil domain-containing protein 124 (Fragment) OS=Homo sapiens OX=9606 GN=CCDC124 PE=1 SV=8			4	0.5	13	0.5	1	5
sp|Q03164|KMT2A_HUMAN;tr|E9PR05|E9PR05_HUMAN;tr|A0A3B3ITZ1|A0A3B3ITZ1_HUMAN;tr|H7C5W4|H7C5W4_HUMAN;tr|A0A3B3ISN4|A0A3B3ISN4_HUMAN	sp|Q03164|KMT2A_HUMAN Histone-lysine N-methyltransferase 2A OS=Homo sapiens OX=9606 GN=KMT2A PE=1 SV=5;tr|E9PR05|E9PR05_HUMAN Histone-lysine N-methyltransferase 2A (Fragment) OS=Homo sapiens OX=9606 GN=KMT2A PE=1 SV=2			4	0.5	6	0.5	2	82
sp|Q15061|WDR43_HUMAN;tr|C9IZK7|C9IZK7_HUMAN;tr|C9JEE7|C9JEE7_HUMAN	sp|Q15061|WDR43_HUMAN WD repeat-containing protein 43 OS=Homo sapiens OX=9606 GN=WDR43 PE=1 SV=3			1	1	3	7	0.5	3
tr|H0YEH2|H0YEH2_HUMAN;sp|Q14671|PUM1_HUMAN;tr|Q5T1Z4|Q5T1Z4_HUMAN;tr|Q5T1Z8|Q5T1Z8_HUMAN;tr|E9PR38|E9PR38_HUMAN;tr|H0YDK8|H0YDK8_HUMAN;tr|H0YC97|H0YC97_HUMAN;tr|E9PMX1|E9PMX1_HUMAN;tr|H0YDC5|H0YDC5_HUMAN;tr|A0A0C4DG68|A0A0C4DG68_HUMAN;tr|A0A0A0MR59|A0A0A0MR59_HUMAN;sp|Q8TB72|PUM2_HUMAN;tr|H0YDQ6|H0YDQ6_HUMAN;tr|E9PM68|E9PM68_HUMAN;tr|E9PL65|E9PL65_HUMAN	tr|H0YEH2|H0YEH2_HUMAN Pumilio homolog 1 (Fragment) OS=Homo sapiens OX=9606 GN=PUM1 PE=1 SV=1;sp|Q14671|PUM1_HUMAN Pumilio homolog 1 OS=Homo sapiens OX=9606 GN=PUM1 PE=1 SV=3;tr|Q5T1Z4|Q5T1Z4_HUMAN Pumilio homolog 1 OS=Homo sapiens OX=9606 GN=PUM1 PE=1 SV=			2	1	1	21	1	0.5
sp|P05412|JUN_HUMAN	sp|P05412|JUN_HUMAN Transcription factor AP-1 OS=Homo sapiens OX=9606 GN=JUN PE=1 SV=2			0.5	1	1	12	0.5	0.5
sp|P23921|RIR1_HUMAN;tr|E9PL69|E9PL69_HUMAN	sp|P23921|RIR1_HUMAN Ribonucleoside-diphosphate reductase large subunit OS=Homo sapiens OX=9606 GN=RRM1 PE=1 SV=1;tr|E9PL69|E9PL69_HUMAN Ribonucleoside-diphosphate reductase large subunit OS=Homo sapiens OX=9606 GN=RRM1 PE=1 SV=1			2	0.5	9	0.5	0.5	3
sp|Q92667|AKAP1_HUMAN;tr|I3L0W0|I3L0W0_HUMAN;tr|I3L2A2|I3L2A2_HUMAN;tr|I3L2N7|I3L2N7_HUMAN;tr|I3L0K6|I3L0K6_HUMAN;tr|I3L364|I3L364_HUMAN;tr|I3NI36|I3NI36_HUMAN;tr|I3L3K1|I3L3K1_HUMAN	sp|Q92667|AKAP1_HUMAN A-kinase anchor protein 1, mitochondrial OS=Homo sapiens OX=9606 GN=AKAP1 PE=1 SV=1;tr|I3L0W0|I3L0W0_HUMAN A-kinase anchor protein 1, mitochondrial (Fragment) OS=Homo sapiens OX=9606 GN=AKAP1 PE=1 SV=1			1	2	1	20	0.5	1
tr|A0A0A0MQW0|A0A0A0MQW0_HUMAN;tr|A0A0A0MR39|A0A0A0MR39_HUMAN;tr|A0A0C4DGV1|A0A0C4DGV1_HUMAN;tr|A0A087WUT0|A0A087WUT0_HUMAN;sp|Q9P2K5|MYEF2_HUMAN;tr|H0YKS1|H0YKS1_HUMAN;tr|H0YN19|H0YN19_HUMAN;tr|A0A087WWC8|A0A087WWC8_HUMAN	tr|A0A0A0MQW0|A0A0A0MQW0_HUMAN Myelin expression factor 2 OS=Homo sapiens OX=9606 GN=MYEF2 PE=1 SV=1;tr|A0A0A0MR39|A0A0A0MR39_HUMAN Myelin expression factor 2 OS=Homo sapiens OX=9606 GN=MYEF2 PE=1 SV=1;tr|A0A0C4DGV1|A0A0C4DGV1_HUMAN Myelin expression facto			0.5	0.5	6	0.5	0.5	1
sp|Q9H116|GZF1_HUMAN;tr|Q5JXG1|Q5JXG1_HUMAN	sp|Q9H116|GZF1_HUMAN GDNF-inducible zinc finger protein 1 OS=Homo sapiens OX=9606 GN=GZF1 PE=1 SV=1			0.5	0.5	1	6	0.5	0.5
sp|O75319|DUS11_HUMAN;tr|H7C0E6|H7C0E6_HUMAN	sp|O75319|DUS11_HUMAN RNA/RNP complex-1-interacting phosphatase OS=Homo sapiens OX=9606 GN=DUSP11 PE=1 SV=2			0.5	0.5	1	6	0.5	0.5
sp|Q12926|ELAV2_HUMAN;tr|A0A0A0MRX1|A0A0A0MRX1_HUMAN;tr|C9JB16|C9JB16_HUMAN;tr|B1APY8|B1APY8_HUMAN;sp|P26378|ELAV4_HUMAN;tr|A0A494C147|A0A494C147_HUMAN;tr|B1APY9|B1APY9_HUMAN;tr|A0A494C0F8|A0A494C0F8_HUMAN;tr|A0A494C1D9|A0A494C1D9_HUMAN;tr|A0A494C015|A0A494C015_HUMAN;tr|B1AM48|B1AM48_HUMAN;tr|A0A494C173|A0A494C173_HUMAN;tr|A0A0R4J2E6|A0A0R4J2E6_HUMAN;tr|A0A494C0Q5|A0A494C0Q5_HUMAN;sp|Q14576|ELAV3…	sp|Q12926|ELAV2_HUMAN ELAV-like protein 2 OS=Homo sapiens OX=9606 GN=ELAVL2 PE=1 SV=2;tr|A0A0A0MRX1|A0A0A0MRX1_HUMAN ELAV-like protein OS=Homo sapiens OX=9606 GN=ELAVL2 PE=1 SV=1;tr|C9JB16|C9JB16_HUMAN ELAV-like protein 2 (Fragment) OS=Homo sapiens OX=9606			1	0.5	0.5	6	0.5	0.5
sp|Q8NBM4|UBAC2_HUMAN;tr|X6R5E5|X6R5E5_HUMAN;tr|A0A087WXT1|A0A087WXT1_HUMAN	sp|Q8NBM4|UBAC2_HUMAN Ubiquitin-associated domain-containing protein 2 OS=Homo sapiens OX=9606 GN=UBAC2 PE=1 SV=1;tr|X6R5E5|X6R5E5_HUMAN Ubiquitin-associated domain-containing protein 2 (Fragment) OS=Homo sapiens OX=9606 GN=UBAC2 PE=1 SV=1			0.5	0.5	1	0.5	0.5	6
sp|Q86VP6|CAND1_HUMAN;tr|A0A0C4DGH5|A0A0C4DGH5_HUMAN;tr|H0YH27|H0YH27_HUMAN	sp|Q86VP6|CAND1_HUMAN Cullin-associated NEDD8-dissociated protein 1 OS=Homo sapiens OX=9606 GN=CAND1 PE=1 SV=2;tr|A0A0C4DGH5|A0A0C4DGH5_HUMAN Cullin-associated NEDD8-dissociated protein 1 (Fragment) OS=Homo sapiens OX=9606 GN=CAND1 PE=1 SV=1			2	0.5	4	0.5	1	2
tr|C9JSZ1|C9JSZ1_HUMAN	tr|C9JSZ1|C9JSZ1_HUMAN Far upstream element-binding protein 1 (Fragment) OS=Homo sapiens OX=9606 GN=FUBP1 PE=1 SV=1			2	1	2	2	1	0.5
sp|Q8TDY2|RBCC1_HUMAN	sp|Q8TDY2|RBCC1_HUMAN RB1-inducible coiled-coil protein 1 OS=Homo sapiens OX=9606 GN=RB1CC1 PE=1 SV=3			2	2	1	1	2	0.5
sp|O75083|WDR1_HUMAN;tr|D6RD66|D6RD66_HUMAN	sp|O75083|WDR1_HUMAN WD repeat-containing protein 1 OS=Homo sapiens OX=9606 GN=WDR1 PE=1 SV=4			1	0.5	4	0.5	1	1
sp|P28288|ABCD3_HUMAN	sp|P28288|ABCD3_HUMAN ATP-binding cassette sub-family D member 3 OS=Homo sapiens OX=9606 GN=ABCD3 PE=1 SV=1			1	0.5	1	0.5	1	4
sp|Q13642|FHL1_HUMAN;tr|Q5JXI8|Q5JXI8_HUMAN;tr|A0A494C0D6|A0A494C0D6_HUMAN;tr|Q5JXH8|Q5JXH8_HUMAN;tr|Q5JXH7|Q5JXH7_HUMAN;tr|Q5JXI3|Q5JXI3_HUMAN;tr|Q5JXI2|Q5JXI2_HUMAN;tr|A0A0D9SFZ9|A0A0D9SFZ9_HUMAN;tr|A0A0D9SG53|A0A0D9SG53_HUMAN;tr|A0A0D9SGB2|A0A0D9SGB2_HUMAN;tr|Q5JXI0|Q5JXI0_HUMAN;tr|A0A0D9SFI6|A0A0D9SFI6_HUMAN;tr|A0A0D9SFB0|A0A0D9SFB0_HUMAN;tr|Q5JXH9|Q5JXH9_HUMAN	sp|Q13642|FHL1_HUMAN Four and a half LIM domains protein 1 OS=Homo sapiens OX=9606 GN=FHL1 PE=1 SV=4;tr|Q5JXI8|Q5JXI8_HUMAN Four and a half LIM domains protein 1 (Fragment) OS=Homo sapiens OX=9606 GN=FHL1 PE=1 SV=1;tr|A0A494C0D6|A0A494C0D6_HUMAN Four and a			1	0.5	1	4	0.5	1
sp|Q96HA1|P121A_HUMAN	sp|Q96HA1|P121A_HUMAN Nuclear envelope pore membrane protein POM 121 OS=Homo sapiens OX=9606 GN=POM121 PE=1 SV=2			0.5	0.5	6	3	0.5	26
sp|Q14151|SAFB2_HUMAN;tr|K7EQU4|K7EQU4_HUMAN;tr|K7ERX3|K7ERX3_HUMAN	sp|Q14151|SAFB2_HUMAN Scaffold attachment factor B2 OS=Homo sapiens OX=9606 GN=SAFB2 PE=1 SV=1			10	12	11	41	12	8
tr|G3V529|G3V529_HUMAN;sp|Q9GZR7|DDX24_HUMAN;tr|F5GYL3|F5GYL3_HUMAN;tr|A0A1W2PRR2|A0A1W2PRR2_HUMAN;tr|A0A087WXU8|A0A087WXU8_HUMAN	tr|G3V529|G3V529_HUMAN ATP-dependent RNA helicase DDX24 OS=Homo sapiens OX=9606 GN=DDX24 PE=1 SV=1;sp|Q9GZR7|DDX24_HUMAN ATP-dependent RNA helicase DDX24 OS=Homo sapiens OX=9606 GN=DDX24 PE=1 SV=1;tr|F5GYL3|F5GYL3_HUMAN ATP-dependent RNA helicase DDX24 OS=			5	20	22	47	6	29
sp|P30153|2AAA_HUMAN;tr|C9J9C1|C9J9C1_HUMAN;tr|B3KQV6|B3KQV6_HUMAN;tr|E9PH38|E9PH38_HUMAN;sp|P30154|2AAB_HUMAN	sp|P30153|2AAA_HUMAN Serine/threonine-protein phosphatase 2A 65 kDa regulatory subunit A alpha isoform OS=Homo sapiens OX=9606 GN=PPP2R1A PE=1 SV=4;tr|C9J9C1|C9J9C1_HUMAN Serine/threonine-protein phosphatase 2A 65 kDa regulatory subunit A alpha isoform (Fr			1	1	7	0.5	2	1
sp|Q15019|SEPT2_HUMAN;tr|B5MCX3|B5MCX3_HUMAN;tr|C9J938|C9J938_HUMAN;tr|C9J2Q4|C9J2Q4_HUMAN;tr|C9JB25|C9JB25_HUMAN;tr|H7C310|H7C310_HUMAN;tr|C9IZU3|C9IZU3_HUMAN;tr|C9IY94|C9IY94_HUMAN;tr|C9JQJ4|C9JQJ4_HUMAN;tr|H7C2Y0|H7C2Y0_HUMAN;tr|C9JSE7|C9JSE7_HUMAN;tr|C9JZI2|C9JZI2_HUMAN;tr|B5MD47|B5MD47_HUMAN;tr|F8WB65|F8WB65_HUMAN;tr|C9JFT1|C9JFT1_HUMAN;tr|A0A1B0GXJ2|A0A1B0GXJ2_HUMAN;tr|C9JT15|C9JT15_HUMAN	sp|Q15019|SEPT2_HUMAN Septin-2 OS=Homo sapiens OX=9606 GN=SEPTIN2 PE=1 SV=1;tr|B5MCX3|B5MCX3_HUMAN Septin-2 OS=Homo sapiens OX=9606 GN=SEPTIN2 PE=1 SV=1;tr|C9J938|C9J938_HUMAN Septin-2 (Fragment) OS=Homo sapiens OX=9606 GN=SEPTIN2 PE=1 SV=1;tr|C9J2Q4|C9J2Q			1	1	7	0.5	1	2
sp|Q8N5F7|NKAP_HUMAN;tr|A0A494C050|A0A494C050_HUMAN;sp|Q5M9Q1|NKAPL_HUMAN	sp|Q8N5F7|NKAP_HUMAN NF-kappa-B-activating protein OS=Homo sapiens OX=9606 GN=NKAP PE=1 SV=1;tr|A0A494C050|A0A494C050_HUMAN NF-kappa-B-activating protein (Fragment) OS=Homo sapiens OX=9606 GN=NKAP PE=1 SV=1			1	2	0.5	7	1	1
tr|F5H5D3|F5H5D3_HUMAN;sp|Q9BQE3|TBA1C_HUMAN;tr|A0A1W2PQM2|A0A1W2PQM2_HUMAN	tr|F5H5D3|F5H5D3_HUMAN Tubulin alpha chain OS=Homo sapiens OX=9606 GN=TUBA1C PE=1 SV=1;sp|Q9BQE3|TBA1C_HUMAN Tubulin alpha-1C chain OS=Homo sapiens OX=9606 GN=TUBA1C PE=1 SV=1;tr|A0A1W2PQM2|A0A1W2PQM2_HUMAN Tubulin alpha-1C chain OS=Homo sapiens OX=9606 GN			4	1	6	2	2	3
sp|Q13472|TOP3A_HUMAN;tr|K7ELI7|K7ELI7_HUMAN;tr|K7EMT6|K7EMT6_HUMAN	sp|Q13472|TOP3A_HUMAN DNA topoisomerase 3-alpha OS=Homo sapiens OX=9606 GN=TOP3A PE=1 SV=1			2	0.5	0.5	1	1	4
tr|Q5TEC6|Q5TEC6_HUMAN	tr|Q5TEC6|Q5TEC6_HUMAN Histone H3 OS=Homo sapiens OX=9606 GN=HIST2H3PS2 PE=1 SV=1			0.5	0.5	2	1	1	4
sp|P49759|CLK1_HUMAN;tr|A0A087WVK0|A0A087WVK0_HUMAN;tr|F8WBF5|F8WBF5_HUMAN;tr|B8ZZR0|B8ZZR0_HUMAN	sp|P49759|CLK1_HUMAN Dual specificity protein kinase CLK1 OS=Homo sapiens OX=9606 GN=CLK1 PE=1 SV=2;tr|A0A087WVK0|A0A087WVK0_HUMAN Dual-specificity protein kinase CLK1 OS=Homo sapiens OX=9606 GN=CLK1 PE=1 SV=1;tr|F8WBF5|F8WBF5_HUMAN Dual-specificity protei			0.5	0.5	2	15	0.5	0.5
sp|Q14152|EIF3A_HUMAN	sp|Q14152|EIF3A_HUMAN Eukaryotic translation initiation factor 3 subunit A OS=Homo sapiens OX=9606 GN=EIF3A PE=1 SV=1			17	6	42	5	13	17
sp|P16615|AT2A2_HUMAN;tr|H7C5W9|H7C5W9_HUMAN;sp|O14983|AT2A1_HUMAN;sp|Q93084|AT2A3_HUMAN;tr|J3QSY6|J3QSY6_HUMAN;tr|H3BTW4|H3BTW4_HUMAN	sp|P16615|AT2A2_HUMAN Sarcoplasmic/endoplasmic reticulum calcium ATPase 2 OS=Homo sapiens OX=9606 GN=ATP2A2 PE=1 SV=1;tr|H7C5W9|H7C5W9_HUMAN Sarcoplasmic/endoplasmic reticulum calcium ATPase 2 (Fragment) OS=Homo sapiens OX=9606 GN=ATP2A2 PE=1 SV=1			2	0.5	8	0.5	0.5	3
tr|A6NEM2|A6NEM2_HUMAN;sp|P51610|HCFC1_HUMAN;tr|H7C1C4|H7C1C4_HUMAN	tr|A6NEM2|A6NEM2_HUMAN Host cell factor 1 OS=Homo sapiens OX=9606 GN=HCFC1 PE=1 SV=2;sp|P51610|HCFC1_HUMAN Host cell factor 1 OS=Homo sapiens OX=9606 GN=HCFC1 PE=1 SV=2			0.5	0.5	3	0.5	2	8
tr|E9PEX6|E9PEX6_HUMAN;sp|P09622|DLDH_HUMAN	tr|E9PEX6|E9PEX6_HUMAN Dihydrolipoyl dehydrogenase OS=Homo sapiens OX=9606 GN=DLD PE=1 SV=1;sp|P09622|DLDH_HUMAN Dihydrolipoyl dehydrogenase, mitochondrial OS=Homo sapiens OX=9606 GN=DLD PE=1 SV=2			1	2	11	0.5	0.5	4
sp|P47813|IF1AX_HUMAN;tr|X6RAC9|X6RAC9_HUMAN;sp|O14602|IF1AY_HUMAN;tr|A6NJH9|A6NJH9_HUMAN	sp|P47813|IF1AX_HUMAN Eukaryotic translation initiation factor 1A, X-chromosomal OS=Homo sapiens OX=9606 GN=EIF1AX PE=1 SV=2;tr|X6RAC9|X6RAC9_HUMAN Eukaryotic translation initiation factor 1A, X-chromosomal OS=Homo sapiens OX=9606 GN=EIF1AX PE=1 SV=1;sp|O1			4	4	8	1	5	5
sp|Q01130|SRSF2_HUMAN;tr|J3KP15|J3KP15_HUMAN;tr|J3QL05|J3QL05_HUMAN	sp|Q01130|SRSF2_HUMAN Serine/arginine-rich splicing factor 2 OS=Homo sapiens OX=9606 GN=SRSF2 PE=1 SV=4;tr|J3KP15|J3KP15_HUMAN Serine/arginine-rich-splicing factor 2 (Fragment) OS=Homo sapiens OX=9606 GN=SRSF2 PE=1 SV=8;tr|J3QL05|J3QL05_HUMAN Serine/argini			5	5	10	10	7	8
tr|A0A0A0MRM8|A0A0A0MRM8_HUMAN;tr|A0A0D9SGC1|A0A0D9SGC1_HUMAN;sp|Q9UM54|MYO6_HUMAN;tr|E7EW20|E7EW20_HUMAN	tr|A0A0A0MRM8|A0A0A0MRM8_HUMAN Unconventional myosin-VI OS=Homo sapiens OX=9606 GN=MYO6 PE=1 SV=1;tr|A0A0D9SGC1|A0A0D9SGC1_HUMAN Unconventional myosin-VI OS=Homo sapiens OX=9606 GN=MYO6 PE=1 SV=1;sp|Q9UM54|MYO6_HUMAN Unconventional myosin-VI OS=Homo sapien			0.5	0.5	5	0.5	1	0.5
sp|O43663|PRC1_HUMAN;tr|H0YL53|H0YL53_HUMAN;tr|G3V3N7|G3V3N7_HUMAN;tr|H0YLA0|H0YLA0_HUMAN;tr|H0YM42|H0YM42_HUMAN	sp|O43663|PRC1_HUMAN Protein regulator of cytokinesis 1 OS=Homo sapiens OX=9606 GN=PRC1 PE=1 SV=2			0.5	0.5	5	1	0.5	0.5
sp|Q8WYQ5|DGCR8_HUMAN;tr|C9JSD5|C9JSD5_HUMAN	sp|Q8WYQ5|DGCR8_HUMAN Microprocessor complex subunit DGCR8 OS=Homo sapiens OX=9606 GN=DGCR8 PE=1 SV=1			0.5	0.5	1	5	0.5	0.5
sp|P35453|HXD13_HUMAN	sp|P35453|HXD13_HUMAN Homeobox protein Hox-D13 OS=Homo sapiens OX=9606 GN=HOXD13 PE=1 SV=3			0.5	0.5	1	5	0.5	0.5
sp|Q5VTL8|PR38B_HUMAN;tr|A0A0A0MRN0|A0A0A0MRN0_HUMAN	sp|Q5VTL8|PR38B_HUMAN Pre-mRNA-splicing factor 38B OS=Homo sapiens OX=9606 GN=PRPF38B PE=1 SV=1;tr|A0A0A0MRN0|A0A0A0MRN0_HUMAN PRP38 pre-mRNA processing factor 38 (Yeast) domain containing B, isoform CRA_b OS=Homo sapiens OX=9606 GN=PRPF38B PE=1 SV=1			0.5	0.5	1	5	0.5	0.5
sp|Q9H307|PININ_HUMAN;tr|G3V5F0|G3V5F0_HUMAN;tr|G3V579|G3V579_HUMAN	sp|Q9H307|PININ_HUMAN Pinin OS=Homo sapiens OX=9606 GN=PNN PE=1 SV=5			0.5	1	3	5	0.5	3
sp|Q96AC1|FERM2_HUMAN;tr|H0YJB6|H0YJB6_HUMAN;tr|G3V3J0|G3V3J0_HUMAN;tr|A0A0U1RRM8|A0A0U1RRM8_HUMAN;tr|H0YJ34|H0YJ34_HUMAN	sp|Q96AC1|FERM2_HUMAN Fermitin family homolog 2 OS=Homo sapiens OX=9606 GN=FERMT2 PE=1 SV=1;tr|H0YJB6|H0YJB6_HUMAN Fermitin family homolog 2 (Fragment) OS=Homo sapiens OX=9606 GN=FERMT2 PE=1 SV=1;tr|G3V3J0|G3V3J0_HUMAN Fermitin family homolog 2 (Fragment)			0.5	0.5	1	0.5	0.5	5
sp|P47974|TISD_HUMAN;tr|G3V2D5|G3V2D5_HUMAN;tr|G3V2P5|G3V2P5_HUMAN;sp|Q07352|TISB_HUMAN	sp|P47974|TISD_HUMAN mRNA decay activator protein ZFP36L2 OS=Homo sapiens OX=9606 GN=ZFP36L2 PE=1 SV=3			1	0.5	0.5	5	0.5	0.5
sp|Q5T749|KPRP_HUMAN	sp|Q5T749|KPRP_HUMAN Keratinocyte proline-rich protein OS=Homo sapiens OX=9606 GN=KPRP PE=1 SV=1			40	30	15	15	32	13
sp|Q9BZE4|NOG1_HUMAN;tr|Q5T3R7|Q5T3R7_HUMAN	sp|Q9BZE4|NOG1_HUMAN Nucleolar GTP-binding protein 1 OS=Homo sapiens OX=9606 GN=GTPBP4 PE=1 SV=3			3	9	5	27	4	6
tr|E7ETY2|E7ETY2_HUMAN;tr|A0A3B3IS06|A0A3B3IS06_HUMAN;tr|J3KQ96|J3KQ96_HUMAN	tr|E7ETY2|E7ETY2_HUMAN Treacle protein OS=Homo sapiens OX=9606 GN=TCOF1 PE=1 SV=1;tr|A0A3B3IS06|A0A3B3IS06_HUMAN Treacle protein (Fragment) OS=Homo sapiens OX=9606 GN=TCOF1 PE=1 SV=1;tr|J3KQ96|J3KQ96_HUMAN Treacle protein (Fragment) OS=Homo sapiens OX=9606			0.5	1	1	0.5	0.5	9
tr|F8VXG7|F8VXG7_HUMAN;sp|Q99590|SCAFB_HUMAN;tr|A0A0A0MTP7|A0A0A0MTP7_HUMAN;tr|A0A087WTB7|A0A087WTB7_HUMAN	tr|F8VXG7|F8VXG7_HUMAN Protein SCAF11 OS=Homo sapiens OX=9606 GN=SCAF11 PE=1 SV=1;sp|Q99590|SCAFB_HUMAN Protein SCAF11 OS=Homo sapiens OX=9606 GN=SCAF11 PE=1 SV=2;tr|A0A0A0MTP7|A0A0A0MTP7_HUMAN Protein SCAF11 OS=Homo sapiens OX=9606 GN=SCAF11 PE=1 SV=1			0.5	3	3	42	0.5	0.5
sp|P01833|PIGR_HUMAN	sp|P01833|PIGR_HUMAN Polymeric immunoglobulin receptor OS=Homo sapiens OX=9606 GN=PIGR PE=1 SV=4			1	8	0.5	0.5	2	0.5
tr|H0Y2V6|H0Y2V6_HUMAN;sp|Q5SW79|CE170_HUMAN;tr|H0Y4T4|H0Y4T4_HUMAN;tr|E7EWM2|E7EWM2_HUMAN;sp|Q96L14|C170L_HUMAN;tr|E7EMW0|E7EMW0_HUMAN;tr|E5RG47|E5RG47_HUMAN;tr|E5RGW7|E5RGW7_HUMAN;tr|H0YB92|H0YB92_HUMAN	tr|H0Y2V6|H0Y2V6_HUMAN Centrosomal protein of 170 kDa (Fragment) OS=Homo sapiens OX=9606 GN=CEP170 PE=1 SV=1;sp|Q5SW79|CE170_HUMAN Centrosomal protein of 170 kDa OS=Homo sapiens OX=9606 GN=CEP170 PE=1 SV=1			1	0.5	8	0.5	0.5	2
tr|G3V325|G3V325_HUMAN;sp|O75127|PTCD1_HUMAN;tr|C9JJT5|C9JJT5_HUMAN;tr|C9JQN9|C9JQN9_HUMAN;tr|C9JGL8|C9JGL8_HUMAN;tr|C9JU26|C9JU26_HUMAN;tr|C9JWL7|C9JWL7_HUMAN	tr|G3V325|G3V325_HUMAN ATP5MF-PTCD1 readthrough OS=Homo sapiens OX=9606 GN=ATP5MF-PTCD1 PE=4 SV=1;sp|O75127|PTCD1_HUMAN Pentatricopeptide repeat-containing protein 1, mitochondrial OS=Homo sapiens OX=9606 GN=PTCD1 PE=1 SV=2			1	1	3	13	0.5	2
sp|P37837|TALDO_HUMAN;tr|F2Z393|F2Z393_HUMAN;tr|E9PM01|E9PM01_HUMAN;tr|E9PKI8|E9PKI8_HUMAN	sp|P37837|TALDO_HUMAN Transaldolase OS=Homo sapiens OX=9606 GN=TALDO1 PE=1 SV=2;tr|F2Z393|F2Z393_HUMAN Transaldolase OS=Homo sapiens OX=9606 GN=TALDO1 PE=1 SV=1			3	0.5	4	0.5	3	0.5
sp|Q9C0C9|UBE2O_HUMAN;tr|K7ES11|K7ES11_HUMAN;tr|K7EQ12|K7EQ12_HUMAN	sp|Q9C0C9|UBE2O_HUMAN (E3-independent) E2 ubiquitin-conjugating enzyme OS=Homo sapiens OX=9606 GN=UBE2O PE=1 SV=3;tr|K7ES11|K7ES11_HUMAN (E3-independent) E2 ubiquitin-conjugating enzyme (Fragment) OS=Homo sapiens OX=9606 GN=UBE2O PE=1 SV=1			2	0.5	2	0.5	2	9
sp|Q9P2E9|RRBP1_HUMAN;tr|A0A087WVV2|A0A087WVV2_HUMAN;tr|A0A087WU26|A0A087WU26_HUMAN;tr|A2A2S5|A2A2S5_HUMAN;tr|V9GY78|V9GY78_HUMAN;tr|H0YDJ4|H0YDJ4_HUMAN;tr|H9KV85|H9KV85_HUMAN;tr|E9PN67|E9PN67_HUMAN;tr|C9J066|C9J066_HUMAN;sp|Q8N4C6|NIN_HUMAN	sp|Q9P2E9|RRBP1_HUMAN Ribosome-binding protein 1 OS=Homo sapiens OX=9606 GN=RRBP1 PE=1 SV=5;tr|A0A087WVV2|A0A087WVV2_HUMAN Ribosome-binding protein 1 OS=Homo sapiens OX=9606 GN=RRBP1 PE=1 SV=1			68	15	73	55	48	157
sp|P13639|EF2_HUMAN	sp|P13639|EF2_HUMAN Elongation factor 2 OS=Homo sapiens OX=9606 GN=EEF2 PE=1 SV=4			34	22	64	10	26	43
tr|E7ETK0|E7ETK0_HUMAN;tr|A0A2R8Y849|A0A2R8Y849_HUMAN;tr|A0A087WUS0|A0A087WUS0_HUMAN;sp|P62847|RS24_HUMAN;tr|A0A2R8YD14|A0A2R8YD14_HUMAN;tr|A0A2R8Y8A0|A0A2R8Y8A0_HUMAN	tr|E7ETK0|E7ETK0_HUMAN 40S ribosomal protein S24 OS=Homo sapiens OX=9606 GN=RPS24 PE=1 SV=1;tr|A0A2R8Y849|A0A2R8Y849_HUMAN 40S ribosomal protein S24 OS=Homo sapiens OX=9606 GN=RPS24 PE=1 SV=1;tr|A0A087WUS0|A0A087WUS0_HUMAN 40S ribosomal protein S24 OS=Homo			0.5	2	7	2	4	16
sp|O14776|TCRG1_HUMAN;tr|G3V220|G3V220_HUMAN	sp|O14776|TCRG1_HUMAN Transcription elongation regulator 1 OS=Homo sapiens OX=9606 GN=TCERG1 PE=1 SV=2;tr|G3V220|G3V220_HUMAN Transcription elongation regulator 1 OS=Homo sapiens OX=9606 GN=TCERG1 PE=1 SV=1			3	0.5	4	0.5	2	2
sp|P35520|CBS_HUMAN;sp|P0DN79|CBSL_HUMAN;tr|C9JMA6|C9JMA6_HUMAN;tr|H7C2H4|H7C2H4_HUMAN	sp|P35520|CBS_HUMAN Cystathionine beta-synthase OS=Homo sapiens OX=9606 GN=CBS PE=1 SV=2;sp|P0DN79|CBSL_HUMAN Cystathionine beta-synthase-like protein OS=Homo sapiens OX=9606 GN=CBSL PE=1 SV=1			3	0.5	4	0.5	2	2
sp|Q9NYV4|CDK12_HUMAN;tr|J3QSD7|J3QSD7_HUMAN;tr|H0YLT2|H0YLT2_HUMAN	sp|Q9NYV4|CDK12_HUMAN Cyclin-dependent kinase 12 OS=Homo sapiens OX=9606 GN=CDK12 PE=1 SV=2;tr|J3QSD7|J3QSD7_HUMAN Cyclin-dependent kinase 12 (Fragment) OS=Homo sapiens OX=9606 GN=CDK12 PE=1 SV=1			1	1	2	1	0.5	14
sp|Q12873|CHD3_HUMAN;tr|I3L229|I3L229_HUMAN;tr|H7C3H7|H7C3H7_HUMAN;tr|H7C0J3|H7C0J3_HUMAN;tr|H7C2H0|H7C2H0_HUMAN	sp|Q12873|CHD3_HUMAN Chromodomain-helicase-DNA-binding protein 3 OS=Homo sapiens OX=9606 GN=CHD3 PE=1 SV=3			0.5	1	1	0.5	0.5	8
sp|P56192|SYMC_HUMAN;tr|F5H2V6|F5H2V6_HUMAN;tr|F8VS26|F8VS26_HUMAN;tr|F8W0M7|F8W0M7_HUMAN;tr|F8W0S4|F8W0S4_HUMAN;tr|F8VZZ9|F8VZZ9_HUMAN;tr|H0YIP0|H0YIP0_HUMAN;tr|H0YHV5|H0YHV5_HUMAN;tr|H0YIC2|H0YIC2_HUMAN;tr|H0YI94|H0YI94_HUMAN;tr|F8VPL7|F8VPL7_HUMAN;tr|H0YHL6|H0YHL6_HUMAN;tr|H0YI27|H0YI27_HUMAN	sp|P56192|SYMC_HUMAN Methionine--tRNA ligase, cytoplasmic OS=Homo sapiens OX=9606 GN=MARS PE=1 SV=2			3	1	17	0.5	2	5
sp|Q96K58|ZN668_HUMAN;tr|C9JCJ0|C9JCJ0_HUMAN;tr|C9JG35|C9JG35_HUMAN;tr|C9J092|C9J092_HUMAN	sp|Q96K58|ZN668_HUMAN Zinc finger protein 668 OS=Homo sapiens OX=9606 GN=ZNF668 PE=1 SV=3			0.5	2	0.5	12	0.5	0.5
sp|Q5C9Z4|NOM1_HUMAN	sp|Q5C9Z4|NOM1_HUMAN Nucleolar MIF4G domain-containing protein 1 OS=Homo sapiens OX=9606 GN=NOM1 PE=1 SV=1			2	0.5	5	6	1	6
sp|P06576|ATPB_HUMAN;tr|H0YH81|H0YH81_HUMAN;tr|F8W079|F8W079_HUMAN;tr|F8W0P7|F8W0P7_HUMAN;tr|H0YI37|H0YI37_HUMAN	sp|P06576|ATPB_HUMAN ATP synthase subunit beta, mitochondrial OS=Homo sapiens OX=9606 GN=ATP5F1B PE=1 SV=3;tr|H0YH81|H0YH81_HUMAN ATP synthase subunit beta (Fragment) OS=Homo sapiens OX=9606 GN=ATP5F1B PE=1 SV=1			9	4	26	0.5	6	13
sp|P42696|RBM34_HUMAN;tr|A2A2V2|A2A2V2_HUMAN;tr|Q5TCT4|Q5TCT4_HUMAN;tr|H7C5M1|H7C5M1_HUMAN	sp|P42696|RBM34_HUMAN RNA-binding protein 34 OS=Homo sapiens OX=9606 GN=RBM34 PE=1 SV=2;tr|A2A2V2|A2A2V2_HUMAN RNA-binding protein 34 (Fragment) OS=Homo sapiens OX=9606 GN=RBM34 PE=1 SV=1			4	3	8	4	5	19
sp|Q9NS69|TOM22_HUMAN	sp|Q9NS69|TOM22_HUMAN Mitochondrial import receptor subunit TOM22 homolog OS=Homo sapiens OX=9606 GN=TOMM22 PE=1 SV=3			1	0.5	3	0.5	1	1
sp|P36871|PGM1_HUMAN;tr|A0A3B3ITK7|A0A3B3ITK7_HUMAN	sp|P36871|PGM1_HUMAN Phosphoglucomutase-1 OS=Homo sapiens OX=9606 GN=PGM1 PE=1 SV=3;tr|A0A3B3ITK7|A0A3B3ITK7_HUMAN Phosphoglucomutase-1 OS=Homo sapiens OX=9606 GN=PGM1 PE=1 SV=1			1	0.5	3	0.5	1	1
sp|Q15758|AAAT_HUMAN;tr|M0QXM4|M0QXM4_HUMAN;tr|M0QX44|M0QX44_HUMAN	sp|Q15758|AAAT_HUMAN Neutral amino acid transporter B(0) OS=Homo sapiens OX=9606 GN=SLC1A5 PE=1 SV=2;tr|M0QXM4|M0QXM4_HUMAN Amino acid transporter OS=Homo sapiens OX=9606 GN=SLC1A5 PE=1 SV=1;tr|M0QX44|M0QX44_HUMAN Amino acid transporter (Fragment) OS=Homo			1	0.5	3	0.5	1	1
sp|P82914|RT15_HUMAN	sp|P82914|RT15_HUMAN 28S ribosomal protein S15, mitochondrial OS=Homo sapiens OX=9606 GN=MRPS15 PE=1 SV=1			0.5	1	1	3	0.5	1
tr|A0A1B0GW05|A0A1B0GW05_HUMAN	tr|A0A1B0GW05|A0A1B0GW05_HUMAN Probable C-mannosyltransferase DPY19L1 OS=Homo sapiens OX=9606 GN=DPY19L1 PE=1 SV=1			1	0.5	1	0.5	1	3
sp|Q9NUL7|DDX28_HUMAN	sp|Q9NUL7|DDX28_HUMAN Probable ATP-dependent RNA helicase DDX28 OS=Homo sapiens OX=9606 GN=DDX28 PE=1 SV=2			1	0.5	1	3	1	0.5
tr|C9J494|C9J494_HUMAN;sp|Q9H000|MKRN2_HUMAN	tr|C9J494|C9J494_HUMAN Probable E3 ubiquitin-protein ligase makorin-2 OS=Homo sapiens OX=9606 GN=MKRN2 PE=1 SV=1;sp|Q9H000|MKRN2_HUMAN Probable E3 ubiquitin-protein ligase makorin-2 OS=Homo sapiens OX=9606 GN=MKRN2 PE=1 SV=2			1	1	0.5	3	1	0.5
sp|P82675|RT05_HUMAN	sp|P82675|RT05_HUMAN 28S ribosomal protein S5, mitochondrial OS=Homo sapiens OX=9606 GN=MRPS5 PE=1 SV=2			0.5	0.5	3	1	0.5	14
sp|Q9H3P2|NELFA_HUMAN;tr|H0Y3X6|H0Y3X6_HUMAN;tr|A0A0C4DFX9|A0A0C4DFX9_HUMAN;tr|C9JEM7|C9JEM7_HUMAN;tr|H7C2C7|H7C2C7_HUMAN;tr|C9JHL4|C9JHL4_HUMAN	sp|Q9H3P2|NELFA_HUMAN Negative elongation factor A OS=Homo sapiens OX=9606 GN=NELFA PE=1 SV=3;tr|H0Y3X6|H0Y3X6_HUMAN Negative elongation factor A (Fragment) OS=Homo sapiens OX=9606 GN=NELFA PE=1 SV=1;tr|A0A0C4DFX9|A0A0C4DFX9_HUMAN Negative elongation facto			0.5	0.5	4	0.5	1	0.5
sp|O43347|MSI1H_HUMAN;tr|H0YHB7|H0YHB7_HUMAN	sp|O43347|MSI1H_HUMAN RNA-binding protein Musashi homolog 1 OS=Homo sapiens OX=9606 GN=MSI1 PE=1 SV=1;tr|H0YHB7|H0YHB7_HUMAN RNA-binding protein Musashi homolog 1 (Fragment) OS=Homo sapiens OX=9606 GN=MSI1 PE=1 SV=1			0.5	0.5	4	1	0.5	0.5
tr|A0A0C4DGN4|A0A0C4DGN4_HUMAN;sp|Q96DA0|ZG16B_HUMAN;tr|I3L1H9|I3L1H9_HUMAN;tr|I3L3X0|I3L3X0_HUMAN	tr|A0A0C4DGN4|A0A0C4DGN4_HUMAN Zymogen granule protein 16 homolog B OS=Homo sapiens OX=9606 GN=ZG16B PE=1 SV=1;sp|Q96DA0|ZG16B_HUMAN Zymogen granule protein 16 homolog B OS=Homo sapiens OX=9606 GN=ZG16B PE=1 SV=3;tr|I3L1H9|I3L1H9_HUMAN Zymogen granule prot			0.5	4	0.5	0.5	1	0.5
tr|E9PDF6|E9PDF6_HUMAN;sp|O43795|MYO1B_HUMAN;tr|C9JYW1|C9JYW1_HUMAN;tr|E7EQD9|E7EQD9_HUMAN;tr|C9JUP5|C9JUP5_HUMAN;tr|H7C2Y7|H7C2Y7_HUMAN	tr|E9PDF6|E9PDF6_HUMAN Unconventional myosin-Ib OS=Homo sapiens OX=9606 GN=MYO1B PE=1 SV=1;sp|O43795|MYO1B_HUMAN Unconventional myosin-Ib OS=Homo sapiens OX=9606 GN=MYO1B PE=1 SV=3;tr|C9JYW1|C9JYW1_HUMAN Unconventional myosin-Ib (Fragment) OS=Homo sapiens			0.5	0.5	4	0.5	0.5	1
tr|U3KQ35|U3KQ35_HUMAN;sp|Q15554|TERF2_HUMAN;tr|H3BR06|H3BR06_HUMAN;tr|J3KSJ9|J3KSJ9_HUMAN;tr|J3KSZ6|J3KSZ6_HUMAN;tr|H3BTA7|H3BTA7_HUMAN	tr|U3KQ35|U3KQ35_HUMAN Telomeric repeat-binding factor 2 (Fragment) OS=Homo sapiens OX=9606 GN=TERF2 PE=1 SV=1;sp|Q15554|TERF2_HUMAN Telomeric repeat-binding factor 2 OS=Homo sapiens OX=9606 GN=TERF2 PE=1 SV=3;tr|H3BR06|H3BR06_HUMAN Telomeric repeat-bindin			0.5	0.5	4	0.5	0.5	1
sp|Q86U86|PB1_HUMAN;tr|E7EVG2|E7EVG2_HUMAN;tr|H0Y5B5|H0Y5B5_HUMAN;tr|C9JCJ2|C9JCJ2_HUMAN;tr|C9J053|C9J053_HUMAN;tr|C9JQF1|C9JQF1_HUMAN;tr|C9JPI5|C9JPI5_HUMAN	sp|Q86U86|PB1_HUMAN Protein polybromo-1 OS=Homo sapiens OX=9606 GN=PBRM1 PE=1 SV=1;tr|E7EVG2|E7EVG2_HUMAN Protein polybromo-1 (Fragment) OS=Homo sapiens OX=9606 GN=PBRM1 PE=1 SV=8			0.5	0.5	4	0.5	0.5	1
sp|Q9BVA1|TBB2B_HUMAN;sp|Q13885|TBB2A_HUMAN	sp|Q9BVA1|TBB2B_HUMAN Tubulin beta-2B chain OS=Homo sapiens OX=9606 GN=TUBB2B PE=1 SV=1;sp|Q13885|TBB2A_HUMAN Tubulin beta-2A chain OS=Homo sapiens OX=9606 GN=TUBB2A PE=1 SV=1			0.5	0.5	4	0.5	0.5	1
sp|Q5T440|CAF17_HUMAN	sp|Q5T440|CAF17_HUMAN Putative transferase CAF17, mitochondrial OS=Homo sapiens OX=9606 GN=IBA57 PE=1 SV=1			0.5	0.5	1	4	0.5	0.5
sp|Q86U90|YRDC_HUMAN	sp|Q86U90|YRDC_HUMAN YrdC domain-containing protein, mitochondrial OS=Homo sapiens OX=9606 GN=YRDC PE=1 SV=1			0.5	0.5	1	4	0.5	0.5
sp|Q969Z0|FAKD4_HUMAN;tr|C9IZN7|C9IZN7_HUMAN;tr|C9J7P5|C9J7P5_HUMAN;tr|H7C4R5|H7C4R5_HUMAN	sp|Q969Z0|FAKD4_HUMAN FAST kinase domain-containing protein 4 OS=Homo sapiens OX=9606 GN=TBRG4 PE=1 SV=1;tr|C9IZN7|C9IZN7_HUMAN FAST kinase domain-containing protein 4 (Fragment) OS=Homo sapiens OX=9606 GN=TBRG4 PE=1 SV=1			0.5	0.5	1	4	0.5	0.5
tr|S4R3H4|S4R3H4_HUMAN;tr|E7EQT4|E7EQT4_HUMAN;sp|Q9UKV3|ACINU_HUMAN;tr|G3V3B0|G3V3B0_HUMAN;tr|A0A087WYN3|A0A087WYN3_HUMAN;tr|G3V3T3|G3V3T3_HUMAN	tr|S4R3H4|S4R3H4_HUMAN Apoptotic chromatin condensation inducer in the nucleus OS=Homo sapiens OX=9606 GN=ACIN1 PE=1 SV=1;tr|E7EQT4|E7EQT4_HUMAN Apoptotic chromatin condensation inducer in the nucleus OS=Homo sapiens OX=9606 GN=ACIN1 PE=1 SV=2;sp|Q9UKV3|AC			0.5	0.5	1	0.5	0.5	4
sp|Q9H3P7|GCP60_HUMAN	sp|Q9H3P7|GCP60_HUMAN Golgi resident protein GCP60 OS=Homo sapiens OX=9606 GN=ACBD3 PE=1 SV=4			0.5	0.5	1	0.5	0.5	4
sp|Q9UHI6|DDX20_HUMAN;tr|E9PJ60|E9PJ60_HUMAN	sp|Q9UHI6|DDX20_HUMAN Probable ATP-dependent RNA helicase DDX20 OS=Homo sapiens OX=9606 GN=DDX20 PE=1 SV=2			1	0.5	0.5	4	0.5	0.5
sp|O75915|PRAF3_HUMAN;tr|F8WF90|F8WF90_HUMAN;tr|C9JQU6|C9JQU6_HUMAN;tr|F8WF33|F8WF33_HUMAN	sp|O75915|PRAF3_HUMAN PRA1 family protein 3 OS=Homo sapiens OX=9606 GN=ARL6IP5 PE=1 SV=1;tr|F8WF90|F8WF90_HUMAN PRA1 family protein OS=Homo sapiens OX=9606 GN=ARL6IP5 PE=1 SV=1;tr|C9JQU6|C9JQU6_HUMAN PRA1 family protein OS=Homo sapiens OX=9606 GN=ARL6IP5 P			0.5	0.5	1	0.5	0.5	4
sp|Q5U5Q3|MEX3C_HUMAN;tr|M9T4I7|M9T4I7_HUMAN	sp|Q5U5Q3|MEX3C_HUMAN RNA-binding E3 ubiquitin-protein ligase MEX3C OS=Homo sapiens OX=9606 GN=MEX3C PE=1 SV=3;tr|M9T4I7|M9T4I7_HUMAN MEX3C variant 2 OS=Homo sapiens OX=9606 GN=MEX3C PE=1 SV=1			1	0.5	0.5	4	0.5	0.5
sp|Q9C0J8|WDR33_HUMAN;tr|B9A053|B9A053_HUMAN	sp|Q9C0J8|WDR33_HUMAN pre-mRNA 3 end processing protein WDR33 OS=Homo sapiens OX=9606 GN=WDR33 PE=1 SV=2			1	0.5	0.5	4	0.5	0.5
sp|Q9H7E2|TDRD3_HUMAN;tr|B1AMN9|B1AMN9_HUMAN	sp|Q9H7E2|TDRD3_HUMAN Tudor domain-containing protein 3 OS=Homo sapiens OX=9606 GN=TDRD3 PE=1 SV=1			0.5	0.5	2	11	0.5	0.5
sp|Q9ULX6|AKP8L_HUMAN;tr|M0R1Y5|M0R1Y5_HUMAN;tr|M0R010|M0R010_HUMAN;tr|M0QYT7|M0QYT7_HUMAN	sp|Q9ULX6|AKP8L_HUMAN A-kinase anchor protein 8-like OS=Homo sapiens OX=9606 GN=AKAP8L PE=1 SV=4			3	1	0.5	21	0.5	0.5
sp|P54577|SYYC_HUMAN;tr|A0A0C4DGZ5|A0A0C4DGZ5_HUMAN	sp|P54577|SYYC_HUMAN Tyrosine--tRNA ligase, cytoplasmic OS=Homo sapiens OX=9606 GN=YARS PE=1 SV=4;tr|A0A0C4DGZ5|A0A0C4DGZ5_HUMAN Tyrosine--tRNA ligase OS=Homo sapiens OX=9606 GN=YARS PE=1 SV=1			9	1	4	0.5	3	4
tr|J3QQW9|J3QQW9_HUMAN;sp|Q15022|SUZ12_HUMAN	tr|J3QQW9|J3QQW9_HUMAN Polycomb protein SUZ12 OS=Homo sapiens OX=9606 GN=SUZ12 PE=1 SV=1;sp|Q15022|SUZ12_HUMAN Polycomb protein SUZ12 OS=Homo sapiens OX=9606 GN=SUZ12 PE=1 SV=3			1	0.5	2	0.5	0.5	14
tr|Q60FE5|Q60FE5_HUMAN;sp|P21333|FLNA_HUMAN;tr|A0A087WWY3|A0A087WWY3_HUMAN;tr|F8WE98|F8WE98_HUMAN	tr|Q60FE5|Q60FE5_HUMAN Filamin-A OS=Homo sapiens OX=9606 GN=FLNA PE=1 SV=1;sp|P21333|FLNA_HUMAN Filamin-A OS=Homo sapiens OX=9606 GN=FLNA PE=1 SV=4;tr|A0A087WWY3|A0A087WWY3_HUMAN Filamin-A OS=Homo sapiens OX=9606 GN=FLNA PE=1 SV=1			5	2	22	0.5	6	6
sp|Q16630|CPSF6_HUMAN;tr|F8WJN3|F8WJN3_HUMAN;tr|F8W084|F8W084_HUMAN;tr|A0A3B3ISW1|A0A3B3ISW1_HUMAN	sp|Q16630|CPSF6_HUMAN Cleavage and polyadenylation specificity factor subunit 6 OS=Homo sapiens OX=9606 GN=CPSF6 PE=1 SV=2;tr|F8WJN3|F8WJN3_HUMAN Cleavage and polyadenylation-specificity factor subunit 6 OS=Homo sapiens OX=9606 GN=CPSF6 PE=1 SV=1			1	2	1	17	0.5	0.5
tr|J3KR24|J3KR24_HUMAN;sp|P41252|SYIC_HUMAN;tr|A0A0A0MSX9|A0A0A0MSX9_HUMAN;tr|Q5TCD1|Q5TCD1_HUMAN;tr|Q5TCC6|Q5TCC6_HUMAN	tr|J3KR24|J3KR24_HUMAN Isoleucine--tRNA ligase, cytoplasmic OS=Homo sapiens OX=9606 GN=IARS PE=1 SV=1;sp|P41252|SYIC_HUMAN Isoleucine--tRNA ligase, cytoplasmic OS=Homo sapiens OX=9606 GN=IARS PE=1 SV=2;tr|A0A0A0MSX9|A0A0A0MSX9_HUMAN Isoleucine--tRNA ligase			4	2	12	0.5	5	4
tr|A0A1B0GVD3|A0A1B0GVD3_HUMAN;sp|Q6ZN17|LN28B_HUMAN;tr|A0A1B0GTK2|A0A1B0GTK2_HUMAN	tr|A0A1B0GVD3|A0A1B0GVD3_HUMAN Protein lin-28 homolog B OS=Homo sapiens OX=9606 GN=LIN28B PE=1 SV=1;sp|Q6ZN17|LN28B_HUMAN Protein lin-28 homolog B OS=Homo sapiens OX=9606 GN=LIN28B PE=1 SV=1;tr|A0A1B0GTK2|A0A1B0GTK2_HUMAN Protein lin-28 homolog B (Fragment			2	2	8	3	0.5	3
sp|O14744|ANM5_HUMAN;tr|G3V580|G3V580_HUMAN;tr|G3V5L5|G3V5L5_HUMAN;tr|G3V2L6|G3V2L6_HUMAN;tr|H0YJX6|H0YJX6_HUMAN;tr|C9JSX3|C9JSX3_HUMAN;tr|G3V2X6|G3V2X6_HUMAN;tr|H0YJ77|H0YJ77_HUMAN;tr|G3V507|G3V507_HUMAN;tr|G3V2F5|G3V2F5_HUMAN;tr|G3V5T6|G3V5T6_HUMAN;tr|H0YJD3|H0YJD3_HUMAN;tr|H7BZ44|H7BZ44_HUMAN	sp|O14744|ANM5_HUMAN Protein arginine N-methyltransferase 5 OS=Homo sapiens OX=9606 GN=PRMT5 PE=1 SV=4;tr|G3V580|G3V580_HUMAN Protein arginine N-methyltransferase 5 (Fragment) OS=Homo sapiens OX=9606 GN=PRMT5 PE=1 SV=1			7	0.5	9	0.5	0.5	7
sp|Q9BSC4|NOL10_HUMAN;tr|H7C1Z3|H7C1Z3_HUMAN	sp|Q9BSC4|NOL10_HUMAN Nucleolar protein 10 OS=Homo sapiens OX=9606 GN=NOL10 PE=1 SV=1			1	0.5	1	0.5	0.5	7
sp|Q8ND82|Z280C_HUMAN;tr|Q9UJJ2|Q9UJJ2_HUMAN	sp|Q8ND82|Z280C_HUMAN Zinc finger protein 280C OS=Homo sapiens OX=9606 GN=ZNF280C PE=1 SV=1;tr|Q9UJJ2|Q9UJJ2_HUMAN Zinc finger protein 280C (Fragment) OS=Homo sapiens OX=9606 GN=ZNF280C PE=1 SV=1			0.5	0.5	4	0.5	0.5	24
sp|O14646|CHD1_HUMAN;tr|H0Y8V4|H0Y8V4_HUMAN;tr|A0A087WVF4|A0A087WVF4_HUMAN;tr|H0YJG4|H0YJG4_HUMAN;tr|A0A2R8Y840|A0A2R8Y840_HUMAN;tr|H3BTW3|H3BTW3_HUMAN;sp|Q9HCK8|CHD8_HUMAN;sp|Q8TD26|CHD6_HUMAN;sp|Q3L8U1|CHD9_HUMAN;sp|Q9P2D1|CHD7_HUMAN	sp|O14646|CHD1_HUMAN Chromodomain-helicase-DNA-binding protein 1 OS=Homo sapiens OX=9606 GN=CHD1 PE=1 SV=2			3	1	10	4	7	12
sp|Q9H9J4|UBP42_HUMAN;tr|C9JPC9|C9JPC9_HUMAN;tr|E7EWZ4|E7EWZ4_HUMAN;tr|E5RJP3|E5RJP3_HUMAN;tr|B4DP25|B4DP25_HUMAN	sp|Q9H9J4|UBP42_HUMAN Ubiquitin carboxyl-terminal hydrolase 42 OS=Homo sapiens OX=9606 GN=USP42 PE=1 SV=3;tr|C9JPC9|C9JPC9_HUMAN Ubiquitin carboxyl-terminal hydrolase 42 (Fragment) OS=Homo sapiens OX=9606 GN=USP42 PE=1 SV=9			0.5	3	2	21	0.5	1
sp|Q96T21|SEBP2_HUMAN;tr|Q5HYY5|Q5HYY5_HUMAN	sp|Q96T21|SEBP2_HUMAN Selenocysteine insertion sequence-binding protein 2 OS=Homo sapiens OX=9606 GN=SECISBP2 PE=1 SV=2			0.5	0.5	2	10	0.5	0.5
sp|Q9Y2X3|NOP58_HUMAN;tr|H7BZ72|H7BZ72_HUMAN;tr|F8WED0|F8WED0_HUMAN	sp|Q9Y2X3|NOP58_HUMAN Nucleolar protein 58 OS=Homo sapiens OX=9606 GN=NOP58 PE=1 SV=1			12	9	18	22	10	18
sp|Q8WYP5|ELYS_HUMAN;tr|H7C4S1|H7C4S1_HUMAN	sp|Q8WYP5|ELYS_HUMAN Protein ELYS OS=Homo sapiens OX=9606 GN=AHCTF1 PE=1 SV=3			1	0.5	5	0.5	2	20
sp|P21796|VDAC1_HUMAN;tr|C9JI87|C9JI87_HUMAN	sp|P21796|VDAC1_HUMAN Voltage-dependent anion-selective channel protein 1 OS=Homo sapiens OX=9606 GN=VDAC1 PE=1 SV=2			4	3	12	0.5	3	7
sp|P18754|RCC1_HUMAN;tr|C9JW69|C9JW69_HUMAN;tr|C9JRH2|C9JRH2_HUMAN;tr|C9J3R0|C9J3R0_HUMAN;tr|C9JMJ4|C9JMJ4_HUMAN;tr|C9JQZ4|C9JQZ4_HUMAN	sp|P18754|RCC1_HUMAN Regulator of chromosome condensation OS=Homo sapiens OX=9606 GN=RCC1 PE=1 SV=1;tr|C9JW69|C9JW69_HUMAN Regulator of chromosome condensation (Fragment) OS=Homo sapiens OX=9606 GN=RCC1 PE=1 SV=1;tr|C9JRH2|C9JRH2_HUMAN Regulator of chromos			9	7	24	2	5	16
sp|O00299|CLIC1_HUMAN	sp|O00299|CLIC1_HUMAN Chloride intracellular channel protein 1 OS=Homo sapiens OX=9606 GN=CLIC1 PE=1 SV=4			1	2	9	0.5	2	3
sp|Q8IX01|SUGP2_HUMAN;tr|M0R2Z9|M0R2Z9_HUMAN;tr|M0R3F6|M0R3F6_HUMAN;tr|M0R065|M0R065_HUMAN;tr|M0R216|M0R216_HUMAN;tr|M0R2Y3|M0R2Y3_HUMAN	sp|Q8IX01|SUGP2_HUMAN SURP and G-patch domain-containing protein 2 OS=Homo sapiens OX=9606 GN=SUGP2 PE=1 SV=2;tr|M0R2Z9|M0R2Z9_HUMAN SURP and G-patch domain-containing protein 2 OS=Homo sapiens OX=9606 GN=SUGP2 PE=1 SV=1;tr|M0R3F6|M0R3F6_HUMAN SURP and G-p			4	0.5	2	26	1	0.5
sp|P15170|ERF3A_HUMAN;tr|H3BR35|H3BR35_HUMAN;tr|H3BSV8|H3BSV8_HUMAN	sp|P15170|ERF3A_HUMAN Eukaryotic peptide chain release factor GTP-binding subunit ERF3A OS=Homo sapiens OX=9606 GN=GSPT1 PE=1 SV=1;tr|H3BR35|H3BR35_HUMAN Eukaryotic peptide chain release factor GTP-binding subunit ERF3A (Fragment) OS=Homo sapiens OX=9606 G			3	1	6	0.5	1	4
sp|P29372|3MG_HUMAN;tr|A2IDA3|A2IDA3_HUMAN	sp|P29372|3MG_HUMAN DNA-3-methyladenine glycosylase OS=Homo sapiens OX=9606 GN=MPG PE=1 SV=3;tr|A2IDA3|A2IDA3_HUMAN DNA-3-methyladenine glycosylase (Fragment) OS=Homo sapiens OX=9606 GN=MPG PE=1 SV=1			1	0.5	4	3	1	6
sp|P19525|E2AK2_HUMAN;tr|C9JZT2|C9JZT2_HUMAN;tr|F8WBH4|F8WBH4_HUMAN	sp|P19525|E2AK2_HUMAN Interferon-induced, double-stranded RNA-activated protein kinase OS=Homo sapiens OX=9606 GN=EIF2AK2 PE=1 SV=2			3	0.5	7	0.5	0.5	4
sp|P78347|GTF2I_HUMAN;tr|A0A494C1K3|A0A494C1K3_HUMAN;tr|A0A494C0Q7|A0A494C0Q7_HUMAN;tr|C9J6M0|C9J6M0_HUMAN;tr|A0A087WW90|A0A087WW90_HUMAN;tr|A0A0D9SF80|A0A0D9SF80_HUMAN;sp|Q86UP8|GTD2A_HUMAN;sp|Q6EKJ0|GTD2B_HUMAN;tr|A0A494C0I1|A0A494C0I1_HUMAN;tr|A0A494C1N8|A0A494C1N8_HUMAN	sp|P78347|GTF2I_HUMAN General transcription factor II-I OS=Homo sapiens OX=9606 GN=GTF2I PE=1 SV=2;tr|A0A494C1K3|A0A494C1K3_HUMAN General transcription factor II-I OS=Homo sapiens OX=9606 GN=GTF2I PE=1 SV=1			14	1	12	3	4	9
sp|Q7KZF4|SND1_HUMAN;tr|H7C597|H7C597_HUMAN	sp|Q7KZF4|SND1_HUMAN Staphylococcal nuclease domain-containing protein 1 OS=Homo sapiens OX=9606 GN=SND1 PE=1 SV=1			14	7	21	8	9	14
sp|P63165|SUMO1_HUMAN;tr|B8ZZN6|B8ZZN6_HUMAN;tr|B8ZZJ0|B8ZZJ0_HUMAN;tr|B9A032|B9A032_HUMAN;tr|B8ZZ67|B8ZZ67_HUMAN;sp|G2XKQ0|SUMO5_HUMAN	sp|P63165|SUMO1_HUMAN Small ubiquitin-related modifier 1 OS=Homo sapiens OX=9606 GN=SUMO1 PE=1 SV=1;tr|B8ZZN6|B8ZZN6_HUMAN Small ubiquitin-related modifier 1 OS=Homo sapiens OX=9606 GN=SUMO1 PE=1 SV=1;tr|B8ZZJ0|B8ZZJ0_HUMAN Small ubiquitin-related modifier			3	3	5	10	2	5
sp|P62979|RS27A_HUMAN;tr|A0A2R8Y422|A0A2R8Y422_HUMAN	sp|P62979|RS27A_HUMAN Ubiquitin-40S ribosomal protein S27a OS=Homo sapiens OX=9606 GN=RPS27A PE=1 SV=2;tr|A0A2R8Y422|A0A2R8Y422_HUMAN Ubiquitin-like domain-containing protein OS=Homo sapiens OX=9606 PE=4 SV=1			8	9	17	26	6	18
sp|Q8WYQ9|ZCH14_HUMAN;tr|H3BS18|H3BS18_HUMAN	sp|Q8WYQ9|ZCH14_HUMAN Zinc finger CCHC domain-containing protein 14 OS=Homo sapiens OX=9606 GN=ZCCHC14 PE=2 SV=1;tr|H3BS18|H3BS18_HUMAN Zinc finger CCHC domain-containing protein 14 (Fragment) OS=Homo sapiens OX=9606 GN=ZCCHC14 PE=1 SV=1			1	1	1	9	0.5	0.5
sp|Q15084|PDIA6_HUMAN	sp|Q15084|PDIA6_HUMAN Protein disulfide-isomerase A6 OS=Homo sapiens OX=9606 GN=PDIA6 PE=1 SV=1			3	1	9	0.5	0.5	5
sp|Q9NZ45|CISD1_HUMAN	sp|Q9NZ45|CISD1_HUMAN CDGSH iron-sulfur domain-containing protein 1 OS=Homo sapiens OX=9606 GN=CISD1 PE=1 SV=1			2	4	1	2	2	0.5
sp|Q7Z417|NUFP2_HUMAN	sp|Q7Z417|NUFP2_HUMAN Nuclear fragile X mental retardation-interacting protein 2 OS=Homo sapiens OX=9606 GN=NUFIP2 PE=1 SV=1			2	1	2	20	0.5	0.5
sp|Q9UIG0|BAZ1B_HUMAN	sp|Q9UIG0|BAZ1B_HUMAN Tyrosine-protein kinase BAZ1B OS=Homo sapiens OX=9606 GN=BAZ1B PE=1 SV=2			6	0.5	11	1	6	47
sp|P61970|NTF2_HUMAN;tr|H3BRV9|H3BRV9_HUMAN	sp|P61970|NTF2_HUMAN Nuclear transport factor 2 OS=Homo sapiens OX=9606 GN=NUTF2 PE=1 SV=1;tr|H3BRV9|H3BRV9_HUMAN Nuclear transport factor 2 (Fragment) OS=Homo sapiens OX=9606 GN=NUTF2 PE=1 SV=1			0.5	0.5	6	0.5	1	1
sp|O60293|ZC3H1_HUMAN;tr|G3V1X1|G3V1X1_HUMAN	sp|O60293|ZC3H1_HUMAN Zinc finger C3H1 domain-containing protein OS=Homo sapiens OX=9606 GN=ZFC3H1 PE=1 SV=3			1	0.5	1	6	0.5	0.5
sp|Q8WTT2|NOC3L_HUMAN	sp|Q8WTT2|NOC3L_HUMAN Nucleolar complex protein 3 homolog OS=Homo sapiens OX=9606 GN=NOC3L PE=1 SV=1			0.5	0.5	4	0.5	1	17
tr|M0QY97|M0QY97_HUMAN;sp|Q9UPT8|ZC3H4_HUMAN	tr|M0QY97|M0QY97_HUMAN Zinc finger CCCH domain-containing protein 4 (Fragment) OS=Homo sapiens OX=9606 GN=ZC3H4 PE=1 SV=1;sp|Q9UPT8|ZC3H4_HUMAN Zinc finger CCCH domain-containing protein 4 OS=Homo sapiens OX=9606 GN=ZC3H4 PE=1 SV=3			0.5	0.5	2	0.5	0.5	9
tr|J3QR07|J3QR07_HUMAN;sp|Q96MU7|YTDC1_HUMAN;tr|J3KS01|J3KS01_HUMAN;tr|J3KRG5|J3KRG5_HUMAN	tr|J3QR07|J3QR07_HUMAN YTH domain-containing protein 1 OS=Homo sapiens OX=9606 GN=YTHDC1 PE=1 SV=1;sp|Q96MU7|YTDC1_HUMAN YTH domain-containing protein 1 OS=Homo sapiens OX=9606 GN=YTHDC1 PE=1 SV=3			1	0.5	3	17	0.5	0.5
sp|Q5T6F2|UBAP2_HUMAN;tr|A2A305|A2A305_HUMAN;tr|Q5JV08|Q5JV08_HUMAN;tr|A0A0D9SFI5|A0A0D9SFI5_HUMAN;tr|H0YDN2|H0YDN2_HUMAN	sp|Q5T6F2|UBAP2_HUMAN Ubiquitin-associated protein 2 OS=Homo sapiens OX=9606 GN=UBAP2 PE=1 SV=1			3	0.5	1	17	0.5	0.5
sp|P50579|MAP2_HUMAN;tr|F8VQZ7|F8VQZ7_HUMAN;tr|F8VRR3|F8VRR3_HUMAN;tr|G3V1U3|G3V1U3_HUMAN;tr|F8VY03|F8VY03_HUMAN;tr|F8VSC4|F8VSC4_HUMAN;tr|F8VZX9|F8VZX9_HUMAN	sp|P50579|MAP2_HUMAN Methionine aminopeptidase 2 OS=Homo sapiens OX=9606 GN=METAP2 PE=1 SV=1;tr|F8VQZ7|F8VQZ7_HUMAN Methionine aminopeptidase 2 OS=Homo sapiens OX=9606 GN=METAP2 PE=1 SV=1;tr|F8VRR3|F8VRR3_HUMAN Methionine aminopeptidase 2 OS=Homo sapiens O			8	7	26	1	2	18
sp|Q06830|PRDX1_HUMAN;tr|A0A0A0MSI0|A0A0A0MSI0_HUMAN;tr|A0A0A0MRQ5|A0A0A0MRQ5_HUMAN	sp|Q06830|PRDX1_HUMAN Peroxiredoxin-1 OS=Homo sapiens OX=9606 GN=PRDX1 PE=1 SV=1;tr|A0A0A0MSI0|A0A0A0MSI0_HUMAN Peroxiredoxin-1 (Fragment) OS=Homo sapiens OX=9606 GN=PRDX1 PE=1 SV=1			11	8	16	4	8	14
sp|Q15424|SAFB1_HUMAN;tr|K7ES42|K7ES42_HUMAN;tr|K7EII0|K7EII0_HUMAN	sp|Q15424|SAFB1_HUMAN Scaffold attachment factor B1 OS=Homo sapiens OX=9606 GN=SAFB PE=1 SV=4			4	5	5	15	3	5
sp|P0DMV9|HS71B_HUMAN;sp|P0DMV8|HS71A_HUMAN;tr|A0A0G2JIW1|A0A0G2JIW1_HUMAN;tr|V9GZ37|V9GZ37_HUMAN	sp|P0DMV9|HS71B_HUMAN Heat shock 70 kDa protein 1B OS=Homo sapiens OX=9606 GN=HSPA1B PE=1 SV=1;sp|P0DMV8|HS71A_HUMAN Heat shock 70 kDa protein 1A OS=Homo sapiens OX=9606 GN=HSPA1A PE=1 SV=1;tr|A0A0G2JIW1|A0A0G2JIW1_HUMAN Heat shock 70 kDa protein 1B OS=Hom			28	17	53	5	22	37
sp|O75821|EIF3G_HUMAN;tr|K7EL20|K7EL20_HUMAN;tr|K7ER90|K7ER90_HUMAN;tr|K7ENA8|K7ENA8_HUMAN;tr|K7EP16|K7EP16_HUMAN;tr|K7ENH0|K7ENH0_HUMAN	sp|O75821|EIF3G_HUMAN Eukaryotic translation initiation factor 3 subunit G OS=Homo sapiens OX=9606 GN=EIF3G PE=1 SV=2;tr|K7EL20|K7EL20_HUMAN Eukaryotic translation initiation factor 3 subunit G (Fragment) OS=Homo sapiens OX=9606 GN=EIF3G PE=1 SV=8;tr|K7ER9			7	2	15	0.5	5	8
sp|P10515|ODP2_HUMAN;tr|H0YDD4|H0YDD4_HUMAN;tr|E9PEJ4|E9PEJ4_HUMAN	sp|P10515|ODP2_HUMAN Dihydrolipoyllysine-residue acetyltransferase component of pyruvate dehydrogenase complex, mitochondrial OS=Homo sapiens OX=9606 GN=DLAT PE=1 SV=3;tr|H0YDD4|H0YDD4_HUMAN Acetyltransferase component of pyruvate dehydrogenase complex (Fr			0.5	0.5	14	0.5	0.5	3
sp|O95758|PTBP3_HUMAN;tr|X6R242|X6R242_HUMAN	sp|O95758|PTBP3_HUMAN Polypyrimidine tract-binding protein 3 OS=Homo sapiens OX=9606 GN=PTBP3 PE=1 SV=2			1	1	1	8	0.5	0.5
sp|O60869|EDF1_HUMAN	sp|O60869|EDF1_HUMAN Endothelial differentiation-related factor 1 OS=Homo sapiens OX=9606 GN=EDF1 PE=1 SV=1			2	0.5	0.5	3	1	1
sp|Q14978|NOLC1_HUMAN;tr|A0A0A0MRM9|A0A0A0MRM9_HUMAN;tr|S4R349|S4R349_HUMAN;tr|S4R402|S4R402_HUMAN;tr|S4R341|S4R341_HUMAN;tr|S4R3C2|S4R3C2_HUMAN	sp|Q14978|NOLC1_HUMAN Nucleolar and coiled-body phosphoprotein 1 OS=Homo sapiens OX=9606 GN=NOLC1 PE=1 SV=2;tr|A0A0A0MRM9|A0A0A0MRM9_HUMAN Nucleolar and coiled-body phosphoprotein 1 (Fragment) OS=Homo sapiens OX=9606 GN=NOLC1 PE=1 SV=1			1	0.5	8	2	2	24
sp|O14818|PSA7_HUMAN;tr|H0Y586|H0Y586_HUMAN;sp|Q8TAA3|PSMA8_HUMAN;tr|A0A087WYS6|A0A087WYS6_HUMAN;tr|F5GY34|F5GY34_HUMAN	sp|O14818|PSA7_HUMAN Proteasome subunit alpha type-7 OS=Homo sapiens OX=9606 GN=PSMA7 PE=1 SV=1;tr|H0Y586|H0Y586_HUMAN Proteasome endopeptidase complex (Fragment) OS=Homo sapiens OX=9606 GN=PSMA7 PE=1 SV=1;sp|Q8TAA3|PSMA8_HUMAN Proteasome subunit alpha-typ			1	5	4	0.5	3	3
sp|O43776|SYNC_HUMAN;tr|K7EJ19|K7EJ19_HUMAN;tr|K7EIU7|K7EIU7_HUMAN;tr|K7EPK2|K7EPK2_HUMAN;tr|K7EMQ6|K7EMQ6_HUMAN;tr|K7EQ35|K7EQ35_HUMAN	sp|O43776|SYNC_HUMAN Asparagine--tRNA ligase, cytoplasmic OS=Homo sapiens OX=9606 GN=NARS PE=1 SV=1			1	2	8	0.5	2	3
sp|P39023|RL3_HUMAN;tr|G5E9G0|G5E9G0_HUMAN;tr|B5MCW2|B5MCW2_HUMAN;tr|H7C422|H7C422_HUMAN;tr|H7C3M2|H7C3M2_HUMAN;tr|F8WCR1|F8WCR1_HUMAN;sp|Q92901|RL3L_HUMAN	sp|P39023|RL3_HUMAN 60S ribosomal protein L3 OS=Homo sapiens OX=9606 GN=RPL3 PE=1 SV=2;tr|G5E9G0|G5E9G0_HUMAN 60S ribosomal protein L3 OS=Homo sapiens OX=9606 GN=RPL3 PE=1 SV=1;tr|B5MCW2|B5MCW2_HUMAN 60S ribosomal protein L3 (Fragment) OS=Homo sapiens OX=9			9	11	37	12	13	121
sp|Q7Z2T5|TRM1L_HUMAN;tr|X6RK96|X6RK96_HUMAN	sp|Q7Z2T5|TRM1L_HUMAN TRMT1-like protein OS=Homo sapiens OX=9606 GN=TRMT1L PE=1 SV=2			2	3	2	24	1	0.5
sp|Q9UQE7|SMC3_HUMAN	sp|Q9UQE7|SMC3_HUMAN Structural maintenance of chromosomes protein 3 OS=Homo sapiens OX=9606 GN=SMC3 PE=1 SV=2			2	0.5	10	0.5	4	0.5
sp|Q9NZ01|TECR_HUMAN;tr|M0R2N5|M0R2N5_HUMAN;tr|M0R3C3|M0R3C3_HUMAN;tr|M0R329|M0R329_HUMAN	sp|Q9NZ01|TECR_HUMAN Very-long-chain enoyl-CoA reductase OS=Homo sapiens OX=9606 GN=TECR PE=1 SV=1;tr|M0R2N5|M0R2N5_HUMAN Very-long-chain enoyl-CoA reductase OS=Homo sapiens OX=9606 GN=TECR PE=1 SV=1;tr|M0R3C3|M0R3C3_HUMAN Very-long-chain enoyl-CoA reducta			1	1	6	0.5	3	18
sp|Q14258|TRI25_HUMAN;tr|A0A3B3IUA7|A0A3B3IUA7_HUMAN	sp|Q14258|TRI25_HUMAN E3 ubiquitin/ISG15 ligase TRIM25 OS=Homo sapiens OX=9606 GN=TRIM25 PE=1 SV=2;tr|A0A3B3IUA7|A0A3B3IUA7_HUMAN E3 ubiquitin/ISG15 ligase TRIM25 OS=Homo sapiens OX=9606 GN=TRIM25 PE=1 SV=1			5	0.5	4	3	2	1
sp|Q8N5P1|ZC3H8_HUMAN;tr|A0A0C4DGZ1|A0A0C4DGZ1_HUMAN	sp|Q8N5P1|ZC3H8_HUMAN Zinc finger CCCH domain-containing protein 8 OS=Homo sapiens OX=9606 GN=ZC3H8 PE=1 SV=2;tr|A0A0C4DGZ1|A0A0C4DGZ1_HUMAN Zinc finger CCCH domain-containing protein 8 OS=Homo sapiens OX=9606 GN=ZC3H8 PE=1 SV=1			0.5	0.5	3	13	0.5	0.5
tr|A0A0A0MS59|A0A0A0MS59_HUMAN;tr|A0A0C4DFX4|A0A0C4DFX4_HUMAN;sp|Q6ZRS2|SRCAP_HUMAN;tr|A0A087X0E3|A0A087X0E3_HUMAN	tr|A0A0A0MS59|A0A0A0MS59_HUMAN Helicase SRCAP OS=Homo sapiens OX=9606 GN=SRCAP PE=1 SV=1;tr|A0A0C4DFX4|A0A0C4DFX4_HUMAN Uncharacterized protein (Fragment) OS=Homo sapiens OX=9606 PE=4 SV=1;sp|Q6ZRS2|SRCAP_HUMAN Helicase SRCAP OS=Homo sapiens OX=9606 GN=SRC			0.5	0.5	3	0.5	0.5	13
sp|Q12904|AIMP1_HUMAN;tr|D6R937|D6R937_HUMAN	sp|Q12904|AIMP1_HUMAN Aminoacyl tRNA synthase complex-interacting multifunctional protein 1 OS=Homo sapiens OX=9606 GN=AIMP1 PE=1 SV=2			0.5	0.5	3	0.5	1	0.5
sp|Q9H0G5|NSRP1_HUMAN;tr|A0A024QZ33|A0A024QZ33_HUMAN;tr|K7ERM9|K7ERM9_HUMAN	sp|Q9H0G5|NSRP1_HUMAN Nuclear speckle splicing regulatory protein 1 OS=Homo sapiens OX=9606 GN=NSRP1 PE=1 SV=1;tr|A0A024QZ33|A0A024QZ33_HUMAN Coiled-coil domain containing 55, isoform CRA_a OS=Homo sapiens OX=9606 GN=NSRP1 PE=1 SV=1			0.5	0.5	3	1	0.5	0.5
tr|X6RJP6|X6RJP6_HUMAN;sp|P37802|TAGL2_HUMAN	tr|X6RJP6|X6RJP6_HUMAN Transgelin-2 (Fragment) OS=Homo sapiens OX=9606 GN=TAGLN2 PE=1 SV=1;sp|P37802|TAGL2_HUMAN Transgelin-2 OS=Homo sapiens OX=9606 GN=TAGLN2 PE=1 SV=3			0.5	0.5	3	0.5	1	0.5
tr|C9J168|C9J168_HUMAN;tr|B4DP31|B4DP31_HUMAN;sp|Q14558|KPRA_HUMAN;tr|C9JKT9|C9JKT9_HUMAN;tr|C9JNQ3|C9JNQ3_HUMAN;tr|I3L4G9|I3L4G9_HUMAN;tr|C9JUN4|C9JUN4_HUMAN;tr|I3L0S1|I3L0S1_HUMAN;tr|E7EPA1|E7EPA1_HUMAN;sp|O60256|KPRB_HUMAN	tr|C9J168|C9J168_HUMAN Phosphoribosyl pyrophosphate synthase-associated protein 1 (Fragment) OS=Homo sapiens OX=9606 GN=PRPSAP1 PE=1 SV=1;tr|B4DP31|B4DP31_HUMAN Phosphoribosyl pyrophosphate synthase-associated protein 1 OS=Homo sapiens OX=9606 GN=PRPSAP1 P			0.5	0.5	3	0.5	1	0.5
tr|K7ELZ9|K7ELZ9_HUMAN;tr|A0A0C4DGP7|A0A0C4DGP7_HUMAN;tr|K7EMW4|K7EMW4_HUMAN;sp|Q969V3|NCLN_HUMAN;tr|K7EQ66|K7EQ66_HUMAN;tr|K7ENM2|K7ENM2_HUMAN	tr|K7ELZ9|K7ELZ9_HUMAN Nicalin (Fragment) OS=Homo sapiens OX=9606 GN=NCLN PE=1 SV=1;tr|A0A0C4DGP7|A0A0C4DGP7_HUMAN Nicalin (Fragment) OS=Homo sapiens OX=9606 GN=NCLN PE=1 SV=1;tr|K7EMW4|K7EMW4_HUMAN Nicalin homolog (Zebrafish), isoform CRA_e OS=Homo sapien			0.5	0.5	3	0.5	1	0.5
tr|A0A494C1T6|A0A494C1T6_HUMAN;tr|D6RFM5|D6RFM5_HUMAN;sp|P31040|SDHA_HUMAN;tr|A0A087X1I3|A0A087X1I3_HUMAN	tr|A0A494C1T6|A0A494C1T6_HUMAN FAD_binding_2 domain-containing protein OS=Homo sapiens OX=9606 PE=4 SV=1;tr|D6RFM5|D6RFM5_HUMAN Succinate dehydrogenase [ubiquinone] flavoprotein subunit, mitochondrial OS=Homo sapiens OX=9606 GN=SDHA PE=1 SV=1;sp|P31040|SDH			2	0.5	3	0.5	2	1
sp|P11177|ODPB_HUMAN;tr|C9J634|C9J634_HUMAN;tr|F8WF02|F8WF02_HUMAN	sp|P11177|ODPB_HUMAN Pyruvate dehydrogenase E1 component subunit beta, mitochondrial OS=Homo sapiens OX=9606 GN=PDHB PE=1 SV=3;tr|C9J634|C9J634_HUMAN Pyruvate dehydrogenase E1 component subunit beta OS=Homo sapiens OX=9606 GN=PDHB PE=1 SV=1			2	0.5	3	0.5	2	1
tr|I3L0H8|I3L0H8_HUMAN;sp|Q9NUU7|DD19A_HUMAN;tr|F6QDS0|F6QDS0_HUMAN;tr|H3BQK0|H3BQK0_HUMAN;sp|Q9UMR2|DD19B_HUMAN;tr|I3L352|I3L352_HUMAN;tr|H3BTB3|H3BTB3_HUMAN;tr|H3BMQ5|H3BMQ5_HUMAN;tr|H3BN59|H3BN59_HUMAN;tr|A0A1B0GV69|A0A1B0GV69_HUMAN;tr|H3BP50|H3BP50_HUMAN;tr|E9PR46|E9PR46_HUMAN;tr|H0YD26|H0YD26_HUMAN;tr|J3QL17|J3QL17_HUMAN;tr|H3BSL8|H3BSL8_HUMAN;tr|J3QRH0|J3QRH0_HUMAN;sp|Q9UHL0|DDX25_HUMAN;tr|…	tr|I3L0H8|I3L0H8_HUMAN ATP-dependent RNA helicase DDX19A OS=Homo sapiens OX=9606 GN=DDX19A PE=1 SV=1;sp|Q9NUU7|DD19A_HUMAN ATP-dependent RNA helicase DDX19A OS=Homo sapiens OX=9606 GN=DDX19A PE=1 SV=1;tr|F6QDS0|F6QDS0_HUMAN HCG2043426, isoform CRA_b OS=Hom			2	0.5	3	0.5	1	2
sp|Q9BRA2|TXD17_HUMAN;tr|I3L0K2|I3L0K2_HUMAN;tr|I3L3M7|I3L3M7_HUMAN;tr|I3L2R6|I3L2R6_HUMAN	sp|Q9BRA2|TXD17_HUMAN Thioredoxin domain-containing protein 17 OS=Homo sapiens OX=9606 GN=TXNDC17 PE=1 SV=1;tr|I3L0K2|I3L0K2_HUMAN Thioredoxin domain-containing protein 17 OS=Homo sapiens OX=9606 GN=TXNDC17 PE=1 SV=1;tr|I3L3M7|I3L3M7_HUMAN Thioredoxin doma			2	0.5	3	0.5	1	2
tr|A0A3B3ITK9|A0A3B3ITK9_HUMAN;tr|A0A3B3ITS3|A0A3B3ITS3_HUMAN;sp|Q6PI48|SYDM_HUMAN;tr|A0A3B3IS54|A0A3B3IS54_HUMAN;tr|A0A3B3IS01|A0A3B3IS01_HUMAN;tr|A0A3B3IT01|A0A3B3IT01_HUMAN;tr|A0A3B3ISK7|A0A3B3ISK7_HUMAN	tr|A0A3B3ITK9|A0A3B3ITK9_HUMAN Aspartate--tRNA ligase, mitochondrial (Fragment) OS=Homo sapiens OX=9606 GN=DARS2 PE=1 SV=1;tr|A0A3B3ITS3|A0A3B3ITS3_HUMAN Aspartate--tRNA ligase, mitochondrial OS=Homo sapiens OX=9606 GN=DARS2 PE=1 SV=1;sp|Q6PI48|SYDM_HUMAN			0.5	0.5	3	0.5	0.5	1
sp|Q96DI7|SNR40_HUMAN;tr|Q9NSS8|Q9NSS8_HUMAN	sp|Q96DI7|SNR40_HUMAN U5 small nuclear ribonucleoprotein 40 kDa protein OS=Homo sapiens OX=9606 GN=SNRNP40 PE=1 SV=1			0.5	0.5	3	0.5	0.5	1
sp|O60271|JIP4_HUMAN;tr|A0A087X2D8|A0A087X2D8_HUMAN;tr|H0YBE9|H0YBE9_HUMAN	sp|O60271|JIP4_HUMAN C-Jun-amino-terminal kinase-interacting protein 4 OS=Homo sapiens OX=9606 GN=SPAG9 PE=1 SV=4;tr|A0A087X2D8|A0A087X2D8_HUMAN C-Jun-amino-terminal kinase-interacting protein 4 OS=Homo sapiens OX=9606 GN=SPAG9 PE=1 SV=1			0.5	0.5	3	0.5	0.5	1
tr|E9PIR7|E9PIR7_HUMAN;tr|F8W809|F8W809_HUMAN;tr|A0A087WSW9|A0A087WSW9_HUMAN;tr|A0A182DWI3|A0A182DWI3_HUMAN;tr|A0A087WSY9|A0A087WSY9_HUMAN;sp|Q16881|TRXR1_HUMAN;tr|E9PKD3|E9PKD3_HUMAN;tr|E2QRB9|E2QRB9_HUMAN;tr|E9PQI3|E9PQI3_HUMAN;tr|E9PLT3|E9PLT3_HUMAN;tr|E9PKI4|E9PKI4_HUMAN;tr|A0A0B4J225|A0A0B4J225_HUMAN;tr|E9PIZ5|E9PIZ5_HUMAN	tr|E9PIR7|E9PIR7_HUMAN Thioredoxin reductase 1, cytoplasmic OS=Homo sapiens OX=9606 GN=TXNRD1 PE=1 SV=1;tr|F8W809|F8W809_HUMAN Thioredoxin reductase 1, cytoplasmic OS=Homo sapiens OX=9606 GN=TXNRD1 PE=1 SV=1;tr|A0A087WSW9|A0A087WSW9_HUMAN Thioredoxin reduc			0.5	0.5	3	0.5	0.5	1
sp|P46459|NSF_HUMAN;tr|I3L0N3|I3L0N3_HUMAN;tr|I3L0L3|I3L0L3_HUMAN	sp|P46459|NSF_HUMAN Vesicle-fusing ATPase OS=Homo sapiens OX=9606 GN=NSF PE=1 SV=3;tr|I3L0N3|I3L0N3_HUMAN Vesicle-fusing ATPase OS=Homo sapiens OX=9606 GN=NSF PE=1 SV=1			0.5	0.5	3	0.5	0.5	1
sp|Q8TEM1|PO210_HUMAN	sp|Q8TEM1|PO210_HUMAN Nuclear pore membrane glycoprotein 210 OS=Homo sapiens OX=9606 GN=NUP210 PE=1 SV=3			0.5	0.5	3	0.5	0.5	1
sp|Q9Y5S9|RBM8A_HUMAN	sp|Q9Y5S9|RBM8A_HUMAN RNA-binding protein 8A OS=Homo sapiens OX=9606 GN=RBM8A PE=1 SV=1			0.5	0.5	3	0.5	0.5	1
sp|Q12888|TP53B_HUMAN;tr|A6NNK5|A6NNK5_HUMAN;tr|C9JXV0|C9JXV0_HUMAN	sp|Q12888|TP53B_HUMAN TP53-binding protein 1 OS=Homo sapiens OX=9606 GN=TP53BP1 PE=1 SV=2;tr|A6NNK5|A6NNK5_HUMAN TP53-binding protein 1 OS=Homo sapiens OX=9606 GN=TP53BP1 PE=1 SV=2			0.5	0.5	3	0.5	0.5	1
sp|Q96A72|MGN2_HUMAN;tr|F5H6N1|F5H6N1_HUMAN;sp|P61326|MGN_HUMAN;tr|F5H6P7|F5H6P7_HUMAN;tr|F5H3U9|F5H3U9_HUMAN;tr|F5H124|F5H124_HUMAN	sp|Q96A72|MGN2_HUMAN Protein mago nashi homolog 2 OS=Homo sapiens OX=9606 GN=MAGOHB PE=1 SV=1;tr|F5H6N1|F5H6N1_HUMAN Protein mago nashi homolog 2 OS=Homo sapiens OX=9606 GN=MAGOHB PE=1 SV=1;sp|P61326|MGN_HUMAN Protein mago nashi homolog OS=Homo sapiens OX=			0.5	0.5	3	0.5	0.5	1
tr|J3KRG2|J3KRG2_HUMAN;sp|Q96QA5|GSDMA_HUMAN	tr|J3KRG2|J3KRG2_HUMAN Gasdermin-A (Fragment) OS=Homo sapiens OX=9606 GN=GSDMA PE=1 SV=8;sp|Q96QA5|GSDMA_HUMAN Gasdermin-A OS=Homo sapiens OX=9606 GN=GSDMA PE=1 SV=4			0.5	3	0.5	0.5	1	0.5
sp|P22735|TGM1_HUMAN	sp|P22735|TGM1_HUMAN Protein-glutamine gamma-glutamyltransferase K OS=Homo sapiens OX=9606 GN=TGM1 PE=1 SV=4			2	3	0.5	1	2	0.5
tr|B3KY94|B3KY94_HUMAN;sp|O14735|CDIPT_HUMAN;tr|H3BUR9|H3BUR9_HUMAN	tr|B3KY94|B3KY94_HUMAN CDP-diacylglycerol--inositol 3-phosphatidyltransferase OS=Homo sapiens OX=9606 GN=CDIPT PE=1 SV=1;sp|O14735|CDIPT_HUMAN CDP-diacylglycerol--inositol 3-phosphatidyltransferase OS=Homo sapiens OX=9606 GN=CDIPT PE=1 SV=1			1	0.5	0.5	0.5	0.5	3
sp|Q9H8H0|NOL11_HUMAN;tr|J3QR28|J3QR28_HUMAN;tr|J3QLQ6|J3QLQ6_HUMAN	sp|Q9H8H0|NOL11_HUMAN Nucleolar protein 11 OS=Homo sapiens OX=9606 GN=NOL11 PE=1 SV=1			0.5	0.5	1	3	0.5	0.5
sp|P31277|HXD11_HUMAN	sp|P31277|HXD11_HUMAN Homeobox protein Hox-D11 OS=Homo sapiens OX=9606 GN=HOXD11 PE=3 SV=3			0.5	0.5	1	3	0.5	0.5
sp|Q8WTP8|AEN_HUMAN;tr|H0YMJ6|H0YMJ6_HUMAN	sp|Q8WTP8|AEN_HUMAN Apoptosis-enhancing nuclease OS=Homo sapiens OX=9606 GN=AEN PE=1 SV=2			0.5	0.5	1	3	0.5	0.5
sp|Q9UM00|TMCO1_HUMAN;tr|J3QQY2|J3QQY2_HUMAN;tr|J3KS45|J3KS45_HUMAN;tr|J3KTQ7|J3KTQ7_HUMAN	sp|Q9UM00|TMCO1_HUMAN Calcium load-activated calcium channel OS=Homo sapiens OX=9606 GN=TMCO1 PE=1 SV=2;tr|J3QQY2|J3QQY2_HUMAN Calcium load-activated calcium channel OS=Homo sapiens OX=9606 GN=TMCO1 PE=1 SV=1;tr|J3KS45|J3KS45_HUMAN Calcium load-activated c			1	0.5	0.5	0.5	0.5	3
sp|Q86WX3|AROS_HUMAN;tr|F8WFE7|F8WFE7_HUMAN	sp|Q86WX3|AROS_HUMAN Active regulator of SIRT1 OS=Homo sapiens OX=9606 GN=RPS19BP1 PE=1 SV=1			0.5	0.5	1	3	0.5	0.5
sp|Q96QD9|UIF_HUMAN;tr|H9KVD1|H9KVD1_HUMAN;tr|H9KVC6|H9KVC6_HUMAN;tr|H9KVC1|H9KVC1_HUMAN;tr|H9KVD5|H9KVD5_HUMAN	sp|Q96QD9|UIF_HUMAN UAP56-interacting factor OS=Homo sapiens OX=9606 GN=FYTTD1 PE=1 SV=3			0.5	0.5	1	3	0.5	0.5
sp|Q7RTV0|PHF5A_HUMAN	sp|Q7RTV0|PHF5A_HUMAN PHD finger-like domain-containing protein 5A OS=Homo sapiens OX=9606 GN=PHF5A PE=1 SV=1			0.5	0.5	1	3	0.5	0.5
tr|E7ETU5|E7ETU5_HUMAN;tr|F6Y5H0|F6Y5H0_HUMAN;sp|P29558|RBMS1_HUMAN;tr|E7EPF2|E7EPF2_HUMAN;tr|C9J9B2|C9J9B2_HUMAN;tr|F8W1T6|F8W1T6_HUMAN;sp|Q15434|RBMS2_HUMAN;tr|C9JIJ9|C9JIJ9_HUMAN;sp|Q6XE24|RBMS3_HUMAN;tr|A0A1B0GUW5|A0A1B0GUW5_HUMAN	tr|E7ETU5|E7ETU5_HUMAN RNA-binding motif, single-stranded-interacting protein 1 OS=Homo sapiens OX=9606 GN=RBMS1 PE=1 SV=1;tr|F6Y5H0|F6Y5H0_HUMAN RNA-binding motif, single-stranded-interacting protein 1 OS=Homo sapiens OX=9606 GN=RBMS1 PE=1 SV=1;sp|P29558|			0.5	0.5	1	3	0.5	0.5
tr|E9PE10|E9PE10_HUMAN	tr|E9PE10|E9PE10_HUMAN Ribonucleoprotein PTB-binding 2 OS=Homo sapiens OX=9606 GN=RAVER2 PE=1 SV=1			0.5	1	0.5	3	0.5	0.5
sp|Q8NC60|NOA1_HUMAN	sp|Q8NC60|NOA1_HUMAN Nitric oxide-associated protein 1 OS=Homo sapiens OX=9606 GN=NOA1 PE=1 SV=2			0.5	0.5	1	0.5	0.5	3
sp|Q969M3|YIPF5_HUMAN	sp|Q969M3|YIPF5_HUMAN Protein YIPF5 OS=Homo sapiens OX=9606 GN=YIPF5 PE=1 SV=1			0.5	0.5	1	0.5	0.5	3
tr|E9PDU5|E9PDU5_HUMAN;sp|Q9NNW5|WDR6_HUMAN;tr|A0A087X295|A0A087X295_HUMAN;tr|E9PBK6|E9PBK6_HUMAN	tr|E9PDU5|E9PDU5_HUMAN WD repeat-containing protein 6 OS=Homo sapiens OX=9606 GN=WDR6 PE=1 SV=1;sp|Q9NNW5|WDR6_HUMAN WD repeat-containing protein 6 OS=Homo sapiens OX=9606 GN=WDR6 PE=1 SV=1;tr|A0A087X295|A0A087X295_HUMAN WD repeat-containing protein 6 OS=H			0.5	0.5	1	0.5	0.5	3
tr|A0A087X1B2|A0A087X1B2_HUMAN;tr|B9A018|B9A018_HUMAN;sp|Q53GS9|SNUT2_HUMAN;tr|A0A087WW31|A0A087WW31_HUMAN	tr|A0A087X1B2|A0A087X1B2_HUMAN U4/U6.U5 tri-snRNP-associated protein 2 OS=Homo sapiens OX=9606 GN=USP39 PE=1 SV=1;tr|B9A018|B9A018_HUMAN U4/U6.U5 tri-snRNP-associated protein 2 OS=Homo sapiens OX=9606 GN=USP39 PE=1 SV=1;sp|Q53GS9|SNUT2_HUMAN U4/U6.U5 tri-s			0.5	0.5	1	0.5	0.5	3
tr|Q5T8U5|Q5T8U5_HUMAN;sp|O15260|SURF4_HUMAN;tr|B7Z1G8|B7Z1G8_HUMAN	tr|Q5T8U5|Q5T8U5_HUMAN Surfeit 4 OS=Homo sapiens OX=9606 GN=SURF4 PE=1 SV=1;sp|O15260|SURF4_HUMAN Surfeit locus protein 4 OS=Homo sapiens OX=9606 GN=SURF4 PE=1 SV=3;tr|B7Z1G8|B7Z1G8_HUMAN Surfeit 4, isoform CRA_b OS=Homo sapiens OX=9606 GN=SURF4 PE=1 SV=1			0.5	0.5	1	0.5	0.5	3
tr|K7EM09|K7EM09_HUMAN;tr|K7EPR0|K7EPR0_HUMAN;tr|K7ELQ9|K7ELQ9_HUMAN;sp|Q6UW68|TM205_HUMAN	tr|K7EM09|K7EM09_HUMAN Transmembrane protein 205 (Fragment) OS=Homo sapiens OX=9606 GN=TMEM205 PE=1 SV=1;tr|K7EPR0|K7EPR0_HUMAN Transmembrane protein 205 OS=Homo sapiens OX=9606 GN=TMEM205 PE=1 SV=1;tr|K7ELQ9|K7ELQ9_HUMAN Transmembrane protein 205 (Fragmen			0.5	0.5	1	0.5	0.5	3
tr|A0A0A0MTI6|A0A0A0MTI6_HUMAN;sp|Q9NYP7|ELOV5_HUMAN	tr|A0A0A0MTI6|A0A0A0MTI6_HUMAN Elongation of very long chain fatty acids protein OS=Homo sapiens OX=9606 GN=ELOVL5 PE=1 SV=1;sp|Q9NYP7|ELOV5_HUMAN Elongation of very long chain fatty acids protein 5 OS=Homo sapiens OX=9606 GN=ELOVL5 PE=1 SV=1			0.5	0.5	1	0.5	0.5	3
sp|Q8IVS2|FABD_HUMAN	sp|Q8IVS2|FABD_HUMAN Malonyl-CoA-acyl carrier protein transacylase, mitochondrial OS=Homo sapiens OX=9606 GN=MCAT PE=1 SV=2			1	0.5	0.5	3	0.5	0.5
sp|P04083|ANXA1_HUMAN;tr|Q5T3N1|Q5T3N1_HUMAN	sp|P04083|ANXA1_HUMAN Annexin A1 OS=Homo sapiens OX=9606 GN=ANXA1 PE=1 SV=2			0.5	1	0.5	0.5	3	0.5
sp|Q14004|CDK13_HUMAN;tr|A0A2R8Y4Z0|A0A2R8Y4Z0_HUMAN;tr|A0A087X209|A0A087X209_HUMAN;tr|A0A2R8YD28|A0A2R8YD28_HUMAN;tr|A0A2R8Y644|A0A2R8Y644_HUMAN;tr|Q9BVE2|Q9BVE2_HUMAN;tr|A0A2R8YEB7|A0A2R8YEB7_HUMAN;tr|A0A2R8Y7Y0|A0A2R8Y7Y0_HUMAN;tr|A0A2R8YCQ1|A0A2R8YCQ1_HUMAN	sp|Q14004|CDK13_HUMAN Cyclin-dependent kinase 13 OS=Homo sapiens OX=9606 GN=CDK13 PE=1 SV=2;tr|A0A2R8Y4Z0|A0A2R8Y4Z0_HUMAN Cyclin-dependent kinase 13 (Fragment) OS=Homo sapiens OX=9606 GN=CDK13 PE=1 SV=1			0.5	0.5	2	0.5	0.5	8
sp|Q9H0A0|NAT10_HUMAN;tr|A0A087WV29|A0A087WV29_HUMAN;tr|E9PMU0|E9PMU0_HUMAN;tr|E9PJN6|E9PJN6_HUMAN	sp|Q9H0A0|NAT10_HUMAN RNA cytidine acetyltransferase OS=Homo sapiens OX=9606 GN=NAT10 PE=1 SV=2;tr|A0A087WV29|A0A087WV29_HUMAN RNA cytidine acetyltransferase OS=Homo sapiens OX=9606 GN=NAT10 PE=1 SV=1			1	0.5	2	0.5	0.5	10
sp|P78527|PRKDC_HUMAN;tr|F5GX40|F5GX40_HUMAN	sp|P78527|PRKDC_HUMAN DNA-dependent protein kinase catalytic subunit OS=Homo sapiens OX=9606 GN=PRKDC PE=1 SV=3			25	10	36	31	18	50
sp|P06733|ENOA_HUMAN;tr|A0A2R8Y6G6|A0A2R8Y6G6_HUMAN;tr|K7EM90|K7EM90_HUMAN;tr|A0A2R8YEM5|A0A2R8YEM5_HUMAN;tr|A0A2R8Y879|A0A2R8Y879_HUMAN;tr|K7ERS8|K7ERS8_HUMAN;tr|A0A2R8YEG5|A0A2R8YEG5_HUMAN;tr|A0A2R8Y798|A0A2R8Y798_HUMAN;tr|A0A2R8Y6I8|A0A2R8Y6I8_HUMAN;tr|E5RI09|E5RI09_HUMAN;tr|E5RG95|E5RG95_HUMAN;tr|K7EPM1|K7EPM1_HUMAN;tr|K7EKN2|K7EKN2_HUMAN;tr|E5RGZ4|E5RGZ4_HUMAN;sp|P13929|ENOB_HUMAN;sp|P09104|…	sp|P06733|ENOA_HUMAN Alpha-enolase OS=Homo sapiens OX=9606 GN=ENO1 PE=1 SV=2;tr|A0A2R8Y6G6|A0A2R8Y6G6_HUMAN Alpha-enolase OS=Homo sapiens OX=9606 GN=ENO1 PE=1 SV=1;tr|K7EM90|K7EM90_HUMAN Alpha-enolase (Fragment) OS=Homo sapiens OX=9606 GN=ENO1 PE=1 SV=1			24	19	53	10	18	37
tr|A0A0A0MR02|A0A0A0MR02_HUMAN;sp|P45880|VDAC2_HUMAN;tr|Q5JSD2|Q5JSD2_HUMAN;tr|Q5JSD1|Q5JSD1_HUMAN;tr|A2A3S1|A2A3S1_HUMAN	tr|A0A0A0MR02|A0A0A0MR02_HUMAN Voltage-dependent anion-selective channel protein 2 (Fragment) OS=Homo sapiens OX=9606 GN=VDAC2 PE=1 SV=1;sp|P45880|VDAC2_HUMAN Voltage-dependent anion-selective channel protein 2 OS=Homo sapiens OX=9606 GN=VDAC2 PE=1 SV=2;tr			5	1	9	1	5	3
sp|Q86YP4|P66A_HUMAN;tr|V9GYX5|V9GYX5_HUMAN;tr|C9JVY3|C9JVY3_HUMAN;tr|V9GY85|V9GY85_HUMAN;tr|H7C3H1|H7C3H1_HUMAN;tr|C9JMI3|C9JMI3_HUMAN;tr|C9JGN4|C9JGN4_HUMAN;tr|C9JHD7|C9JHD7_HUMAN;tr|C9JJK9|C9JJK9_HUMAN;tr|A0A0U1RR30|A0A0U1RR30_HUMAN;tr|A0A0U1RRM1|A0A0U1RRM1_HUMAN;sp|Q8WXI9|P66B_HUMAN	sp|Q86YP4|P66A_HUMAN Transcriptional repressor p66-alpha OS=Homo sapiens OX=9606 GN=GATAD2A PE=1 SV=1			3	0.5	4	0.5	1	3
sp|Q13247|SRSF6_HUMAN	sp|Q13247|SRSF6_HUMAN Serine/arginine-rich splicing factor 6 OS=Homo sapiens OX=9606 GN=SRSF6 PE=1 SV=2			2	4	6	3	2	4
sp|Q3ZCQ8|TIM50_HUMAN;tr|M0R0C3|M0R0C3_HUMAN;tr|M0R2F8|M0R2F8_HUMAN;tr|M0QXC3|M0QXC3_HUMAN;tr|M0R2Z3|M0R2Z3_HUMAN;tr|M0R303|M0R303_HUMAN;tr|M0R2D2|M0R2D2_HUMAN;tr|M0R047|M0R047_HUMAN;tr|M0R1Y4|M0R1Y4_HUMAN;tr|M0R003|M0R003_HUMAN	sp|Q3ZCQ8|TIM50_HUMAN Mitochondrial import inner membrane translocase subunit TIM50 OS=Homo sapiens OX=9606 GN=TIMM50 PE=1 SV=2;tr|M0R0C3|M0R0C3_HUMAN Mitochondrial import inner membrane translocase subunit TIM50 (Fragment) OS=Homo sapiens OX=9606 GN=TIMM5			1	0.5	5	0.5	0.5	2
sp|Q6IQ49|SDE2_HUMAN	sp|Q6IQ49|SDE2_HUMAN Replication stress response regulator SDE2 OS=Homo sapiens OX=9606 GN=SDE2 PE=1 SV=1			0.5	1	1	5	0.5	0.5
sp|Q8WU90|ZC3HF_HUMAN;tr|F8WB26|F8WB26_HUMAN;tr|H7C466|H7C466_HUMAN	sp|Q8WU90|ZC3HF_HUMAN Zinc finger CCCH domain-containing protein 15 OS=Homo sapiens OX=9606 GN=ZC3H15 PE=1 SV=1			1	0.5	1	5	0.5	0.5
sp|P56182|RRP1_HUMAN;tr|D6RE82|D6RE82_HUMAN	sp|P56182|RRP1_HUMAN Ribosomal RNA processing protein 1 homolog A OS=Homo sapiens OX=9606 GN=RRP1 PE=1 SV=1			5	8	15	16	4	22
sp|P61353|RL27_HUMAN;tr|K7ELC7|K7ELC7_HUMAN;tr|K7EQQ9|K7EQQ9_HUMAN;tr|K7ERY7|K7ERY7_HUMAN	sp|P61353|RL27_HUMAN 60S ribosomal protein L27 OS=Homo sapiens OX=9606 GN=RPL27 PE=1 SV=2;tr|K7ELC7|K7ELC7_HUMAN 60S ribosomal protein L27 (Fragment) OS=Homo sapiens OX=9606 GN=RPL27 PE=1 SV=1			5	6	9	4	8	18
sp|O75592|MYCB2_HUMAN;tr|A0A499FJI4|A0A499FJI4_HUMAN;tr|H7C3U4|H7C3U4_HUMAN	sp|O75592|MYCB2_HUMAN E3 ubiquitin-protein ligase MYCBP2 OS=Homo sapiens OX=9606 GN=MYCBP2 PE=1 SV=4;tr|A0A499FJI4|A0A499FJI4_HUMAN E3 ubiquitin-protein ligase MYCBP2 OS=Homo sapiens OX=9606 GN=MYCBP2 PE=1 SV=1			1	0.5	3	0.5	0.5	14
sp|P05114|HMGN1_HUMAN;tr|F2Z2W6|F2Z2W6_HUMAN;tr|F2Z2Y5|F2Z2Y5_HUMAN;tr|H7BXJ5|H7BXJ5_HUMAN;tr|A0A494C035|A0A494C035_HUMAN;tr|A6NL93|A6NL93_HUMAN;tr|A6NEL0|A6NEL0_HUMAN	sp|P05114|HMGN1_HUMAN Non-histone chromosomal protein HMG-14 OS=Homo sapiens OX=9606 GN=HMGN1 PE=1 SV=3;tr|F2Z2W6|F2Z2W6_HUMAN Non-histone chromosomal protein HMG-14 OS=Homo sapiens OX=9606 GN=HMGN1 PE=1 SV=1;tr|F2Z2Y5|F2Z2Y5_HUMAN Non-histone chromosomal			4	1	1	0.5	2	1
sp|P62263|RS14_HUMAN;tr|A0A2R8Y811|A0A2R8Y811_HUMAN;tr|E5RH77|E5RH77_HUMAN	sp|P62263|RS14_HUMAN 40S ribosomal protein S14 OS=Homo sapiens OX=9606 GN=RPS14 PE=1 SV=3;tr|A0A2R8Y811|A0A2R8Y811_HUMAN 40S ribosomal protein S14 (Fragment) OS=Homo sapiens OX=9606 GN=RPS14 PE=1 SV=1;tr|E5RH77|E5RH77_HUMAN 40S ribosomal protein S14 OS=Hom			12	9	18	4	9	16
tr|A0A3B3ISF0|A0A3B3ISF0_HUMAN;sp|Q659C4|LAR1B_HUMAN;tr|A0A3B3IT29|A0A3B3IT29_HUMAN;tr|A0A3B3ISF8|A0A3B3ISF8_HUMAN;tr|G3V0E9|G3V0E9_HUMAN;tr|H0Y9K3|H0Y9K3_HUMAN;tr|D6R9W6|D6R9W6_HUMAN;tr|D6RJB0|D6RJB0_HUMAN	tr|A0A3B3ISF0|A0A3B3ISF0_HUMAN La-related protein 1B OS=Homo sapiens OX=9606 GN=LARP1B PE=1 SV=1;sp|Q659C4|LAR1B_HUMAN La-related protein 1B OS=Homo sapiens OX=9606 GN=LARP1B PE=1 SV=2;tr|A0A3B3IT29|A0A3B3IT29_HUMAN La-related protein 1B OS=Homo sapiens OX			1	1	1	4	0.5	1
sp|Q9NY93|DDX56_HUMAN;tr|G3V0G3|G3V0G3_HUMAN;tr|F8WDT8|F8WDT8_HUMAN;tr|H7C3E9|H7C3E9_HUMAN;tr|F8WEI3|F8WEI3_HUMAN;tr|H7BZN7|H7BZN7_HUMAN	sp|Q9NY93|DDX56_HUMAN Probable ATP-dependent RNA helicase DDX56 OS=Homo sapiens OX=9606 GN=DDX56 PE=1 SV=1;tr|G3V0G3|G3V0G3_HUMAN DEAD (Asp-Glu-Ala-Asp) box polypeptide 56, isoform CRA_a OS=Homo sapiens OX=9606 GN=DDX56 PE=1 SV=1;tr|F8WDT8|F8WDT8_HUMAN Pro			4	4	7	23	4	3
sp|Q5SSJ5|HP1B3_HUMAN;tr|X6RGJ2|X6RGJ2_HUMAN;tr|B0QZK4|B0QZK4_HUMAN;tr|Q5SWC8|Q5SWC8_HUMAN;tr|B0QZK9|B0QZK9_HUMAN;tr|B0QZK8|B0QZK8_HUMAN	sp|Q5SSJ5|HP1B3_HUMAN Heterochromatin protein 1-binding protein 3 OS=Homo sapiens OX=9606 GN=HP1BP3 PE=1 SV=1;tr|X6RGJ2|X6RGJ2_HUMAN Heterochromatin protein 1-binding protein 3 (Fragment) OS=Homo sapiens OX=9606 GN=HP1BP3 PE=1 SV=1;tr|B0QZK4|B0QZK4_HUMAN H			1	0.5	8	0.5	0.5	36
sp|Q9C0B9|ZCHC2_HUMAN;tr|K7ESN2|K7ESN2_HUMAN;tr|A0A087WXC7|A0A087WXC7_HUMAN;tr|K7EKB8|K7EKB8_HUMAN;tr|K7ERQ9|K7ERQ9_HUMAN	sp|Q9C0B9|ZCHC2_HUMAN Zinc finger CCHC domain-containing protein 2 OS=Homo sapiens OX=9606 GN=ZCCHC2 PE=1 SV=6;tr|K7ESN2|K7ESN2_HUMAN Zinc finger CCHC domain-containing protein 2 (Fragment) OS=Homo sapiens OX=9606 GN=ZCCHC2 PE=1 SV=1			2	1	1	11	0.5	0.5
sp|P54886|P5CS_HUMAN	sp|P54886|P5CS_HUMAN Delta-1-pyrroline-5-carboxylate synthase OS=Homo sapiens OX=9606 GN=ALDH18A1 PE=1 SV=2			4	1	8	0.5	2	5
sp|P34932|HSP74_HUMAN;tr|A0A087WYC1|A0A087WYC1_HUMAN;tr|A0A087WTS8|A0A087WTS8_HUMAN	sp|P34932|HSP74_HUMAN Heat shock 70 kDa protein 4 OS=Homo sapiens OX=9606 GN=HSPA4 PE=1 SV=4;tr|A0A087WYC1|A0A087WYC1_HUMAN Heat shock 70 kDa protein 4 OS=Homo sapiens OX=9606 GN=HSPA4 PE=1 SV=1			9	4	16	0.5	7	11
sp|Q8IWX8|CHERP_HUMAN;tr|J3QK89|J3QK89_HUMAN	sp|Q8IWX8|CHERP_HUMAN Calcium homeostasis endoplasmic reticulum protein OS=Homo sapiens OX=9606 GN=CHERP PE=1 SV=3;tr|J3QK89|J3QK89_HUMAN Calcium homeostasis endoplasmic reticulum protein OS=Homo sapiens OX=9606 GN=CHERP PE=1 SV=1			2	0.5	2	13	0.5	0.5
sp|O95625|ZBT11_HUMAN;tr|C9J2L2|C9J2L2_HUMAN	sp|O95625|ZBT11_HUMAN Zinc finger and BTB domain-containing protein 11 OS=Homo sapiens OX=9606 GN=ZBTB11 PE=1 SV=2			1	2	5	8	2	3
sp|O94761|RECQ4_HUMAN;tr|A0A087X072|A0A087X072_HUMAN;tr|A0A087WTJ0|A0A087WTJ0_HUMAN;tr|V9GZ64|V9GZ64_HUMAN;tr|V9GYB6|V9GYB6_HUMAN;tr|V9GYA3|V9GYA3_HUMAN;tr|V9GY60|V9GY60_HUMAN	sp|O94761|RECQ4_HUMAN ATP-dependent DNA helicase Q4 OS=Homo sapiens OX=9606 GN=RECQL4 PE=1 SV=2;tr|A0A087X072|A0A087X072_HUMAN ATP-dependent DNA helicase Q4 OS=Homo sapiens OX=9606 GN=RECQL4 PE=1 SV=1			2	1	3	19	0.5	0.5
sp|P46779|RL28_HUMAN;tr|H0YKD8|H0YKD8_HUMAN;tr|H0YMF4|H0YMF4_HUMAN;tr|H0YLP6|H0YLP6_HUMAN	sp|P46779|RL28_HUMAN 60S ribosomal protein L28 OS=Homo sapiens OX=9606 GN=RPL28 PE=1 SV=3;tr|H0YKD8|H0YKD8_HUMAN 60S ribosomal protein L28 OS=Homo sapiens OX=9606 GN=RPL28 PE=1 SV=1;tr|H0YMF4|H0YMF4_HUMAN 60S ribosomal protein L28 OS=Homo sapiens OX=9606 G			4	3	11	5	5	22
tr|C9J4Z3|C9J4Z3_HUMAN;sp|P61513|RL37A_HUMAN;tr|M0R0A1|M0R0A1_HUMAN;tr|Q6P4E4|Q6P4E4_HUMAN;tr|E9PEL3|E9PEL3_HUMAN;tr|M0R2L6|M0R2L6_HUMAN;tr|G5E9R3|G5E9R3_HUMAN;sp|A6NKH3|RL37L_HUMAN	tr|C9J4Z3|C9J4Z3_HUMAN 60S ribosomal protein L37a OS=Homo sapiens OX=9606 GN=RPL37A PE=1 SV=1;sp|P61513|RL37A_HUMAN 60S ribosomal protein L37a OS=Homo sapiens OX=9606 GN=RPL37A PE=1 SV=2;tr|M0R0A1|M0R0A1_HUMAN 60S ribosomal protein L37a OS=Homo sapiens OX=			3	1	3	0.5	4	7
tr|E9PJ24|E9PJ24_HUMAN;tr|B7ZM65|B7ZM65_HUMAN;tr|F8WEF5|F8WEF5_HUMAN;tr|A0A0J9YYB5|A0A0J9YYB5_HUMAN;tr|A0A0J9YWD5|A0A0J9YWD5_HUMAN;sp|Q9P1Y6|PHRF1_HUMAN;tr|A0A0J9YX88|A0A0J9YX88_HUMAN	tr|E9PJ24|E9PJ24_HUMAN PHD and RING finger domain-containing protein 1 OS=Homo sapiens OX=9606 GN=PHRF1 PE=1 SV=1;tr|B7ZM65|B7ZM65_HUMAN PHD and RING finger domain-containing protein 1 OS=Homo sapiens OX=9606 GN=PHRF1 PE=1 SV=1;tr|F8WEF5|F8WEF5_HUMAN PHD a			2	0.5	3	7	1	2
sp|Q9BQG0|MBB1A_HUMAN;tr|I3L1L3|I3L1L3_HUMAN;tr|I3L2H8|I3L2H8_HUMAN;tr|I3L311|I3L311_HUMAN	sp|Q9BQG0|MBB1A_HUMAN Myb-binding protein 1A OS=Homo sapiens OX=9606 GN=MYBBP1A PE=1 SV=2;tr|I3L1L3|I3L1L3_HUMAN Myb-binding protein 1A (Fragment) OS=Homo sapiens OX=9606 GN=MYBBP1A PE=1 SV=1			20	24	60	26	28	139
sp|Q76FK4|NOL8_HUMAN;tr|F5H101|F5H101_HUMAN;tr|F8WE42|F8WE42_HUMAN;tr|F5GWN9|F5GWN9_HUMAN;tr|A0A0A0MSJ1|A0A0A0MSJ1_HUMAN;tr|F5H8B8|F5H8B8_HUMAN;tr|F5H797|F5H797_HUMAN;tr|F5H692|F5H692_HUMAN;tr|F5H7D5|F5H7D5_HUMAN;tr|F5H532|F5H532_HUMAN;tr|F5H0I5|F5H0I5_HUMAN;tr|F5GXV1|F5GXV1_HUMAN	sp|Q76FK4|NOL8_HUMAN Nucleolar protein 8 OS=Homo sapiens OX=9606 GN=NOL8 PE=1 SV=1;tr|F5H101|F5H101_HUMAN Nucleolar protein 8 OS=Homo sapiens OX=9606 GN=NOL8 PE=1 SV=1;tr|F8WE42|F8WE42_HUMAN Nucleolar protein 8 (Fragment) OS=Homo sapiens OX=9606 GN=NOL8 PE			4	2	3	28	0.5	1
tr|F5H5U2|F5H5U2_HUMAN;sp|Q8NHQ9|DDX55_HUMAN;tr|E7EX41|E7EX41_HUMAN;tr|F5H2I2|F5H2I2_HUMAN;tr|F5H735|F5H735_HUMAN	tr|F5H5U2|F5H5U2_HUMAN RNA helicase OS=Homo sapiens OX=9606 GN=DDX55 PE=1 SV=1;sp|Q8NHQ9|DDX55_HUMAN ATP-dependent RNA helicase DDX55 OS=Homo sapiens OX=9606 GN=DDX55 PE=1 SV=3			0.5	0.5	2	7	0.5	0.5
sp|Q9HAZ1|CLK4_HUMAN;tr|B7ZL31|B7ZL31_HUMAN;tr|A0A087WX74|A0A087WX74_HUMAN;tr|E7ES88|E7ES88_HUMAN	sp|Q9HAZ1|CLK4_HUMAN Dual specificity protein kinase CLK4 OS=Homo sapiens OX=9606 GN=CLK4 PE=1 SV=1;tr|B7ZL31|B7ZL31_HUMAN CLK4 protein OS=Homo sapiens OX=9606 GN=CLK4 PE=1 SV=1;tr|A0A087WX74|A0A087WX74_HUMAN Dual-specificity protein kinase CLK4 OS=Homo sa			0.5	2	0.5	7	0.5	0.5
sp|P13667|PDIA4_HUMAN;tr|A0A499FI48|A0A499FI48_HUMAN;tr|C9JMN9|C9JMN9_HUMAN	sp|P13667|PDIA4_HUMAN Protein disulfide-isomerase A4 OS=Homo sapiens OX=9606 GN=PDIA4 PE=1 SV=2;tr|A0A499FI48|A0A499FI48_HUMAN Protein disulfide-isomerase OS=Homo sapiens OX=9606 GN=PDIA4 PE=1 SV=1			4	3	9	0.5	6	4
sp|Q9Y6M1|IF2B2_HUMAN;tr|F8W930|F8W930_HUMAN	sp|Q9Y6M1|IF2B2_HUMAN Insulin-like growth factor 2 mRNA-binding protein 2 OS=Homo sapiens OX=9606 GN=IGF2BP2 PE=1 SV=2;tr|F8W930|F8W930_HUMAN Insulin-like growth factor 2 mRNA-binding protein 2 OS=Homo sapiens OX=9606 GN=IGF2BP2 PE=1 SV=1			2	0.5	5	0.5	0.5	3
sp|Q9Y3A4|RRP7A_HUMAN;sp|Q9NSQ0|RRP7B_HUMAN	sp|Q9Y3A4|RRP7A_HUMAN Ribosomal RNA-processing protein 7 homolog A OS=Homo sapiens OX=9606 GN=RRP7A PE=1 SV=2			0.5	2	5	7	2	3
sp|P62851|RS25_HUMAN	sp|P62851|RS25_HUMAN 40S ribosomal protein S25 OS=Homo sapiens OX=9606 GN=RPS25 PE=1 SV=1			2	4	4	0.5	5	1
sp|P40429|RL13A_HUMAN;tr|M0QYS1|M0QYS1_HUMAN;tr|Q8J015|Q8J015_HUMAN;sp|Q6NVV1|R13P3_HUMAN;tr|M0QZU1|M0QZU1_HUMAN;tr|A0A096LPE0|A0A096LPE0_HUMAN	sp|P40429|RL13A_HUMAN 60S ribosomal protein L13a OS=Homo sapiens OX=9606 GN=RPL13A PE=1 SV=2;tr|M0QYS1|M0QYS1_HUMAN 60S ribosomal protein L13a (Fragment) OS=Homo sapiens OX=9606 GN=RPL13A PE=1 SV=2;tr|Q8J015|Q8J015_HUMAN 60S ribosomal protein L13a OS=Homo			5	8	17	2	12	48
sp|Q96PK6|RBM14_HUMAN;tr|A0A0A6YYI9|A0A0A6YYI9_HUMAN;tr|F8WDX3|F8WDX3_HUMAN;tr|A0A0A0MSL8|A0A0A0MSL8_HUMAN;tr|B8ZZ74|B8ZZ74_HUMAN	sp|Q96PK6|RBM14_HUMAN RNA-binding protein 14 OS=Homo sapiens OX=9606 GN=RBM14 PE=1 SV=2			9	10	10	22	8	9
sp|P35573|GDE_HUMAN	sp|P35573|GDE_HUMAN Glycogen debranching enzyme OS=Homo sapiens OX=9606 GN=AGL PE=1 SV=3			1	0.5	6	0.5	1	2
tr|A3KFJ0|A3KFJ0_HUMAN;sp|O14965|AURKA_HUMAN;tr|Q5QPD4|Q5QPD4_HUMAN;tr|A3KFJ1|A3KFJ1_HUMAN;tr|Q5QPD2|Q5QPD2_HUMAN;tr|A3KFJ2|A3KFJ2_HUMAN;tr|Q5QPD1|Q5QPD1_HUMAN	tr|A3KFJ0|A3KFJ0_HUMAN Aurora kinase A OS=Homo sapiens OX=9606 GN=AURKA PE=1 SV=1;sp|O14965|AURKA_HUMAN Aurora kinase A OS=Homo sapiens OX=9606 GN=AURKA PE=1 SV=2;tr|Q5QPD4|Q5QPD4_HUMAN Aurora kinase A (Fragment) OS=Homo sapiens OX=9606 GN=AURKA PE=1 SV=1;			0.5	2	1	6	1	0.5
sp|O43823|AKAP8_HUMAN;tr|M0QYL4|M0QYL4_HUMAN	sp|O43823|AKAP8_HUMAN A-kinase anchor protein 8 OS=Homo sapiens OX=9606 GN=AKAP8 PE=1 SV=1			2	3	7	41	0.5	0.5
sp|Q9BXP5|SRRT_HUMAN;tr|H7C3A1|H7C3A1_HUMAN;tr|H7C1K0|H7C1K0_HUMAN;tr|A0A0A0MSP6|A0A0A0MSP6_HUMAN	sp|Q9BXP5|SRRT_HUMAN Serrate RNA effector molecule homolog OS=Homo sapiens OX=9606 GN=SRRT PE=1 SV=1;tr|H7C3A1|H7C3A1_HUMAN Serrate RNA effector molecule homolog (Fragment) OS=Homo sapiens OX=9606 GN=SRRT PE=1 SV=1			8	0.5	10	4	5	3
sp|Q02878|RL6_HUMAN;tr|F8VZ45|F8VZ45_HUMAN;tr|U3KQR5|U3KQR5_HUMAN;tr|F8VZA3|F8VZA3_HUMAN;tr|F8VWR1|F8VWR1_HUMAN;tr|F8VU16|F8VU16_HUMAN;tr|F8VR69|F8VR69_HUMAN	sp|Q02878|RL6_HUMAN 60S ribosomal protein L6 OS=Homo sapiens OX=9606 GN=RPL6 PE=1 SV=3			11	18	45	19	20	95
sp|P20700|LMNB1_HUMAN;tr|E9PBF6|E9PBF6_HUMAN;tr|A0A0D9SFE5|A0A0D9SFE5_HUMAN;tr|A0A0D9SFY5|A0A0D9SFY5_HUMAN	sp|P20700|LMNB1_HUMAN Lamin-B1 OS=Homo sapiens OX=9606 GN=LMNB1 PE=1 SV=2;tr|E9PBF6|E9PBF6_HUMAN Lamin-B1 OS=Homo sapiens OX=9606 GN=LMNB1 PE=1 SV=1;tr|A0A0D9SFE5|A0A0D9SFE5_HUMAN Lamin B1, isoform CRA_a OS=Homo sapiens OX=9606 GN=LMNB1 PE=1 SV=1			1	0.5	10	0.5	1	3
sp|Q15637|SF01_HUMAN;tr|F8WEV5|F8WEV5_HUMAN;tr|C9J792|C9J792_HUMAN	sp|Q15637|SF01_HUMAN Splicing factor 1 OS=Homo sapiens OX=9606 GN=SF1 PE=1 SV=4			7	4	13	36	3	8
sp|Q9Y5J1|UTP18_HUMAN;tr|J3KSR7|J3KSR7_HUMAN;tr|J3QR85|J3QR85_HUMAN	sp|Q9Y5J1|UTP18_HUMAN U3 small nucleolar RNA-associated protein 18 homolog OS=Homo sapiens OX=9606 GN=UTP18 PE=1 SV=3			1	1	3	2	0.5	7
sp|P31939|PUR9_HUMAN;tr|H7C1S2|H7C1S2_HUMAN;tr|F8WEF0|F8WEF0_HUMAN;tr|C9JLK0|C9JLK0_HUMAN	sp|P31939|PUR9_HUMAN Bifunctional purine biosynthesis protein PURH OS=Homo sapiens OX=9606 GN=ATIC PE=1 SV=3			2	1	17	0.5	4	4
sp|O75616|ERAL1_HUMAN;tr|J3QSB2|J3QSB2_HUMAN;tr|J3QRV9|J3QRV9_HUMAN;tr|J3QT61|J3QT61_HUMAN;tr|K7EQJ8|K7EQJ8_HUMAN	sp|O75616|ERAL1_HUMAN GTPase Era, mitochondrial OS=Homo sapiens OX=9606 GN=ERAL1 PE=1 SV=2;tr|J3QSB2|J3QSB2_HUMAN GTPase Era, mitochondrial (Fragment) OS=Homo sapiens OX=9606 GN=ERAL1 PE=1 SV=1;tr|J3QRV9|J3QRV9_HUMAN GTPase Era, mitochondrial (Fragment) OS			0.5	1	2	8	0.5	0.5
sp|Q15032|R3HD1_HUMAN;tr|H7C207|H7C207_HUMAN;tr|H7C2F9|H7C2F9_HUMAN	sp|Q15032|R3HD1_HUMAN R3H domain-containing protein 1 OS=Homo sapiens OX=9606 GN=R3HDM1 PE=1 SV=3;tr|H7C207|H7C207_HUMAN R3H domain-containing protein 1 (Fragment) OS=Homo sapiens OX=9606 GN=R3HDM1 PE=1 SV=1			5	1	3	21	0.5	2
sp|Q96GJ1|TRM2_HUMAN	sp|Q96GJ1|TRM2_HUMAN tRNA (uracil(54)-C(5))-methyltransferase homolog OS=Homo sapiens OX=9606 GN=TRMT2B PE=1 SV=1			2	1	3	10	2	0.5
sp|Q9NQ55|SSF1_HUMAN;tr|A0A0A6YYI3|A0A0A6YYI3_HUMAN;tr|A0A0B4J1V8|A0A0B4J1V8_HUMAN;tr|A8MV53|A8MV53_HUMAN;tr|C9J3W3|C9J3W3_HUMAN;tr|C9JHF7|C9JHF7_HUMAN	sp|Q9NQ55|SSF1_HUMAN Suppressor of SWI4 1 homolog OS=Homo sapiens OX=9606 GN=PPAN PE=2 SV=1;tr|A0A0A6YYI3|A0A0A6YYI3_HUMAN Protein PPAN-P2RY11 OS=Homo sapiens OX=9606 GN=PPAN-P2RY11 PE=4 SV=1;tr|A0A0B4J1V8|A0A0B4J1V8_HUMAN HCG2039996 OS=Homo sapiens OX=960			4	8	7	12	2	13
sp|O76003|GLRX3_HUMAN	sp|O76003|GLRX3_HUMAN Glutaredoxin-3 OS=Homo sapiens OX=9606 GN=GLRX3 PE=1 SV=2			4	0.5	0.5	14	0.5	0.5
sp|Q9BTT0|AN32E_HUMAN;tr|E9PPH5|E9PPH5_HUMAN;tr|Q5TB19|Q5TB19_HUMAN;tr|Q5TB25|Q5TB25_HUMAN;tr|E9PLC4|E9PLC4_HUMAN;tr|H0YCE2|H0YCE2_HUMAN	sp|Q9BTT0|AN32E_HUMAN Acidic leucine-rich nuclear phosphoprotein 32 family member E OS=Homo sapiens OX=9606 GN=ANP32E PE=1 SV=1;tr|E9PPH5|E9PPH5_HUMAN Acidic leucine-rich nuclear phosphoprotein 32 family member E (Fragment) OS=Homo sapiens OX=9606 GN=ANP32			1	2	4	0.5	3	1
sp|P00441|SODC_HUMAN;tr|H7BYH4|H7BYH4_HUMAN	sp|P00441|SODC_HUMAN Superoxide dismutase [Cu-Zn] OS=Homo sapiens OX=9606 GN=SOD1 PE=1 SV=2;tr|H7BYH4|H7BYH4_HUMAN Superoxide dismutase [Cu-Zn] OS=Homo sapiens OX=9606 GN=SOD1 PE=1 SV=1			0.5	0.5	10	0.5	0.5	3
sp|P51572|BAP31_HUMAN;tr|C9JSP1|C9JSP1_HUMAN;tr|C9JQ75|C9JQ75_HUMAN;tr|C9J0M4|C9J0M4_HUMAN;tr|A0A2R8Y5M6|A0A2R8Y5M6_HUMAN;tr|C9JMD7|C9JMD7_HUMAN;tr|C9JM14|C9JM14_HUMAN	sp|P51572|BAP31_HUMAN B-cell receptor-associated protein 31 OS=Homo sapiens OX=9606 GN=BCAP31 PE=1 SV=3;tr|C9JSP1|C9JSP1_HUMAN B-cell receptor-associated protein 31 (Fragment) OS=Homo sapiens OX=9606 GN=BCAP31 PE=1 SV=1;tr|C9JQ75|C9JQ75_HUMAN B-cell recept			2	0.5	4	0.5	2	12
sp|P42677|RS27_HUMAN;tr|C9J1C5|C9J1C5_HUMAN	sp|P42677|RS27_HUMAN 40S ribosomal protein S27 OS=Homo sapiens OX=9606 GN=RPS27 PE=1 SV=3			2	2	8	3	4	13
tr|A0A3B3ITJ4|A0A3B3ITJ4_HUMAN	tr|A0A3B3ITJ4|A0A3B3ITJ4_HUMAN Heterogeneous nuclear ribonucleoprotein L (Fragment) OS=Homo sapiens OX=9606 GN=HNRNPL PE=1 SV=1			1	2	1	7	0.5	1
sp|Q8TCT9|HM13_HUMAN;tr|A0A3B3IUB5|A0A3B3IUB5_HUMAN;tr|A0A075B6F6|A0A075B6F6_HUMAN;tr|A0A0S2Z6F0|A0A0S2Z6F0_HUMAN;tr|A0A3B3IT72|A0A3B3IT72_HUMAN;tr|A0A0C4DGU3|A0A0C4DGU3_HUMAN	sp|Q8TCT9|HM13_HUMAN Minor histocompatibility antigen H13 OS=Homo sapiens OX=9606 GN=HM13 PE=1 SV=1;tr|A0A3B3IUB5|A0A3B3IUB5_HUMAN Minor histocompatibility antigen H13 OS=Homo sapiens OX=9606 GN=HM13 PE=1 SV=1;tr|A0A075B6F6|A0A075B6F6_HUMAN Minor histocomp			2	0.5	2	0.5	2	0.5
sp|Q9Y295|DRG1_HUMAN;tr|H0YI06|H0YI06_HUMAN	sp|Q9Y295|DRG1_HUMAN Developmentally-regulated GTP-binding protein 1 OS=Homo sapiens OX=9606 GN=DRG1 PE=1 SV=1			2	0.5	2	0.5	0.5	2
sp|Q8NEF9|SRFB1_HUMAN	sp|Q8NEF9|SRFB1_HUMAN Serum response factor-binding protein 1 OS=Homo sapiens OX=9606 GN=SRFBP1 PE=1 SV=1			0.5	0.5	4	1	0.5	1
sp|Q96HS1|PGAM5_HUMAN;tr|F5GXG4|F5GXG4_HUMAN	sp|Q96HS1|PGAM5_HUMAN Serine/threonine-protein phosphatase PGAM5, mitochondrial OS=Homo sapiens OX=9606 GN=PGAM5 PE=1 SV=2			0.5	0.5	4	0.5	1	1
sp|O43818|U3IP2_HUMAN	sp|O43818|U3IP2_HUMAN U3 small nucleolar RNA-interacting protein 2 OS=Homo sapiens OX=9606 GN=RRP9 PE=1 SV=1			0.5	0.5	4	0.5	1	1
tr|D6RGI3|D6RGI3_HUMAN;sp|Q9NVA2|SEP11_HUMAN;tr|D6RER5|D6RER5_HUMAN;tr|H0Y9G8|H0Y9G8_HUMAN;tr|H0Y961|H0Y961_HUMAN;tr|D6RDU5|D6RDU5_HUMAN;tr|A0A087X142|A0A087X142_HUMAN;tr|A6NMH6|A6NMH6_HUMAN;tr|A6NFQ9|A6NFQ9_HUMAN;tr|E7EW69|E7EW69_HUMAN;sp|Q9P0V9|SEP10_HUMAN;tr|F8W8I8|F8W8I8_HUMAN;tr|E7EX04|E7EX04_HUMAN;sp|Q92599|SEPT8_HUMAN;tr|B5ME97|B5ME97_HUMAN	tr|D6RGI3|D6RGI3_HUMAN Septin 11, isoform CRA_b OS=Homo sapiens OX=9606 GN=SEPTIN11 PE=1 SV=1;sp|Q9NVA2|SEP11_HUMAN Septin-11 OS=Homo sapiens OX=9606 GN=SEPTIN11 PE=1 SV=3;tr|D6RER5|D6RER5_HUMAN Septin-11 OS=Homo sapiens OX=9606 GN=SEPTIN11 PE=1 SV=1;tr|H0			0.5	0.5	4	0.5	1	1
sp|O75223|GGCT_HUMAN;tr|M0QZK8|M0QZK8_HUMAN;tr|H7BZK5|H7BZK5_HUMAN;tr|B8ZZK2|B8ZZK2_HUMAN	sp|O75223|GGCT_HUMAN Gamma-glutamylcyclotransferase OS=Homo sapiens OX=9606 GN=GGCT PE=1 SV=1;tr|M0QZK8|M0QZK8_HUMAN Uncharacterized protein OS=Homo sapiens OX=9606 PE=4 SV=1;tr|H7BZK5|H7BZK5_HUMAN Gamma-glutamylcyclotransferase (Fragment) OS=Homo sapiens			4	0.5	0.5	1	1	0.5
tr|H7C414|H7C414_HUMAN	tr|H7C414|H7C414_HUMAN Zinc finger protein 142 (Fragment) OS=Homo sapiens OX=9606 GN=ZNF142 PE=1 SV=1			2	0.5	2	5	2	0.5
tr|F8VSA6|F8VSA6_HUMAN;tr|E9PS38|E9PS38_HUMAN;sp|Q15843|NEDD8_HUMAN;tr|S4R3E9|S4R3E9_HUMAN;tr|E9PL57|E9PL57_HUMAN	tr|F8VSA6|F8VSA6_HUMAN NEDD8 OS=Homo sapiens OX=9606 GN=NEDD8 PE=4 SV=1;tr|E9PS38|E9PS38_HUMAN NEDD8-MDP1 readthrough OS=Homo sapiens OX=9606 GN=NEDD8-MDP1 PE=4 SV=2;sp|Q15843|NEDD8_HUMAN NEDD8 OS=Homo sapiens OX=9606 GN=NEDD8 PE=1 SV=1;tr|S4R3E9|S4R3E9_HU			1	0.5	1	0.5	1	0.5
sp|Q9NR31|SAR1A_HUMAN;tr|X1WI22|X1WI22_HUMAN;tr|D6RAA2|D6RAA2_HUMAN;tr|H0Y5E8|H0Y5E8_HUMAN;tr|Q5SQT8|Q5SQT8_HUMAN;tr|D6RDB2|D6RDB2_HUMAN;tr|D6RD69|D6RD69_HUMAN;sp|Q9Y6B6|SAR1B_HUMAN	sp|Q9NR31|SAR1A_HUMAN GTP-binding protein SAR1a OS=Homo sapiens OX=9606 GN=SAR1A PE=1 SV=1;tr|X1WI22|X1WI22_HUMAN GTP-binding protein SAR1a (Fragment) OS=Homo sapiens OX=9606 GN=SAR1A PE=1 SV=7;tr|D6RAA2|D6RAA2_HUMAN GTP-binding protein SAR1b (Fragment) OS			1	0.5	1	0.5	1	0.5
sp|Q96C90|PP14B_HUMAN	sp|Q96C90|PP14B_HUMAN Protein phosphatase 1 regulatory subunit 14B OS=Homo sapiens OX=9606 GN=PPP1R14B PE=1 SV=3			1	0.5	1	0.5	1	0.5
sp|P21266|GSTM3_HUMAN	sp|P21266|GSTM3_HUMAN Glutathione S-transferase Mu 3 OS=Homo sapiens OX=9606 GN=GSTM3 PE=1 SV=3			1	0.5	1	0.5	1	0.5
sp|P11171|41_HUMAN;tr|A0A2R8Y7Y3|A0A2R8Y7Y3_HUMAN;tr|Q4VB86|Q4VB86_HUMAN;tr|A0A2R8YD30|A0A2R8YD30_HUMAN;tr|A0A2R8Y420|A0A2R8Y420_HUMAN;tr|A0A2R8Y7N0|A0A2R8Y7N0_HUMAN;tr|A0A3B3ITP0|A0A3B3ITP0_HUMAN;tr|A0A3B3IUD6|A0A3B3IUD6_HUMAN;tr|A0A2R8YFR9|A0A2R8YFR9_HUMAN;tr|A0A2R8Y6G5|A0A2R8Y6G5_HUMAN;tr|A0A2R8YCW8|A0A2R8YCW8_HUMAN;tr|A0A2R8Y570|A0A2R8Y570_HUMAN;tr|A0A2R8Y5G2|A0A2R8Y5G2_HUMAN;tr|A0A2R8Y5Z6|A0…	sp|P11171|41_HUMAN Protein 4.1 OS=Homo sapiens OX=9606 GN=EPB41 PE=1 SV=4;tr|A0A2R8Y7Y3|A0A2R8Y7Y3_HUMAN Protein 4.1 OS=Homo sapiens OX=9606 GN=EPB41 PE=1 SV=1;tr|Q4VB86|Q4VB86_HUMAN EPB41 protein OS=Homo sapiens OX=9606 GN=EPB41 PE=1 SV=2;tr|A0A2R8YD30|A0			1	0.5	1	0.5	1	0.5
sp|P61081|UBC12_HUMAN;tr|M0QYI6|M0QYI6_HUMAN	sp|P61081|UBC12_HUMAN NEDD8-conjugating enzyme Ubc12 OS=Homo sapiens OX=9606 GN=UBE2M PE=1 SV=1			1	0.5	1	0.5	1	0.5
sp|Q8N5K1|CISD2_HUMAN;tr|D6RCF4|D6RCF4_HUMAN	sp|Q8N5K1|CISD2_HUMAN CDGSH iron-sulfur domain-containing protein 2 OS=Homo sapiens OX=9606 GN=CISD2 PE=1 SV=1;tr|D6RCF4|D6RCF4_HUMAN CDGSH iron-sulfur domain-containing protein 2 OS=Homo sapiens OX=9606 GN=CISD2 PE=1 SV=1			1	0.5	1	0.5	1	0.5
sp|Q96BK5|PINX1_HUMAN;tr|E5RGR1|E5RGR1_HUMAN;tr|E5RJG9|E5RJG9_HUMAN;tr|A0A0A6YYK5|A0A0A6YYK5_HUMAN	sp|Q96BK5|PINX1_HUMAN PIN2/TERF1-interacting telomerase inhibitor 1 OS=Homo sapiens OX=9606 GN=PINX1 PE=1 SV=2;tr|E5RGR1|E5RGR1_HUMAN PIN2/TERF1-interacting telomerase inhibitor 1 (Fragment) OS=Homo sapiens OX=9606 GN=PINX1 PE=1 SV=1;tr|E5RJG9|E5RJG9_HUMAN			0.5	1	1	1	0.5	0.5
tr|H3BRG4|H3BRG4_HUMAN;sp|P22695|QCR2_HUMAN;tr|H3BSJ9|H3BSJ9_HUMAN;tr|H3BP04|H3BP04_HUMAN	tr|H3BRG4|H3BRG4_HUMAN Cytochrome b-c1 complex subunit 2, mitochondrial OS=Homo sapiens OX=9606 GN=UQCRC2 PE=1 SV=1;sp|P22695|QCR2_HUMAN Cytochrome b-c1 complex subunit 2, mitochondrial OS=Homo sapiens OX=9606 GN=UQCRC2 PE=1 SV=3;tr|H3BSJ9|H3BSJ9_HUMAN Cyt			1	0.5	1	0.5	1	0.5
sp|P15104|GLNA_HUMAN;tr|A0A2R8YDT1|A0A2R8YDT1_HUMAN	sp|P15104|GLNA_HUMAN Glutamine synthetase OS=Homo sapiens OX=9606 GN=GLUL PE=1 SV=4;tr|A0A2R8YDT1|A0A2R8YDT1_HUMAN Glutamine synthetase OS=Homo sapiens OX=9606 GN=GLUL PE=1 SV=1			1	0.5	1	0.5	1	0.5
tr|E7EX90|E7EX90_HUMAN;sp|Q14203|DCTN1_HUMAN;tr|Q6AWB1|Q6AWB1_HUMAN;tr|E7EWF7|E7EWF7_HUMAN	tr|E7EX90|E7EX90_HUMAN Dynactin subunit 1 OS=Homo sapiens OX=9606 GN=DCTN1 PE=1 SV=1;sp|Q14203|DCTN1_HUMAN Dynactin subunit 1 OS=Homo sapiens OX=9606 GN=DCTN1 PE=1 SV=3;tr|Q6AWB1|Q6AWB1_HUMAN Dynactin subunit 1 OS=Homo sapiens OX=9606 GN=DCTN1 PE=1 SV=1			1	0.5	1	0.5	1	0.5
sp|Q86SX6|GLRX5_HUMAN	sp|Q86SX6|GLRX5_HUMAN Glutaredoxin-related protein 5, mitochondrial OS=Homo sapiens OX=9606 GN=GLRX5 PE=1 SV=2			0.5	1	1	1	0.5	0.5
sp|P22528|SPR1B_HUMAN	sp|P22528|SPR1B_HUMAN Cornifin-B OS=Homo sapiens OX=9606 GN=SPRR1B PE=1 SV=2			2	0.5	0.5	0.5	2	2
sp|Q92616|GCN1_HUMAN	sp|Q92616|GCN1_HUMAN eIF-2-alpha kinase activator GCN1 OS=Homo sapiens OX=9606 GN=GCN1 PE=1 SV=6			1	0.5	2	0.5	1	1
tr|K7ER16|K7ER16_HUMAN;sp|Q9Y285|SYFA_HUMAN;tr|K7ER00|K7ER00_HUMAN;tr|K7EK06|K7EK06_HUMAN;tr|K7EPH2|K7EPH2_HUMAN	tr|K7ER16|K7ER16_HUMAN Phenylalanine--tRNA ligase alpha subunit OS=Homo sapiens OX=9606 GN=FARSA PE=1 SV=1;sp|Q9Y285|SYFA_HUMAN Phenylalanine--tRNA ligase alpha subunit OS=Homo sapiens OX=9606 GN=FARSA PE=1 SV=3;tr|K7ER00|K7ER00_HUMAN Phenylalanine--tRNA l			1	0.5	2	0.5	1	1
sp|Q52LJ0|FA98B_HUMAN	sp|Q52LJ0|FA98B_HUMAN Protein FAM98B OS=Homo sapiens OX=9606 GN=FAM98B PE=1 SV=2			2	0.5	1	1	1	0.5
sp|Q9BSJ8|ESYT1_HUMAN;tr|F8VZB1|F8VZB1_HUMAN	sp|Q9BSJ8|ESYT1_HUMAN Extended synaptotagmin-1 OS=Homo sapiens OX=9606 GN=ESYT1 PE=1 SV=1;tr|F8VZB1|F8VZB1_HUMAN Extended synaptotagmin-1 (Fragment) OS=Homo sapiens OX=9606 GN=ESYT1 PE=1 SV=1			1	0.5	1	0.5	0.5	1
tr|C9J712|C9J712_HUMAN;tr|C9J0J7|C9J0J7_HUMAN;tr|C9JQ45|C9JQ45_HUMAN;sp|P35080|PROF2_HUMAN;tr|G5E9Q6|G5E9Q6_HUMAN	tr|C9J712|C9J712_HUMAN Profilin OS=Homo sapiens OX=9606 GN=PFN2 PE=1 SV=1;tr|C9J0J7|C9J0J7_HUMAN Profilin OS=Homo sapiens OX=9606 GN=PFN2 PE=1 SV=1;tr|C9JQ45|C9JQ45_HUMAN Profilin OS=Homo sapiens OX=9606 GN=PFN2 PE=1 SV=1;sp|P35080|PROF2_HUMAN Profilin-2 O			1	0.5	1	0.5	0.5	1
sp|P19623|SPEE_HUMAN;tr|K7EKM4|K7EKM4_HUMAN;tr|K7EL89|K7EL89_HUMAN;tr|K7ESL0|K7ESL0_HUMAN	sp|P19623|SPEE_HUMAN Spermidine synthase OS=Homo sapiens OX=9606 GN=SRM PE=1 SV=1;tr|K7EKM4|K7EKM4_HUMAN Spermidine synthase OS=Homo sapiens OX=9606 GN=SRM PE=1 SV=1			1	0.5	1	0.5	0.5	1
sp|Q8TCC3|RM30_HUMAN;tr|B8ZZV5|B8ZZV5_HUMAN	sp|Q8TCC3|RM30_HUMAN 39S ribosomal protein L30, mitochondrial OS=Homo sapiens OX=9606 GN=MRPL30 PE=1 SV=1;tr|B8ZZV5|B8ZZV5_HUMAN 39S ribosomal protein L30, mitochondrial OS=Homo sapiens OX=9606 GN=MRPL30 PE=1 SV=1			1	0.5	1	0.5	0.5	1
tr|K7ES02|K7ES02_HUMAN;sp|Q13867|BLMH_HUMAN;tr|J3KS79|J3KS79_HUMAN;tr|K7ENH5|K7ENH5_HUMAN;tr|K7ESE8|K7ESE8_HUMAN;tr|J3KSD8|J3KSD8_HUMAN	tr|K7ES02|K7ES02_HUMAN Bleomycin hydrolase (Fragment) OS=Homo sapiens OX=9606 GN=BLMH PE=1 SV=1;sp|Q13867|BLMH_HUMAN Bleomycin hydrolase OS=Homo sapiens OX=9606 GN=BLMH PE=1 SV=1;tr|J3KS79|J3KS79_HUMAN Bleomycin hydrolase OS=Homo sapiens OX=9606 GN=BLMH PE			0.5	1	1	0.5	0.5	1
tr|H0Y334|H0Y334_HUMAN;sp|Q8N7X0|ADGB_HUMAN;tr|H0Y333|H0Y333_HUMAN;tr|F8W7W4|F8W7W4_HUMAN	tr|H0Y334|H0Y334_HUMAN Androglobin (Fragment) OS=Homo sapiens OX=9606 GN=ADGB PE=1 SV=1;sp|Q8N7X0|ADGB_HUMAN Androglobin OS=Homo sapiens OX=9606 GN=ADGB PE=2 SV=3;tr|H0Y333|H0Y333_HUMAN Androglobin (Fragment) OS=Homo sapiens OX=9606 GN=ADGB PE=1 SV=1;tr|F8			1	0.5	1	0.5	0.5	1
sp|Q9Y3B4|SF3B6_HUMAN	sp|Q9Y3B4|SF3B6_HUMAN Splicing factor 3B subunit 6 OS=Homo sapiens OX=9606 GN=SF3B6 PE=1 SV=1			1	0.5	1	1	0.5	0.5
tr|E9PK54|E9PK54_HUMAN	tr|E9PK54|E9PK54_HUMAN Heat shock cognate 71 kDa protein (Fragment) OS=Homo sapiens OX=9606 GN=HSPA8 PE=1 SV=8			1	1	0.5	0.5	1	0.5
sp|P49674|KC1E_HUMAN;tr|H0Y5S9|H0Y5S9_HUMAN;tr|H0Y682|H0Y682_HUMAN	sp|P49674|KC1E_HUMAN Casein kinase I isoform epsilon OS=Homo sapiens OX=9606 GN=CSNK1E PE=1 SV=1			1	0.5	1	1	0.5	0.5
sp|Q9GZT9|EGLN1_HUMAN	sp|Q9GZT9|EGLN1_HUMAN Egl nine homolog 1 OS=Homo sapiens OX=9606 GN=EGLN1 PE=1 SV=1			1	0.5	1	0.5	0.5	1
sp|P54709|AT1B3_HUMAN;tr|H7C4L9|H7C4L9_HUMAN;tr|C9J6S2|C9J6S2_HUMAN;tr|C9JA36|C9JA36_HUMAN	sp|P54709|AT1B3_HUMAN Sodium/potassium-transporting ATPase subunit beta-3 OS=Homo sapiens OX=9606 GN=ATP1B3 PE=1 SV=1;tr|H7C4L9|H7C4L9_HUMAN Sodium/potassium-transporting ATPase subunit beta-3 (Fragment) OS=Homo sapiens OX=9606 GN=ATP1B3 PE=1 SV=1;tr|C9J6S			0.5	1	2	0.5	1	1
tr|A8MQB8|A8MQB8_HUMAN;tr|G3V0J0|G3V0J0_HUMAN	tr|A8MQB8|A8MQB8_HUMAN Synaptic functional regulator FMR1 OS=Homo sapiens OX=9606 GN=FMR1 PE=1 SV=1;tr|G3V0J0|G3V0J0_HUMAN Fragile X mental retardation 1, isoform CRA_e OS=Homo sapiens OX=9606 GN=FMR1 PE=1 SV=1			1	0.5	0.5	0.5	1	1
sp|O96013|PAK4_HUMAN;tr|M0R1R1|M0R1R1_HUMAN;sp|Q9P286|PAK5_HUMAN	sp|O96013|PAK4_HUMAN Serine/threonine-protein kinase PAK 4 OS=Homo sapiens OX=9606 GN=PAK4 PE=1 SV=1			1	0.5	0.5	0.5	1	1
tr|C9JPM4|C9JPM4_HUMAN;sp|P18085|ARF4_HUMAN;tr|C9JAK5|C9JAK5_HUMAN;tr|U3KQF2|U3KQF2_HUMAN	tr|C9JPM4|C9JPM4_HUMAN ADP-ribosylation factor 4 (Fragment) OS=Homo sapiens OX=9606 GN=ARF4 PE=1 SV=1;sp|P18085|ARF4_HUMAN ADP-ribosylation factor 4 OS=Homo sapiens OX=9606 GN=ARF4 PE=1 SV=3;tr|C9JAK5|C9JAK5_HUMAN ADP-ribosylation factor 4 OS=Homo sapiens			1	0.5	0.5	0.5	1	1
sp|P98175|RBM10_HUMAN	sp|P98175|RBM10_HUMAN RNA-binding protein 10 OS=Homo sapiens OX=9606 GN=RBM10 PE=1 SV=3			0.5	0.5	1	1	1	0.5
tr|C9JYQ9|C9JYQ9_HUMAN;sp|Q6P5R6|RL22L_HUMAN;tr|H0Y8C2|H0Y8C2_HUMAN	tr|C9JYQ9|C9JYQ9_HUMAN 60S ribosomal protein L22-like 1 OS=Homo sapiens OX=9606 GN=RPL22L1 PE=1 SV=1;sp|Q6P5R6|RL22L_HUMAN 60S ribosomal protein L22-like 1 OS=Homo sapiens OX=9606 GN=RPL22L1 PE=1 SV=2;tr|H0Y8C2|H0Y8C2_HUMAN 60S ribosomal protein L22-like 1			1	0.5	0.5	0.5	1	1
sp|P0DOY3|IGLC3_HUMAN;sp|P0DOY2|IGLC2_HUMAN;sp|P0CG04|IGLC1_HUMAN;sp|P0CF74|IGLC6_HUMAN;sp|B9A064|IGLL5_HUMAN;tr|A0A0B4J231|A0A0B4J231_HUMAN;sp|A0M8Q6|IGLC7_HUMAN	sp|P0DOY3|IGLC3_HUMAN Immunoglobulin lambda constant 3 OS=Homo sapiens OX=9606 GN=IGLC3 PE=1 SV=1;sp|P0DOY2|IGLC2_HUMAN Immunoglobulin lambda constant 2 OS=Homo sapiens OX=9606 GN=IGLC2 PE=1 SV=1;sp|P0CG04|IGLC1_HUMAN Immunoglobulin lambda constant 1 OS=Ho			0.5	1	0.5	0.5	1	1
tr|A0A0B4J2E5|A0A0B4J2E5_HUMAN;sp|Q15269|PWP2_HUMAN	tr|A0A0B4J2E5|A0A0B4J2E5_HUMAN Uncharacterized protein OS=Homo sapiens OX=9606 GN=LOC102724159 PE=1 SV=1;sp|Q15269|PWP2_HUMAN Periodic tryptophan protein 2 homolog OS=Homo sapiens OX=9606 GN=PWP2 PE=2 SV=2			0.5	0.5	1	0.5	1	1
tr|A0A3B3IRW2|A0A3B3IRW2_HUMAN;tr|A0A3B3IRK6|A0A3B3IRK6_HUMAN;sp|Q13724|MOGS_HUMAN;tr|C9J8D4|C9J8D4_HUMAN	tr|A0A3B3IRW2|A0A3B3IRW2_HUMAN Mannosyl-oligosaccharide glucosidase OS=Homo sapiens OX=9606 GN=MOGS PE=1 SV=1;tr|A0A3B3IRK6|A0A3B3IRK6_HUMAN Mannosyl-oligosaccharide glucosidase (Fragment) OS=Homo sapiens OX=9606 GN=MOGS PE=1 SV=1;sp|Q13724|MOGS_HUMAN Mann			0.5	0.5	1	0.5	1	1
sp|P36542|ATPG_HUMAN	sp|P36542|ATPG_HUMAN ATP synthase subunit gamma, mitochondrial OS=Homo sapiens OX=9606 GN=ATP5F1C PE=1 SV=1			2	1	2	4	1	2
sp|O60287|NPA1P_HUMAN	sp|O60287|NPA1P_HUMAN Nucleolar pre-ribosomal-associated protein 1 OS=Homo sapiens OX=9606 GN=URB1 PE=1 SV=4			0.5	0.5	1	1	0.5	1
sp|Q9HAV4|XPO5_HUMAN;tr|E2QRM3|E2QRM3_HUMAN;tr|H0Y3W3|H0Y3W3_HUMAN	sp|Q9HAV4|XPO5_HUMAN Exportin-5 OS=Homo sapiens OX=9606 GN=XPO5 PE=1 SV=1			1	0.5	0.5	1	1	0.5
sp|Q9NVN8|GNL3L_HUMAN	sp|Q9NVN8|GNL3L_HUMAN Guanine nucleotide-binding protein-like 3-like protein OS=Homo sapiens OX=9606 GN=GNL3L PE=1 SV=1			0.5	0.5	1	1	0.5	1
tr|F8VYH9|F8VYH9_HUMAN;tr|F8VTV8|F8VTV8_HUMAN;tr|F8VWX7|F8VWX7_HUMAN;sp|P11802|CDK4_HUMAN;tr|F8VYY1|F8VYY1_HUMAN;tr|Q96BE9|Q96BE9_HUMAN;tr|F8W1L8|F8W1L8_HUMAN	tr|F8VYH9|F8VYH9_HUMAN Cyclin-dependent kinase 4 (Fragment) OS=Homo sapiens OX=9606 GN=CDK4 PE=1 SV=1;tr|F8VTV8|F8VTV8_HUMAN Cyclin-dependent kinase 4 OS=Homo sapiens OX=9606 GN=CDK4 PE=1 SV=1;tr|F8VWX7|F8VWX7_HUMAN Cyclin-dependent kinase 4 (Fragment) OS=			0.5	0.5	1	0.5	1	1
sp|O14949|QCR8_HUMAN	sp|O14949|QCR8_HUMAN Cytochrome b-c1 complex subunit 8 OS=Homo sapiens OX=9606 GN=UQCRQ PE=1 SV=4			0.5	1	1	0.5	1	2
sp|O75822|EIF3J_HUMAN;tr|H0YGJ7|H0YGJ7_HUMAN;tr|H0YLP3|H0YLP3_HUMAN	sp|O75822|EIF3J_HUMAN Eukaryotic translation initiation factor 3 subunit J OS=Homo sapiens OX=9606 GN=EIF3J PE=1 SV=2			1	1	0.5	1	2	0.5
sp|Q13547|HDAC1_HUMAN	sp|Q13547|HDAC1_HUMAN Histone deacetylase 1 OS=Homo sapiens OX=9606 GN=HDAC1 PE=1 SV=1			0.5	2	2	0.5	2	5
sp|P05109|S10A8_HUMAN	sp|P05109|S10A8_HUMAN Protein S100-A8 OS=Homo sapiens OX=9606 GN=S100A8 PE=1 SV=1			2	3	3	2	2	3
sp|P35251|RFC1_HUMAN;tr|H0Y9P8|H0Y9P8_HUMAN;tr|H0Y8U4|H0Y8U4_HUMAN	sp|P35251|RFC1_HUMAN Replication factor C subunit 1 OS=Homo sapiens OX=9606 GN=RFC1 PE=1 SV=4			0.5	0.5	2	0.5	0.5	6
tr|Q5VV87|Q5VV87_HUMAN;sp|O14880|MGST3_HUMAN;tr|Q5VV89|Q5VV89_HUMAN	tr|Q5VV87|Q5VV87_HUMAN Microsomal glutathione S-transferase 3 OS=Homo sapiens OX=9606 GN=MGST3 PE=1 SV=1;sp|O14880|MGST3_HUMAN Microsomal glutathione S-transferase 3 OS=Homo sapiens OX=9606 GN=MGST3 PE=1 SV=1;tr|Q5VV89|Q5VV89_HUMAN Microsomal glutathione S			0.5	0.5	2	0.5	0.5	6
sp|Q9H4L4|SENP3_HUMAN;tr|A0A087X0R7|A0A087X0R7_HUMAN;tr|J3QL36|J3QL36_HUMAN;tr|J3KSF5|J3KSF5_HUMAN;tr|J3QRE4|J3QRE4_HUMAN;tr|A0A087WV50|A0A087WV50_HUMAN	sp|Q9H4L4|SENP3_HUMAN Sentrin-specific protease 3 OS=Homo sapiens OX=9606 GN=SENP3 PE=1 SV=2;tr|A0A087X0R7|A0A087X0R7_HUMAN SENP3-EIF4A1 readthrough (NMD candidate) (Fragment) OS=Homo sapiens OX=9606 GN=SENP3-EIF4A1 PE=4 SV=1			0.5	0.5	2	0.5	0.5	6
sp|Q53F19|NCBP3_HUMAN;tr|K7EQA5|K7EQA5_HUMAN;tr|K7ELP6|K7ELP6_HUMAN	sp|Q53F19|NCBP3_HUMAN Nuclear cap-binding protein subunit 3 OS=Homo sapiens OX=9606 GN=NCBP3 PE=1 SV=2			1	0.5	3	9	0.5	1
sp|P22234|PUR6_HUMAN;tr|E9PBS1|E9PBS1_HUMAN;tr|D6RF62|D6RF62_HUMAN	sp|P22234|PUR6_HUMAN Multifunctional protein ADE2 OS=Homo sapiens OX=9606 GN=PAICS PE=1 SV=3;tr|E9PBS1|E9PBS1_HUMAN Multifunctional protein ADE2 (Fragment) OS=Homo sapiens OX=9606 GN=PAICS PE=1 SV=1;tr|D6RF62|D6RF62_HUMAN Multifunctional protein ADE2 OS=Ho			4	2	13	1	3	7
sp|P48643|TCPE_HUMAN;tr|B7ZAR1|B7ZAR1_HUMAN;tr|E9PCA1|E9PCA1_HUMAN;tr|E7ENZ3|E7ENZ3_HUMAN;tr|D6RIZ7|D6RIZ7_HUMAN;tr|H0Y914|H0Y914_HUMAN	sp|P48643|TCPE_HUMAN T-complex protein 1 subunit epsilon OS=Homo sapiens OX=9606 GN=CCT5 PE=1 SV=1;tr|B7ZAR1|B7ZAR1_HUMAN T-complex protein 1 subunit epsilon OS=Homo sapiens OX=9606 GN=CCT5 PE=1 SV=1;tr|E9PCA1|E9PCA1_HUMAN T-complex protein 1 subunit epsil			6	0.5	23	0.5	5	9
sp|P05455|LA_HUMAN;tr|E7ERC4|E7ERC4_HUMAN;tr|E9PFL9|E9PFL9_HUMAN;tr|E9PGX9|E9PGX9_HUMAN	sp|P05455|LA_HUMAN Lupus La protein OS=Homo sapiens OX=9606 GN=SSB PE=1 SV=2			23	11	35	13	13	26
tr|E9PMD8|E9PMD8_HUMAN;tr|E9PM69|E9PM69_HUMAN;tr|R4GNH3|R4GNH3_HUMAN;sp|P17980|PRS6A_HUMAN;tr|E9PN50|E9PN50_HUMAN;tr|E9PKD5|E9PKD5_HUMAN;tr|E9PLG2|E9PLG2_HUMAN	tr|E9PMD8|E9PMD8_HUMAN 26S proteasome regulatory subunit 6A (Fragment) OS=Homo sapiens OX=9606 GN=PSMC3 PE=1 SV=9;tr|E9PM69|E9PM69_HUMAN 26S proteasome regulatory subunit 6A OS=Homo sapiens OX=9606 GN=PSMC3 PE=1 SV=1;tr|R4GNH3|R4GNH3_HUMAN 26S proteasome r			1	0.5	4	0.5	2	0.5
tr|J3KPX7|J3KPX7_HUMAN;sp|Q99623|PHB2_HUMAN;tr|F5GY37|F5GY37_HUMAN;tr|F5GWA7|F5GWA7_HUMAN;tr|F5H3X6|F5H3X6_HUMAN;tr|F5H2D2|F5H2D2_HUMAN;tr|F5H0C5|F5H0C5_HUMAN;tr|U3KPZ5|U3KPZ5_HUMAN	tr|J3KPX7|J3KPX7_HUMAN Prohibitin-2 OS=Homo sapiens OX=9606 GN=PHB2 PE=1 SV=2;sp|Q99623|PHB2_HUMAN Prohibitin-2 OS=Homo sapiens OX=9606 GN=PHB2 PE=1 SV=2;tr|F5GY37|F5GY37_HUMAN Prohibitin-2 OS=Homo sapiens OX=9606 GN=PHB2 PE=1 SV=1;tr|F5GWA7|F5GWA7_HUMAN P			8	2	8	3	7	3
tr|A0A140T947|A0A140T947_HUMAN;sp|O60231|DHX16_HUMAN;tr|A2AB15|A2AB15_HUMAN;tr|A0A140T9T4|A0A140T9T4_HUMAN;tr|Q5SQH5|Q5SQH5_HUMAN;tr|A0A140T8Y5|A0A140T8Y5_HUMAN	tr|A0A140T947|A0A140T947_HUMAN Pre-mRNA-splicing factor ATP-dependent RNA helicase DHX16 (Fragment) OS=Homo sapiens OX=9606 GN=DHX16 PE=1 SV=1;sp|O60231|DHX16_HUMAN Pre-mRNA-splicing factor ATP-dependent RNA helicase DHX16 OS=Homo sapiens OX=9606 GN=DHX16			1	0.5	4	0.5	0.5	2
sp|Q12788|TBL3_HUMAN;tr|J3KNP2|J3KNP2_HUMAN;tr|A0A087WYP7|A0A087WYP7_HUMAN	sp|Q12788|TBL3_HUMAN Transducin beta-like protein 3 OS=Homo sapiens OX=9606 GN=TBL3 PE=1 SV=2;tr|J3KNP2|J3KNP2_HUMAN Transducin beta-like protein 3 (Fragment) OS=Homo sapiens OX=9606 GN=TBL3 PE=1 SV=1;tr|A0A087WYP7|A0A087WYP7_HUMAN Transducin beta-like pro			1	0.5	4	0.5	0.5	2
sp|Q9HAH7|FBRS_HUMAN;tr|J3KNZ9|J3KNZ9_HUMAN	sp|Q9HAH7|FBRS_HUMAN Probable fibrosin-1 OS=Homo sapiens OX=9606 GN=FBRS PE=1 SV=3;tr|J3KNZ9|J3KNZ9_HUMAN Probable fibrosin-1 OS=Homo sapiens OX=9606 GN=FBRS PE=1 SV=1			0.5	0.5	2	1	0.5	4
sp|Q9NUQ6|SPS2L_HUMAN;tr|B8ZZZ7|B8ZZZ7_HUMAN;tr|F8W6C2|F8W6C2_HUMAN;tr|C9JW67|C9JW67_HUMAN;tr|C9JKE4|C9JKE4_HUMAN;tr|F8VZ02|F8VZ02_HUMAN;tr|F8VT91|F8VT91_HUMAN;tr|C9JGM8|C9JGM8_HUMAN;tr|F2Z2S1|F2Z2S1_HUMAN;tr|Q4ZFW0|Q4ZFW0_HUMAN;tr|F8WAV0|F8WAV0_HUMAN;tr|C9IZC3|C9IZC3_HUMAN;tr|C9J8M7|C9J8M7_HUMAN;tr|H7C2G5|H7C2G5_HUMAN	sp|Q9NUQ6|SPS2L_HUMAN SPATS2-like protein OS=Homo sapiens OX=9606 GN=SPATS2L PE=1 SV=2;tr|B8ZZZ7|B8ZZZ7_HUMAN DNA polymerase-transactivated protein 6, isoform CRA_b OS=Homo sapiens OX=9606 GN=SPATS2L PE=1 SV=1			4	0.5	0.5	11	0.5	1
sp|Q9Y617|SERC_HUMAN	sp|Q9Y617|SERC_HUMAN Phosphoserine aminotransferase OS=Homo sapiens OX=9606 GN=PSAT1 PE=1 SV=2			7	0.5	10	0.5	3	7
sp|P15880|RS2_HUMAN;tr|H0YEN5|H0YEN5_HUMAN;tr|E9PQD7|E9PQD7_HUMAN;tr|E9PM36|E9PM36_HUMAN;tr|I3L404|I3L404_HUMAN;tr|E9PMM9|E9PMM9_HUMAN;tr|E9PPT0|E9PPT0_HUMAN	sp|P15880|RS2_HUMAN 40S ribosomal protein S2 OS=Homo sapiens OX=9606 GN=RPS2 PE=1 SV=2;tr|H0YEN5|H0YEN5_HUMAN 40S ribosomal protein S2 (Fragment) OS=Homo sapiens OX=9606 GN=RPS2 PE=1 SV=1;tr|E9PQD7|E9PQD7_HUMAN 40S ribosomal protein S2 OS=Homo sapiens OX=9			8	9	20	13	10	28
tr|V9GYY3|V9GYY3_HUMAN;tr|A0A384N5Y3|A0A384N5Y3_HUMAN;sp|P11586|C1TC_HUMAN;tr|F5H2F4|F5H2F4_HUMAN;tr|V9GZ78|V9GZ78_HUMAN;tr|A0A494C1T2|A0A494C1T2_HUMAN	tr|V9GYY3|V9GYY3_HUMAN C-1-tetrahydrofolate synthase, cytoplasmic OS=Homo sapiens OX=9606 GN=MTHFD1 PE=1 SV=2;tr|A0A384N5Y3|A0A384N5Y3_HUMAN C-1-tetrahydrofolate synthase, cytoplasmic OS=Homo sapiens OX=9606 GN=MTHFD1 PE=1 SV=1;sp|P11586|C1TC_HUMAN C-1-tet			9	2	17	0.5	8	9
tr|A0A087WZK9|A0A087WZK9_HUMAN;sp|O15372|EIF3H_HUMAN;tr|B3KS98|B3KS98_HUMAN;tr|E5RJT0|E5RJT0_HUMAN;tr|E5RGU4|E5RGU4_HUMAN;tr|E5RHC7|E5RHC7_HUMAN;tr|E5RH59|E5RH59_HUMAN;tr|E5RFW7|E5RFW7_HUMAN;tr|E5RFH0|E5RFH0_HUMAN	tr|A0A087WZK9|A0A087WZK9_HUMAN Eukaryotic translation initiation factor 3 subunit H OS=Homo sapiens OX=9606 GN=EIF3H PE=1 SV=1;sp|O15372|EIF3H_HUMAN Eukaryotic translation initiation factor 3 subunit H OS=Homo sapiens OX=9606 GN=EIF3H PE=1 SV=1;tr|B3KS98|B			3	0.5	3	2	2	0.5
sp|P36578|RL4_HUMAN;tr|H3BM89|H3BM89_HUMAN;tr|H3BU31|H3BU31_HUMAN	sp|P36578|RL4_HUMAN 60S ribosomal protein L4 OS=Homo sapiens OX=9606 GN=RPL4 PE=1 SV=5;tr|H3BM89|H3BM89_HUMAN 60S ribosomal protein L4 OS=Homo sapiens OX=9606 GN=RPL4 PE=1 SV=1			14	22	75	24	25	168
sp|P50914|RL14_HUMAN;tr|E7EPB3|E7EPB3_HUMAN	sp|P50914|RL14_HUMAN 60S ribosomal protein L14 OS=Homo sapiens OX=9606 GN=RPL14 PE=1 SV=4;tr|E7EPB3|E7EPB3_HUMAN 60S ribosomal protein L14 OS=Homo sapiens OX=9606 GN=RPL14 PE=1 SV=1			1	2	10	4	4	14
sp|Q9BQ52|RNZ2_HUMAN;tr|G5E9D5|G5E9D5_HUMAN;tr|E7ES68|E7ES68_HUMAN;tr|V9GYS7|V9GYS7_HUMAN;tr|J3QRS2|J3QRS2_HUMAN;tr|V9GYU5|V9GYU5_HUMAN;tr|J3QL08|J3QL08_HUMAN;tr|H7C2I4|H7C2I4_HUMAN;tr|V9GZ72|V9GZ72_HUMAN;tr|J3QLK4|J3QLK4_HUMAN	sp|Q9BQ52|RNZ2_HUMAN Zinc phosphodiesterase ELAC protein 2 OS=Homo sapiens OX=9606 GN=ELAC2 PE=1 SV=2;tr|G5E9D5|G5E9D5_HUMAN ElaC homolog 2 (E. coli), isoform CRA_a OS=Homo sapiens OX=9606 GN=ELAC2 PE=1 SV=1;tr|E7ES68|E7ES68_HUMAN Zinc phosphodiesterase EL			4	1	6	19	2	2
sp|P30050|RL12_HUMAN	sp|P30050|RL12_HUMAN 60S ribosomal protein L12 OS=Homo sapiens OX=9606 GN=RPL12 PE=1 SV=1			6	4	11	2	4	9
sp|Q9BU23|LMF2_HUMAN	sp|Q9BU23|LMF2_HUMAN Lipase maturation factor 2 OS=Homo sapiens OX=9606 GN=LMF2 PE=1 SV=2			0.5	0.5	3	0.5	0.5	9
tr|D3YTB1|D3YTB1_HUMAN;sp|P62910|RL32_HUMAN;tr|F8W727|F8W727_HUMAN	tr|D3YTB1|D3YTB1_HUMAN 60S ribosomal protein L32 (Fragment) OS=Homo sapiens OX=9606 GN=RPL32 PE=1 SV=1;sp|P62910|RL32_HUMAN 60S ribosomal protein L32 OS=Homo sapiens OX=9606 GN=RPL32 PE=1 SV=2;tr|F8W727|F8W727_HUMAN 60S ribosomal protein L32 OS=Homo sapien			4	5	6	5	2	18
sp|Q12986|NFX1_HUMAN	sp|Q12986|NFX1_HUMAN Transcriptional repressor NF-X1 OS=Homo sapiens OX=9606 GN=NFX1 PE=1 SV=2			9	1	7	47	0.5	1
sp|Q5UIP0|RIF1_HUMAN;tr|H7C2B5|H7C2B5_HUMAN;tr|H7BZN3|H7BZN3_HUMAN	sp|Q5UIP0|RIF1_HUMAN Telomere-associated protein RIF1 OS=Homo sapiens OX=9606 GN=RIF1 PE=1 SV=2			5	0.5	1	0.5	1	2
sp|Q01650|LAT1_HUMAN	sp|Q01650|LAT1_HUMAN Large neutral amino acids transporter small subunit 1 OS=Homo sapiens OX=9606 GN=SLC7A5 PE=1 SV=2			1	0.5	2	0.5	1	5
sp|O43159|RRP8_HUMAN;tr|E9PPY3|E9PPY3_HUMAN;tr|E9PPP6|E9PPP6_HUMAN	sp|O43159|RRP8_HUMAN Ribosomal RNA-processing protein 8 OS=Homo sapiens OX=9606 GN=RRP8 PE=1 SV=2;tr|E9PPY3|E9PPY3_HUMAN Ribosomal RNA-processing protein 8 OS=Homo sapiens OX=9606 GN=RRP8 PE=1 SV=1			0.5	10	11	25	1	11
sp|P30048|PRDX3_HUMAN	sp|P30048|PRDX3_HUMAN Thioredoxin-dependent peroxide reductase, mitochondrial OS=Homo sapiens OX=9606 GN=PRDX3 PE=1 SV=3			3	1	9	0.5	2	5
sp|P09936|UCHL1_HUMAN;tr|D6RE83|D6RE83_HUMAN;tr|D6R956|D6R956_HUMAN;tr|D6R974|D6R974_HUMAN;tr|D6RF53|D6RF53_HUMAN	sp|P09936|UCHL1_HUMAN Ubiquitin carboxyl-terminal hydrolase isozyme L1 OS=Homo sapiens OX=9606 GN=UCHL1 PE=1 SV=2;tr|D6RE83|D6RE83_HUMAN Ubiquitin carboxyl-terminal hydrolase OS=Homo sapiens OX=9606 GN=UCHL1 PE=1 SV=1;tr|D6R956|D6R956_HUMAN Ubiquitin carbo			2	2	8	0.5	4	3
sp|P18583|SON_HUMAN;tr|J3QSZ5|J3QSZ5_HUMAN;tr|H7C2G8|H7C2G8_HUMAN;tr|H7C1S4|H7C1S4_HUMAN;tr|H7C257|H7C257_HUMAN	sp|P18583|SON_HUMAN Protein SON OS=Homo sapiens OX=9606 GN=SON PE=1 SV=4			13	14	23	45	11	16
[truncated: 857 more rows]

## Sheet: Figure2C
Figure2C

## Sheet: Fig 3B
	WT			ALKBH1 KO #1			ALKBH1 KO #2
[truncated: 2 more rows]

## Sheet: Fig 3C
	WT			ALKBH1 KO #1			ALKBH1 KO #2
[truncated: 3 more rows]

[truncated: 33 more sheets: Fig 3D, Fig 3E, Fig 3F, Fig 3G, Fig 4C, Fig 4D, Fig 4F, Fig 4G, Fig 5B, Fig 6B, Fig 6C, Fig 6D, Fig 6E, Fig 6F, Fig 6G, Fig 6I-K, Fig 7C, Fig 7E, supplementary  Figure 4, supplementary  Figure 10 …]
